# Supplementary material for: Adaptive response to iterative passages of five Lactobacillus species in simulated vaginal fluid
Source: BMC Microbiol. 2020 Nov 10;20:339. doi: 10.1186/s12866-020-02027-8 (PMC7653816; doi:10.1186/s12866-020-02027-8)
Supplement: Supplementary file 2 — Additional file 2 Lactobacillus crispatus differential expression. [file 12866_2020_2027_MOESM2_ESM.xlsx]

## Sheet: TPM
Name	Minimum	Maximum	Length	Direction	Lcr_Gen0 - TPM	Lcr_Gen50 - TPM	Lcr_Gen100 - TPM	Lcr_Gen500 - TPM	Lcr_1B_Gen1000 - TPM
dnaA CDS	43	1368	1326	forward	152.76	151.98	128.15	188.53	178.96
dnaN CDS	1543	2673	1131	forward	323.56	334.06	255.81	301.67	354.02
ltrA 1 CDS	3289	4587	1299	forward	20.28	25.01	23.93	20.62	27.54
hypothetical protein CDS	4823	5044	222	forward	387.32	154.27	231.43	230.88	135.39
recF CDS	5053	6180	1128	forward	647.63	307.08	414.89	348.97	198.89
gyrB CDS	6181	8145	1965	forward	579.85	402.23	475.83	423.12	239.17
gyrA CDS	8155	10635	2481	forward	415.09	386.81	444.28	401.21	252.65
rpsF CDS	10852	11148	297	forward	3802.97	4831.32	4426.82	5139.65	5751.67
ssb CDS	11192	11716	525	forward	4769.24	5057.82	4786.07	5257.59	7574.52
rpsR CDS	11744	11980	237	forward	3505.83	4542.36	4278.27	4931.22	5795.71
gdpP CDS	12144	14165	2022	forward	200.56	205.9	231.81	212.01	188.76
rplI CDS	14177	14632	456	forward	375.56	325.27	378.73	320.82	290.42
dnaC CDS	14652	16043	1392	forward	245.07	272.02	289.29	252.84	225.41
phnD 1 CDS	16211	17146	936	forward	607.98	331.07	195.53	1182.66	1830.44
DegV domain-containing protein CDS	17256	18185	930	forward	99.21	87.37	247.79	111.58	86.81
atm1 CDS	18292	19887	1596	forward	84.14	90.59	218.49	131.15	95.76
gmuE CDS	20018	20896	879	forward	142.73	185.41	161.91	91.22	98.18
hypothetical protein CDS	21044	21235	192	forward	1266.01	936.22	2685.53	1645.29	1196.5
hypothetical protein CDS	21286	21543	258	forward	1753.47	957.23	3273.88	1755.86	1080.31
hypothetical protein CDS	21603	22832	1230	reverse	44.75	51.92	29.84	27.82	40.85
hypothetical protein CDS	22930	23631	702	reverse	31.6	31.57	28.39	28.18	45.54
hypothetical protein CDS	24314	25210	897	reverse	58.55	54.45	117.24	31.04	64.98
hypothetical protein CDS	25232	26248	1017	reverse	37.68	45.34	66.05	25	41.98
hypothetical protein CDS	26577	27755	1179	forward	33.61	35.16	65.01	32.24	33.66
hypothetical protein CDS	27812	29221	1410	reverse	137.54	177.15	683.3	70.25	70.57
hypothetical protein CDS	29518	29757	240	forward	196.05	101.06	93.45	52.47	88.84
hypothetical protein CDS	29820	30029	210	reverse	368.36	199.64	258.4	141.12	143.88
hypothetical protein CDS	30056	30217	162	reverse	419.67	295.49	348.01	231.06	529.3
hypothetical protein CDS	30393	31229	837	reverse	74.85	45.12	54.05	25.29	34.79
hypothetical protein CDS	31320	31931	612	forward	56.94	38.36	35.64	17.93	31.28
hypothetical protein CDS	32018	33052	1035	forward	64.06	72.11	75.81	59.64	62.09
hypothetical protein CDS	33709	34569	861	forward	12.87	9.34	40.54	4.89	6.56
hypothetical protein CDS	34511	34873	363	forward	14.21	8.77	19.03	6.49	7.14
hypothetical protein CDS	35013	35213	201	forward	14.23	9.03	7.57	8.06	9.82
hypothetical protein CDS	35210	35734	525	forward	18.77	14.57	13.03	11.77	10.58
ybaT CDS	35820	36518	699	forward	77.39	59.14	150.19	73.39	98.22
hypothetical protein CDS	36515	36952	438	forward	206.98	211.83	501.37	316.6	274.71
hypothetical protein CDS	37113	38180	1068	forward	9.25	10.58	10.34	6.55	16.61
hypothetical protein CDS	38279	39052	774	forward	80.85	95.67	102.29	84.61	103.67
hypothetical protein CDS	39581	39841	261	forward	4.5	4.71	6.62	2.48	3.29
hypothetical protein CDS	40170	41072	903	forward	136.95	61.08	84.13	41.64	46.31
hypothetical protein CDS	41098	44010	2913	forward	141.96	95.77	94.78	49.04	64.1
hypothetical protein CDS	44129	44854	726	reverse	11.96	17.26	22.25	11.63	15.32
appA 1 CDS	45481	46557	1077	reverse	39.4	69.74	47.43	183.51	159.94
oppA CDS	46609	47241	633	reverse	28.88	43.52	42.93	117.93	96.78
hypothetical protein CDS	47438	48472	1035	forward	67.02	57.06	59.89	50.19	32.18
neuA CDS	48472	49044	573	forward	73.34	60.6	60.87	53.75	42.85
hypothetical protein CDS	49078	49260	183	reverse	96.68	52.77	78.6	51.58	57.39
hypothetical protein CDS	49444	50778	1335	forward	315.35	411.26	360.75	193.86	147.91
opuBA CDS	51240	52001	762	reverse	19.73	20.15	13.42	14.34	18.5
hypothetical protein CDS	51998	52894	897	reverse	13.63	18.48	10.08	11.65	11.1
hypothetical protein CDS	52891	53883	993	reverse	16.81	19	11.9	10.79	16.15
yfnB 1 CDS	54250	54957	708	forward	235.58	199.21	177.49	125.08	165.27
zntB CDS	54954	55823	870	reverse	146.96	155.67	131.17	99.16	97.37
yvgN CDS	55936	56793	858	forward	281.07	275.28	243.84	201.47	232.01
tetM CDS	56876	58801	1926	forward	42.17	39.9	39.04	25.56	34.44
ybjI 1 CDS	58999	59817	819	forward	62.22	63.12	82.57	54.49	69.69
hypothetical protein CDS	59862	61031	1170	reverse	28.15	41.03	63.98	33.38	37.9
D-lactate dehydrogenase CDS	61172	62185	1014	reverse	3584.46	5373.31	4559.43	7041.57	7031.64
sdrD CDS	62543	62794	252	forward	17.63	13.73	16.86	8.31	13.26
hypothetical protein CDS	62754	63293	540	forward	26.76	20.57	24.62	18.12	23.28
exoA CDS	63848	64675	828	forward	61.57	68.63	75.22	81.39	74.85
gadC CDS	64749	66191	1443	forward	70.19	81.67	81.24	73.05	104.94
radD 1 CDS	66257	69085	2829	forward	31.62	26.37	24.96	17.31	22.04
pbpX 1 CDS	69120	70283	1164	reverse	371.35	286.82	270.52	186.53	272.16
hypothetical protein CDS	70377	71594	1218	reverse	36.89	34.81	27.41	20.59	48.58
def 1 CDS	71656	72069	414	forward	21.4	23.8	31.84	13.88	16.8
hypothetical protein CDS	78297	78518	222	reverse	189.87	174.01	283.43	244.6	182.41
hypothetical protein CDS	78611	79480	870	reverse	67.82	63.14	76.87	51.91	52.14
gspA 1 CDS	79477	80424	948	reverse	73.09	55.85	78.36	47.16	56.48
gspA 2 CDS	80438	81181	744	reverse	27.38	32.83	52.69	24.88	23.97
hypothetical protein CDS	81364	82542	1179	reverse	31.36	37.69	66.82	34.24	33.81
hypothetical protein CDS	82563	82733	171	forward	48.52	41.62	84.12	32.21	42.62
hypothetical protein CDS	82789	83625	837	reverse	54.69	48.35	72.51	37.68	50.89
hypothetical protein CDS	83642	84403	762	reverse	52.27	49.19	67.78	42.46	46.19
hypothetical protein CDS	84788	85009	222	reverse	57.96	74.93	53.43	32.3	32.54
walR CDS	85336	86052	717	forward	881.35	711.7	763.51	717.76	775.24
walK 1 CDS	86123	87976	1854	forward	131.36	128.12	107.11	74.1	64.14
hypothetical protein CDS	87966	89318	1353	forward	134.24	123.37	94.93	69.81	56.44
hypothetical protein CDS	89321	90145	825	forward	140.71	114.73	93.1	62.81	54.1
yycJ CDS	90158	90955	798	forward	180.82	121.2	121.73	67.29	66.88
htrA CDS	91035	92297	1263	forward	1593.06	738.88	556.5	260.7	214.24
rlmH CDS	92815	93294	480	forward	97.33	61.76	67.7	114.3	156.4
hypothetical protein CDS	93636	95042	1407	reverse	47.07	42.73	43.74	45.29	43.2
slpA 1 CDS	95205	95465	261	forward	20.54	18.61	34.13	12.41	15
ripA CDS	95724	96851	1128	forward	61.18	94.85	59.63	65.41	86.47
hypothetical protein CDS	96860	97594	735	forward	87.64	102.88	69.87	69.32	113.44
pip CDS	97618	98499	882	reverse	33.06	42.66	26.67	26.4	41.19
ykoC CDS	98507	99160	654	reverse	27.36	27.31	21.65	14.33	23.28
ykoD 1 CDS	99165	100517	1353	reverse	130.14	95.8	115.45	111.42	106.57
hypothetical protein CDS	100807	102048	1242	reverse	118.81	136.19	146.29	139.72	101.82
btr 1 CDS	102430	103371	942	forward	256.55	196.15	258.86	264.17	162.15
htpX CDS	103406	104302	897	reverse	211.9	235.46	203.17	157	238.28
hypothetical protein CDS	104321	104881	561	reverse	150	212.65	190.46	140.07	116.4
ybiR CDS	104978	106084	1107	reverse	120.04	220.25	154.3	156.43	225.02
hypothetical protein CDS	106285	106689	405	forward	929.87	786.08	735.01	490.5	608.88
hypothetical protein CDS	106783	108054	1272	forward	55.68	59.38	37.21	17.64	15.81
hypothetical protein CDS	108088	108561	474	forward	52.95	61.89	39.69	16.63	12.19
hypothetical protein CDS	108633	108773	141	forward	2937.97	3455.35	2771.48	2691.09	5427.82
hypothetical protein CDS	108985	109164	180	forward	28.08	39.85	34.97	32.64	23.43
pgaC CDS	109262	110341	1080	forward	13.78	14.21	13.49	9.86	14.67
Endoglucanase CDS	110350	111453	1104	forward	16.35	16.74	16.71	10.86	17.6
yfbR CDS	111539	112183	645	forward	342.11	311.19	144.23	59.88	111.03
hypothetical protein CDS	112250	113098	849	forward	240.18	276.95	139.07	57.4	86.3
hypothetical protein CDS	113250	114182	933	reverse	173.46	209.33	156.17	55.7	77.68
artM 1 CDS	114266	115021	756	reverse	169.46	156.91	112.21	206.28	196.77
yecS CDS	115021	116634	1614	reverse	134.88	135.77	96.01	190.12	136.3
Putative 3-methyladenine DNA glycosylase CDS	116967	117599	633	reverse	32.75	27.78	29.26	18.32	26.34
hypothetical protein CDS	117632	117997	366	forward	88.73	91.67	93.01	83.04	97.03
alx CDS	117994	118782	789	reverse	100.47	97.75	99.68	77.72	109.69
adaB CDS	118769	119287	519	reverse	75.21	57.65	73.6	54.6	78.15
hypothetical protein CDS	119415	120449	1035	forward	71.48	81.31	83.06	69.18	64.41
hypothetical protein CDS	120857	121714	858	reverse	93.67	99.87	102.42	101.78	112.64
cobB CDS	121794	122189	396	reverse	132.68	115.52	121.08	93.87	115.92
hypothetical protein CDS	122322	123671	1350	reverse	49.13	51.67	59.57	33.28	34.55
hypothetical protein CDS	123840	124325	486	forward	47.23	49.91	69.9	27.64	41.55
clsA CDS	124326	125783	1458	reverse	32.87	32.79	51.98	24.28	25.35
hypothetical protein CDS	125803	126729	927	reverse	35.89	33.9	43.29	29.62	29.02
rnhA CDS	126825	127595	771	forward	124.27	99.27	102.86	52.67	59.52
hypothetical protein CDS	127622	128575	954	reverse	438.35	316.1	413.27	232.16	299.86
epsH CDS	128736	129548	813	forward	300.46	196.69	271.79	261	198.55
dehH1 CDS	129557	130213	657	forward	190.06	164.24	234.98	214.35	139.42
hypothetical protein CDS	130225	131082	858	reverse	99.86	106.51	128.61	123.81	94.08
hypothetical protein CDS	131197	131601	405	forward	145.55	139.77	263.48	174.98	112.83
prs 1 CDS	131693	132679	987	forward	456.13	651.25	603.57	744.26	736.2
betI CDS	132844	133527	684	forward	136.8	148.54	171.26	153.38	139.71
hypothetical protein CDS	133540	134364	825	forward	129.45	133.13	197.76	135.93	131.3
artQ 1 CDS	134491	135975	1485	forward	77.26	84.39	52.65	71.3	85.68
artM 2 CDS	135968	136705	738	forward	73.06	86.95	64.01	73.67	95.27
hypothetical protein CDS	136741	137991	1251	reverse	260.32	208.75	193.11	131.29	203.39
ddlA CDS	138144	139226	1083	forward	795.96	701.07	877.53	730.98	622.51
hypothetical protein CDS	139254	140003	750	forward	924.81	648.27	949.36	716.56	748.56
hypothetical protein CDS	140094	141227	1134	forward	179.97	126.27	198.68	165.56	151.73
hypothetical protein CDS	141224	142009	786	forward	192.52	167.44	226.28	211.66	143.73
axeA1 CDS	141981	142802	822	forward	169.58	209.58	231.24	231.34	142.49
Alpha-xylosidase BoGH31A CDS	143105	146113	3009	reverse	123.08	121.33	104.9	144.89	162.93
nagA 1 CDS	146413	147567	1155	forward	355.88	230.5	398.56	190.45	78.74
hypothetical protein CDS	148302	148448	147	forward	43.07	34.18	37.41	24.98	24.68
hypothetical protein CDS	148746	150149	1404	forward	77.97	93.28	135.63	59.26	77.63
hypothetical protein CDS	150343	150534	192	forward	39.76	30.96	47.1	18.79	28.34
ntd 1 CDS	150665	151141	477	reverse	237.91	192.11	304.13	287.54	364.56
hypothetical protein CDS	151256	151753	498	forward	31.53	35.98	28.93	18.13	25.91
iphP 1 CDS	151771	152574	804	reverse	165.34	173.23	137.36	140.48	162.24
Putative universal stress protein CDS	152724	153218	495	forward	1114.46	1276.4	1347.86	1126.15	763.81
hypothetical protein CDS	153362	153460	99	forward	778.29	1166.95	502.67	842.83	2214.09
phnD 2 CDS	153562	154491	930	forward	360.11	607.25	239.99	420.24	1248
hypothetical protein CDS	154600	155634	1035	forward	70.67	85.33	80.75	67.7	74.51
glnQ 1 CDS	155699	156472	774	forward	122.7	211.4	105.16	214.99	293.79
phnE 1 CDS	156472	157263	792	forward	164.95	260.27	121.08	249.71	492.87
phnE 2 CDS	157263	158075	813	forward	132.46	220.1	131.34	241.64	270.34
hypothetical protein CDS	158283	158789	507	forward	17.67	16.96	24.61	9.88	15.19
hypothetical protein CDS	158802	160205	1404	reverse	70.72	83.02	136.89	53.08	71.19
hypothetical protein CDS	160221	161243	1023	forward	18.67	17.57	13.48	9.59	16.05
tag CDS	161397	161966	570	reverse	142.52	115.66	115.61	40.17	58.62
hypothetical protein CDS	162125	162610	486	forward	493.95	535.15	850.78	572.26	521.97
cpdA 1 CDS	162667	164064	1398	forward	220.77	220.9	349.57	175.78	203.97
asnB CDS	164201	166150	1950	forward	635.56	685.69	855.15	671.52	837.7
D-aspartate ligase CDS	166172	167455	1284	forward	568.98	701.41	926.25	804.83	660.88
nrdD CDS	167629	169836	2208	forward	355.11	192.82	252.19	705.66	570.32
nrdG CDS	169836	170549	714	forward	308.65	198.36	264.35	633.26	516.56
paaD CDS	170568	171179	612	forward	119.64	60.11	70.29	60.6	47.34
hypothetical protein CDS	171172	172368	1197	forward	133.05	85.3	75.23	63.01	55.88
mdtH CDS	172485	173702	1218	forward	27.21	37.7	32.44	40.31	28.5
hypothetical protein CDS	173841	174698	858	reverse	103.67	108.56	120.56	121.39	123.66
pepO 1 CDS	174834	176702	1869	forward	161.95	161.45	201.44	219.03	141.61
kup 1 CDS	176918	178891	1974	reverse	96.07	146.94	98.4	68.8	108.93
hypothetical protein CDS	179060	180094	1035	reverse	68.13	74.05	80.97	62.94	66.01
hypothetical protein CDS	180290	180724	435	reverse	578.1	800.79	547.04	458.21	531.4
hypothetical protein CDS	180916	181995	1080	forward	64.77	56	66.76	37.78	57.41
hypothetical protein CDS	182064	182258	195	forward	133.02	130.69	138.56	84.96	111.71
hypothetical protein CDS	182407	182781	375	reverse	320.05	274.65	334.37	192.9	227.43
hypothetical protein CDS	182768	183043	276	reverse	243.92	217.84	293.76	183.68	173.99
hypothetical protein CDS	183424	184665	1242	forward	107.22	122.48	137.04	120.8	88.76
hypothetical protein CDS	184904	185320	417	reverse	355.34	246.59	478.01	319.49	390.5
hypothetical protein CDS	185474	185689	216	forward	9.34	8.79	17.78	3	5.75
hypothetical protein CDS	185724	185996	273	forward	30.77	25.97	35.71	17.25	18.18
slpH 1 CDS	186522	188264	1743	forward	32308.2	36650.8	34490.4	41287.2	35771.6
hypothetical protein CDS	188338	188928	591	forward	1295.78	1343.51	1104.77	849.37	959.05
hypothetical protein CDS	189593	189877	285	reverse	135.8	116.15	82.76	45.62	64.09
hypothetical protein CDS	190154	190645	492	reverse	3.63	2.04	3.69	0.7	2.07
hypothetical protein CDS	190858	191727	870	reverse	18.96	25.99	15.98	9.04	14.23
hypothetical protein CDS	191921	192817	897	forward	83.48	43.72	54.54	31.69	39.41
slpH 2 CDS	192931	194277	1347	reverse	1213.72	1240.83	1137.09	1481.9	1545.77
hypothetical protein CDS	194422	194580	159	forward	9531.29	8002.5	7299.72	8274.2	16342
hypothetical protein CDS	194729	195031	303	forward	178.29	132.1	131.24	101.08	96.31
lytG 1 CDS	195321	196547	1227	forward	526.86	471.43	493.23	473.14	353.05
atl CDS	196567	197658	1092	forward	436.87	411.42	464.65	429.31	359.81
gerN 1 CDS	197746	198831	1086	forward	110.42	126.97	78.97	65.57	93.55
hypothetical protein CDS	198928	199584	657	forward	145.8	181.66	110.26	85.08	104.7
pcp CDS	199639	200286	648	reverse	235.48	195.04	208.05	174.9	148.87
afr 1 CDS	200304	201269	966	reverse	208.5	174.72	202.8	164.5	148.65
hypothetical protein CDS	201278	202084	807	reverse	246.89	198.46	199.36	175.18	184.13
hypothetical protein CDS	202166	202921	756	reverse	150.48	110.13	126.66	95.57	124.18
gpmA 1 CDS	203077	203769	693	forward	4383.02	4970.11	4533.18	6605.29	7309.19
hypothetical protein CDS	204047	204607	561	forward	199.01	172.2	253.04	240.14	211.3
lytR 1 CDS	204713	205813	1101	forward	910.42	762.78	1257.44	1059.68	861.09
plsY 1 CDS	205813	206427	615	forward	1359.66	971.7	1536.45	1250.85	1421.94
hypothetical protein CDS	206465	209455	2991	forward	1087.09	994.67	1392.9	1223.1	1045.28
hypothetical protein CDS	209650	210876	1227	reverse	26.51	21.84	25.33	18.94	31.56
hypothetical protein CDS	211206	212600	1395	forward	62.44	70.43	57.14	56.02	50.07
tyrS1 CDS	212854	214116	1263	forward	84.45	112.84	78.66	102.68	131.9
pepE 1 CDS	215042	216355	1314	forward	484.08	382.44	445.06	454.56	356.69
hypothetical protein CDS	216355	217008	654	forward	468.64	402.89	479.91	471.73	383.87
dppE 1 CDS	217176	218795	1620	forward	170.49	198.21	170.46	630.63	242.87
dppE 2 CDS	218985	220613	1629	forward	101.84	170.42	80.85	88.2	87.34
hypothetical protein CDS	220860	222242	1383	forward	30.79	27.57	26.32	15.4	24.23
guaB CDS	222466	223611	1146	forward	277.4	392.42	144.55	95.45	128.93
oppB CDS	223769	224698	930	forward	148.49	206.88	160.65	507.5	298.09
oppC CDS	224707	225738	1032	forward	230.07	341.49	269.49	831.8	485.39
oppD 1 CDS	225754	226812	1059	forward	290.11	432.73	320.17	942.88	493.96
oppF 1 CDS	226833	227777	945	forward	278.75	484.93	346.6	983.87	458.67
pepE 2 CDS	227873	229189	1317	reverse	499.26	572.76	582.76	871.96	596.32
Acid shock protein CDS	229331	229756	426	reverse	892.12	589.04	401.66	170.77	252.57
greA 1 CDS	229998	230222	225	forward	63.2	48.38	59.59	45.22	43.42
hypothetical protein CDS	230348	231754	1407	forward	49.72	44.73	49.21	46.96	49.2
greA 2 CDS	231873	232067	195	forward	94.13	51.39	69.1	41.21	54.02
hypothetical protein CDS	232147	232809	663	forward	184.22	188.44	258.97	148.04	147.76
yedK CDS	232938	233531	594	reverse	100.14	76.88	161.86	78.4	88.77
trpS2 CDS	233649	234671	1023	forward	194.83	172.87	199.89	199.34	115.7
tadA 1 CDS	234687	235166	480	forward	276.63	201.14	224.68	216.63	189.41
hypothetical protein CDS	235180	235764	585	forward	247.71	207.69	230.97	211.46	175.68
mgtB CDS	236062	237015	954	forward	327.24	285.97	178.38	188.49	185.5
mgtA 1 CDS	236966	238729	1764	forward	259.33	253.64	145.78	156.21	150.6
metG CDS	238829	240805	1977	forward	244.58	222.56	208.95	217.48	168.88
dtd3 CDS	240805	241572	768	forward	222.06	185.83	181.08	198.95	174.4
rnmV CDS	241559	242125	567	forward	283.13	193.56	203.35	207.62	220.49
rsmA CDS	242115	242999	885	forward	219.96	196.39	205.49	210.82	180.2
hypothetical protein CDS	243061	243318	258	forward	748.99	1046.27	1588.28	1804.5	1293.7
purR CDS	243427	244257	831	forward	741.73	524.08	328.66	661.38	654.63
glmU CDS	244304	245689	1386	forward	1010.77	914.57	938.55	1282.94	1069.98
hypothetical protein CDS	245878	247284	1407	forward	52.37	47.41	52.78	47.05	47.97
hypothetical protein CDS	247426	248178	753	forward	1388.84	1018.55	905.26	663.88	549
slpH 3 CDS	248287	250056	1770	forward	1895.69	1656.11	1281.61	1154.88	1025.93
prs 2 CDS	250284	251258	975	forward	709.45	957.42	839.12	941.13	811.04
bglK 1 CDS	251420	252340	921	forward	66.42	72.98	96.17	66.49	57.98
hypothetical protein CDS	252401	252679	279	reverse	208.63	251.61	309.74	171.09	150.79
hypothetical protein CDS	252711	254084	1374	reverse	71.28	77.36	78.49	44.99	57.59
hypothetical protein CDS	254180	255358	1179	reverse	34.43	38.42	75.88	30.25	37.86
hypothetical protein CDS	255618	256475	858	forward	90.78	103.97	106.94	110.11	115.65
hypothetical protein CDS	256530	256955	426	forward	38.06	30.07	28.27	28.7	38.06
rpoE CDS	257002	257520	519	forward	1233.27	1078.83	1168.89	1260.9	1057.45
pyrG CDS	257637	259256	1620	forward	384.07	552.85	250.11	265.88	518.73
murA1 CDS	259388	260686	1299	forward	299.56	331.46	223.35	199.39	265.85
hypothetical protein CDS	260748	261266	519	forward	153.28	134.45	82.71	58.81	102.73
aroK CDS	261263	261754	492	forward	107.47	128.84	81.66	53.6	60.93
pepDA 1 CDS	261809	263233	1425	reverse	326.55	381.64	346.79	421.42	386.17
btr 2 CDS	263322	264134	813	reverse	59.6	49.54	99.28	222.51	256.25
pucK CDS	264286	265572	1287	reverse	148.74	195.84	94.99	2033.16	2546.75
xpt CDS	265579	266157	579	reverse	121.26	147.71	71.9	1694.78	1797.22
immR 1 CDS	266391	266993	603	reverse	4.83	4.54	9.35	5.8	10.03
guaA CDS	267216	268766	1551	forward	265.54	285.24	173.44	481.63	490.6
hypothetical protein CDS	269263	269454	192	forward	14.63	10.18	9.7	16.65	16.24
hypothetical protein CDS	269620	270174	555	forward	13.52	9.05	11.05	12.77	14.91
hypothetical protein CDS	270462	271673	1212	forward	131.13	112.11	97.33	100.01	103.46
gspB CDS	271633	273777	2145	forward	164.12	139.55	106.29	103.98	116.11
hypothetical protein CDS	273997	274125	129	forward	3.17	4.33	12.33	2.34	3.45
menA 1 CDS	274422	275333	912	reverse	97.31	84.72	63.49	54	78.72
hypothetical protein CDS	275734	276249	516	reverse	432.23	372.48	334.07	197.91	314.59
hypothetical protein CDS	276521	277699	1179	forward	35.12	37.24	77.46	35.78	37.96
hypothetical protein CDS	277775	278293	519	forward	35.37	30.28	26.8	17.15	24.1
hypothetical protein CDS	278308	279342	1035	reverse	36.68	41.48	35.9	23.9	35.5
yfeO CDS	279486	280151	666	forward	30.51	29.8	22.89	20.43	21.79
hmo CDS	280164	281165	1002	forward	78.12	65.16	59.67	36.78	44.53
hypothetical protein CDS	281478	281822	345	forward	29.45	25.16	21.54	17.34	21.81
hypothetical protein CDS	281803	282078	276	forward	19.98	23.26	18.11	17.77	16.2
glyA CDS	282137	283372	1236	forward	1374.05	1353.87	1076.63	903.15	940.23
yveA CDS	283476	285068	1593	forward	147.06	198.63	125.14	107.46	115.3
ybjI 2 CDS	285114	285941	828	reverse	31.48	40.89	45.58	24.34	41.6
dexB CDS	286057	287676	1620	forward	90.57	91.23	70.68	40.11	41.31
rpmE2 CDS	287786	288031	246	forward	3042.87	3570.47	4948.58	5270.34	7050.11
murF 1 CDS	288157	289524	1368	forward	561.03	608.35	536.11	472.73	527.54
cshA CDS	289538	291025	1488	forward	661.71	642	646.95	577.11	553.23
acpS CDS	291108	291464	357	forward	289.49	225.33	211.45	139.28	195.57
alr CDS	291469	292599	1131	forward	327.99	365.15	306.5	240.84	205.36
hypothetical protein CDS	292664	293371	708	reverse	755.99	642.37	738.1	1159.28	846.85
ldh 1 CDS	293543	294514	972	reverse	720.26	1694.91	805.66	1619.18	1263.55
pth CDS	294651	295208	558	forward	182.19	131.36	165.26	101.38	146.28
mfd CDS	295210	298704	3495	forward	150.35	140.69	130.89	61.05	95.59
hypothetical protein CDS	298720	298962	243	forward	338.2	220.42	226.96	115.29	308.93
ftsL 1 CDS	299030	299407	378	forward	505.88	403.84	453.33	320.85	349.76
rpsA CDS	299407	299769	363	forward	648.67	520.18	663.56	437.47	386.7
tilS CDS	299808	301061	1254	forward	53.24	34.9	35.21	22.77	22.15
ftsH CDS	301156	303324	2169	forward	796.86	994.92	1020.65	891.69	895.48
hslO CDS	303377	304267	891	forward	247.37	262.58	241.7	178.08	122.02
dus CDS	304345	305370	1026	forward	464.15	380.57	316.09	205.77	317.37
lysS CDS	305387	306937	1551	forward	1046.25	999.63	873.02	589.2	641.45
hypothetical protein CDS	307003	308391	1389	reverse	31.08	33.54	29.07	18.99	18.88
hypothetical protein CDS	308648	309874	1227	forward	16.73	13.06	14.78	14.36	31.36
yafP 1 CDS	310105	310560	456	reverse	312.3	326.01	197.14	114.82	123.1
hypothetical protein CDS	311179	312213	1035	forward	35.67	40.94	34.47	23	33.73
msrC CDS	312582	313037	456	forward	51.23	47.56	48.39	55.14	41.77
clpC CDS	313142	315622	2481	forward	396.89	405.61	246.66	201.06	179.6
rpoB CDS	315844	319482	3639	forward	1318.16	1690.47	971.96	983.28	973.3
rpoC CDS	319498	323157	3660	forward	1377.77	1497.55	1094	1139.22	1085.46
outO CDS	323220	323903	684	reverse	4.67	4.69	3.62	2.53	4.37
rpsL CDS	324085	324492	408	forward	3839.49	4706.18	3208.1	3388.99	5072.11
rpsG CDS	324508	324978	471	forward	3158.27	4725.6	3139.19	3545.71	3368.72
fus CDS	325012	327105	2094	forward	2956.72	4135.91	2759.3	3392.81	3513.32
rpsJ CDS	327420	327728	309	forward	5206.1	6697.35	4907.94	5407.07	4732.58
rplC CDS	327752	328390	639	forward	6618.44	5997.15	4918.01	4929.01	5474.59
rplD CDS	328405	329022	618	forward	4150.77	4222.17	3451.12	3754.34	3232.61
rplW CDS	329022	329327	306	forward	7376.32	6087.19	5248.71	5177.73	6608.01
rplB CDS	329343	330179	837	forward	4815.73	4868.96	4025.15	4416.47	3440.82
rpsS CDS	330198	330482	285	forward	4755.43	4504.22	3848.35	4227.26	3835.37
rplV CDS	330502	330855	354	forward	5093.57	4206.36	3619.41	3994.67	4448.58
rpsC CDS	330869	331543	675	forward	4809.56	3607.43	3663.12	3817.11	3069.18
rplP CDS	331543	331983	441	forward	4387.32	3402.29	3488.46	4007.52	2869.17
rpmC CDS	331973	332170	198	forward	8690.34	4566.72	4845.53	4969.36	6226.98
rpsQ CDS	332189	332455	267	forward	8455.96	4880.32	5090.94	5565.78	6228.63
rplN CDS	332487	332855	369	forward	4918.55	3612.3	4058.79	4702.6	2930.24
rplX CDS	332875	333111	237	forward	8944.2	3649.64	4482.79	4800.07	6038.07
rplE CDS	333126	333668	543	forward	4555.62	3777.68	4053.05	4985.93	2827.6
rpsZ 1 CDS	333681	333866	186	forward	4072.9	3323.63	3770.41	4543.61	2422.21
rpsH CDS	333891	334289	399	forward	4523.65	3246.4	4071	4537.52	2943.33
rplF CDS	334314	334844	531	forward	5429.72	3999.99	4823.44	5362.03	4118.62
rplR CDS	334871	335227	357	forward	3958.83	3218.56	3779.63	4448.22	2841.77
rpsE CDS	335245	335751	507	forward	4298.85	3542.9	4316.91	5054.94	2979.35
rpmD CDS	335769	335954	186	forward	7584.27	3905.88	5352.15	5625.81	6566.96
rplO CDS	335978	336418	441	forward	3426.38	2881.71	4015.54	4567.79	3218.83
secY CDS	336418	337713	1296	forward	4252.4	2770.5	4320.58	4710.97	3555.08
adk CDS	337724	338380	657	forward	4084.22	2499.04	4158.98	4603.45	3091.78
infA CDS	338475	338696	222	forward	6662.47	2447.58	4522.41	4327.44	6153.91
rpmJ CDS	338713	338829	117	forward	7531.2	3118.03	4928.5	5524.92	8006.02
rpsM CDS	338850	339200	351	forward	2675.15	2339.84	3050.21	3863.65	2162.23
rpsK CDS	339225	339614	390	forward	3665.75	2838.08	3541.04	3980.78	3617.72
rpoA CDS	339660	340598	939	forward	4796.8	3678.29	4503.3	4839.38	4306.55
rplQ CDS	340626	341009	384	forward	2757.47	3395.09	3788.46	4572.4	2759.01
ecfA1 CDS	341194	342045	852	forward	187.61	167.37	127.22	136.95	84.62
ecfA2 CDS	342021	342866	846	forward	191.36	143.39	116.63	113.18	88.11
ecfT 1 CDS	342870	343667	798	forward	141.5	138.9	98.38	107.59	68.97
truA CDS	343672	344460	789	forward	49.67	65.84	37.5	38.03	37.85
rplM CDS	344565	345008	444	forward	4030.9	4853.61	5750.2	6506.54	6561.44
rpsI CDS	345020	345415	396	forward	4077.68	5697.43	6419.6	7422.96	6369.26
Tyrosine recombinase XerD-like protein CDS	345485	346537	1053	reverse	29.99	89.44	81.62	132.94	89.97
hypothetical protein CDS	346562	347788	1227	forward	18.85	22.25	39.22	20.35	21.77
hypothetical protein CDS	347993	348181	189	reverse	9.32	13.73	103.04	8.69	13.39
hypothetical protein CDS	348243	349163	921	reverse	12.11	16.64	19.32	12.1	16.53
glcR 1 CDS	349607	350365	759	reverse	46.28	56.12	61.08	54.81	78.57
hypothetical protein CDS	350564	351970	1407	reverse	47.94	44.08	47.45	44.89	42.95
ulaG CDS	352244	353317	1074	forward	665.36	782.6	719.24	1004.95	909.17
ulaC CDS	353387	353845	459	forward	729.75	705.52	747.6	957.73	822.82
ulaA CDS	353867	355354	1488	forward	422.35	539.13	484.33	660.98	482.07
ulaB CDS	355367	355669	303	forward	459.63	628.71	593.59	728.76	434.91
ulaD CDS	355688	356326	639	forward	937.99	962.68	831.78	1015.9	1043.88
ulaE CDS	356439	357320	882	forward	143.63	146.05	115.52	140.59	135.81
araD CDS	357336	358064	729	forward	162.43	197.99	129.02	168.5	132.14
gph 1 CDS	358081	358725	645	forward	164.22	177.25	136.17	153.38	133.06
xpkA 1 CDS	358848	361244	2397	forward	305.16	366.99	194.22	211.63	198.69
hypothetical protein CDS	361550	361750	201	reverse	19.56	10.55	15.04	8.38	19.32
hypothetical protein CDS	361747	361926	180	reverse	27.8	20	15.91	8.28	14.85
hypothetical protein CDS	361970	362179	210	forward	33.43	26.45	32.25	16.87	14.24
hypothetical protein CDS	362194	363228	1035	reverse	66.97	76.54	79.28	60.42	65.06
hypothetical protein CDS	363966	364406	441	forward	77.34	65.44	57.81	32.03	28.72
hypothetical protein CDS	364594	365028	435	forward	133.58	94.32	101.5	41.71	54.25
hypothetical protein CDS	365025	365447	423	forward	58.54	52.52	49.15	24.71	22.04
yraA CDS	365507	366091	585	reverse	533.12	458.57	425.26	406	369.25
yfnB 2 CDS	366128	366787	660	reverse	33.03	26.73	30.06	31.42	28.91
hypothetical protein CDS	366861	367619	759	forward	94.59	80.68	69.19	52.31	57.42
gpmA 2 CDS	367661	368341	681	forward	187.26	175.26	152.29	97.21	99.35
czcD CDS	368402	369301	900	forward	122.4	118.53	87.06	73.08	71.34
hypothetical protein CDS	369310	369492	183	forward	119.56	126.14	85.06	78.37	71.99
gpmA 3 CDS	369504	370184	681	forward	116.18	131.32	84.12	81.26	85.23
hypothetical protein CDS	370295	371230	936	forward	173.77	183.72	255.33	176.31	215.45
hypothetical protein CDS	371294	371698	405	reverse	259.53	252.86	235.71	120.11	93.31
pepC CDS	371838	373187	1350	reverse	465.9	511.35	436.51	468.17	514.37
hypothetical protein CDS	373255	373554	300	reverse	46.04	35.82	37.87	23.76	29.54
hypothetical protein CDS	373661	374695	1035	forward	66.48	71.65	71.46	57.91	64.01
dut CDS	374865	375416	552	forward	175.43	125.2	96.7	54.82	105.93
radA CDS	375416	376792	1377	forward	228.68	206.31	140.4	82.76	133.43
gltX CDS	376870	378369	1500	forward	964.48	1298.82	929.56	992.65	1187.12
cysS CDS	378460	379893	1434	forward	104.31	103.41	67.95	60.48	59.62
mrnC CDS	379886	380329	444	forward	133.86	102.91	62.54	60.86	65.51
Putative TrmH family tRNA/rRNA methyltransferase CDS	380316	381071	756	forward	102.53	103.27	69.67	61.06	50.87
hypothetical protein CDS	381205	381750	546	forward	133.4	103.42	75.75	36.71	33.8
hypothetical protein CDS	381814	382032	219	forward	37099.5	53457.6	46829.8	80231.5	111458
hypothetical protein CDS	382244	383278	1035	forward	65.27	73.62	76.8	61.42	62.2
xylB CDS	383325	384833	1509	forward	57.91	68.86	49.17	40.85	48.85
dxs 1 CDS	384880	385305	426	reverse	35.3	32.37	42.25	29.26	15.54
dxs 2 CDS	385330	386601	1272	reverse	46.16	43.21	46.5	36.14	30.01
secE CDS	386970	387140	171	forward	772.33	1199.73	834.79	856.41	813.25
nusG CDS	387249	387806	558	forward	236.09	502.57	242.75	232.95	336.36
rplK CDS	387937	388362	426	forward	3137.58	4306.64	3442.52	4223.72	6316.53
rplA CDS	388440	389132	693	forward	1885.19	3470.15	2716.38	3557.45	3720.05
pstS1 1 CDS	389252	390118	867	forward	120.91	142.97	93.83	85.35	110.5
pstC1 CDS	390122	391117	996	forward	132.57	173.67	104.31	98.78	138.35
pstA CDS	391119	392006	888	forward	85.88	128.02	83.01	79.35	96.6
pstB3 1 CDS	392015	392809	795	forward	115.06	151.78	96.7	98.95	112.58
pstB3 2 CDS	392811	393566	756	forward	151.43	187.22	120.53	114.88	187.19
phoU 1 CDS	393584	394261	678	forward	89.73	129.76	84.59	86.91	108.54
hypothetical protein CDS	394467	394955	489	reverse	68.97	69.35	39.87	20.89	22.03
gtf2 CDS	395037	395315	279	forward	284.31	224.4	349.41	244.87	108.64
rplJ CDS	395519	396031	513	forward	2969.92	3840.92	4059.47	4754.73	5320.36
rplL CDS	396084	396446	363	forward	2280.49	3426.64	3530.99	4199.76	3319.3
kcsA CDS	396523	397365	843	forward	47.27	47.45	45.58	43.74	50.26
rsmC CDS	397371	397991	621	forward	72.69	67.15	75.6	66.89	76.87
hypothetical protein CDS	398119	398301	183	forward	211.91	328.54	194.95	136.21	93.29
hypothetical protein CDS	398491	398997	507	forward	13.6	17.67	26.85	8.69	14.53
hypothetical protein CDS	399010	400413	1404	reverse	69.39	85.58	130.97	55.49	71.62
hypothetical protein CDS	400429	401451	1023	forward	19.87	18.88	14.06	9.9	16.25
tadA 2 CDS	401642	402142	501	forward	74.3	67.41	81.55	55.44	53.61
dnaX 1 CDS	402348	404153	1806	forward	106.86	142.51	104.91	79.79	78.25
hypothetical protein CDS	404160	404750	591	forward	123.12	158.03	122.58	85.78	80.18
hypothetical protein CDS	404759	404989	231	forward	242.15	194.3	177.66	109.68	250.04
Nucleoid-associated protein CDS	405005	405340	336	forward	306.59	350.98	320.5	270.7	263.91
recR CDS	405341	405940	600	forward	222.84	280.05	285.71	228.2	199.18
hypothetical protein CDS	405940	406179	240	forward	299.34	338.78	362.73	278.91	255.18
tmk CDS	406282	406920	639	forward	421.03	283.36	276.84	442.64	381.25
hypothetical protein CDS	406933	407253	321	forward	340.4	219.04	195.88	324.74	278.52
dnaX 2 CDS	407253	408110	858	forward	392.95	241.32	223.79	373.51	353.02
yabA CDS	408120	408470	351	forward	441.21	215.03	226.07	320.92	355.81
rsmI CDS	408470	409321	852	forward	389.01	269.55	227.05	351.76	335.22
hypothetical protein CDS	409324	410058	735	forward	368.05	330.77	246.22	390.18	422.49
folT CDS	410108	410626	519	forward	4118.04	4481.68	3420.37	3821.74	2747
tsaB CDS	410647	411390	744	forward	4560.1	4618.76	3458.3	3419.12	2737.04
rimI CDS	411425	411946	522	forward	4714.39	5234.04	3589.81	3720.41	3027.34
tsaD CDS	411943	412989	1047	forward	3316.44	4614.2	3084.9	3324.45	2482.44
uctC CDS	413031	413348	318	reverse	605.66	654.18	453.69	268.03	292.71
frc CDS	413420	414403	984	reverse	273.02	519.78	296.35	192.88	138.4
oxc CDS	414744	416453	1710	reverse	207.53	360.02	242.12	125.53	134.98
ettA 1 CDS	416626	418548	1923	reverse	90.89	89.88	104.65	98.89	121.37
rex CDS	418723	419358	636	forward	92.25	136.49	80.6	54.68	111.73
hypothetical protein CDS	419629	420855	1227	forward	27.92	34.71	40.6	31.55	43.21
ccpA 1 CDS	421065	422051	987	reverse	37.74	37.22	26.89	22.96	31.27
scrB CDS	422067	423524	1458	reverse	22.5	18.49	10.63	7.07	11.18
treP CDS	423732	425681	1950	forward	23.96	27.37	15.48	11.56	12.58
hypothetical protein CDS	425837	426805	969	forward	17.49	15.73	13.25	10.23	12.18
hypothetical protein CDS	426851	427366	516	forward	17.51	23.91	17.84	11.26	11.78
groS CDS	427548	427832	285	forward	908.79	809.35	381.44	197.51	592.13
groL CDS	427886	429511	1626	forward	727.11	1069.51	422.36	267.96	467.3
mutS CDS	429749	432346	2598	forward	103.66	120.63	116.55	85.8	80.19
mutL CDS	432346	434271	1926	forward	110.3	105.85	129.01	74.59	87.19
ruvA CDS	434271	434858	588	forward	127.87	122.61	149.6	86.69	104.48
ruvB CDS	434907	435917	1011	forward	310.23	243.86	294.98	221.02	228.28
hypothetical protein CDS	435977	436369	393	forward	922.08	658.67	1055.69	773.36	640.06
zwf CDS	436473	437924	1452	forward	271.64	268.61	230.91	179.12	256.02
dinB CDS	437890	439035	1146	forward	58.52	76.87	55.16	31.98	49.46
nrnA CDS	439084	440055	972	forward	128.99	147.31	210.8	126.71	141.7
cshB CDS	440048	441409	1362	forward	109.94	134.33	214.44	119.94	104.52
alaS CDS	441652	444291	2640	forward	267.2	408.01	309.38	435.16	453.66
hypothetical protein CDS	444352	444609	258	forward	733.25	1034.26	922.77	1076.97	769.67
yrrK CDS	444609	445037	429	forward	1016.45	1054.48	1043.22	1041.02	1076.19
hypothetical protein CDS	445039	445350	312	forward	1171.2	1283.15	1245.14	1353.72	1843.02
mutS2 1 CDS	445408	447765	2358	forward	215.25	130.41	126.15	82.35	94.73
trxA CDS	447848	448159	312	forward	237.87	252.55	252.36	159.99	142.74
mscL CDS	448213	448587	375	reverse	137.25	132.94	141.61	115.31	139.98
hypothetical protein CDS	448620	449477	858	reverse	94.47	103.55	114.92	111.57	85.25
hypothetical protein CDS	449650	450060	411	reverse	194.43	177.39	213.08	175.9	133.18
murI CDS	450149	450955	807	forward	99.43	97.57	85.26	98.02	98.09
Non-canonical purine NTP pyrophosphatase CDS	450955	451575	621	forward	130.24	116.95	113.11	123.34	128.98
hypothetical protein CDS	451653	452468	816	forward	60.79	44.16	47.15	24.8	11.64
hypothetical protein CDS	452863	453015	153	forward	37.88	55.09	951.87	385.41	186.88
hypothetical protein CDS	453137	454315	1179	forward	31.12	36.96	146.85	65.84	44.74
hypothetical protein CDS	454393	454560	168	forward	26.59	26.08	413.76	199.54	35.8
nisC CDS	454541	455806	1266	forward	36.76	32.21	417.14	176.45	86.32
hypothetical protein CDS	455819	456934	1116	forward	44.86	57.45	418.82	181.41	66.44
hypothetical protein CDS	456931	458178	1248	forward	68.16	74.92	547.02	201.91	87.63
natA 1 CDS	458187	459050	864	forward	92.69	99.34	615.72	232.62	118.23
ykuT CDS	459120	459965	846	reverse	76.86	72.09	200.59	59.34	39.91
hypothetical protein CDS	460074	460499	426	forward	781.91	546.45	726.84	480.77	682.55
hypothetical protein CDS	460517	460885	369	forward	1351.44	1387.89	1553.4	1137.94	648.31
hypothetical protein CDS	460980	461912	933	reverse	25.89	23.1	22.87	11.46	14.91
hypothetical protein CDS	461987	462715	729	reverse	17.9	15.85	14.68	7.79	10.06
pepQ CDS	462814	463920	1107	reverse	538.6	521.18	388.56	429.46	345.7
ccpA 2 CDS	464071	465072	1002	forward	553	479.3	401.34	351.57	240.37
glpQ1 CDS	465114	466484	1371	reverse	155.16	135.2	137.54	93.85	91.71
hypothetical protein CDS	466598	466918	321	forward	170.12	127.3	132.24	75.23	108.85
mggB CDS	466934	468316	1383	forward	148.07	142.59	120.22	86.48	86.09
hypothetical protein CDS	468309	468899	591	forward	149.08	119.63	101.16	75.65	107.93
yutF CDS	468899	469669	771	forward	137.29	155.85	115.21	95.14	118.02
hypothetical protein CDS	469666	470274	609	forward	71.14	96.66	88.54	61.71	62.84
putative membrane protein CDS	470286	470936	651	reverse	127.85	147.28	168.8	150.1	108.03
yumC CDS	470946	471938	993	reverse	147.83	130.03	146.75	120.7	134.17
Alpha-monoglucosyldiacylglycerol synthase CDS	480575	481753	1179	forward	280.12	333.07	176.28	143.91	176.39
cpoA CDS	481754	482797	1044	forward	373.12	364.09	217.62	161.71	216.43
hypothetical protein CDS	482797	483810	1014	forward	192.41	279.67	130.09	98.54	93.77
hypothetical protein CDS	483849	485027	1179	reverse	41.62	44.96	67.09	34.53	40.69
ltaS1 1 CDS	485277	487337	2061	forward	275.53	236.18	204.52	148.9	194.85
secG CDS	487405	487638	234	forward	1108.93	870.88	1028.39	923.07	1132.7
rnr CDS	487711	490050	2340	forward	658.53	495.35	475.59	400.57	369
smpB CDS	490063	490521	459	forward	785.88	493.17	551.26	411.67	497.17
hypothetical protein CDS	496433	497482	1050	reverse	31.17	34.66	49.15	25.06	30.19
hypothetical protein CDS	497439	497612	174	reverse	29.93	32.56	38.26	23.34	27.43
fimA CDS	497683	498546	864	forward	25.53	22.19	25.51	17	19.37
metK CDS	499005	500204	1200	forward	901.28	1586.7	972.65	868.49	1257.37
bmr3 1 CDS	500229	501689	1461	forward	249.34	416.67	337.26	238.23	310.04
PTS system EIIBC component CDS	501918	503888	1971	forward	142.4	105.77	190.08	158.12	54.54
murQ CDS	503912	504808	897	forward	207.71	125.9	227.24	142.6	88.73
D-alanyl-D-alanine carboxypeptidase CDS	504832	506871	2040	forward	229	164.02	270.17	157.23	111.07
hypothetical protein CDS	506932	507969	1038	forward	123.37	76.93	147.35	34.73	20.83
ybbH CDS	507985	508830	846	forward	115.28	80.24	141.61	37.63	19.8
appC CDS	509145	509324	180	forward	174.46	183.29	428.47	311.04	180.51
hypothetical protein CDS	509478	510848	1371	forward	6.15	5.9	6.6	4.47	5.27
cydA CDS	510963	512249	1287	forward	6.61	5.68	12.36	4.11	5.42
cydB CDS	512251	513267	1017	forward	11.2	9.99	15.06	8.54	8.35
cydD CDS	513267	514985	1719	forward	3.91	4.11	5.91	2.43	2.8
putative ABC transporter ATP-binding protein CDS	514975	516723	1749	forward	5.69	5.76	7.54	3.41	3.42
menG CDS	516733	517434	702	forward	13.89	11.81	14.86	7.91	13.78
hepT CDS	517431	518420	990	reverse	57.84	54.56	54.81	41.37	60.19
menA 2 CDS	518480	519379	900	forward	95.14	94	74.43	65.62	74.55
NADH dehydrogenase-like protein CDS	519394	520614	1221	forward	83.07	87.71	69.42	58.15	38.72
Fumarate reductase flavoprotein subunit CDS	520776	521075	300	forward	2.38	1.3	0.91	0.29	0.42
hypothetical protein CDS	521302	522141	840	forward	60.36	48.45	31.14	14.07	21.84
benM 1 CDS	522201	523124	924	forward	86.65	70.81	48.37	20.8	29.31
hypothetical protein CDS	523167	523832	666	reverse	100.28	140.98	100.52	87.66	84.07
leuS CDS	524122	526536	2415	forward	375.68	420.15	339.73	376.81	249.71
murJ 1 CDS	526630	528276	1647	forward	475.34	417.04	515.86	474.15	395.91
hypothetical protein CDS	528664	528984	321	reverse	188.02	159.3	135.78	112.91	133.74
dacA 1 CDS	529294	530595	1302	forward	118.69	117.91	297.8	131.21	128.9
nnrD CDS	530598	531443	846	forward	98.77	122.14	293.82	136.77	106.83
yciB CDS	531595	532281	687	forward	74.18	141.06	84.87	42.44	95.01
argS CDS	532645	534330	1686	forward	127.64	181.13	78.86	77.38	99.74
fba CDS	534441	535352	912	forward	4853.18	6170.73	6867	9500.58	7234.82
hypothetical protein CDS	535587	536621	1035	forward	94.77	97.6	107.6	91.03	85.26
hypothetical protein CDS	536675	537199	525	forward	99.06	168.06	78.17	36.25	51.58
hypothetical protein CDS	537215	537790	576	forward	63.12	110.39	60.95	27.22	24.34
hypothetical protein CDS	537794	537997	204	forward	103.62	125.6	87.66	32.93	60.92
menA 3 CDS	538117	539034	918	forward	66.05	97.6	70.37	30.35	43.51
hypothetical protein CDS	539258	540664	1407	reverse	51.06	43.41	47.26	42.98	41.53
hypothetical protein CDS	540822	541937	1116	forward	33.08	36.72	57.3	30.46	34.62
hypothetical protein CDS	542095	542730	636	forward	505.95	497.9	214.87	230.97	415.15
hypothetical protein CDS	542754	543410	657	forward	489.5	431.72	197.01	227.37	422.54
hypothetical protein CDS	543490	544221	732	forward	469.28	414.3	196.69	227.54	391.85
hypothetical protein CDS	544623	546026	1404	forward	81.86	99	138.87	62.34	84.45
hypothetical protein CDS	546182	546427	246	forward	66.73	127.99	61.7	82.89	94.5
emrY CDS	546527	547114	588	forward	46.24	33.23	61.91	39.01	36.21
hypothetical protein CDS	547235	548566	1332	forward	51.33	41.37	40.12	28.67	35.42
ribZ 1 CDS	548866	549459	594	forward	26.13	32.52	31.22	24.29	28.02
hypothetical protein CDS	549784	550962	1179	reverse	31.31	36.13	75.63	32.02	39.11
hypothetical protein CDS	551109	552185	1077	forward	29.58	41.26	30.11	26.15	54.93
hypothetical protein CDS	552178	553035	858	reverse	87.12	98.44	105.59	104.68	108.67
hypothetical protein CDS	553505	554614	1110	forward	51.75	54.32	44.32	29.73	33.04
hypothetical protein CDS	554649	555758	1110	reverse	19.78	20.42	15.66	11.01	12.54
citG CDS	555864	556682	819	forward	43.7	29.79	29.24	26.43	27.86
gla 1 CDS	556928	557680	753	reverse	248.39	306.92	217.1	147.96	116.47
pspB 1 CDS	558112	558549	438	forward	34.62	17.84	17.69	1.33	12.24
hypothetical protein CDS	558613	558717	105	forward	56.65	37.48	32.25	2.88	13.64
ppsA CDS	558734	561115	2382	forward	42.69	31.97	28.29	8.2	16.42
rluD 1 CDS	561161	562018	858	reverse	32.05	25.15	28.07	15.1	18.84
pbpF CDS	562106	564163	2058	forward	169.97	146.35	163.46	120.91	156
hypothetical protein CDS	564180	564530	351	forward	531.7	521.58	789.57	851.62	598.47
yhaO CDS	564539	565756	1218	forward	119.85	120.59	127.22	124.65	106.45
hypothetical protein CDS	565737	568232	2496	forward	112.55	121.33	118.68	111.88	102.42
yhaM CDS	568225	569202	978	forward	115.98	124.63	140.31	122.69	111.92
hypothetical protein CDS	569319	569804	486	forward	78.22	49.79	52.04	33.82	23.7
hypothetical protein CDS	569829	570608	780	forward	129.62	98.48	119.18	65.05	48.12
hypothetical protein CDS	570969	572450	1482	forward	16.81	17.2	9.74	8.34	15.7
kdgA CDS	572559	573020	462	forward	54.32	34.44	26.81	14.4	17.63
prsA CDS	573129	574025	897	reverse	3223.3	2920.37	2051.79	1512.27	1511.58
hypothetical protein CDS	574144	574500	357	reverse	526.84	390.85	399.67	323.94	413.7
putative HIT-like protein CDS	574510	574941	432	reverse	464.8	325.12	361.21	299.55	366.77
ecsA CDS	575032	575775	744	forward	90.93	100.17	101.19	99.38	106.63
hypothetical protein CDS	575768	576979	1212	forward	113.07	125.19	113.77	113.38	103.14
trmB CDS	576989	577645	657	forward	174.44	145.25	137.52	125.59	181.08
hypothetical protein CDS	577807	578664	858	reverse	77.01	78.01	81.41	71.95	75.85
ytpP CDS	579340	579660	321	forward	304.61	272.34	219.73	136.39	209.13
pheT 1 CDS	579680	580327	648	forward	418.65	552.17	445.6	468.59	385.53
hypothetical protein CDS	580381	581700	1320	reverse	32.65	39.69	60.42	17.17	23.32
murC CDS	581797	583110	1314	forward	193.19	268.05	231.56	235.97	238.93
mepA CDS	583167	584501	1335	reverse	75.71	75.81	105.19	91.17	80.56
hypothetical protein CDS	584609	585586	978	reverse	509.77	393.42	431.35	400.28	534.76
hypothetical protein CDS	586041	586481	441	reverse	500.53	380.51	427.16	410.25	485.64
hypothetical protein CDS	586484	586945	462	reverse	370.3	355.49	404.75	394.22	281.65
hypothetical protein CDS	586920	587393	474	reverse	539.42	390.65	458.16	424.16	546.83
hypothetical protein CDS	587726	588565	840	reverse	2.37	2.66	2.65	0.98	1.33
hypothetical protein CDS	588989	589966	978	forward	172.97	202.72	157.65	126.2	112.71
hypothetical protein CDS	590044	590202	159	reverse	14.45	20.89	22.72	22.82	13.41
hypothetical protein CDS	590372	590686	315	forward	154.88	71.95	88.8	54.03	70.36
hflK CDS	590704	591585	882	forward	227.2	144.53	134.44	95.8	95.13
purD CDS	591726	593369	1644	forward	46.15	32.55	34.35	14.03	6.12
ltrA 2 CDS	594162	595460	1299	forward	18.75	23.68	25.05	20.52	27.76
hypothetical protein CDS	596091	597494	1404	reverse	75.54	89.38	135.5	61.78	76.79
strH CDS	597657	602048	4392	forward	312.02	302.2	288.44	266.99	286.76
bca CDS	602228	603727	1500	forward	375.12	279.68	300.01	303.43	329.51
hypothetical protein CDS	603918	604094	177	forward	3.61	2.68	3.98	2.07	2.52
hypothetical protein CDS	604091	604438	348	forward	3.67	3.05	3.2	2.61	2.38
hypothetical protein CDS	604503	604733	231	forward	13.93	20.78	14.07	7.01	7.58
hypothetical protein CDS	604687	606015	1329	forward	23.3	20.31	18.89	11.05	13.34
hypothetical protein CDS	606181	606345	165	forward	5.57	6.09	5.78	4.19	13.5
hypothetical protein CDS	606694	607743	1050	forward	35.74	40.09	68.6	33.9	38.16
hypothetical protein CDS	607938	609116	1179	forward	5.82	7.24	7.52	5.02	8.38
sugC 1 CDS	609200	610159	960	forward	9.33	10.06	9.8	5.53	11.06
hypothetical protein CDS	610333	611511	1179	reverse	29.28	31.53	62.41	27.26	33.93
hypothetical protein CDS	611785	612819	1035	forward	32.71	41.58	34.95	22.31	33.88
hypothetical protein CDS	612899	613153	255	forward	38.85	38.97	45.98	19.23	12.11
polA CDS	613451	616114	2664	forward	129.26	95.89	136.35	134.41	104.75
mutM CDS	616123	616950	828	forward	149.51	106.39	153.11	138.68	119.82
coaE CDS	616950	617552	603	forward	107.92	87.86	118.59	106.46	85.94
nrdR CDS	617555	618022	468	forward	270.41	217.99	231.46	229.06	177.71
dnaB CDS	618025	619359	1335	forward	270.56	206.21	227.37	207.67	196.57
dnaI CDS	619379	620287	909	forward	324.98	249.03	258.03	224.15	239.14
thrS CDS	620573	622507	1935	forward	520.71	576.21	395.8	400.32	364.11
hypothetical protein CDS	622710	623189	480	forward	119.51	111.07	98.52	49.41	60.46
hypothetical protein CDS	623311	624489	1179	forward	56.5	77.41	71.79	39.68	31.77
hypothetical protein CDS	624728	625762	1035	forward	37.64	41.75	35.59	22.89	33.18
hypothetical protein CDS	625901	627160	1260	forward	170.28	303.47	168.1	116.57	120.71
hypothetical protein CDS	627225	627863	639	reverse	100.8	191.1	88.76	74.74	77.71
hypothetical protein CDS	627817	628404	588	reverse	63.96	131.87	59.98	50.25	52.77
hypothetical protein CDS	628669	628788	120	forward	35.32	54.43	51.13	21.6	26.25
hypothetical protein CDS	629047	629274	228	forward	25.53	32.56	29.7	11.37	10.61
putative HTH-type transcriptional regulator CDS	629440	629874	435	forward	48.95	32.4	25.54	8.89	12.66
hypothetical protein CDS	629871	630308	438	forward	30.54	23.13	21.63	6.9	6.5
natA 2 CDS	630345	631271	927	forward	38.61	28.21	23.07	8.9	7.95
hypothetical protein CDS	631268	631489	222	forward	26.91	22.38	22.72	8.85	8.89
hypothetical protein CDS	631623	633029	1407	forward	50.01	46.42	49.06	47.82	45.05
hypothetical protein CDS	633104	633640	537	forward	16.83	17.31	15.11	7.44	10.55
hypothetical protein CDS	633884	633976	93	forward	68.63	64.83	44.47	26.01	47.56
adeC CDS	635603	637306	1704	reverse	24.56	27.08	17.62	39.99	52.09
spuD CDS	637375	638436	1062	reverse	60.82	85.84	41.62	254.89	251.83
potA 1 CDS	638461	639501	1041	reverse	38.72	27.19	17.81	115.99	129.55
ydcV 1 CDS	639503	640300	798	reverse	39.64	17.38	13.58	114.28	121.05
hypothetical protein CDS	640386	641564	1179	reverse	36.51	36.22	88.02	40.49	41.12
potB 1 CDS	641640	642506	867	reverse	80.07	42.3	24.06	233.91	226.8
rihC 1 CDS	642701	643618	918	forward	67.75	42.51	25.5	145.55	111.59
infC CDS	643910	644359	450	forward	2504.35	2829.47	2873.93	3117.18	3967.74
rpmI CDS	644381	644581	201	forward	2635.84	2967.7	3041.57	3468.86	4460.49
rplT CDS	644626	644982	357	forward	1625.28	2395.51	2180	2883.72	2704.89
add CDS	645030	646031	1002	reverse	285.9	241.76	300.08	77.78	81.65
hypothetical protein CDS	646313	647464	1152	forward	238.77	224.46	227.12	226.16	190.8
gph 2 CDS	647655	648179	525	forward	323.92	259.93	267.36	236.36	277.71
rsgA 1 CDS	648172	649281	1110	forward	260.22	249.35	248.9	219.46	195.84
nadD CDS	649292	649945	654	forward	273.53	243.1	233.73	215.24	219.28
hypothetical protein CDS	649926	650519	594	forward	322.48	259.71	275.59	237.05	243.2
rsfS CDS	650537	650884	348	forward	348.84	361.01	324.53	312.51	257.33
hypothetical protein CDS	650888	652039	1152	forward	295.1	292.98	290.54	255.05	202.21
hypothetical protein CDS	652042	652605	564	forward	336.87	301.34	279.57	243.76	261.61
arlR CDS	652774	653490	717	forward	205.24	274.95	224.86	389.01	304.45
arlS CDS	653477	655045	1569	forward	275.19	278.5	193.65	279.14	226.7
hypothetical protein CDS	655250	656284	1035	forward	74.42	79.8	82.29	66.36	63.61
hypothetical protein CDS	656395	656676	282	forward	109.54	80.77	63.9	30.18	43.84
hypothetical protein CDS	656670	657554	885	forward	116.08	78.94	69.56	33.39	35.22
hypothetical protein CDS	657623	658804	1182	forward	238.82	162.18	181.29	101.35	94.8
proX CDS	659012	659500	489	reverse	133.5	98.12	117.1	49.56	39.11
misCB CDS	659547	660512	966	reverse	314.95	327.78	307.38	228.7	262.34
acyP CDS	660556	660828	273	reverse	145.89	129.54	126.52	78.01	126.42
Putative TrmH family tRNA/rRNA methyltransferase CDS	660928	661695	768	forward	60.24	79.92	163.3	89.1	91.28
yodB CDS	661803	662153	351	forward	233.12	273	379.7	212.12	263.29
hypothetical protein CDS	662239	662340	102	forward	326.39	515.55	687.06	479.01	609
glnP 1 CDS	662438	663115	678	forward	25.57	29.02	19.17	10.07	13.82
tcyB CDS	663096	663767	672	forward	25.49	28.2	22.22	10.8	11.63
glnQ 2 CDS	663777	664517	741	forward	29.7	33.07	23.49	11.14	14.82
glnH 1 CDS	664520	665392	873	forward	27.23	35.17	25.56	10.86	13.27
pheS CDS	665676	666725	1050	forward	407.34	561.24	298.59	507.76	434.67
pheT 2 CDS	666729	669149	2421	forward	431.59	582.22	303.96	557.78	485.86
greA 3 CDS	669228	669704	477	forward	578.26	823.96	455.33	638.8	454.19
L-2-hydroxyisocaproate dehydrogenase CDS	669766	670677	912	forward	498.74	559.46	304.85	328	218.9
metQ CDS	670742	671686	945	reverse	123.95	97.94	76.8	35.47	92.12
hypothetical protein CDS	671969	672145	177	reverse	528.78	601.76	484.39	256.02	248.47
mco CDS	672158	673711	1554	reverse	687.51	521.1	435.27	216.97	438.84
yidA 1 CDS	673940	674755	816	forward	30.35	22.1	20.38	25.84	20.55
dppE 3 CDS	675152	676783	1632	forward	6.93	6.38	5.18	4.79	4.84
hutI CDS	676794	677999	1206	forward	15.86	9.19	8.18	9.03	4.43
ykuR CDS	678218	679489	1272	forward	285.49	106.75	55.58	129.79	219.67
hypothetical protein CDS	679486	680304	819	forward	406.43	142.01	82.99	196.67	230.71
hypothetical protein CDS	680492	680788	297	forward	313.93	181.19	104.05	266.62	182.9
hypothetical protein CDS	680940	681440	501	forward	59.32	59.5	63.41	45.01	56.02
hypothetical protein CDS	681621	682655	1035	forward	147.26	147	183.35	145.56	123.97
slpH 4 CDS	682702	683481	780	reverse	2388.12	2233.5	2554.92	2111.71	1858.37
hypothetical protein CDS	683662	684840	1179	reverse	28.28	28.46	61.25	26.01	31.63
hypothetical protein CDS	685066	685659	594	forward	238.76	161.18	162.36	104.44	120.51
hypothetical protein CDS	685775	686374	600	forward	112.08	94.76	98.36	70.49	52.45
hypothetical protein CDS	686374	687093	720	forward	110.56	97.42	100.71	57.96	54.83
isdE CDS	687090	687971	882	forward	89.01	92.22	83.17	55.54	55.6
isdF CDS	687977	688903	927	forward	76.73	59.05	56.63	34.53	31.26
fepC CDS	688896	689669	774	forward	53.01	50.78	41.19	29.86	26.42
hup 1 CDS	689714	689998	285	reverse	2753.41	2758.98	3023.2	2961.52	3854.47
hypothetical protein CDS	690746	691039	294	reverse	222.56	278.27	291.23	166.41	129.29
hypothetical protein CDS	691042	691290	249	reverse	192.04	186.42	203.14	106.78	112.53
murK CDS	691558	692481	924	reverse	600.38	813.13	659.8	661.97	579.84
hypothetical protein CDS	692544	695183	2640	reverse	31.05	32.23	58.55	20.99	26.13
penA CDS	695271	697379	2109	forward	320.31	363.25	414.43	347.65	321.98
rpmGA CDS	697455	697604	150	forward	2115.95	2406.76	2136.32	2440.63	2491.3
ygfA CDS	697626	698222	597	forward	279.76	249.9	206.57	153.22	158.21
gluP CDS	698257	698943	687	forward	361.7	315.69	243.91	184.75	186.61
hypothetical protein CDS	698943	699182	240	forward	687.51	458.8	332.71	253.71	253.19
glpE CDS	699241	699642	402	forward	542.49	615.8	501.73	547.73	559.63
miaA CDS	699678	700640	963	forward	379.19	294.8	286.53	238.85	200.72
hypothetical protein CDS	700633	701883	1251	forward	465.93	434.61	367.92	316.31	285.87
glnA CDS	702019	703356	1338	forward	2964.94	4715.5	1881.88	1240.52	1649.09
hypothetical protein CDS	703646	704560	915	forward	147.49	201.61	104.35	48.06	47.3
hypothetical protein CDS	704705	705694	990	forward	712.22	684.86	816.12	493.96	425.53
hypothetical protein CDS	706052	706297	246	forward	85	71.94	61.8	40.57	90.1
hypothetical protein CDS	706297	706632	336	forward	170.28	174.87	165.56	103.37	101.06
hypothetical protein CDS	706680	706898	219	forward	368.73	226.61	254.42	120.03	276.89
hypothetical protein CDS	706908	707183	276	forward	238.37	220.77	237.03	138.13	141.59
hypothetical protein CDS	707367	708437	1071	forward	16.97	11.52	11.56	5.71	8.63
hypothetical protein CDS	708524	708655	132	forward	38.3	19.03	30.13	9	15.79
dppE 4 CDS	709191	710825	1635	forward	21.05	22.67	30.35	59.03	46.4
hexR 1 CDS	711116	711955	840	reverse	55.95	62.7	35.47	19.83	37.39
nanA CDS	712060	712932	873	reverse	1957.87	1103.85	1383.17	906.03	870.37
bglK 2 CDS	713212	714075	864	forward	80.73	37.02	35.87	18	24.64
hypothetical protein CDS	714226	714963	738	forward	709.66	311.38	381.68	260.81	163.81
gerN 2 CDS	714973	716136	1164	forward	638.65	221.33	322.52	195.77	147.95
sglT CDS	716156	717652	1497	forward	396.85	192.21	241.31	150.51	81.01
axeA CDS	717673	718404	732	forward	360.07	216.2	223.91	139.9	74.99
cah CDS	718404	718676	273	forward	439.72	248.14	257.45	144.31	79.91
nanE CDS	718699	719391	693	forward	447.24	302.96	290.85	162.89	107.52
nagA 2 CDS	719515	720666	1152	forward	185.05	81.14	120.13	55.07	38.02
Arylesterase CDS	720741	721538	798	reverse	11.84	9.76	9.45	4.09	2.39
gla 2 CDS	721610	722365	756	reverse	14.72	9.05	7.94	2.2	2.02
crt CDS	722733	723527	795	forward	13.97	12.74	16.66	3.37	2.5
Nitronate monooxygenase CDS	723574	724512	939	forward	27.22	21.97	35.84	6.39	8.32
ydiF 1 CDS	724818	725306	489	forward	21.3	20.72	19.66	12.54	14.84
ydiF 2 CDS	725403	726392	990	forward	11.06	10.4	10.28	5.41	6.43
cynR CDS	726425	727339	915	forward	12.25	10.31	10.46	4.15	4.49
coaD 1 CDS	727359	727862	504	forward	37.08	29.85	19.25	8.19	8.49
panT 1 CDS	727859	728473	615	forward	47.37	38.62	21.91	8.82	11.23
hypothetical protein CDS	728477	728608	132	forward	42.94	31.93	19.45	10.31	9.04
coaA 1 CDS	728663	729391	729	forward	49.97	40.93	23.28	10.28	8.64
hypothetical protein CDS	729553	729954	402	forward	119.01	98.18	108.53	90.27	67.37
ltrA 3 CDS	730654	731952	1299	forward	19.54	24.15	26.94	22.02	28.91
hypothetical protein CDS	732345	732449	105	forward	24.07	24.72	25.54	25.71	17.73
hypothetical protein CDS	732538	732852	315	forward	18.8	16.66	18.76	12.89	10.51
hypothetical protein CDS	732922	733779	858	forward	78.52	86.31	99.69	94.38	71.45
hypothetical protein CDS	733929	734267	339	forward	11.67	10.87	17.7	9.18	9.72
appA 2 CDS	734385	735257	873	forward	17.34	16.43	21.86	12.12	11.14
hypothetical protein CDS	735612	736691	1080	reverse	38.98	42	55.4	28.32	28.94
hypothetical protein CDS	736688	736960	273	reverse	32.82	36.09	44.37	27.53	20.63
hypothetical protein CDS	737371	738111	741	forward	28.6	31.04	21.53	13.76	13.4
hypothetical protein CDS	738296	738601	306	forward	105.79	70.42	64.16	55.06	44.61
hypothetical protein CDS	739099	740325	1227	reverse	16.06	13.47	14.04	14.12	32.91
hypothetical protein CDS	740701	741879	1179	forward	32.91	33.57	75.55	35.94	36.42
hypothetical protein CDS	741962	743350	1389	forward	22.9	24.27	20.48	11.66	13.78
tnpR CDS	743842	744225	384	forward	63.96	52.92	47.22	22.27	29.17
hypothetical protein CDS	744464	744709	246	forward	99.73	68.42	66.14	24.67	44.18
hypothetical protein CDS	744780	745484	705	forward	343.01	270.96	143.53	48.35	240.86
hypothetical protein CDS	745528	747471	1944	forward	635.22	442.7	209.36	80.63	583.51
hypothetical protein CDS	747685	750021	2337	forward	567.04	460.4	240.17	106.84	449.15
hypothetical protein CDS	750506	751684	1179	reverse	20.98	23.37	26.96	14.64	16.06
hypothetical protein CDS	751705	753018	1314	forward	27.88	30.01	24.87	14.14	17.86
lacR 1 CDS	753070	754101	1032	reverse	84.11	47.17	87.44	53.35	33.16
hypothetical protein CDS	754456	755046	591	forward	61.17	50.3	47.52	27.85	63.21
hypothetical protein CDS	755043	755918	876	forward	59.54	52.19	46.77	31.71	75.49
galE CDS	756029	757021	993	reverse	218.9	243.56	231.93	247.65	241.43
lacM CDS	757129	758082	954	reverse	47.34	41.9	39.25	32.11	41.28
lacL CDS	758066	759946	1881	reverse	25.95	23.95	20.95	14.2	17.39
lacR 2 CDS	760175	761179	1005	forward	48.72	45.88	46.35	34.6	44.52
lacS CDS	761371	763290	1920	forward	8.32	6.08	7.07	4.38	4.27
lacZ CDS	763301	765304	2004	forward	24.15	18.13	36.57	17.39	14.44
galK CDS	765470	766633	1164	forward	95.98	60.14	67.43	44.28	39.46
galT CDS	766652	768121	1470	forward	78.05	62.32	58.56	40.67	39.48
hypothetical protein CDS	768424	769473	1050	reverse	34.14	35.94	72.28	32.28	36.05
hypothetical protein CDS	769494	769640	147	forward	28.48	18.04	41.43	20.42	24.9
galM 1 CDS	769624	770619	996	forward	33.53	29.12	25.64	18.91	17.4
hypothetical protein CDS	770744	770977	234	forward	55.64	66.08	63.41	29.26	32.98
ccpA 3 CDS	771034	771990	957	reverse	24.12	27.3	42.29	34.51	16.01
msmE 1 CDS	772176	773432	1257	forward	19.32	16.81	15.98	7.66	8.37
lacF 1 CDS	773445	774320	876	forward	15.24	16.38	13.67	6.9	7.12
araQ CDS	774335	775168	834	forward	28.62	24	19.51	8.42	9.42
ugpC CDS	775195	776307	1113	forward	29.13	32.83	20.68	10.93	13.55
agaSK CDS	776317	778518	2202	forward	27.14	32.36	19.67	13.9	12.3
gtfA CDS	778530	779972	1443	forward	24.56	31.84	15.84	10.85	13.31
ywaC CDS	780150	780761	612	forward	498.55	139.74	130.25	68.08	42.66
czcR CDS	780769	780996	228	forward	436.37	164.53	130.86	82.89	36.92
tcrA CDS	780996	781433	438	forward	445.85	145.68	132.09	62.23	48.35
baeS 1 CDS	781442	782719	1278	forward	227.18	95.14	90.91	46.02	23.02
hypothetical protein CDS	782766	783938	1173	forward	66.77	58.66	43.72	39.33	39.68
hypothetical protein CDS	783948	784352	405	forward	125	86.42	68.45	62.45	89.3
hypothetical protein CDS	784356	784868	513	forward	115.41	97.56	77.03	70.23	72.08
hypothetical protein CDS	784920	785672	753	forward	2113.45	2035.98	2655.38	2810.49	1762.68
hypothetical protein CDS	785860	787320	1461	forward	83.74	83.54	52.56	28.24	33.3
hypothetical protein CDS	787334	787510	177	forward	123.18	99.51	65.99	36	52.5
hypothetical protein CDS	787546	787863	318	forward	139.29	100.68	72.96	41.71	61.59
yjeM 1 CDS	787982	789478	1497	forward	234.75	306.01	401.86	392.4	360.47
ackA 1 CDS	789534	790733	1200	reverse	363.17	375.63	338.09	263.68	308.64
Lactate 2-monooxygenase CDS	791019	792299	1281	forward	672.87	547.56	483.14	433.21	344.68
dapE CDS	792450	793523	1074	forward	70.79	59.28	46.36	22.57	40.25
hypothetical protein CDS	793480	794193	714	reverse	52.35	60.36	34.05	23.66	42.85
hypothetical protein CDS	794138	795187	1050	reverse	68.28	94.56	46.55	35.38	62.07
mrp CDS	795331	795645	315	reverse	93.53	96.14	92.34	91.61	92.69
sdhA CDS	795654	796535	882	reverse	57.49	74.88	60.85	61.81	60.94
sdhB CDS	796550	797212	663	reverse	55.3	48.54	48.63	44.11	48.79
hypothetical protein CDS	797341	797634	294	forward	52.19	51.93	52.48	35.19	31.34
ybiT 1 CDS	797687	799189	1503	reverse	36.23	30.62	33.96	16.86	25.78
hypothetical protein CDS	799642	800310	669	forward	28.2	47.6	132.16	38.91	37.89
hypothetical protein CDS	800338	800820	483	forward	66.34	91.02	388.18	95.66	117.05
amyX CDS	801079	804834	3756	forward	19.78	17.92	19.21	7.14	9.99
hypothetical protein CDS	805168	805521	354	reverse	72.26	68.2	74.14	58.82	46.07
ascG CDS	805502	805834	333	reverse	60.87	56.41	56.84	47.22	34.69
hypothetical protein CDS	805930	806670	741	reverse	19.4	25.54	20.76	17.61	19
hypothetical protein CDS	806645	806953	309	reverse	30.49	43.9	39.64	30.9	27.5
hypothetical protein CDS	807322	807567	246	forward	106.89	80.56	51.45	30.47	58.47
hypothetical protein CDS	807567	807944	378	forward	160.48	167.77	102.86	63.49	67.01
hypothetical protein CDS	808290	808853	564	forward	358.1	267.69	341.58	289.64	257.6
hypothetical protein CDS	808981	809832	852	forward	179.4	141.82	193.95	160.53	130.99
hypothetical protein CDS	809829	810158	330	forward	186.76	164.09	206.99	159.64	141.13
hypothetical protein CDS	810324	811538	1215	forward	72.07	69.7	85.28	62.08	65.43
clcA 1 CDS	811749	812603	855	reverse	40.16	39.83	93.82	40.34	42.93
clcA 2 CDS	812610	813050	441	reverse	46.72	48.93	84.45	53.78	54.48
hypothetical protein CDS	813186	813548	363	reverse	41.28	45.37	91.96	52.3	39.76
hypothetical protein CDS	813613	813804	192	reverse	24.33	25.73	53.73	36.9	27.51
hypothetical protein CDS	813976	814623	648	forward	135.89	128.45	51.2	29.07	32.95
pyrE CDS	814678	815316	639	reverse	53.82	101.12	39.54	73.39	326.07
pyrF CDS	815318	816022	705	reverse	45.19	81.84	36.16	66.27	255.6
pyrDB CDS	816273	817196	924	forward	53.44	78.84	46.92	43.29	112.17
pyrR 1 CDS	817365	817907	543	forward	1070.67	1570.06	1224.4	1624.72	1675.36
pyrB CDS	818048	819004	957	forward	191.01	309.8	156.83	310.84	558.81
pyrC CDS	819004	820281	1278	forward	258.7	357.79	169.64	332.31	846.29
carA 1 CDS	820281	821366	1086	forward	324.84	472.4	231.92	409.44	749.52
carB 1 CDS	821359	824547	3189	forward	406.52	588.68	295.1	541.36	957.29
hypothetical protein CDS	824660	825694	1035	reverse	77.38	88.51	94.93	76.42	74.78
lutP CDS	825988	827514	1527	forward	23.88	24.46	23.87	19.12	23.32
glcU CDS	827659	828522	864	forward	130.52	266.68	119.46	100.5	157.75
hypothetical protein CDS	828649	828930	282	forward	146.48	121.55	93.88	60.13	60.09
msrB CDS	828946	829383	438	forward	399.86	288.55	240.98	127.23	163.22
pepX CDS	829440	831821	2382	reverse	225.54	206.36	254.62	275.69	251.8
hypothetical protein CDS	831967	832362	396	forward	13.35	18.82	17.44	10.69	7.07
hypothetical protein CDS	832359	832826	468	forward	21.22	19.26	18.55	13.62	11.56
hypothetical protein CDS	832949	833209	261	forward	451.43	422.85	352.26	274.84	230.87
hypothetical protein CDS	833331	833522	192	forward	120.2	119.5	137.29	79.99	127.04
hypothetical protein CDS	833590	834624	1035	forward	67.71	73.89	79.57	61.84	62.75
slpH 5 CDS	835095	836333	1239	forward	645.65	570.77	635.23	499.88	513.66
menH 1 CDS	836493	837368	876	forward	90.35	57.58	52.48	43	29.79
hypothetical protein CDS	837372	839165	1794	forward	75.58	34.87	35.38	29.97	16.43
putative tautomerase.1 CDS	839213	839392	180	forward	296.86	339.91	344.64	344.52	180.59
hypothetical protein CDS	839566	839880	315	forward	25.37	26.85	20.2	12.96	10.2
hypothetical protein CDS	839904	840086	183	forward	49.25	38.89	31.04	20.89	19.48
hypothetical protein CDS	840245	841963	1719	forward	27.07	24.44	15.55	8.49	10.24
hypothetical protein CDS	842054	843430	1377	forward	56.33	47.63	41.8	25.94	23.56
hypothetical protein CDS	843514	844350	837	forward	106.6	79.07	89.78	60.18	55.83
rplU CDS	844509	844820	312	forward	4930.53	5300.51	4471.6	4453.36	5335.98
rpmA CDS	844839	845129	291	forward	5053.5	6132.97	4769.07	4979.01	4577.89
ypdF CDS	845246	846355	1110	forward	237.29	186.48	196.53	160.42	148.48
efp 1 CDS	846436	847005	570	forward	1097.31	1028.92	1077.46	1263.32	940.92
Stress response regulator gls24 CDS	847024	847455	432	forward	1473.9	1240.28	1354.53	1475.23	1249.01
nusB CDS	847455	847850	396	forward	1239.25	1127.12	1242.91	1389.64	873.04
folD CDS	847905	848756	852	forward	924.33	675	553.72	497.66	546.5
xseA CDS	848743	850110	1368	forward	597.16	593.89	489.21	445.89	369.34
xseB CDS	850091	850333	243	forward	847.75	699.41	576.32	516.53	528.61
Farnesyl diphosphate synthase CDS	850336	851205	870	forward	530.24	573.13	439.06	427.95	340.54
tlyA CDS	851206	852018	813	forward	719.87	705.35	570.91	512.6	548.89
recN CDS	852029	853711	1683	forward	642.59	578.37	508.36	433.83	525.37
hypothetical protein CDS	853704	854141	438	forward	568.31	528.1	513.62	421.54	481.63
gmk 1 CDS	854249	854863	615	forward	1025.53	851.52	1040.26	949.86	771.64
rpoZ CDS	854869	855093	225	forward	569.95	897.03	851.88	984.37	379.12
priA CDS	855144	857543	2400	forward	227.11	125.8	153.24	110.06	79.13
fmt CDS	857556	858500	945	forward	401.11	296.28	425.09	266.9	194.98
rsmB CDS	858451	859812	1362	forward	309.25	255.04	372.9	233.6	173.85
Putative protein phosphatase 2C-type CDS	859817	860572	756	forward	380.99	281.78	422.67	260.2	235.75
prkC CDS	860562	862592	2031	forward	314.28	268.21	392.19	254.98	213.84
rsgA 2 CDS	862593	863483	891	forward	112.49	122.99	167.81	113.26	85.72
rpe 1 CDS	863496	864146	651	forward	118.2	132.19	168.52	117.32	96.01
thiN CDS	864146	864820	675	forward	135.44	140.01	186.94	130.94	108.9
hypothetical protein CDS	864956	865162	207	forward	238.28	239.21	305.73	176.66	166.26
rpmB CDS	865279	865464	186	reverse	2342.33	5788.74	3077.34	5296.94	5659.07
hypothetical protein CDS	865632	865994	363	forward	348.21	306.49	308.99	324.59	435.13
hypothetical protein CDS	866016	867677	1662	forward	364.7	455.63	399.07	425.12	326.46
recG CDS	867680	869716	2037	forward	214.71	237.68	251.54	246.3	187.57
plsX CDS	869736	870737	1002	forward	315.82	312.66	322.55	314.06	262.74
acpP CDS	870768	871010	243	forward	335.47	385.71	366.76	364.71	241.68
oppD 2 CDS	871129	872145	1017	forward	1061.17	1100.62	822.41	1226.71	1039.31
oppF 2 CDS	872149	873135	987	forward	837.92	998.58	788.93	1221.21	834.74
gsiC CDS	873138	874097	960	forward	688.68	918.48	706.94	1138.85	722.92
Putative peptide transport permease protein CDS	874112	875029	918	forward	675.19	1180.36	905.88	1498.83	731.25
hypothetical protein CDS	875241	876053	813	forward	90.88	98.33	84.44	675.44	161.33
appA 3 CDS	876191	876850	660	forward	91.44	97.95	79.84	616.8	131.41
hypothetical protein CDS	876847	876981	135	forward	89.64	99.66	99.31	683.83	104.43
appA 4 CDS	877183	878952	1770	forward	1221.28	1826.3	1416.52	2058.84	2087.59
rnc CDS	879059	879748	690	forward	94.28	76.13	107.33	110.22	115.53
smc CDS	879761	883330	3570	forward	125.26	111.68	166.55	154.9	115.19
ftsY CDS	883331	884578	1248	forward	150.38	139.25	209.79	187.56	196.94
pepDA 2 CDS	884623	886044	1422	forward	454.97	600.85	533.77	631.62	566.41
hypothetical protein CDS	886110	886232	123	forward	230.6	288.65	243.12	122.75	49.55
hypothetical protein CDS	886217	886465	249	forward	183.53	249.64	205.61	109.65	49.84
bceA CDS	886597	887343	747	forward	808.83	474.09	664.89	737.86	830.95
bceB CDS	887358	889184	1827	forward	437.62	366.05	498.95	561.84	434.11
hypothetical protein CDS	889269	890201	933	reverse	22.55	19.39	21.82	10.79	12.16
hypothetical protein CDS	890276	891004	729	reverse	16.56	14.36	15.18	6.31	8.95
yhdG 1 CDS	891111	892541	1431	reverse	597.31	650.21	599.77	439.42	391.9
hypothetical protein CDS	892714	893055	342	forward	195.96	115.16	148.9	109.33	170
ffh CDS	893059	894489	1431	forward	280.53	177.32	246.42	182.01	190.58
rpsP CDS	894577	894849	273	forward	766.47	1887.28	1270.03	1533.19	924.61
rimM CDS	894916	895431	516	forward	108.6	165.74	84.02	46.55	49.55
trmD CDS	895421	896140	720	forward	181.05	203.6	116.77	64.35	80.66
rplS CDS	896254	896601	348	forward	3672.91	4587.19	4117.87	3939.35	2981.01
hypothetical protein CDS	896713	897837	1125	forward	377.87	224.91	303.39	237.16	185.07
hypothetical protein CDS	898187	898846	660	forward	155.66	129.2	142.71	90.69	78.23
hypothetical protein CDS	898839	899486	648	forward	98.1	88.73	122.38	70.13	47.02
hypothetical protein CDS	899560	900174	615	forward	110.51	111.6	109.92	69.33	61.58
hypothetical protein CDS	900209	901501	1293	forward	240.89	232.97	235	171.31	253.47
hypothetical protein CDS	901662	901829	168	reverse	316.85	591.14	780.18	704.05	340.77
lexA 1 CDS	901870	902496	627	reverse	422.21	445.35	458.39	392.59	335.08
hypothetical protein CDS	902653	902919	267	forward	1207.95	814.36	928.18	726.06	916.25
hypothetical protein CDS	902986	903204	219	forward	934.83	1024.97	1129.02	1035.11	746.89
yheI 1 CDS	903283	905049	1767	forward	72.78	69.05	42.46	37.47	39.98
yheH CDS	905042	906841	1800	forward	95.54	101.1	58.19	47.68	51.46
pepO 2 CDS	906936	908879	1944	forward	167.13	151.76	294.51	209	129.33
cfa CDS	908939	910108	1170	reverse	127.41	125.03	129.76	81.23	126.72
plsC CDS	910221	910835	615	reverse	94.48	124.81	81.51	52.79	97.12
yfiC CDS	910909	911940	1032	forward	33.89	35.43	37.34	31.08	40.55
rpsB CDS	912105	912878	774	forward	2807.9	3286.87	2254.63	2255.03	2987.74
tsf CDS	912912	913937	1026	forward	2414.25	2927.93	2116	2130.71	2120.26
pyrH CDS	914082	914807	726	forward	766.19	726.33	613.54	517.47	463.07
frr CDS	914807	915364	558	forward	1054.93	920.2	867.2	664.52	560.83
uppS CDS	915367	916101	735	forward	1071.78	908.49	862.42	640.65	731.97
cdsA	916104	916919	816	forward	656.37	688.12	644.34	527.05	436.37
rasP CDS	916932	918188	1257	forward	863.8	845.58	807.06	592.08	579.95
proS CDS	918216	919913	1698	forward	819.45	901.73	838.74	666.17	529.06
polC 1 CDS	919919	924229	4311	forward	307.1	330.81	303.83	212.34	242.29
rimP CDS	924340	924816	477	forward	232.18	371.69	223.43	211.61	259.49
nusA CDS	924836	926029	1194	forward	303.52	410.31	262.22	238.68	247
hypothetical protein CDS	926038	926334	297	forward	424.13	489.92	341.08	289.74	335.48
rplGA CDS	926337	926648	312	forward	405.46	420.02	298.17	252.34	336.89
infB CDS	926653	929256	2604	forward	577.92	596.76	422.36	401.4	460.92
rbfA CDS	929276	929641	366	forward	715.47	547.79	551.39	443.92	515.73
truB CDS	929697	930590	894	forward	92.58	71.62	60.95	51.92	59.36
ribF CDS	930611	931546	936	forward	264.33	193.98	217.16	180.44	225.5
hrcA CDS	931683	932732	1050	forward	273.34	230.9	226.76	125.24	262.93
grpE CDS	932745	933329	585	forward	780.92	556.05	438	238.78	524.67
dnaK CDS	933346	935199	1854	forward	1486.3	1684.79	987.98	626.43	697.82
dnaJ CDS	935282	936433	1152	forward	337.12	386.04	226.21	172.2	203.57
lepA CDS	936650	938488	1839	forward	219.87	203.5	325.31	208.12	192.87
hypothetical protein CDS	938491	939177	687	forward	182.73	186.16	319.72	198.2	154.04
recJ CDS	939301	941574	2274	forward	23	53.22	24.45	21.22	65.05
apt CDS	941679	942206	528	forward	1374.96	957.26	691.61	650	904.21
hypothetical protein CDS	942442	943668	1227	reverse	15.69	12.92	14.56	14.82	32.11
hypothetical protein CDS	943932	945026	1095	reverse	272.28	125.46	229.15	135.6	29.06
hypothetical protein CDS	945259	945450	192	forward	322.59	275.92	345.47	217.35	192.59
ybhL 1 CDS	945474	945803	330	forward	190.78	142.77	237.36	144	79.56
hypothetical protein CDS	945945	947123	1179	forward	46.95	47.11	92.28	43.68	46.26
hypothetical protein CDS	947270	947584	315	forward	94.99	88.43	139.66	71.45	77.89
Calcium-transporting ATPase 1 CDS	947625	949925	2301	reverse	33.77	39.64	27.6	21.75	31.35
benM 2 CDS	950054	950902	849	forward	17.86	14.14	13.6	11.5	16.16
arcA CDS	950976	952205	1230	forward	56.25	45.43	94.22	38.11	38.21
arcB 1 CDS	952216	952647	432	forward	60.34	44.26	95.16	40	33.48
arcB 2 CDS	952608	953510	903	forward	67.49	54.9	93.76	40.74	48.81
citX CDS	953524	954060	537	forward	74.93	67.93	116.5	60.41	73.04
hypothetical protein CDS	954176	955342	1167	forward	77.88	70.94	199.53	46.86	45.63
hypothetical protein CDS	955358	955519	162	forward	150.03	99.93	268.34	60.8	90.66
hypothetical protein CDS	955509	956126	618	forward	152.77	138.34	334.6	82.31	92.74
hypothetical protein CDS	956225	956764	540	forward	322.06	367.15	489.48	250.72	218.05
hypothetical protein CDS	956860	957522	663	forward	196.69	165.37	220.07	82.91	108.67
hypothetical protein CDS	958092	959132	1041	forward	90.5	140.02	86.35	55.94	145.08
hypothetical protein CDS	959408	960586	1179	reverse	22.95	27.51	51.46	42.36	25.37
yheI 2 CDS	960743	962284	1542	forward	3.01	5.88	5.56	17.97	8.3
hypothetical protein CDS	962281	962610	330	forward	5.96	7.19	9.36	14.47	11.62
hypothetical protein CDS	962732	963910	1179	forward	33.07	36.72	78.87	36.51	38.56
hypothetical protein CDS	963949	964329	381	reverse	18.9	20.29	18.43	12.42	11.03
hypothetical protein CDS	964718	964957	240	reverse	36.06	29.54	33.04	19.98	19.89
hypothetical protein CDS	965035	965601	567	forward	74.07	58.14	168.12	29.45	23.94
hypothetical protein CDS	965602	965973	372	forward	119.62	99.42	361.99	54.23	35.33
hypothetical protein CDS	966031	968346	2316	reverse	48.89	61.9	39.01	34.14	48.24
pspB 2 CDS	968518	969078	561	forward	33.81	37.86	35.12	16.09	19.68
yclM 1 CDS	969169	970536	1368	reverse	94.82	89.39	77.77	119.57	97.39
thrC CDS	970556	972046	1491	reverse	105.82	90.23	80.38	121.91	107.72
hom CDS	972158	973393	1236	forward	86.11	77.46	58.89	55.12	55.83
thrB 1 CDS	973407	974270	864	forward	137.34	136.72	105.07	97.35	100
hypothetical protein CDS	974296	974943	648	reverse	102.71	105.79	96.26	74.13	54.51
hypothetical protein CDS	975114	975992	879	forward	93.76	97.42	68.3	69.44	109.01
hypothetical protein CDS	977056	977223	168	forward	210.93	128.76	98.2	72.51	97.46
hypothetical protein CDS	977340	977450	111	forward	208.61	184.32	124.67	69.27	135.89
intQ CDS	977554	978777	1224	reverse	58.13	55.73	38.86	24.25	28.3
hypothetical protein CDS	978985	979989	1005	reverse	99.17	118.09	110.34	105.74	110.54
hypothetical protein CDS	980162	980851	690	reverse	205.2	219.41	231.55	227.89	215.01
hypothetical protein CDS	980923	981138	216	forward	218.9	230.02	226.18	225.8	201.62
hypothetical protein CDS	981107	981487	381	reverse	288.34	288.79	297.08	296.27	233.66
lexA 2 CDS	981500	982126	627	reverse	406.73	296.35	331.47	326.99	429.07
hypothetical protein CDS	982259	982483	225	forward	13.5	13.77	12.52	22.46	42.93
hypothetical protein CDS	982517	982729	213	forward	34.04	46.26	116.07	63.28	78.66
hypothetical protein CDS	982653	982823	171	reverse	46.73	58.6	150.43	79.33	108.5
hypothetical protein CDS	983087	983203	117	forward	32.29	23.14	31.08	41.91	76.16
hypothetical protein CDS	983302	983808	507	reverse	51.26	52.91	59.07	54.96	49.18
hypothetical protein CDS	983928	984059	132	forward	21.66	14.38	22.38	39.11	52.44
hypothetical protein CDS	984056	984307	252	forward	17.73	15.84	18.94	30.6	47.23
hypothetical protein CDS	984311	984427	117	forward	11.13	10.74	16.31	24.92	14.96
hypothetical protein CDS	984634	985491	858	forward	10.74	8.43	9.22	10.47	15.76
hypothetical protein CDS	985478	985774	297	forward	11.17	6.3	10.1	10.84	17.63
hypothetical protein CDS	985775	986101	327	forward	10.62	6.66	8.27	9.58	13.97
hypothetical protein CDS	986116	986376	261	forward	6.75	5.56	7.49	10.76	10.79
hypothetical protein CDS	986357	986794	438	forward	9.91	5.29	6.85	8.73	13.48
hypothetical protein CDS	986787	987041	255	forward	9.51	5.47	7.04	9.06	12.11
hypothetical protein CDS	987028	987318	291	forward	3.68	6.91	7.03	7.42	5.85
hypothetical protein CDS	987296	987550	255	forward	7.81	7.44	5.7	5.76	7.86
hypothetical protein CDS	987540	987755	216	forward	13.71	5.17	8.63	9.4	9.94
hypothetical protein CDS	987765	988511	747	forward	8.85	5.08	8.18	8.41	10.99
hypothetical protein CDS	988511	988732	222	forward	6.79	6.04	7.78	8.56	9.03
hypothetical protein CDS	988751	989065	315	forward	13.62	7.97	11.83	10.49	15.76
hypothetical protein CDS	989055	989330	276	forward	20.35	15.17	14.9	9.63	15.16
hypothetical protein CDS	989323	989631	309	forward	35.28	28	27.72	12.02	19.77
hypothetical protein CDS	989637	989879	243	forward	41.81	26.99	24.97	11.11	14.6
hypothetical protein CDS	989933	990394	462	forward	44.98	34.2	35.22	15.8	19.7
hypothetical protein CDS	990960	991490	531	forward	6.15	3.47	4.36	4.03	7.07
hypothetical protein CDS	991620	992072	453	forward	3.04	4.01	3.66	4.29	3.06
hypothetical protein CDS	992069	992209	141	forward	7.6	5.34	5.96	5.06	3.27
hypothetical protein CDS	992268	992432	165	forward	7.12	3.72	6.34	7.33	6.56
hypothetical protein CDS	992471	994345	1875	forward	5.05	3.25	4.35	4.6	5.47
hypothetical protein CDS	994338	994550	213	forward	7.19	3.67	5.44	4.77	8.44
hypothetical protein CDS	994553	994846	294	forward	11.72	9.87	9.2	10.73	12.34
hypothetical protein CDS	994987	996225	1239	reverse	59.59	62.9	39.74	28.87	32.13
hypothetical protein CDS	996688	997473	786	forward	6.76	7	8.62	7.72	8.64
clpP1 CDS	997436	998122	687	forward	10.41	6.58	9.66	8.93	10.79
hypothetical protein CDS	998141	999499	1359	forward	9.07	4.58	9.43	9.6	8.93
hypothetical protein CDS	999516	999905	390	forward	8.64	6.01	8.27	10.36	6.28
hypothetical protein CDS	999859	1000224	366	forward	9.07	6.56	8.57	8.5	7.26
hypothetical protein CDS	1000217	1000615	399	forward	12.61	5.81	9.57	7.52	6.74
hypothetical protein CDS	1000612	1000986	375	forward	4.77	1.56	5.09	6.51	4.54
hypothetical protein CDS	1000986	1001762	777	forward	7.23	2.51	6.38	9.54	6.08
hypothetical protein CDS	1001843	1002256	414	forward	4.44	2.9	8.07	7.98	5.5
hypothetical protein CDS	1002313	1002456	144	forward	10.28	3.88	8.52	8.7	8.4
hypothetical protein CDS	1002490	1009509	7020	forward	4.51	2.72	5.06	6.74	4.73
hypothetical protein CDS	1009499	1010260	762	forward	10.92	10.04	8.98	8.99	7.48
hypothetical protein CDS	1010260	1013667	3408	forward	12.77	9.89	10.4	7.9	7.91
hypothetical protein CDS	1013672	1013866	195	forward	13.49	11.02	12.35	10.3	5.63
hypothetical protein CDS	1013838	1014221	384	forward	19.75	13.74	15.68	8.61	10.07
hypothetical protein CDS	1014275	1016662	2388	forward	16.18	12.47	14.84	6.73	8.04
hypothetical protein CDS	1016679	1017074	396	forward	4.32	3.81	6.54	2.51	2.13
hypothetical protein CDS	1017085	1017270	186	forward	9.2	3.45	3.3	4.41	9.84
hypothetical protein CDS	1017260	1017688	429	forward	6.55	5.14	5.03	5.49	7.45
hypothetical protein CDS	1017681	1018565	885	forward	14.42	10.75	18.62	10.98	11.78
msrA CDS	1018831	1019397	567	forward	151.97	201.29	142.91	61.29	137.53
hypothetical protein CDS	1019468	1020091	624	reverse	416.71	457.91	340.78	174.36	118.65
hypothetical protein CDS	1020470	1021621	1152	reverse	34.33	38.65	62.33	33.79	34.13
hypothetical protein CDS	1021642	1021857	216	forward	58.15	37.22	59.33	26.9	60.77
hypothetical protein CDS	1021918	1022952	1035	forward	74.81	76.35	85.82	66.11	70.98
cas9 1 CDS	1023003	1023851	849	forward	18.19	16.41	14.43	9.13	12.78
hypothetical protein CDS	1023931	1024788	858	forward	91.5	100.72	105.17	106.14	110.92
cas9 2 CDS	1024817	1026433	1617	forward	18.06	14.21	27.28	10.9	13.42
cas1 CDS	1026637	1027545	909	forward	37.66	23.58	48.07	18.37	20.29
cas2 CDS	1027520	1027828	309	forward	23.63	29.9	41.77	19.57	11.84
hypothetical protein CDS	1027825	1028259	435	forward	31.63	25.09	43.41	18.77	13.39
hypothetical protein CDS	1028381	1029559	1179	forward	32.74	46.59	58.09	31	26.29
hypothetical protein CDS	1029622	1029870	249	forward	132.68	92.14	133.24	96.55	118.79
yqfL CDS	1030302	1031138	837	reverse	517.93	528.03	596.03	362.68	338.19
rpsU CDS	1031366	1031542	177	forward	3073.44	3948.05	3871.75	4870.08	6709.57
hypothetical protein CDS	1031703	1032146	444	forward	961.41	954.73	1042.37	1181.42	1430.38
PhoH-like protein CDS	1032172	1033131	960	forward	1043.68	1005.36	1167.26	1278.77	1450.06
ybeY CDS	1033134	1033658	525	forward	559.28	724.7	843.85	977.58	714.01
era CDS	1033658	1034560	903	forward	701.9	750.26	888.66	1024.66	894.65
recO CDS	1034930	1035685	756	forward	136.43	101.75	88.55	52	59.77
glyQ CDS	1035945	1036862	918	forward	164.83	302.87	225.26	353.24	383.88
glyS CDS	1036855	1038918	2064	forward	187.39	312.89	257.72	385.96	308.68
dnaG CDS	1038948	1040768	1821	forward	258.11	186.26	143.95	117.83	181.48
sigA CDS	1040784	1041896	1113	forward	897.92	760.62	598.31	457.34	592.97
hypothetical protein CDS	1042000	1042728	729	forward	18.25	17.38	14.93	6.84	10.8
hypothetical protein CDS	1042803	1043735	933	forward	25.23	23.16	20.22	11.51	13.9
hypothetical protein CDS	1043813	1044487	675	reverse	131.09	128.19	105.24	108.38	106.31
mutX CDS	1044487	1044927	441	reverse	89.15	107.09	87.24	90.12	63.93
trmK CDS	1045028	1045711	684	forward	170.87	132.54	121.16	169.73	126.87
GTP cyclohydrolase 1 type 2 CDS	1045708	1046505	798	forward	239.27	184.4	181.9	256.63	152.55
pepT 1 CDS	1046524	1047765	1242	forward	298.92	229.5	216.97	297.23	237.58
ytrA CDS	1048072	1048446	375	forward	360.56	252.77	263.96	393.98	371.61
ytrB CDS	1048439	1049146	708	forward	328.36	261.5	288.92	431.11	268.97
hypothetical protein CDS	1049146	1049976	831	forward	196.9	247.85	236.81	340.29	163.77
hypothetical protein CDS	1049986	1050795	810	forward	181.36	174.33	178.98	258.88	198.79
hypothetical protein CDS	1050816	1051634	819	forward	197.32	194.16	206.09	309.07	194.84
hypothetical protein CDS	1051693	1051881	189	reverse	485.89	472.88	1128.13	680.22	543.34
spsB 1 CDS	1051953	1052516	564	reverse	297.45	210.97	623.53	209.64	177.23
hypothetical protein CDS	1052599	1053351	753	forward	67.54	50.04	55.01	35.17	35.54
hypothetical protein CDS	1053404	1054303	900	forward	54.07	39.98	41.1	34.03	21.18
rsmF 1 CDS	1054284	1054772	489	forward	56.96	34.99	36.11	29.95	23.69
rsmF 2 CDS	1054774	1055646	873	forward	67.09	43.71	43.47	32.19	29.85
ybjI 3 CDS	1055643	1056434	792	forward	78.78	49.41	46.62	30.63	35.24
fni CDS	1056487	1057503	1017	reverse	117.26	173.1	139.94	108.02	86.3
Phosphomevalonate kinase CDS	1057515	1058597	1083	reverse	231.21	323.32	340.83	311.93	266.03
thrB 2 CDS	1058640	1059602	963	reverse	41.62	60.2	76.05	46.47	66.64
thrB 3 CDS	1059602	1060510	909	reverse	33.09	45.84	73.65	44.39	64.14
addB CDS	1060589	1064068	3480	forward	97.71	83.5	124.36	112.44	88.48
addA CDS	1064071	1067679	3609	forward	82.77	81.93	99.17	98.76	89.81
dinG CDS	1067695	1070475	2781	forward	132.55	121.53	128.64	118.05	135.42
hypothetical protein CDS	1070478	1070975	498	forward	442.22	271.5	245.9	198.69	343.76
asnS CDS	1071029	1072327	1299	forward	904.51	1090.76	781.63	795.28	784.1
dnaD CDS	1072406	1073050	645	forward	48.69	85.64	57.28	33.05	27.58
nth CDS	1073053	1073682	630	forward	84.49	129.15	77.91	52.77	59.88
ponA CDS	1073837	1076149	2313	reverse	140.41	163.21	149.1	122.34	152.08
recU CDS	1076152	1076781	630	reverse	101.96	120.51	108.5	85.78	93.98
hypothetical protein CDS	1076851	1077420	570	forward	121.25	85.84	74.67	45.17	65.07
gpsB CDS	1077514	1077924	411	forward	522.16	468.87	508.66	452.02	437.62
rlmL CDS	1078385	1079509	1125	forward	230.66	221.44	176.17	147.93	135.37
cpdA 2 CDS	1079513	1080745	1233	forward	328.93	252.27	220.23	166.32	203.22
hypothetical protein CDS	1080795	1081232	438	forward	364.3	263.38	254.32	223.1	251.86
ltrA 4 CDS	1081338	1082636	1299	reverse	22.13	24.93	29.77	22.66	30.92
rdgB CDS	1083307	1083930	624	reverse	18.98	25.05	14.2	8.65	9.54
hypothetical protein CDS	1084184	1085362	1179	reverse	32.05	36.79	88.23	34.44	36.25
hypothetical protein CDS	1085731	1085964	234	reverse	13.42	16.22	20.3	18.83	14.48
hypothetical protein CDS	1086094	1086450	357	forward	666.36	553.47	860	778.26	511.75
hypothetical protein CDS	1086548	1087156	609	forward	236.81	131.36	183.77	124.03	103.91
hypothetical protein CDS	1087182	1087838	657	forward	146.65	120.31	144.02	114.05	70.11
hypothetical protein CDS	1087885	1088640	756	forward	97.83	83.18	100.9	83.71	39.38
pncA CDS	1088652	1089203	552	forward	130.7	92.38	104.81	82.13	90.71
hypothetical protein CDS	1089311	1089427	117	forward	289.12	220.91	267.25	199.57	195.97
hypothetical protein CDS	1089449	1089673	225	forward	171.11	164.62	205.83	151.97	89.67
rapA CDS	1090456	1093983	3528	forward	66.8	56.5	72.96	38.38	35.72
plsY 2 CDS	1094101	1094736	636	reverse	188.79	163.48	128.59	96.28	119.16
parE CDS	1094835	1096781	1947	forward	270.3	188.75	202.14	118.12	125.44
parC CDS	1096800	1099259	2460	forward	320.23	282.09	279.74	180	210.4
cmpR CDS	1099407	1100381	975	forward	321.47	230.57	237.82	123.75	231.54
ppaC CDS	1100411	1101346	936	forward	547.26	771.58	700.99	777.82	671.56
Putative peptidyl-prolyl cis-trans isomerase CDS	1101432	1102031	600	forward	121.27	159.8	108.2	81.76	135.78
hypothetical protein CDS	1102073	1102438	366	reverse	53.92	49.34	55.69	50.46	77.43
hypothetical protein CDS	1102662	1103840	1179	reverse	34	35.8	78.79	36.82	33.87
hypothetical protein CDS	1104110	1104805	696	forward	42.26	32.24	46.95	33.77	25.47
hypothetical protein CDS	1105154	1106332	1179	forward	37.46	38.73	74.32	34.88	37.41
hypothetical protein CDS	1107510	1107962	453	reverse	22.99	29.14	33.56	14.07	17.28
hypothetical protein CDS	1107983	1109161	1179	forward	32.09	34.73	73.26	32.74	34.2
slpA 2 CDS	1109508	1110665	1158	forward	61.51	59.73	69.07	45.21	43.67
hypothetical protein CDS	1110815	1111426	612	forward	204.95	182.89	208.49	131.19	82.31
hypothetical protein CDS	1111471	1111929	459	reverse	252.8	191.55	223.92	199.29	226.3
hypothetical protein CDS	1112072	1113250	1179	reverse	32.52	35.27	78.68	34.26	35.3
xerS CDS	1113812	1114879	1068	forward	103.24	73.18	111.45	52.62	63.05
mutS2 2 CDS	1114933	1116810	1878	reverse	72.5	65.72	62.02	96.43	76.66
hypothetical protein CDS	1117093	1118271	1179	reverse	34.17	38.68	82.07	32.98	38.81
DegV domain-containing protein CDS	1118526	1119404	879	reverse	255.91	317.77	228.94	291.31	279.11
hypothetical protein CDS	1119474	1119890	417	reverse	37.41	49.2	34.98	68.74	51.7
hypothetical protein CDS	1120173	1121864	1692	forward	101.44	90.88	85.42	78.28	111.02
carB 2 CDS	1121939	1125133	3195	reverse	99.64	132.5	136.46	132.62	127.11
carA 2 CDS	1125138	1126193	1056	reverse	102.97	128.59	139.63	133.22	119.23
rluD 2 CDS	1126198	1127109	912	reverse	159.56	161.11	185.7	163.21	178.15
lspA CDS	1127102	1127566	465	reverse	90.32	86.14	109.17	100.24	107.07
fhs1 CDS	1127573	1129249	1677	reverse	151.46	161.93	192.6	178.34	172.82
hypothetical protein CDS	1129249	1129584	336	reverse	117.47	122.86	191.46	144.19	107.45
hypothetical protein CDS	1129806	1130228	423	reverse	3.74	3.1	5.16	1.53	1.43
hypothetical protein CDS	1130240	1131256	1017	reverse	4.77	4.25	4.07	1.91	1.94
endA 1 CDS	1131425	1132276	852	reverse	33.2	29.16	31.42	21.45	20.24
hypothetical protein CDS	1133083	1134516	1434	reverse	49.53	36.13	32.8	27.05	34.11
hypothetical protein CDS	1134761	1135939	1179	forward	37.22	40.18	79.64	33.91	39.69
hypothetical protein CDS	1135978	1136220	243	reverse	39.61	55.13	34.04	46.13	32.08
hypothetical protein CDS	1136223	1137563	1341	reverse	93.82	95.62	66.12	73.53	69.27
hsdS CDS	1137610	1139052	1443	reverse	108.21	106.27	59.84	71.43	108.85
hsdM 1 CDS	1139042	1140493	1452	reverse	80.16	105.57	47.34	66.78	84.47
hypothetical protein CDS	1140508	1141089	582	reverse	60.62	68.53	36.7	44.54	68.62
hypothetical protein CDS	1141070	1142371	1302	reverse	68.26	84.42	47	56.19	66.71
radD 2 CDS	1142466	1145684	3219	reverse	63.42	90.65	44.08	57.18	81.36
hypothetical protein CDS	1145822	1147915	2094	reverse	196.59	137.37	163.48	108.41	101.08
hypothetical protein CDS	1148060	1148218	159	reverse	47.37	55.12	68.46	28.94	29.62
cpdA 3 CDS	1148253	1149479	1227	reverse	45.07	49.93	58.45	29.06	26.49
hypothetical protein CDS	1149583	1149948	366	reverse	3605.83	4202.59	6084.41	5373.62	3122.07
ugpB 1 CDS	1150309	1151586	1278	forward	19.7	22.85	19.17	12.81	19.5
hypothetical protein CDS	1151869	1152306	438	reverse	28.21	30.33	38.91	33.04	35.82
hypothetical protein CDS	1152670	1153908	1239	forward	60.66	60.1	42.07	30.47	30.92
treA CDS	1154226	1155893	1668	reverse	46.91	28.8	20.41	10.62	20.22
treR CDS	1155903	1156628	726	reverse	30.42	15.65	15.78	5.59	8.99
bglF 1 CDS	1156823	1158757	1935	forward	40.77	19.39	11.47	4.54	7.09
spxA 1 CDS	1158822	1159223	402	reverse	79.83	89.43	73.09	51.74	33.17
putative AAA domain-containing protein CDS	1159364	1160626	1263	forward	54.36	48.53	44.55	34.85	35.73
pepT 2 CDS	1160979	1162262	1284	reverse	196.61	189.8	177.36	100.23	84.91
yafP 2 CDS	1162276	1162731	456	reverse	216.34	181.86	151.49	92.27	72.44
hypothetical protein CDS	1163177	1164382	1206	reverse	569.33	535.37	416.75	332.47	436.35
hypothetical protein CDS	1164457	1165023	567	reverse	403.67	341	299.78	225.64	263.76
pdxK CDS	1165026	1165856	831	reverse	291.12	280.16	231.99	188.86	184.18
pbpX 2 CDS	1165922	1167121	1200	reverse	248.6	218.83	198.23	161.57	166.67
lacA CDS	1167174	1167788	615	reverse	105.82	92.81	106.89	81.06	83.08
yvbK CDS	1167805	1168254	450	reverse	60.14	46.4	72.31	41.52	50.46
hypothetical protein CDS	1168316	1169365	1050	reverse	38.68	39.69	47.81	23.35	28.02
ybjG CDS	1169551	1170183	633	forward	63.72	102.56	123.56	58.9	102.31
mmuM CDS	1170439	1171428	990	reverse	20.73	19.79	19.51	11.91	11.89
uvrA 1 CDS	1171579	1174092	2514	reverse	17.43	22.69	18.71	8.15	11.78
NAD(P)H dehydrogenase (quinone) CDS	1174503	1174955	453	reverse	390	287.5	341	311.36	382.86
hypothetical protein CDS	1175129	1176346	1218	reverse	48.08	50.6	59.66	34.33	35.87
hypothetical protein CDS	1176520	1177554	1035	forward	92.6	93.58	109.51	87.32	84.52
hypothetical protein CDS	1177852	1178709	858	forward	108.37	93.98	76.65	63.52	77.15
recQ CDS	1178741	1180510	1770	reverse	56.47	57.62	41.16	39.09	51.11
hypothetical protein CDS	1180630	1181889	1260	reverse	75.56	112.51	82.56	65.45	111.77
odcI CDS	1181900	1183987	2088	reverse	50.89	81.46	45.49	44.9	95.48
ycaM 1 CDS	1184220	1185692	1473	forward	81.03	146.32	62.48	80.47	127.74
hypothetical protein CDS	1185740	1186246	507	reverse	46.88	47.46	47.6	24.62	32.07
pepV CDS	1186433	1187839	1407	forward	106.44	154.44	83.79	83.73	101.19
rocE CDS	1187941	1188717	777	reverse	15.34	17.35	11.79	9.4	12.1
hypothetical protein CDS	1188711	1188941	231	reverse	16.36	24.89	15.54	9.82	17.63
crcB 1 CDS	1188952	1189329	378	reverse	11.55	15.95	9.38	6.46	13.26
crcB 2 CDS	1189326	1189724	399	reverse	7.29	7.14	6.32	4.87	9.33
xerC 1 CDS	1189990	1190805	816	forward	56.94	67.35	48.98	38.54	62.55
hypothetical protein CDS	1190902	1191609	708	forward	12.04	8.52	16.88	4.09	4.34
hypothetical protein CDS	1191576	1192613	1038	forward	23.56	20.92	35.62	11.03	11.39
hypothetical protein CDS	1192750	1193442	693	reverse	1393.88	1505.36	621.64	144.56	124.54
putative oxidoreductase/MSMEI 2347 CDS	1193730	1194551	822	reverse	760.57	551.58	570.22	363.25	344.96
galM 2 CDS	1194569	1195465	897	reverse	589.73	425.87	411.79	268.64	254
hypothetical protein CDS	1195829	1197055	1227	forward	32.88	47.86	42.48	32.39	53.01
clpY CDS	1197293	1198690	1398	reverse	739.24	691.45	566.63	394.19	369.32
hslV CDS	1198702	1199226	525	reverse	617.1	503.21	399.37	284.5	365.78
xerC 2 CDS	1199235	1200143	909	reverse	420.14	395.62	324.78	266.59	265.84
trmFO CDS	1200143	1201459	1317	reverse	290.35	306.61	256.29	223.26	197.13
topA CDS	1201482	1203593	2112	reverse	362.33	357.11	292.15	255.23	266
dprA CDS	1203663	1204511	849	reverse	73.43	93.76	87.87	38.93	43.76
rnhB CDS	1204574	1205326	753	reverse	80.22	65.94	96.12	34.42	38.73
rbgA CDS	1205323	1206162	840	reverse	68.45	56.42	83.89	31.27	31.07
hypothetical protein CDS	1206183	1206833	651	reverse	48.43	30.06	41.08	17.19	18.5
nhaK CDS	1206830	1207186	357	reverse	53.21	38.86	45.32	30.01	19.57
hypothetical protein CDS	1207352	1207777	426	reverse	55.2	38.46	42.67	28.24	29.43
hypothetical protein CDS	1207826	1208056	231	reverse	124	128.56	124.34	126.05	116.68
DegV domain-containing protein CDS	1208059	1208910	852	reverse	134.84	141.56	133.33	123.08	132.61
hypothetical protein CDS	1209024	1209689	666	forward	215.67	181.64	203.63	164.72	186.88
cca CDS	1209726	1210925	1200	reverse	172.03	103.9	142.48	112.55	91.49
hypothetical protein CDS	1211014	1211898	885	forward	113.92	96	126.17	76.17	70.46
hypothetical protein CDS	1211942	1212442	501	reverse	808.2	465.92	574.8	409.19	539.46
putative transporter CDS	1212667	1213593	927	forward	73.7	64.1	78.37	51.84	53.36
hypothetical protein CDS	1213604	1214002	399	forward	43.25	42.04	45.16	31.67	27.83
hypothetical protein CDS	1214091	1215269	1179	reverse	33.17	33	70.89	31.62	32.46
yokD CDS	1215669	1216484	816	forward	152.74	144.96	156.06	113.19	172.9
deoD 1 CDS	1216526	1217290	765	reverse	84.2	69.21	117.54	44.53	45.97
hypothetical protein CDS	1217421	1218455	1035	forward	67.12	73.84	81.15	66.09	62.31
deoD 2 CDS	1218500	1219261	762	reverse	461.49	364.76	498.46	338.96	263.12
hypothetical protein CDS	1219274	1220131	858	reverse	118.04	119.81	126.78	127.53	131.2
rppH CDS	1220247	1220699	453	reverse	1222.35	803.53	914.41	763.86	584.09
udk 1 CDS	1220702	1221205	504	reverse	1166.64	857.69	899.93	752.26	664.11
fbiB CDS	1221262	1221951	690	reverse	13.95	9.18	12.74	5.95	8
hypothetical protein CDS	1222025	1222573	549	reverse	8.32	8.69	11.55	3.74	7.33
hypothetical protein CDS	1222564	1223235	672	reverse	7.56	8.22	8.72	4.56	8.83
hypothetical protein CDS	1223393	1224571	1179	forward	30.45	32.72	63.51	27.3	33.54
menH 2 CDS	1224610	1225419	810	reverse	44.35	41.63	37.79	20.43	28.94
hypothetical protein CDS	1225506	1225628	123	reverse	86.55	63.09	112.88	40.74	85.51
hypothetical protein CDS	1225745	1226257	513	reverse	46.98	42.98	44.43	42.86	36.94
cls CDS	1226465	1227694	1230	forward	82.22	63.15	63.2	21.13	10.3
lapB 1 CDS	1227735	1228982	1248	reverse	296.36	291.22	225.05	176.02	212.97
hup 2 CDS	1229063	1229338	276	reverse	1918.65	2616.65	2154.55	3071.78	3706.2
der CDS	1229498	1230805	1308	reverse	457.69	442.96	444.24	255.04	259.41
rps1 CDS	1230876	1232084	1209	reverse	3246.37	3457.72	3710	4122.07	3569.36
cmk CDS	1232157	1232828	672	reverse	410	343.29	433.17	391.79	481.23
hypothetical protein CDS	1232880	1233341	462	reverse	361.18	452.21	576.35	601.29	352.39
ribU CDS	1233443	1234132	690	reverse	248.31	433.57	352.97	240.85	267.7
rluB 1 CDS	1234350	1235066	717	reverse	249.32	209.63	227.55	176.44	184.39
scpB CDS	1235070	1235660	591	reverse	216.99	152.97	186.25	132.05	186.84
scpA CDS	1235650	1236390	741	reverse	150.32	136.17	152.81	113.89	111.9
hypothetical protein CDS	1236377	1236700	324	reverse	153.02	112.68	146.79	105.67	105.98
xerD CDS	1236748	1237653	906	reverse	169.67	149.17	172.33	132.89	116.54
cvfB CDS	1237640	1238533	894	reverse	210.61	156.29	193.25	135.28	144.8
pyk CDS	1238660	1240429	1770	reverse	6011.09	7527.84	7164.59	10939.3	7780.06
pfkA CDS	1240463	1241425	963	reverse	4967.34	4872.4	4925.53	7702.91	8717.63
dnaE1 CDS	1241593	1244700	3108	reverse	92.76	85.18	111.94	74.02	84.57
hypothetical protein CDS	1244816	1245034	219	forward	304.38	534.92	385.78	684.49	481.63
cpdB CDS	1245096	1246652	1557	reverse	129.19	194.77	170.51	104.64	100.35
rpmF CDS	1246712	1246900	189	reverse	5576.8	5966.97	7071.98	6885.75	7588.81
lapA CDS	1247003	1247251	249	reverse	617.34	564.74	791.22	433.38	513.96
putative oxidoreductase CDS	1247258	1248052	795	reverse	339.18	402.32	492.49	304.05	303.2
rnz CDS	1248049	1248987	939	reverse	357.53	348.56	441.6	256.53	375.49
oatA CDS	1249005	1250921	1917	reverse	218.81	268.49	334.38	161.4	156.79
obg CDS	1250937	1252241	1305	reverse	345	306.97	398.49	187.71	200.48
uvrC CDS	1252320	1254122	1803	reverse	118.89	92.48	101.36	59.91	68.01
putative membrane protein CDS	1254262	1254876	615	forward	46.41	56.01	76.52	50.33	87.29
yhdG 2 CDS	1254974	1255303	330	forward	67.31	81.54	90.48	120.24	94.5
yhdG 3 CDS	1255294	1256358	1065	forward	57.6	61.67	78.24	103.62	74.69
Hydroxypyruvate reductase CDS	1256425	1257390	966	reverse	92.21	91.02	129.17	49.04	47.59
yidA 2 CDS	1257457	1258269	813	reverse	33.54	25.37	32.79	9.38	12.56
putative oxidoreductase/MSMEI 2347 CDS	1258318	1258539	222	reverse	96.14	90.65	97.45	56.33	46.09
dkgB 1 CDS	1258594	1258842	249	reverse	143.13	117.59	101.57	60.38	67.22
dkgA CDS	1258934	1259152	219	reverse	69.6	84.63	65.58	44.97	30.52
coaBC CDS	1259657	1260847	1191	reverse	75.75	63.23	69.91	52.87	53.31
hypothetical protein CDS	1260951	1261208	258	forward	88.66	90.23	84.02	70.07	76.47
hypothetical protein CDS	1261405	1262439	1035	forward	67.04	73.14	77.55	57.98	64.55
patA 1 CDS	1262504	1263688	1185	forward	85.12	121.33	83.86	71.14	119.73
aspS CDS	1263754	1265607	1854	reverse	545.28	486.52	430.84	809.72	524.49
hisS CDS	1265613	1266899	1287	reverse	466.15	435.6	386.37	713.4	518.81
dtd CDS	1267195	1267632	438	reverse	262.36	246.56	184.75	263.44	194.39
relA CDS	1267632	1269872	2241	reverse	173.24	186.81	142.08	204.74	142.99
hypothetical protein CDS	1270016	1270249	234	reverse	160.38	189.9	146.64	208.61	137.63
prmA CDS	1270305	1271249	945	reverse	154.91	141.36	107.44	92.89	100.52
ybaK CDS	1271310	1271819	510	forward	200.54	250.44	280.12	307.9	197.68
hypothetical protein CDS	1272289	1272897	609	forward	99.77	111.56	68.51	73.77	61.4
hypothetical protein CDS	1273101	1274591	1491	forward	65.56	66.55	48.88	41.52	39.42
hypothetical protein CDS	1274627	1274866	240	forward	36.38	45.47	35.79	26.46	16.31
yjjP 1 CDS	1274930	1276276	1347	reverse	90.31	84.67	86.05	79.82	75.69
sorC CDS	1276440	1277378	939	forward	81.35	71.7	81.26	68.09	64.49
hypothetical protein CDS	1277426	1277752	327	forward	93.45	98.67	77.41	88.58	66.52
hypothetical protein CDS	1277854	1277985	132	forward	96.9	103.19	91.07	64.47	47.61
hypothetical protein CDS	1278052	1278432	381	reverse	50.66	48.57	48.55	38.32	31.53
hypothetical protein CDS	1278561	1279595	1035	forward	41.84	49.32	44.72	31.91	42.17
hypothetical protein CDS	1279767	1280324	558	forward	33.26	34.71	32.58	32.75	37.13
ykoD 2 CDS	1280328	1282037	1710	forward	55.81	62.19	46.07	44.88	64.66
ecfT 2 CDS	1282030	1282884	855	forward	81.01	75.84	50.63	47.04	76.82
hypothetical protein CDS	1282954	1283811	858	forward	92.09	99.61	104.61	106.92	116.33
hypothetical protein CDS	1283854	1284015	162	reverse	86.52	83.56	97.77	52.13	49.01
hypothetical protein CDS	1284045	1284500	456	reverse	69.65	52.15	55.56	37.09	35.35
citF CDS	1284916	1286457	1542	reverse	237.47	328.79	380.73	365.96	447.29
citE CDS	1286447	1287361	915	reverse	295.23	342.57	426.68	383.41	465.9
citD CDS	1287362	1287655	294	reverse	253.04	304.85	382.13	325.76	402.6
citC CDS	1287645	1288700	1056	reverse	190.51	195.57	255.1	236.76	320.19
ydjP CDS	1288781	1289572	792	reverse	64.44	53.89	64.9	56.32	49.62
yflS CDS	1289654	1291123	1470	reverse	109.97	132.86	140.11	106.56	142.66
proA CDS	1291140	1291838	699	reverse	117.79	102.86	127.37	90.85	133.37
pepE 3 CDS	1292091	1293407	1317	reverse	233.22	257.61	217.64	310.43	174.24
ldh 2 CDS	1293543	1294472	930	reverse	1000.65	1078.51	883.44	530.47	336.57
Fumarate reductase flavoprotein subunit CDS	1294669	1296045	1377	reverse	325.22	351.32	205.19	148.85	199.45
fumC CDS	1296058	1297461	1404	reverse	261.48	285.74	162.58	119.18	146.44
metP CDS	1297592	1298293	702	reverse	49.24	46.44	32.53	45.51	34.91
metN CDS	1298286	1299350	1065	reverse	44.4	46.31	28.4	44.82	37.63
Membrane lipoprotein TpN32 CDS	1299363	1300217	855	reverse	34.97	36.5	21.87	35.14	30.63
endA 2 CDS	1300636	1301577	942	forward	247.66	176.04	218.38	147.53	134.23
ctpE CDS	1301619	1304021	2403	reverse	156.79	133.49	128.52	91.74	117.04
dfrA CDS	1304107	1304616	510	reverse	182.57	175.3	128.05	149.63	157.4
thyA CDS	1304626	1305582	957	reverse	245.14	193.75	149.47	169.12	251.66
yifK 1 CDS	1305698	1307089	1392	reverse	47.36	72.57	45.4	72.25	81.23
putative ABC transporter ATP-binding protein CDS	1307410	1308792	1383	reverse	62.15	67.73	49.55	94.05	76.73
msbA 1 CDS	1308789	1310384	1596	reverse	41.99	43.62	38.24	80.69	40.71
hypothetical protein CDS	1310606	1310845	240	reverse	1267.79	1819.17	1347.13	1371.23	765.47
hypothetical protein CDS	1311071	1311199	129	reverse	57.99	74.22	52.49	51.91	22.33
hypothetical protein CDS	1311285	1311941	657	reverse	51.1	40.95	32.06	31.69	28.41
ytmI CDS	1311943	1312434	492	reverse	60.3	53.27	35.15	34.24	36.12
luxA CDS	1312524	1313606	1083	reverse	20.08	18.4	13.51	9.73	14.24
hypothetical protein CDS	1313751	1315157	1407	reverse	48.92	41.82	43.41	46.02	44.33
hsrA 1 CDS	1315308	1316696	1389	reverse	9.25	8.24	9.36	5.43	8.49
yusO CDS	1316683	1317111	429	reverse	7.08	7.16	6.89	3.98	5.75
hypothetical protein CDS	1317396	1318574	1179	forward	32.74	36.88	72.62	32.98	33.09
gltR CDS	1318723	1319256	534	forward	12.86	15.94	21.15	8.21	8.79
hypothetical protein CDS	1319323	1319481	159	reverse	16.22	23	30.73	10.46	5.5
tpx CDS	1319647	1320141	495	forward	661.52	668.31	798.59	627.13	668.34
hypothetical protein CDS	1320381	1321607	1227	reverse	27.84	34.85	40.52	30.03	43.83
hypothetical protein CDS	1321867	1323606	1740	reverse	56.81	58.28	56.1	46.63	54.54
brnQ 1 CDS	1323723	1325099	1377	reverse	45.79	68.01	38.42	54.49	47.77
hypothetical protein CDS	1325588	1326622	1035	forward	66.95	70.01	80.14	62.57	62.23
hypothetical protein CDS	1326782	1327831	1050	forward	85.54	100.14	101.28	51.14	59.28
hypothetical protein CDS	1327860	1328486	627	reverse	179.81	152.74	156.64	69.38	115.11
hypothetical protein CDS	1328769	1329626	858	forward	90.19	90.76	68.2	52.14	63.05
hypothetical protein CDS	1329609	1330541	933	reverse	82.39	85.38	51.71	27.53	25.04
hypothetical protein CDS	1330905	1332143	1239	forward	58.85	62.4	41.49	30.23	31.62
hypothetical protein CDS	1332431	1333657	1227	reverse	26.59	29.98	53.48	26.93	30.03
hypothetical protein CDS	1333826	1334497	672	forward	18.24	23.92	17.18	10.86	15.11
ybiT 2 CDS	1334798	1336348	1551	reverse	81.91	67.05	51.42	27.35	35.6
hypothetical protein CDS	1336569	1336799	231	reverse	190.54	182.82	69.45	45.16	35.82
brnQ 2 CDS	1336917	1338284	1368	reverse	131.87	135.99	64.58	46.94	40.62
hypothetical protein CDS	1338766	1339800	1035	forward	93.71	96.9	112.23	89.11	82.83
kduD CDS	1339852	1340577	726	reverse	18.53	17.99	15.21	6.46	7.93
fdhA CDS	1340696	1341607	912	reverse	18.31	16.34	16.35	7.74	9.63
hypothetical protein CDS	1341690	1342295	606	reverse	16.68	11.56	9.82	4.81	6.17
hypothetical protein CDS	1342311	1342712	402	reverse	15.37	14.58	9.04	5.1	4.63
catM CDS	1342918	1343793	876	reverse	27.86	25.55	21.87	12.11	18.45
hypothetical protein CDS	1343897	1344007	111	reverse	30.82	16.6	19.04	9.54	24.08
bm3R1 CDS	1344255	1344845	591	forward	252.32	165.16	160.6	116.73	87.04
dpp5 CDS	1344958	1345866	909	forward	54.29	43.2	28.4	16.97	12.25
hypothetical protein CDS	1345892	1346341	450	forward	60.71	42.3	32.97	18.72	15.38
hypothetical protein CDS	1346511	1347545	1035	reverse	99.36	106.42	111.58	92.87	96.64
mntH CDS	1347977	1349485	1509	reverse	71.72	154.38	67.84	153.42	154.75
hypothetical protein CDS	1349497	1349820	324	reverse	102.44	194.01	76.59	218.86	187.06
sufB 1 CDS	1349820	1351223	1404	reverse	102.68	163.08	75.84	221.11	246.79
sufU CDS	1351216	1351677	462	reverse	161.14	162.76	76.98	243.11	382.73
csd CDS	1351664	1352902	1239	reverse	114.11	133.7	60.94	227.61	246.41
sufB 2 CDS	1352883	1354091	1209	reverse	120.37	143.9	68.57	269.52	254.71
putative ABC transporter ATP-binding protein CDS	1354107	1354901	795	reverse	148.56	145.21	75.52	315.28	354.41
hmp CDS	1355001	1356200	1200	reverse	20.04	20.42	26.61	10.85	14.96
Putative thiazole biosynthetic enzyme CDS	1356193	1357722	1530	reverse	13.82	16.95	11.7	7.91	14
mce2R CDS	1357866	1358567	702	forward	22.08	16.18	12.17	8.06	18.74
hypothetical protein CDS	1358619	1359875	1257	reverse	37.72	37.5	35.2	15.67	25.05
adh CDS	1359982	1361025	1044	reverse	18.39	16.79	15.43	9.85	10.03
hypothetical protein CDS	1361192	1361863	672	reverse	53.19	38.3	42.07	24.17	27.18
hypothetical protein CDS	1362028	1362885	858	reverse	36.87	47.17	39.2	27.74	26.02
hypothetical protein CDS	1362986	1363096	111	reverse	51.29	34.7	41.76	33.08	21.36
ribD CDS	1363512	1364573	1062	forward	63.61	195.28	91.15	30.16	118
ribE CDS	1364566	1365162	597	forward	73	146.53	86.21	23.41	110.74
ribBA CDS	1365164	1366342	1179	forward	87.07	138.07	90.66	20.04	124.75
ribH CDS	1366357	1366821	465	forward	65.5	113.51	78.73	20.44	75.86
hypothetical protein CDS	1366899	1367384	486	reverse	33.46	50.43	57.09	30.31	76.68
hypothetical protein CDS	1367522	1367704	183	reverse	7.53	13.57	7.82	1.89	12.35
hypothetical protein CDS	1368560	1369963	1404	forward	68.04	85.53	91.62	53.23	71.92
hypothetical protein CDS	1370059	1370178	120	reverse	37.59	40.78	40.9	17.34	40.57
hypothetical protein CDS	1370175	1370324	150	reverse	28.2	31.51	25	13.44	31.72
hypothetical protein CDS	1370321	1370776	456	reverse	24.17	34.24	25.91	9.49	18.81
Endoglucanase CDS	1371156	1372253	1098	reverse	101.77	92.99	89.76	42.77	44.21
Beta-monoglucosyldiacylglycerol synthase CDS	1372253	1373560	1308	reverse	61.85	36.01	69.12	20.73	17.99
hypothetical protein CDS	1373553	1373696	144	reverse	88.65	35.54	77.43	22.7	17.02
hypothetical protein CDS	1373701	1374552	852	reverse	114.59	54.23	124.81	39.1	25.29
hypothetical protein CDS	1374675	1375853	1179	reverse	47.81	39.06	81.41	33.69	38.68
dps CDS	1376532	1376999	468	reverse	1102.87	727.2	870.05	506.67	541.8
hypothetical protein CDS	1377133	1377276	144	reverse	267.36	181.23	257.69	102.6	122.1
FMN-binding protein CDS	1377306	1377689	384	reverse	59.9	46.45	50.95	22.22	40.44
hypothetical protein CDS	1377757	1378689	933	reverse	35.27	31.32	34.97	15.79	16.3
aadR CDS	1378704	1379333	630	reverse	50.66	47.1	47.61	21.39	28.44
hypothetical protein CDS	1379351	1379797	447	reverse	34.1	35.03	26.18	7.88	12.14
hypothetical protein CDS	1380238	1380447	210	reverse	67.84	69.91	67.31	19.54	25
hypothetical protein CDS	1380596	1380736	141	reverse	104.29	146.49	98.95	35.54	78.09
hypothetical protein CDS	1381312	1382433	1122	reverse	89.54	60	36.27	18.85	27.43
hypothetical protein CDS	1382520	1382915	396	reverse	96.77	63.86	37.18	19.8	20.05
hypothetical protein CDS	1382915	1383148	234	reverse	115.32	65.61	37.97	16.62	30.46
hypothetical protein CDS	1383132	1383353	222	reverse	77.74	42.75	26.31	12.75	20.14
hypothetical protein CDS	1383364	1383753	390	reverse	63.3	49.6	22.72	16.89	22.56
hypothetical protein CDS	1383722	1383904	183	reverse	78.68	51.25	25.83	15.93	21.91
hypothetical protein CDS	1383923	1384486	564	reverse	118.46	76.51	42.34	22.06	46.66
hypothetical protein CDS	1384570	1384992	423	reverse	73.87	42.69	30.03	13.23	22.08
hypothetical protein CDS	1384989	1385390	402	reverse	48.52	34.37	21.48	10.53	13.46
hypothetical protein CDS	1385436	1385804	369	reverse	53.07	25.57	21.55	10.95	16.82
hypothetical protein CDS	1385798	1386214	417	reverse	49.35	34.4	22.18	12.9	13.77
hypothetical protein CDS	1386245	1388389	2145	reverse	59.02	37.16	28.06	13.89	17.91
hypothetical protein CDS	1388405	1389472	1068	reverse	59.91	35.49	27.72	12.72	15.69
hypothetical protein CDS	1389501	1390349	849	reverse	60.83	30.77	27.59	11.02	17.67
hypothetical protein CDS	1390339	1391526	1188	reverse	58.2	33.01	27.52	12.95	18.09
hypothetical protein CDS	1391516	1391899	384	reverse	51.86	34.67	22.72	13.22	15.41
hypothetical protein CDS	1391892	1392428	537	reverse	42.07	31.08	23.61	11.02	13.6
hypothetical protein CDS	1392442	1393512	1071	reverse	63.58	36.15	29.64	15.29	25.4
hypothetical protein CDS	1393509	1393922	414	reverse	48.47	32.97	23	11.48	17.26
yneA CDS	1393924	1394934	1011	reverse	51.21	35.31	26.86	13.42	17.77
hypothetical protein CDS	1394946	1400402	5457	reverse	39.32	31.7	21.72	12.68	13.94
hypothetical protein CDS	1400448	1400693	246	reverse	70.16	42.32	30.85	21.07	26.58
hypothetical protein CDS	1400665	1401111	447	reverse	85.9	57.07	43.41	20.54	32.04
hypothetical protein CDS	1401170	1401601	432	reverse	125.7	64.93	51.6	23.95	45.97
hypothetical protein CDS	1401616	1401939	324	reverse	108.11	65.64	44.4	27	35.41
hypothetical protein CDS	1401946	1402950	1005	reverse	111.57	66.52	47.1	24.93	44.35
hypothetical protein CDS	1402954	1403499	546	reverse	131.44	62.16	46.03	22.47	48.08
hypothetical protein CDS	1403477	1403896	420	reverse	92.82	62.93	37.39	24.58	33.91
hypothetical protein CDS	1403906	1404577	672	reverse	69.22	48.35	39.29	20.09	24.41
hypothetical protein CDS	1404574	1404960	387	reverse	79.3	57.41	38.52	23.72	24.87
hypothetical protein CDS	1404977	1405936	960	reverse	69.81	61.17	37.57	21.19	21.58
hypothetical protein CDS	1405951	1406487	537	reverse	101.6	66.58	48.75	26.95	32.95
hypothetical protein CDS	1406487	1407698	1212	reverse	105.83	66.51	50.4	26.2	35.39
hypothetical protein CDS	1407698	1408054	357	reverse	67.37	47.77	31.76	17.49	25.09
hypothetical protein CDS	1408065	1408868	804	reverse	58.9	31.07	22.16	11.69	21.41
hypothetical protein CDS	1408855	1410240	1386	reverse	45.83	32.6	22.63	12.12	17.32
hypothetical protein CDS	1410253	1411707	1455	reverse	36.06	22.46	15.56	9.59	16.05
hypothetical protein CDS	1411700	1412245	546	reverse	33.81	20.45	16.48	10.01	14.31
hypothetical protein CDS	1412343	1412522	180	forward	144.96	110.41	80.92	31.08	76.11
hypothetical protein CDS	1412571	1412963	393	forward	203.4	212.78	138.25	48.7	67.01
hypothetical protein CDS	1413340	1413657	318	reverse	52.67	44.59	30.73	16.03	20.61
hypothetical protein CDS	1413900	1414148	249	reverse	75.67	30.71	29.02	11.8	30.93
hypothetical protein CDS	1414136	1414321	186	reverse	56.14	25.36	23.21	9.64	18.91
hypothetical protein CDS	1414322	1414777	456	reverse	54.03	33.24	26.81	12.08	22.65
hypothetical protein CDS	1416683	1417207	525	reverse	32.48	20.2	16.75	3.33	6
hypothetical protein CDS	1417290	1417571	282	reverse	13.76	12.57	10.8	2.68	3.39
hypothetical protein CDS	1417597	1418004	408	reverse	22.9	15.19	15.59	3.34	4.56
hypothetical protein CDS	1417967	1418377	411	reverse	14.66	12.54	10.84	2.05	3.06
hypothetical protein CDS	1418364	1418534	171	reverse	14.93	8.27	11.16	2.53	2.23
hypothetical protein CDS	1418524	1418718	195	reverse	20.95	10.54	11.65	2.66	2.61
hypothetical protein CDS	1418721	1419167	447	reverse	13.54	8.93	6.51	2.37	2.03
hypothetical protein CDS	1419164	1419421	258	reverse	13.23	6.78	5.2	1.48	2.2
hypothetical protein CDS	1419434	1419538	105	reverse	13.05	3.1	7.57	1.37	2.37
hypothetical protein CDS	1419528	1419791	264	reverse	14.67	8.85	8.44	1.28	3.42
hypothetical protein CDS	1419788	1420522	735	reverse	10.66	8.77	6.68	1.62	3.12
hypothetical protein CDS	1420524	1421309	786	reverse	13.54	12.5	7.98	2.5	3.4
hypothetical protein CDS	1421312	1422190	879	reverse	11.79	10.07	6.46	2.09	2.88
hypothetical protein CDS	1422193	1422558	366	reverse	9	9.69	9.25	1.95	1.91
hypothetical protein CDS	1422628	1422795	168	reverse	8.51	5.98	6.22	1.54	3.88
hypothetical protein CDS	1422812	1423057	246	reverse	12.04	8.85	5.91	2.28	4.66
hypothetical protein CDS	1423062	1423361	300	reverse	9.45	8.93	7.42	1.58	4.46
hypothetical protein CDS	1423451	1423867	417	forward	47.1	49.2	32.86	8.91	12.68
hypothetical protein CDS	1423826	1423990	165	reverse	66.43	57.52	37.6	11.26	11.89
hypothetical protein CDS	1424002	1424169	168	reverse	48.83	35.72	28.95	9.13	11.49
hypothetical protein CDS	1424417	1424584	168	reverse	19.3	17.78	9.06	4.63	9.94
hypothetical protein CDS	1424581	1424799	219	reverse	12.36	9.18	5.19	2.07	4.65
hypothetical protein CDS	1424812	1425555	744	reverse	18.84	13.47	9.68	4.01	7.38
hypothetical protein CDS	1425590	1425799	210	reverse	18.72	10.1	8.87	2.98	9.55
immR 2 CDS	1425970	1426317	348	forward	220.6	151.99	95.86	45.87	58.8
hypothetical protein CDS	1426327	1426725	399	forward	261.25	152.22	112.82	46.72	59.94
hypothetical protein CDS	1426790	1427383	594	forward	469.6	377.7	287.3	138.54	142.88
hypothetical protein CDS	1427397	1427729	333	forward	325.91	311.64	248.94	111.96	96.66
Int-Tn CDS	1427816	1428964	1149	forward	109.94	69.28	53.58	15.47	16.56
hypothetical protein CDS	1429060	1429176	117	reverse	24.66	23.14	14.95	7.38	6.8
copZ CDS	1429176	1429406	231	reverse	41	23.2	15.05	8.79	15.98
zosA 1 CDS	1429432	1431333	1902	reverse	15.23	13.15	6.79	2.37	3.83
hypothetical protein CDS	1431505	1431792	288	forward	10.46	6.11	4.42	4.42	1.6
hypothetical protein CDS	1431746	1431964	219	forward	13.99	19.63	12.87	14.7	29.86
hypothetical protein CDS	1432017	1433048	1032	reverse	75.16	84.79	30.08	28.46	26.03
cbh CDS	1433453	1434430	978	forward	558.69	463.26	322.52	386.72	607.5
hypothetical protein CDS	1434534	1435109	576	forward	251.53	287.89	379.4	307.31	247.79
DegV domain-containing protein CDS	1435142	1435975	834	reverse	151.31	125.67	189.25	135.22	116.87
eno CDS	1436190	1437476	1287	forward	14833.1	17715.3	13607.9	16512.3	15022.2
hypothetical protein CDS	1437556	1438203	648	reverse	195.85	158.6	142.48	105.4	107.21
hypothetical protein CDS	1438368	1439096	729	forward	17.23	14.36	14.34	6.52	10.37
hypothetical protein CDS	1439171	1440103	933	forward	25.69	22.53	20.43	11.6	15.06
hypothetical protein CDS	1440180	1440422	243	reverse	156.02	132.9	118.95	102.93	83.42
hypothetical protein CDS	1440443	1440652	210	reverse	164.97	100.08	80.18	68.5	101
bglK 3 CDS	1440771	1441637	867	forward	33.72	35.74	20.81	10.79	11.87
bglH 1 CDS	1441821	1443203	1383	forward	104.72	152.13	99.52	88.76	128.8
gmuC 1 CDS	1443203	1444630	1428	forward	110.54	169.47	128.11	113.91	111.64
gmuR 1 CDS	1444780	1445502	723	forward	103.46	95.16	88.32	68.56	63.82
bglH 2 CDS	1445513	1446994	1482	forward	117.02	110.57	92.21	75.5	89.16
hypothetical protein CDS	1447097	1447507	411	forward	156.97	108.8	97.64	79.09	92.22
gmuC 2 CDS	1447615	1448967	1353	reverse	121.59	160.79	76.05	45.66	46.36
hypothetical protein CDS	1449138	1449515	378	reverse	17.7	22.23	23.75	13.43	16.12
hypothetical protein CDS	1449609	1451012	1404	reverse	72.57	85.49	134.9	57.01	74.08
hypothetical protein CDS	1451146	1451265	120	reverse	49.36	64.9	42.23	22.14	53.44
celD CDS	1451361	1451732	372	reverse	1265.67	1317.79	778.1	545.63	412.2
celA CDS	1451773	1452111	339	reverse	2434.41	1753.19	954.59	675.96	752.11
gmuR 2 CDS	1452477	1453181	705	forward	76.66	59.51	58.73	32.08	34.22
bglA CDS	1453268	1454716	1449	forward	135.72	152.45	81.08	50.91	47.95
hypothetical protein CDS	1454780	1455436	657	reverse	101.73	88.75	137.97	58.85	86.73
rihC 2 CDS	1455568	1456494	927	forward	146.87	122.16	122.86	131.67	115.28
hypothetical protein CDS	1456520	1457035	516	reverse	124.34	89.63	59.58	60.19	53.16
nqrC CDS	1457045	1457311	267	reverse	163.51	115.41	67.58	69.33	78.19
hypothetical protein CDS	1457645	1459255	1611	forward	49.11	52.86	48.71	25.1	50.51
pbpX 3 CDS	1459298	1460401	1104	reverse	120.48	109.75	254.61	67.23	111.73
asd CDS	1460504	1461562	1059	reverse	153.33	207.09	144	189.83	117.1
patA 2 CDS	1461562	1462737	1176	reverse	248.64	251.02	182.56	243.93	187.05
dapB CDS	1462749	1463528	780	reverse	150.66	171.34	125.13	175.82	111.73
dapA CDS	1463535	1464461	927	reverse	201.49	214.93	158.84	236.43	167.97
N-acetyldiaminopimelate deacetylase CDS	1464463	1465617	1155	reverse	182.09	161.91	131.86	223.4	127.76
dapH CDS	1465619	1466326	708	reverse	155.45	118.11	109.7	202.36	90.46
lysA CDS	1466341	1467651	1311	reverse	130.63	107.24	94.66	204.68	65.14
yclM 2 CDS	1468110	1469465	1356	forward	42.8	56.83	50.06	121.63	83.28
dapF CDS	1469474	1470478	1005	forward	51.24	78.65	54.85	144.06	93.14
yjeM 2 CDS	1470522	1471538	1017	reverse	35.04	31.1	31.08	23.47	17.96
yjeM 3 CDS	1471764	1472024	261	reverse	65.34	50.37	54.33	36.91	46.21
engB CDS	1472146	1472736	591	reverse	239.19	284.93	240.39	204.92	221.55
clpX CDS	1472726	1473991	1266	reverse	288.62	309.88	235.56	202.62	240.17
tig CDS	1474120	1475451	1332	reverse	2508.61	2324.79	2598.02	2489.03	2285.16
tuf CDS	1475597	1476787	1191	reverse	10197.9	12357.7	11440	14202.1	15279.3
hypothetical protein CDS	1476977	1477810	834	reverse	167.97	173.16	197.27	166.58	125.21
rnj2 CDS	1477841	1479598	1758	reverse	359.44	351.2	415.82	348.45	250.79
rpsO CDS	1479756	1480025	270	reverse	1982.28	3895.28	2930	3332.12	2727.57
rpsT CDS	1480227	1480484	258	forward	2119.11	3640.14	3088.92	3779.79	3173.03
hypothetical protein CDS	1480548	1481534	987	reverse	129.59	107.04	100.47	68.89	88.79
comEC CDS	1481531	1483819	2289	reverse	21.77	25.16	23.17	9.31	17.13
comEA CDS	1483788	1484477	690	reverse	15.47	21.8	17.75	4.7	9.62
lon CDS	1484552	1485595	1044	reverse	96.01	121.59	82.73	65.75	85.35
coaD 2 CDS	1485588	1486073	486	reverse	130.7	161.38	115.72	110.44	91.11
rsmD CDS	1486076	1486624	549	reverse	130.39	148.91	107.45	101.63	104.16
hypothetical protein CDS	1486621	1486965	345	reverse	107.23	106.23	91.22	82.58	80.39
ftsW CDS	1486962	1488146	1185	reverse	136.03	137.84	118.99	106.69	111.33
typA CDS	1488246	1490090	1845	reverse	658.22	1006.38	660.23	699.4	744.82
def 2 CDS	1490343	1490897	555	forward	165.79	247.44	327.96	281.23	330.61
hypothetical protein CDS	1491167	1492012	846	reverse	34.98	34.54	67.34	31.43	33.27
hypothetical protein CDS	1492009	1492338	330	reverse	42.94	51	109.28	45.62	41.61
hypothetical protein CDS	1492601	1492822	222	forward	895.86	1006.09	759.91	745.97	909.1
rnj1 CDS	1492829	1494508	1680	forward	627.27	910.18	667.64	695.35	615.32
ytlR CDS	1494546	1495502	957	forward	76.54	87.82	55.59	37.02	51.03
hypothetical protein CDS	1495528	1497165	1638	reverse	87.69	63.22	119.85	20.31	21.86
recD2 CDS	1497272	1499641	2370	reverse	170.52	155.68	153.13	139.6	133.03
lapB 2 CDS	1499634	1500284	651	reverse	209.61	141.96	163.32	129.07	140.86
pspB 3 CDS	1500284	1500943	660	reverse	179.83	122.14	134.96	109.28	115.36
hypothetical protein CDS	1501140	1502174	1035	forward	102.59	108.55	113.14	87.99	83.65
mnmA CDS	1502213	1503340	1128	reverse	247.83	326.26	196.15	147.35	150.89
hypothetical protein CDS	1503348	1503689	342	reverse	225.67	349.14	197.4	166.29	131.06
iscS 1 CDS	1503737	1504894	1158	reverse	327.86	318.1	188.25	128.22	172.68
mtnN CDS	1504897	1505592	696	reverse	223.83	282.45	174.28	142.6	145.08
hypothetical protein CDS	1505611	1505925	315	reverse	679.19	555.58	602.86	550.49	435.52
nudF CDS	1505928	1506497	570	reverse	633.33	480.23	540.46	481.03	398.23
cspA CDS	1506513	1506716	204	reverse	977.41	660.04	710.34	605.53	671.01
ileS CDS	1506716	1509517	2802	reverse	667.73	697.25	645.24	579.86	427.56
divIVA CDS	1509745	1510569	825	reverse	766.09	651.11	687.88	564.6	509.36
hypothetical protein CDS	1510545	1511345	801	reverse	404.88	289.75	336.09	241.56	268.73
hypothetical protein CDS	1511345	1511647	303	reverse	760.18	641.79	819.48	653.55	608.73
sepF CDS	1511647	1512084	438	reverse	777.33	867.06	927.83	861.82	529.58
ftsZ CDS	1512102	1513445	1344	reverse	883.93	844.23	880.76	800.48	679.09
ftsA CDS	1513460	1514821	1362	reverse	443.69	431.18	420.02	349.43	293.45
divIB CDS	1514884	1515741	858	reverse	372.27	315.17	280.92	252.48	272.05
murG CDS	1515758	1516864	1107	reverse	295.39	308.14	234.09	232.78	199.01
murD CDS	1516866	1518245	1380	reverse	228.42	268.34	203.94	204.78	150.12
mraY CDS	1518253	1519221	969	reverse	146.28	173.9	144.48	141.26	158.03
pbpB CDS	1519228	1521387	2160	reverse	189.76	190.28	167.12	164.14	144.29
ftsL 2 CDS	1521387	1521749	363	reverse	641.07	752.32	898.37	1073.56	775.06
rsmH CDS	1521763	1522710	948	reverse	849.58	810.04	949.21	1076.23	1091.63
mraZ CDS	1522716	1523147	432	reverse	712.54	696.25	885.17	925.74	851.59
hypothetical protein CDS	1523318	1523647	330	reverse	133.84	125.18	147.57	116.05	69.34
hypothetical protein CDS	1523741	1523866	126	forward	326.62	478.71	373.86	394.8	251.93
hypothetical protein CDS	1523908	1524447	540	reverse	525.83	518.65	582.44	361.28	284.61
mreC CDS	1524447	1525298	852	reverse	677.75	608.89	724.41	394.83	283.49
mreB 1 CDS	1525344	1526348	1005	reverse	1130.06	1217.85	1498.88	1290.08	1094.45
hypothetical protein CDS	1526434	1527066	633	reverse	221.58	159.14	133.51	114.18	141.59
Phosphorylated carbohydrates phosphatase CDS	1527102	1527779	678	reverse	214.67	162.37	127.73	113.54	130.79
fpgS CDS	1527757	1529040	1284	reverse	204.04	196.06	147.28	147.48	147.07
valS CDS	1529041	1531680	2640	reverse	516.95	554	450.81	464.74	394.83
hypothetical protein CDS	1531996	1532532	537	reverse	48.92	51.67	48.96	38.09	51.94
hypothetical protein CDS	1532525	1533733	1209	reverse	32.84	37.45	27.95	28.57	46.47
yoaB CDS	1533866	1536481	2616	reverse	32.5	70.7	36.31	674.94	1149.18
hypothetical protein CDS	1536687	1536893	207	reverse	201.41	151.16	134.04	82.64	134.13
hypothetical protein CDS	1536927	1537202	276	reverse	106.19	87.38	88.34	53.45	62.15
hypothetical protein CDS	1537199	1537711	513	reverse	16.97	17.47	21.26	8.13	6.42
csbB CDS	1537859	1538788	930	reverse	75.88	74.25	80.24	40.25	40.48
hypothetical protein CDS	1538788	1539207	420	reverse	40	36.55	48.91	18.46	20.46
hypothetical protein CDS	1539438	1539743	306	reverse	52.48	46.34	108.64	48.42	50.91
rluB 2 CDS	1539844	1540548	705	reverse	38.02	35.95	67.43	38.08	32.88
hypothetical protein CDS	1540682	1541938	1257	reverse	20.62	21.81	21.02	10.26	15.8
thiI CDS	1542165	1543382	1218	reverse	765.03	775.9	561.04	434.34	636.35
iscS 2 CDS	1543382	1544548	1167	reverse	333.16	254.41	203.89	143.63	343.62
ezrA CDS	1544630	1546342	1713	reverse	155.61	192.58	180.29	169.77	141.37
rpsD CDS	1546627	1547238	612	forward	2615.51	4970.57	3193.26	3813.13	4455.35
hypothetical protein CDS	1547330	1547797	468	forward	103.98	96.74	68.51	54.23	98.9
putative AAA domain-containing protein CDS	1547798	1549105	1308	forward	69.99	77.44	60.86	50.25	73.95
hypothetical protein CDS	1549416	1549697	282	forward	379.88	325.64	335.7	209.03	118.26
Putative universal stress protein CDS	1549758	1550222	465	forward	854.52	988.93	990.8	791.67	471.08
rodA CDS	1550303	1551496	1194	reverse	746.51	860.41	1135.76	930.54	627.7
hypothetical protein CDS	1551518	1551745	228	reverse	1181.11	834.42	1224.68	923.3	846.17
Putative membrane protein insertion efficiency factor CDS	1551754	1552047	294	reverse	1181.6	863.47	1189.36	957.66	898.78
mreB 2 CDS	1552061	1553050	990	reverse	710.77	678.83	839.9	770.92	606.02
hypothetical protein CDS	1553134	1553364	231	reverse	98.58	83.98	61.58	66.58	50.21
atpC CDS	1553431	1553871	441	reverse	5776.61	5127.39	3363.61	3959.86	5290.7
atpD CDS	1553883	1555322	1440	reverse	3624.97	4030.32	2663.13	3359.8	3272.31
atpG CDS	1555345	1556307	963	reverse	3789.24	3750.3	2530.79	3050.61	3256.05
atpA CDS	1556318	1557829	1512	reverse	2996.85	3306.36	2067.53	2571.86	3132.87
atpH CDS	1557844	1558392	549	reverse	2612.13	2493.83	1744.34	1930.84	2419.14
atpF CDS	1558392	1558898	507	reverse	3244.76	3332.76	2117.82	2454.15	3169.95
atpE CDS	1558955	1559179	225	reverse	1842.38	2570.63	1640.34	2148.36	1701.53
atpB CDS	1559200	1559913	714	reverse	3001.48	3481.85	2256.64	2694.98	3178.98
upp CDS	1560036	1560665	630	reverse	840.71	968.28	679.4	772.35	831.81
ywlC CDS	1560750	1561754	1005	reverse	313.83	300.37	511.68	197.73	238.85
prmC CDS	1561757	1562602	846	reverse	311.07	266.29	508.92	186.94	239.12
prfA CDS	1562595	1563683	1089	reverse	248.11	250.62	468.04	166.15	189.31
tdk CDS	1563700	1564299	600	reverse	194.54	132.54	154.33	85.97	172.82
murF 2 CDS	1564435	1565787	1353	forward	286.32	329.52	309.8	263.86	274.88
pbpX 4 CDS	1566095	1567105	1011	forward	74.12	68.55	54.91	46.23	54.69
hsrA 2 CDS	1567214	1568587	1374	reverse	22.24	26.82	24.28	20.31	20.94
pgi CDS	1568709	1570046	1338	reverse	2222.03	2524.74	2142.54	2588	2047.04
hypothetical protein CDS	1570134	1570736	603	reverse	168.47	162.2	196.37	149.66	167.03
ltaS1 2 CDS	1570879	1573059	2181	forward	98.98	94.91	90.8	77.55	113.42
baeS 2 CDS	1573101	1574555	1455	reverse	140.67	146.18	144.34	152.82	143.03
srrA 1 CDS	1574555	1575277	723	reverse	252.9	204.77	225.44	210.77	207.93
hypothetical protein CDS	1575280	1575669	390	reverse	250.85	223.94	244.31	229.12	205.5
gmuF 1 CDS	1575705	1576667	963	reverse	96.58	98.32	101.94	103.18	76.68
patB CDS	1576760	1577923	1164	reverse	53.32	54.39	46.76	37.19	38.89
hypothetical protein CDS	1577932	1578819	888	reverse	30.04	22.66	25.49	15.96	17.97
ackA 2 CDS	1579423	1580607	1185	reverse	143.62	172.44	135.44	147.19	125.4
hsdM 2 CDS	1580652	1581653	1002	reverse	69.46	68.97	56.56	55.08	55.52
hypothetical protein CDS	1581712	1581876	165	reverse	6.81	7.1	3.17	3.27	2.31
hypothetical protein CDS	1581848	1582375	528	reverse	6.53	6.71	5.08	2.78	2.59
hypothetical protein CDS	1582329	1582598	270	reverse	5.96	5.17	4.54	2.24	2.42
hypothetical protein CDS	1582595	1583020	426	reverse	9.83	7.47	5.65	2.59	4.18
epsG CDS	1582995	1583336	342	reverse	9.11	6.69	3.99	2.65	2.65
hypothetical protein CDS	1583397	1584398	1002	reverse	4.56	4.85	2.36	1.47	2.1
comGA CDS	1584367	1585341	975	reverse	3.43	5.21	1.63	1.15	2.01
putative transcriptional regulatory protein CDS	1585541	1586269	729	reverse	1364.38	1856.28	930.61	1203.13	1364.21
hypothetical protein CDS	1586354	1586875	522	reverse	62.6	35.5	34.52	30.66	29.45
yhfK CDS	1586947	1587591	645	reverse	113.96	118.05	63.2	33.05	45.29
rpsZ 2 CDS	1587620	1587805	186	reverse	175.14	106.25	72.2	36.12	97.52
hypothetical protein CDS	1587815	1587916	102	reverse	71.08	50.35	52.35	18.85	29.48
ycaM 2 CDS	1588181	1589806	1626	forward	165.79	226.61	175.42	339.21	505.77
Thermostable monoacylglycerol lipase CDS	1589851	1590801	951	reverse	113.64	111.27	123.2	112.9	104.05
bglH 3 CDS	1590973	1592448	1476	reverse	77.51	86.69	64.09	48.04	38.96
bglF 2 CDS	1592490	1594511	2022	reverse	14.46	13.35	10.84	5.57	5.72
licT CDS	1594639	1595472	834	reverse	51	82.83	51.82	37.71	34.4
garK CDS	1595682	1596827	1146	forward	51.02	48.98	34.22	19.39	19.99
yfkJ CDS	1596852	1597307	456	reverse	146.13	171.76	128.97	74.23	57.75
hypothetical protein CDS	1597307	1598023	717	reverse	252.03	214.54	172.38	98.39	100
copY CDS	1598038	1598478	441	reverse	308.1	268.55	208.17	107.12	121.45
yidA 3 CDS	1598509	1599324	816	reverse	191.51	212.01	166.03	92.25	82.97
glmM CDS	1599425	1600777	1353	reverse	726.6	707.97	849.52	549.11	397.69
cdaR CDS	1600800	1601759	960	reverse	376.07	336.05	408.15	243.67	184.24
dacA 2 CDS	1601756	1602598	843	reverse	145.76	121.22	97.36	93.6	103.77
potD CDS	1602637	1603710	1074	reverse	82.01	84.41	49.23	47.89	61.78
ydcV 2 CDS	1603707	1604522	816	reverse	44.9	65.64	37.68	40.42	29.01
potB 2 CDS	1604519	1605331	813	reverse	49.99	63.38	38.01	32.63	30.81
potA 2 CDS	1605321	1606418	1098	reverse	70.43	74.28	51.88	46.15	44.23
murB CDS	1606485	1607381	897	reverse	303.74	233.1	215.96	203.74	183.31
polC 2 CDS	1607477	1608010	534	forward	97.77	77.78	89.49	80.29	101.34
tsaE CDS	1608048	1608527	480	reverse	163.18	199.28	125.74	146.43	140.38
pta CDS	1608527	1609516	990	reverse	133.17	151.71	116.49	123.32	108.58
ung CDS	1609527	1610225	699	reverse	117.24	110.29	96.97	103.7	113.72
ywpJ CDS	1610293	1611168	876	forward	39.72	35.97	53.98	45.05	42.18
hypothetical protein CDS	1611188	1611682	495	forward	45.59	53.74	60.6	47.13	65.16
hypothetical protein CDS	1612056	1613105	1050	reverse	36.47	50.61	48.87	37.89	35.07
tpiA CDS	1613390	1614148	759	reverse	3655.33	5007.14	2939.16	4516.37	3276.18
pgk CDS	1614173	1615384	1212	reverse	3236.84	4379.65	2512.54	3935.47	3282.3
gapA1 CDS	1615499	1616515	1017	reverse	18435.3	24818.9	15041.9	22121.1	18681.2
cggR CDS	1616568	1617599	1032	reverse	459.37	721.47	428.51	493.11	1047.55
hypothetical protein CDS	1618014	1619546	1533	reverse	186.69	239.83	189.62	137.49	161.83
ycaM 3 CDS	1619715	1621148	1434	forward	158.1	232.48	141.76	145.84	191.52
hypothetical protein CDS	1621215	1622000	786	reverse	191.61	158.56	162.04	146.14	162.09
hmrR CDS	1622084	1622521	438	reverse	58.46	53.21	56.39	40.34	39.16
ribZ 2 CDS	1622682	1624154	1473	forward	62.36	60.54	48.09	27.39	33.82
hypothetical protein CDS	1624155	1624490	336	forward	87.15	75.6	59.92	35.16	41.34
hypothetical protein CDS	1624560	1625417	858	forward	107.09	114.48	113.7	114.67	117.72
fetB CDS	1625935	1626693	759	reverse	196.88	150.41	157.63	98.64	96.66
fetA CDS	1626690	1627328	639	reverse	206.88	147.16	154.73	89.07	77.22
hypothetical protein CDS	1627437	1629065	1629	reverse	904.18	1049.3	971.16	761.53	577.81
clpP CDS	1629260	1629844	585	forward	404.99	502.37	377.79	333.74	611.76
whiA CDS	1629909	1630844	936	reverse	69.47	104.22	83.66	71.12	96.03
Putative gluconeogenesis factor CDS	1630837	1631880	1044	reverse	168.88	218.32	209.19	229.22	240.16
Nucleotide-binding protein CDS	1631891	1632772	882	reverse	171.79	169.94	197.58	185.63	198.96
hypothetical protein CDS	1632866	1633408	543	reverse	274.3	362.5	476.57	404.87	224.43
uvrA 2 CDS	1633481	1636321	2841	reverse	49.81	90.93	70.19	47.18	88.47
uvrB CDS	1636311	1638341	2031	reverse	31.66	76.09	56.64	32.27	68.75
pgcA CDS	1638444	1640168	1725	reverse	364.11	374.91	423.37	319.99	287.15
trxB CDS	1640335	1641273	939	reverse	618	633.3	503.04	402.57	361.54
gpsA CDS	1641355	1642374	1020	reverse	489.38	521.85	422.44	356.93	258.67
lgt CDS	1642415	1643254	840	reverse	383.08	302.55	193.45	146.65	172.51
hprK CDS	1643247	1644215	969	reverse	370.97	347.76	185.14	141.93	131.72
hypothetical protein CDS	1644230	1644502	273	reverse	192.27	185.98	100.8	69.78	67.73
prfB CDS	1644511	1645509	999	reverse	203.07	219.27	124.74	94.27	77.74
secA CDS	1645692	1648091	2400	reverse	539.07	713	380.47	404.22	425.62
hpf CDS	1648233	1648778	546	reverse	1958.77	2201.47	1454.19	1077.46	925.57
hypothetical protein CDS	1648859	1649554	696	reverse	17.75	11.79	14.2	6.21	8
comFA CDS	1649551	1650831	1281	reverse	13.99	5.99	7.2	2.61	6.25
yigZ CDS	1650877	1651539	663	forward	52.64	54.56	40.27	26.94	48.05
tagO CDS	1651574	1652731	1158	reverse	179.79	152.05	124.9	118.37	119.49
rny CDS	1652835	1654472	1638	reverse	394.64	463.07	468.29	588.86	636.41
recA CDS	1654588	1655688	1101	reverse	468.94	479.57	410.97	346.77	332.46
pgsA CDS	1655881	1656441	561	reverse	604.72	858.7	1148.5	1017.88	644
hypothetical protein CDS	1656459	1657481	1023	reverse	788.54	778.48	1171.48	896.13	867.61
fabG CDS	1657549	1658277	729	reverse	432.02	350.34	566.22	409.21	386.02
putative zinc protease CDS	1658291	1659535	1245	reverse	207.71	196.98	230.94	182.96	206.45
hypothetical protein CDS	1659532	1660746	1215	reverse	92.52	93.15	87.83	58.67	75.96
spoIIIE CDS	1660733	1663156	2424	reverse	157.76	179.94	157.62	135.38	138.91
hypothetical protein CDS	1663169	1663564	396	reverse	194.89	187.56	187.64	150.33	140.95
trmL CDS	1663564	1664124	561	reverse	183.9	178.72	177.86	147.58	149.95
hypothetical protein CDS	1664187	1665374	1188	reverse	370.08	406.09	438.1	387.3	367.57
hypothetical protein CDS	1665391	1665771	381	reverse	379.47	450.99	450.77	445.71	397.7
pgl CDS	1665951	1666979	1029	forward	451.85	368.31	444.78	242.34	197.69
hypothetical protein CDS	1667091	1667783	693	forward	144.49	108.14	113.42	86.9	80.11
sph 1 CDS	1667818	1669593	1776	reverse	157.48	144.05	127.37	72.53	89.26
rluD 3 CDS	1669699	1670604	906	reverse	36.29	44.98	33.41	36.14	34.53
nadK CDS	1670597	1671400	804	reverse	147.02	169.21	143.94	141.53	189.45
yjbM CDS	1671397	1672029	633	reverse	130.47	131.09	124.89	116.94	177.64
hypothetical protein CDS	1672106	1672714	609	forward	79.61	70.31	94.29	43.27	63.33
hypothetical protein CDS	1672801	1673418	618	forward	175.32	163.06	157.84	92.64	305.28
hypothetical protein CDS	1673426	1673533	108	reverse	46.81	49.19	41.59	12.73	18.71
hypothetical protein CDS	1673523	1674275	753	reverse	48.99	44.86	35.69	11.67	15.66
mecA CDS	1674347	1675093	747	reverse	1346.47	735.88	879.8	443.27	429.74
spxA 2 CDS	1675198	1675596	399	reverse	2760.27	2081.65	2896.27	1451.41	806.46
ptsI CDS	1675820	1677553	1734	reverse	1663.23	2172.4	2100.53	2385.47	2335.2
ptsH CDS	1677553	1677819	267	reverse	1523.02	2070.51	2155.43	2280.03	2353.87
clpE 1 CDS	1678319	1680511	2193	forward	113.63	127.51	65.79	30.72	62.83
hypothetical protein CDS	1680657	1680938	282	forward	589.28	718.49	720.39	706.36	598.26
prfC CDS	1681002	1682573	1572	reverse	361.95	325.82	389.15	244.65	196.55
corC 1 CDS	1682573	1683439	867	reverse	256.27	175.07	226.53	128.55	98.46
hypothetical protein CDS	1683542	1684003	462	forward	182.47	203.18	168.9	156.62	163.32
hypothetical protein CDS	1684004	1684486	483	reverse	106.03	91.83	78.47	57.78	57.81
recX CDS	1684495	1685307	813	reverse	78.51	60.97	58.78	33.48	42.2
rlmCD 1 CDS	1685432	1686820	1389	forward	362.64	268.81	322.84	201.94	212.7
hypothetical protein CDS	1687260	1687889	630	reverse	202.86	137.83	236.36	126.65	66.6
hypothetical protein CDS	1687989	1688180	192	reverse	292.53	200.76	332.92	163.91	115.94
hypothetical protein CDS	1688274	1688558	285	forward	164.29	105.09	150.77	80.03	73.47
mvaS CDS	1688586	1689752	1167	reverse	215.33	243.98	290.07	325.81	282.44
mvaA CDS	1689752	1690963	1212	reverse	197.71	232.85	257.29	304.95	217.65
thlA CDS	1690960	1692123	1164	reverse	171.58	184.4	228.02	233.57	252.19
gtaB CDS	1692234	1693136	903	reverse	568.2	577.34	717.22	750.04	660.65
hypothetical protein CDS	1693197	1694120	924	reverse	297.41	258.31	387.43	375.14	302.85
map CDS	1694129	1694956	828	reverse	241.83	264.02	333.17	364.48	278.31
hypothetical protein CDS	1695118	1696152	1035	reverse	68.57	74	78.38	65.07	66.38
Flavodoxin CDS	1696347	1696793	447	forward	311.45	236.35	274.06	253.21	363.19
hypothetical protein CDS	1696786	1697313	528	forward	257.87	226.52	284.6	234	267.81
hypothetical protein CDS	1697487	1698857	1371	forward	6.18	5.78	7.99	4.25	5.34
mnaA CDS	1699006	1700148	1143	reverse	144.92	135.09	140.32	153.79	135.67
gmuC 3 CDS	1700635	1701963	1329	reverse	91.88	118.91	99.51	111.7	101.01
yfmL CDS	1701960	1703195	1236	reverse	121.81	110.99	108.67	113.03	131.13
hypothetical protein CDS	1703198	1703905	708	reverse	109.95	98.68	99.08	110.47	160.01
hypothetical protein CDS	1704027	1705433	1407	reverse	52.78	43.13	46.03	45.07	42.85
steT 1 CDS	1705622	1706923	1302	forward	588.27	620.24	585.3	634.29	614.65
urdA 1 CDS	1706975	1708855	1881	reverse	116.93	80.34	106	54.64	33.8
hypothetical protein CDS	1709188	1709499	312	forward	50.32	66.2	46.83	34.13	30.04
hypothetical protein CDS	1709462	1710019	558	forward	71.51	70.48	51.39	32.09	39.38
urdA 2 CDS	1710099	1711868	1770	reverse	66.47	64.77	43.05	25.02	31.66
hpt 1 CDS	1712041	1712610	570	reverse	441.4	331.81	223.25	229.49	248.41
corC 2 CDS	1712717	1714075	1359	reverse	286.99	334.76	465.22	380.44	304.01
nfnB CDS	1714178	1714834	657	reverse	181.32	148.14	189.67	111.09	118.98
hypothetical protein CDS	1714906	1715172	267	reverse	109.1	66.49	84.09	42.8	55.78
crr CDS	1715291	1715776	486	reverse	470.31	428.04	566.69	309.37	230.45
hypothetical protein CDS	1715797	1716294	498	reverse	288.32	246.5	351.44	198.21	182.76
glvR 1 CDS	1716281	1717090	810	reverse	311	242.49	320.04	186.98	183.85
malP 1 CDS	1717152	1719032	1881	reverse	73.09	89.21	78.05	51.34	25.26
yidA 4 CDS	1719641	1720447	807	forward	27.11	23.24	18.47	14.43	14.04
hypothetical protein CDS	1720503	1721351	849	reverse	37.77	25.22	19	15.44	12.33
xpkA 2 CDS	1721418	1723817	2400	reverse	615.12	379.34	224.43	160.29	145.71
glcR 2 CDS	1724117	1724881	765	forward	22.26	17.66	20.88	9.66	10.52
hypothetical protein CDS	1724887	1725246	360	forward	24.89	24.5	29.6	12.84	9.99
ybjI 4 CDS	1725368	1726195	828	forward	68.76	52.79	49.67	34.1	36.11
gmuR 3 CDS	1726289	1727014	726	reverse	178.75	149.63	140.57	102.2	138.67
rihC 3 CDS	1727014	1727940	927	reverse	158.83	133.21	118.47	91.08	139.39
kup 2 CDS	1728022	1730031	2010	reverse	202.51	275.34	276.47	120.02	152.4
rpiA CDS	1730163	1730855	693	reverse	234.34	219.23	445.23	274.06	186.09
rbsK/rbiA 1 CDS	1730855	1731781	927	reverse	239.52	203.36	379.05	256.77	198.04
hypothetical protein CDS	1731871	1732674	804	reverse	87.77	51.42	50.93	79.55	91.11
msmE 2 CDS	1732838	1733215	378	forward	387.68	308.66	172.53	730.33	755.16
ugpB 2 CDS	1733200	1734141	942	forward	554.1	417.44	265.21	1041.58	984.95
hypothetical protein CDS	1734205	1735605	1401	reverse	137.78	119.3	126.97	105.42	124.72
hypothetical protein CDS	1735986	1737227	1242	forward	112.65	120.1	135.83	124.94	92.34
hypothetical protein CDS	1737559	1738737	1179	forward	33.65	36.32	67.92	34.08	37.44
hypothetical protein CDS	1738892	1739389	498	forward	914.78	761.81	765.67	654.59	384.81
hypothetical protein CDS	1739697	1741103	1407	forward	51.59	44.1	48.98	52.96	51.93
hypothetical protein CDS	1741226	1742452	1227	reverse	30.94	40.83	40.65	31.86	44.53
hypothetical protein CDS	1742713	1743633	921	reverse	115.51	89.59	96.2	67.94	55.01
glnP 2 CDS	1743709	1744362	654	reverse	358.2	418.3	236.76	784.63	560.18
glnM CDS	1744380	1745021	642	reverse	337.94	325.21	198.21	683.89	491.05
glnH 2 CDS	1745021	1745839	819	reverse	565.25	377.27	233.42	736.21	827.06
glnQ 3 CDS	1745851	1746591	741	reverse	424.13	354.95	198.53	648.58	610.75
udk 2 CDS	1747230	1747859	630	forward	65.61	63.75	52.05	68.88	73.14
hypothetical protein CDS	1747924	1748790	867	reverse	357.89	208.74	229.94	153.27	79.48
hypothetical protein CDS	1748821	1749315	495	reverse	332	170.69	209.98	152.46	90.04
ykoE CDS	1749422	1750000	579	reverse	27.34	24.1	14.76	12.72	11.93
putative ABC transporter ATP-binding protein CDS	1750181	1751950	1770	reverse	31.46	37.06	21.98	14.99	24.38
putative ABC transporter ATP-binding protein CDS	1751951	1753684	1734	reverse	22.56	25.55	14.81	10.86	16.84
hypothetical protein CDS	1753671	1754123	453	reverse	19.89	23.11	16.75	7.63	15.28
glnH 3 CDS	1754301	1755119	819	forward	77.59	90.21	56.6	29.8	65.41
carA 3 CDS	1755161	1755829	669	reverse	248.78	300.02	153.94	126.76	170.79
hypothetical protein CDS	1756006	1757040	1035	forward	93.27	99.51	111.16	88.44	84.98
steT 2 CDS	1757169	1758500	1332	forward	43.57	57.54	58.46	41.16	39.61
steT 3 CDS	1758727	1760046	1320	forward	18.01	22.03	18.06	16.94	20.41
hypothetical protein CDS	1760043	1760846	804	reverse	35.22	36.52	35.3	26.92	22.98
ltrA 5 CDS	1760965	1762263	1299	reverse	20.79	25.05	24.7	20.87	28.96
ydhF CDS	1762874	1763794	921	reverse	338.21	331.94	279.42	216.47	229.69
ybiT 3 CDS	1763882	1765504	1623	reverse	140.08	164.31	154.45	143.48	132.47
ysdC CDS	1765598	1766680	1083	reverse	159.78	163.22	130.68	134.33	145.41
hypothetical protein CDS	1767143	1767355	213	forward	246.31	165.9	292.42	170.47	164.72
hypothetical protein CDS	1767352	1768656	1305	forward	104.72	80.76	148.64	81.2	68.03
yjhB 1 CDS	1768649	1769848	1200	forward	60.38	59.57	89.28	52.36	45.07
bmr3 2 CDS	1769883	1771352	1470	reverse	60.68	43.46	62.17	35.24	32.06
pyrR 2 CDS	1771637	1772164	528	forward	146.17	282.29	122.7	210.27	838.27
pyrP CDS	1772176	1773507	1332	forward	168.96	394.79	154.44	246.29	682.31
hypothetical protein CDS	1773694	1775226	1533	forward	60.4	56.72	64.06	22.16	18.03
hypothetical protein CDS	1775278	1775550	273	reverse	722.61	569.9	1008.91	576.55	496.23
putative oxidoreductase/MSMEI 2347 CDS	1775632	1776468	837	reverse	457.65	357.25	679.67	417.39	272.93
yjbC CDS	1776632	1777102	471	reverse	4470.12	3529.48	5605.84	4538.98	3402.07
hypothetical protein CDS	1777319	1778725	1407	reverse	47.58	43.09	44.28	45.01	43.06
hypothetical protein CDS	1778875	1779909	1035	reverse	68.87	72.22	76.84	63.03	66.17
hypothetical protein CDS	1780337	1781707	1371	reverse	5.18	6.39	6.66	4.73	5.48
hypothetical protein CDS	1782071	1782604	534	reverse	457.78	368.81	519.37	196.06	202.14
hypothetical protein CDS	1782588	1782950	363	reverse	144.25	97.35	197.69	81.94	67.94
hypothetical protein CDS	1782975	1783367	393	reverse	66.85	25.64	84.82	34.68	45.26
hypothetical protein CDS	1783374	1783781	408	reverse	14.96	7.73	21.44	19.22	19.34
hypothetical protein CDS	1783781	1784404	624	reverse	12.6	7.78	10.67	19.52	20.96
hypothetical protein CDS	1784783	1786009	1227	reverse	17.39	14.1	14.96	13.55	32.63
hypothetical protein CDS	1786266	1787654	1389	forward	23.71	24.07	20.61	10.98	13.9
sph 2 CDS	1787725	1788561	837	reverse	26.84	24.88	22.64	8.46	9.11
Oleate hydratase CDS	1788562	1789497	936	reverse	16.2	15.33	11.97	4.5	5.66
hypothetical protein CDS	1789603	1790115	513	forward	36.03	40.21	24.01	12.04	12.59
bmr3 3 CDS	1790158	1791624	1467	reverse	34.42	46.1	22.14	9.97	14.33
hypothetical protein CDS	1792112	1792612	501	reverse	410.62	422.08	404.31	297.52	239.18
rlmCD 2 CDS	1792615	1793964	1350	reverse	248.51	236.16	231.97	160.11	182.19
pbpX 5 CDS	1794048	1795082	1035	reverse	99.93	99.73	98.91	57.6	72.85
nhaC CDS	1795480	1796853	1374	forward	53.96	48.63	72.31	45.46	53.43
hypothetical protein CDS	1797793	1798140	348	reverse	154.8	91.6	212.09	101.17	118.33
ybhL 2 CDS	1798302	1799012	711	forward	492	496.14	777.65	699.46	661.45
hypothetical protein CDS	1799048	1799713	666	reverse	14.03	12.07	17.47	9.73	7.72
hypothetical protein CDS	1799885	1800307	423	forward	10.02	12.8	13.97	9.96	3.91
dagK CDS	1800421	1801341	921	reverse	961.78	1106.96	1105.91	1139.49	873.43
gatB CDS	1801366	1802796	1431	reverse	954.93	1039.1	989.52	986.31	870.21
gatA 1 CDS	1802801	1804240	1440	reverse	940.56	1024.56	937.21	981.36	765.16
gatC 1 CDS	1804240	1804548	309	reverse	1806.2	1126.15	1271.57	1067.76	1594.23
hypothetical protein CDS	1804560	1805708	1149	reverse	496.92	461	534.33	436.64	366.82
ligA CDS	1805721	1807727	2007	reverse	379.79	299.27	336.46	271.63	198.72
pcrA CDS	1807762	1810008	2247	reverse	274.44	197.81	259.36	204.57	195.32
lytG 2 CDS	1810094	1810741	648	reverse	98.93	113.97	170.25	66.3	67.48
Protein SprT-like protein CDS	1810988	1811446	459	reverse	56.46	50.9	61.34	23.25	19.2
hypothetical protein CDS	1811506	1812204	699	reverse	113.92	124.07	163.88	157.66	163.12
rfbX 1 CDS	1812207	1813637	1431	reverse	96.16	103.36	132.4	127.12	123.01
tarL CDS	1813639	1814793	1155	reverse	108.18	101.93	150.82	123.28	130.06
Calcium-transporting ATPase 1 CDS	1814883	1817696	2814	reverse	222.27	231.71	181.86	99.39	84.99
hypothetical protein CDS	1817742	1818893	1152	reverse	378.68	362.2	263.43	125.96	116.52
nadE CDS	1819253	1820083	831	reverse	343.14	487.91	336.73	292.55	291.63
pncB2 CDS	1820080	1821558	1479	reverse	301.34	400.13	274.73	226.76	344.28
bshA CDS	1821645	1822736	1092	reverse	92.98	69.98	165.75	74.79	73.28
tagA CDS	1822747	1823478	732	reverse	78.79	50.79	126.69	65.01	53.06
hypothetical protein CDS	1823606	1825012	1407	reverse	46.92	41.38	47.27	44.34	43.89
tagD CDS	1825213	1825599	387	forward	246.07	216.66	204.75	197.36	264.66
yvoA CDS	1825647	1826336	690	reverse	108.34	107	83.25	69.65	64.31
hypothetical protein CDS	1826436	1827551	1116	reverse	35.55	41.24	22.23	16.72	53.62
dppE 5 CDS	1827662	1829278	1617	reverse	27.95	36.49	18.62	8.51	12.9
npr CDS	1829769	1831136	1368	reverse	2124.35	1550.91	1462.15	760.89	1051.55
hypothetical protein CDS	1831343	1831591	249	reverse	60.08	54.14	60.96	40.77	25.37
hypothetical protein CDS	1831588	1831908	321	reverse	83.51	55.39	60.17	35.66	42.68
slpA 3 CDS	1832061	1833536	1476	reverse	2630.51	2315.03	2058.18	1023.21	1123.26
hexR 2 CDS	1833865	1834698	834	reverse	51.12	23.56	34.28	18.49	12.25
rbsK/rbiA 2 CDS	1834851	1835534	684	forward	102.31	50.03	147.17	102.63	110.71
afr 2 CDS	1835521	1836510	990	forward	128.81	53.29	133.98	86.09	155.14
patA 3 CDS	1836565	1837737	1173	reverse	359.69	235.98	326.89	308.03	253.62
hypothetical protein CDS	1837810	1838151	342	reverse	274.64	174.74	320.99	173.62	67.65
mgtA 2 CDS	1838151	1840838	2688	reverse	365.39	225.21	367.7	217.73	112.56
ugpQ CDS	1841870	1842556	687	reverse	97.74	109.78	74.89	33.2	20.36
hypothetical protein CDS	1842603	1843262	660	reverse	474.09	430.18	456.26	323.83	220.08
gpmA 4 CDS	1843331	1843861	531	reverse	155.49	111.39	172.72	63.86	53.07
pspB 4 CDS	1843928	1844503	576	reverse	140.86	100.7	164.67	53.17	47.26
hypothetical protein CDS	1844579	1845643	1065	reverse	136.5	123.15	113.94	74.37	88.83
hypothetical protein CDS	1845805	1846476	672	reverse	1046.36	1659.44	709.78	534.27	753
hypothetical protein CDS	1846857	1847789	933	reverse	26.13	21.96	21.7	10.81	13.54
hypothetical protein CDS	1847864	1848592	729	reverse	17.27	15.01	14.09	6.25	9.87
licC 1 CDS	1848714	1849265	552	reverse	14.06	8.49	15.56	4.73	5.68
licC 2 CDS	1849305	1850051	747	reverse	10.46	7.85	10.68	3.79	3.6
hypothetical protein CDS	1850268	1850384	117	forward	222.13	297.73	364.55	371.63	582.06
apaH CDS	1850436	1851308	873	reverse	58.02	43.8	66.77	37.34	39.11
hypothetical protein CDS	1851451	1851651	201	forward	164.23	134.14	216.95	203.1	86.29
hypothetical protein CDS	1851698	1851928	231	reverse	89.96	65.37	181.89	58.91	35.89
hypothetical protein CDS	1852025	1852420	396	forward	862.23	655.23	512.72	320.18	412.57
maa 1 CDS	1852472	1853074	603	reverse	108.13	87.44	223.73	50.36	70.98
psiE CDS	1853215	1853622	408	forward	30.1	27.91	34.64	24.88	20.86
nfrA1 CDS	1853997	1854755	759	reverse	105.55	126.47	110.41	74.62	85.68
amt CDS	1854807	1856057	1251	reverse	39.75	49.78	32.62	20.58	41.3
hypothetical protein CDS	1856282	1856659	378	reverse	122.11	143.1	163.87	120.46	115.25
dbpA CDS	1856691	1858922	2232	reverse	47.23	58.38	46.67	32.65	35.84
hypothetical protein CDS	1858934	1860262	1329	reverse	47.78	50.47	46.05	30.08	22.2
hypothetical protein CDS	1860267	1862087	1821	reverse	39.84	29.51	29.79	22.95	18.9
hypothetical protein CDS	1862301	1863959	1659	forward	1429.85	1332.73	490.67	356.19	347.17
hepA CDS	1864050	1865669	1620	reverse	22.6	29.82	40.55	31.49	23.93
hypothetical protein CDS	1866058	1866912	855	forward	32.31	47.86	47.15	40.02	35.4
ndx1 CDS	1867058	1867471	414	reverse	114.7	92.23	84.09	197.53	178.56
hypothetical protein CDS	1867623	1867850	228	reverse	630.64	611.62	852.04	632.74	425
hypothetical protein CDS	1867937	1868395	459	reverse	13.74	10.7	12.28	6.35	8.74
hypothetical protein CDS	1868398	1868625	228	reverse	14.44	11.51	13.26	6.63	8.23
mtlD CDS	1868827	1869996	1170	reverse	103.58	44.28	104.57	33.32	24.02
mtlF CDS	1869999	1870451	453	reverse	103.19	42.08	87.63	27.46	25.85
mtlA CDS	1870467	1872248	1782	reverse	59.76	35.88	63.96	29.59	16.18
mtlR CDS	1872383	1874437	2055	reverse	35.22	35.65	51.34	33.49	31.11
glmS CDS	1874538	1876349	1812	reverse	538.22	1054.05	418.48	149.39	472.39
adhE 1 CDS	1876546	1877085	540	reverse	334.82	581.97	40.48	49.4	11.96
adhE 2 CDS	1877110	1878186	1077	reverse	406.92	687.82	53.38	64	17.24
adhE 3 CDS	1878297	1879154	858	reverse	444.07	673.17	50.8	56.49	16.93
cycA 1 CDS	1879468	1880841	1374	forward	52.66	74.21	78.06	123.03	99.67
maa 2 CDS	1880873	1881391	519	reverse	43.53	39.8	38.84	36.87	27.75
cysL CDS	1881500	1882381	882	forward	72.83	73.04	72.34	61.35	81.4
hypothetical protein CDS	1882424	1882792	369	reverse	2976.59	3017.45	2657.62	2398.28	2518.96
manZ CDS	1882796	1883716	921	reverse	4320.35	4431.04	3339.24	3332.41	3943.68
sorA CDS	1883745	1884554	810	reverse	2429.5	3254.4	2336.66	2497.36	2057.6
manX 1 CDS	1884576	1885583	1008	reverse	3500.99	3347.97	2793.88	2686.68	2590.32
hypothetical protein CDS	1891710	1892417	708	forward	10.78	7.57	15.02	4.79	4.94
hypothetical protein CDS	1892384	1893352	969	forward	24.11	22.27	40.64	12.48	13.25
hypothetical protein CDS	1893345	1894202	858	reverse	88.02	92.49	108.35	101.93	109.95
hypothetical protein CDS	1894513	1895547	1035	reverse	36.38	40.16	38.77	20.01	22.86
hypothetical protein CDS	1895573	1897141	1569	reverse	11.03	17.54	19.6	9.03	9.71
hypothetical protein CDS	1897165	1897509	345	reverse	12.65	12.22	15.28	7.76	6.92
hypothetical protein CDS	1897560	1898033	474	reverse	12.6	8.95	15.96	8.07	6.92
serS CDS	1898233	1899540	1308	reverse	435.5	504.93	450.93	477.31	385.67
hypothetical protein CDS	1899768	1900319	552	reverse	207.94	160.04	380.66	154.25	189.32
ydjZ CDS	1900319	1900924	606	reverse	115.1	82.86	229.75	88.68	73.15
hypothetical protein CDS	1901168	1902394	1227	forward	68.31	68.49	79.93	72.46	54.65
hypothetical protein CDS	1902455	1903024	570	forward	84.38	70.96	79.89	62.56	66.41
ntd 2 CDS	1903112	1903615	504	reverse	65.65	84.9	77.41	41.19	55.06
hypothetical protein CDS	1903689	1904738	1050	reverse	79.07	93.47	56.81	51.41	53.33
hypothetical protein CDS	1904793	1904912	120	forward	40.85	29.08	27.27	19.26	35.93
sad CDS	1904974	1906356	1383	forward	413.78	388.47	289.84	154.43	164.69
hypothetical protein CDS	1906588	1907814	1227	reverse	30.71	42.54	41.89	33.66	49.1
hypothetical protein CDS	1908438	1909094	657	reverse	144.24	125.07	155.02	114.94	111.16
hypothetical protein CDS	1909319	1910668	1350	reverse	45.05	46.11	58.95	33.25	33.54
hypothetical protein CDS	1910865	1911722	858	forward	129.62	101.92	86.6	69.28	82.62
ydgH CDS	1911736	1915416	3681	reverse	500.7	325.28	169.13	122.08	169.24
hypothetical protein CDS	1915421	1915996	576	reverse	562.64	320.84	151.92	96.79	214.33
hypothetical protein CDS	1916129	1917073	945	reverse	132.16	109.76	96.21	83.84	111.11
hypothetical protein CDS	1917089	1918006	918	reverse	123.67	116.97	106.98	95.5	104.53
msmE 3 CDS	1918125	1919426	1302	reverse	1332.24	1298.64	980.52	1327.11	1702.35
rnj CDS	1919480	1920775	1296	reverse	442.27	421.82	269.44	438.31	604.02
ycjP CDS	1920759	1921583	825	reverse	429.43	403.79	267.92	445.06	439.87
lacF 2 CDS	1921587	1922453	867	reverse	462.19	342.22	269.56	406.86	477.89
sugC 2 CDS	1922453	1923541	1089	reverse	504.86	397.48	303.69	429.93	473.56
pepDA 3 CDS	1923797	1925224	1428	reverse	218.12	224.1	234.59	186.65	207.09
endA 3 CDS	1925281	1926135	855	reverse	77.58	67.67	73.03	45.17	66.36
polC 3 CDS	1926145	1927101	957	reverse	64.67	60.93	64.66	42.07	49.36
hypothetical protein CDS	1927117	1927938	822	reverse	102.25	74.16	78.68	50.32	65
hypothetical protein CDS	1927940	1928587	648	reverse	29.43	23.48	30.58	13.53	23.97
hypothetical protein CDS	1928587	1928946	360	reverse	12.41	13.88	19.76	7.8	13.26
hypothetical protein CDS	1929018	1930244	1227	reverse	21.89	24.57	48.89	23.13	26.96
hypothetical protein CDS	1930273	1930416	144	reverse	2.48	3.68	4.26	1.95	5.41
hypothetical protein CDS	1930520	1931260	741	reverse	24.43	30.44	35.51	17.11	13.27
hypothetical protein CDS	1931287	1932675	1389	reverse	21.6	23.31	19.88	11.06	12.86
hypothetical protein CDS	1932932	1934158	1227	forward	16.73	13.42	15.7	14.68	32.06
hypothetical protein CDS	1934647	1935612	966	forward	33.17	30.97	25.31	9.61	9.04
hypothetical protein CDS	1935587	1936519	933	forward	38.42	40.96	29.4	14.08	10.51
hypothetical protein CDS	1936587	1936883	297	forward	69.03	64.75	45.98	21.96	16.5
hypothetical protein CDS	1936927	1937661	735	reverse	701.3	611.75	450.67	386.44	214.9
hypothetical protein CDS	1937745	1938602	858	reverse	97.54	100.49	108.19	110.87	117.09
hypothetical protein CDS	1938762	1939619	858	reverse	81.83	84.32	85.81	75.78	81.24
msbA 2 CDS	1939756	1941360	1605	reverse	114.91	107.67	113.31	115.47	94.66
fpaP CDS	1941482	1942399	918	forward	654.27	503.91	433.75	578.61	489.51
phoP CDS	1942457	1943176	720	forward	108.86	75.83	73.25	46.62	33.04
tcrY CDS	1943154	1944497	1344	forward	112.3	69.07	64.98	46.91	34.34
hypothetical protein CDS	1944617	1945165	549	forward	115.19	87.8	80.75	53	40.58
hypothetical protein CDS	1945190	1945807	618	forward	109.31	90.33	84.86	52.43	36.05
paiA CDS	1945870	1946394	525	reverse	9.04	11.11	8.87	7.49	16.4
slyA CDS	1946394	1946849	456	reverse	5.77	9.3	5.88	3.69	11.17
mcjD CDS	1946945	1947454	510	reverse	4.61	10.51	8.69	24.86	8.14
putative ABC transporter ATP-binding protein CDS	1947435	1948544	1110	reverse	8.37	10.86	7.84	20.74	12.46
hypothetical protein CDS	1948776	1949954	1179	forward	37.31	40.72	75.92	34.37	39.11
dppE 6 CDS	1950043	1951689	1647	reverse	70.64	56.74	33.37	24.87	21.64
hypothetical protein CDS	1951990	1952385	396	forward	65.24	82.4	115.17	65.84	41.06
hypothetical protein CDS	1952512	1952763	252	forward	157.23	126.82	200.64	101.4	119.08
hypothetical protein CDS	1952931	1954262	1332	reverse	63.98	67.6	97.92	52.64	44.82
hypothetical protein CDS	1954644	1955885	1242	forward	112.44	119.47	136.34	124.21	91.45
hypothetical protein CDS	1956115	1956516	402	forward	87.32	102.55	165.17	84.03	41.84
efp 2 CDS	1956563	1957138	576	reverse	638.39	668.48	1083.79	887.43	722.78
coaA 2 CDS	1957256	1958170	915	reverse	170.42	148.86	99.59	91.69	112.65
hypothetical protein CDS	1958230	1958787	558	forward	59.94	46.92	37.18	34.14	35.33
Acetyltransferase CDS	1958784	1959233	450	reverse	59.46	60.66	40.75	43.34	35.39
fliY CDS	1959235	1960050	816	reverse	42.24	33.38	21.97	16.97	13.03
glnQ 4 CDS	1960054	1960674	621	reverse	38.89	29.35	15.77	15.58	11.09
artQ 2 CDS	1960688	1961335	648	reverse	23.95	24.42	14.1	11.43	8.47
helD CDS	1961769	1964075	2307	reverse	201.72	191.4	130.41	95.67	111.8
hypothetical protein CDS	1964264	1964920	657	forward	443.77	298.28	373.57	239.41	302.99
gpmA 5 CDS	1964981	1965631	651	forward	182.28	158.64	197.5	148.58	165.44
hypothetical protein CDS	1965770	1967041	1272	reverse	102.46	86	83.96	53.15	48.08
hypothetical protein CDS	1967182	1967868	687	forward	43.59	30.8	44.69	13.52	15.75
Calcium-transporting ATPase 1 CDS	1968048	1970687	2640	forward	17.95	13.55	14.25	6.69	4.82
manX 2 CDS	1970737	1971135	399	reverse	125.6	122.84	169.09	134.25	88.89
hypothetical protein CDS	1971191	1971478	288	reverse	88.11	70.85	104.7	96.07	77.29
hypothetical protein CDS	1971536	1971676	141	reverse	99.4	115.81	100.89	53.16	39.61
hypothetical protein CDS	1971841	1973250	1410	forward	135.87	171.57	688.09	68.97	69.38
ansA CDS	1973369	1974361	993	reverse	52.24	47.81	39.25	40.39	28.47
glvR 2 CDS	1974373	1975146	774	reverse	43.41	32.1	27.83	29.16	27.81
simA CDS	1975278	1976615	1338	reverse	76.71	72.51	42.61	57.95	31.49
hypothetical protein CDS	1977437	1978270	834	forward	57.06	64.86	46.92	52.32	35.75
hypothetical protein CDS	1978578	1979423	846	reverse	34.4	37.28	63.93	31.23	34.27
hypothetical protein CDS	1979420	1979749	330	reverse	46.42	44.32	112.93	45.36	38.96
hypothetical protein CDS	1980100	1980642	543	forward	105.08	53.46	30.01	69.53	30.21
hpt 2 CDS	1980668	1981201	534	reverse	421.82	383.14	112.13	690.3	992.73
ypeA CDS	1981439	1982002	564	reverse	90.62	102.99	74.05	82.61	79.44
hypothetical protein CDS	1982019	1984175	2157	reverse	123.95	116.97	77.39	86.61	116.7
licC 3 CDS	1984430	1985749	1320	reverse	22.05	25.4	22.91	15.05	12.36
hypothetical protein CDS	1985793	1986449	657	reverse	71.15	54.46	51.74	36.85	46.35
murR CDS	1986486	1987169	684	forward	49.31	46.32	45.48	37.61	27.47
hypothetical protein CDS	1987352	1987870	519	reverse	29.61	31.78	34.06	23.6	24.04
hypothetical protein CDS	1987888	1988331	444	reverse	10.24	11.5	14.94	8.12	9.89
mngB 1 CDS	1988484	1991108	2625	reverse	61.55	53.88	54.8	26.99	28.46
licR 1 CDS	1991119	1991565	447	reverse	35.98	30.16	25.93	16.62	21.93
hypothetical protein CDS	1991592	1992980	1389	reverse	20.75	22.87	18.98	10.51	13.17
hypothetical protein CDS	1993237	1994463	1227	forward	16.44	13.24	14.96	13.98	32.29
licR 2 CDS	1994660	1996180	1521	reverse	14.35	12.52	34.09	7.27	10.24
mngB 2 CDS	1996225	1998891	2667	reverse	8.04	7.38	9.76	2.34	3.65
fruA 1 CDS	1998999	2000102	1104	reverse	16.33	16.41	27.66	6.12	5.89
fruA 2 CDS	2000150	2000473	324	reverse	19.62	17.06	34.02	5.2	7.91
mngA CDS	2000470	2000928	459	reverse	14.91	9.49	19.75	4.05	4.37
hypothetical protein CDS	2001308	2002549	1242	forward	104.92	126.08	140.11	122.85	87.37
hypothetical protein CDS	2002800	2004041	1242	reverse	4.79	3.98	6.44	2.35	2.58
hypothetical protein CDS	2004093	2005208	1116	reverse	30.77	30.14	76.72	28.97	33.03
hypothetical protein CDS	2005372	2006778	1407	forward	51.6	44.48	49	46.61	45.19
hypothetical protein CDS	2006955	2007071	117	reverse	20.95	12.17	37.1	17.72	20.54
gmuF 2 CDS	2007206	2008168	963	reverse	30.12	29.59	28.81	30.28	35.21
hypothetical protein CDS	2008495	2009409	915	forward	23.27	34.23	28.01	20.02	22.78
hypothetical protein CDS	2009682	2010098	417	reverse	753.48	558.91	448.59	261.99	319.33
hypothetical protein CDS	2010108	2010506	399	reverse	790.41	457.65	408.97	233.59	255.82
hypothetical protein CDS	2010493	2011047	555	reverse	574.55	365.32	310.88	168.71	190.71
hypothetical protein CDS	2011444	2012478	1035	reverse	96.3	105.01	119.5	93.95	90.7
hypothetical protein CDS	2012591	2012773	183	reverse	51.9	52.77	67.92	52.29	92.25
hypothetical protein CDS	2012770	2013504	735	reverse	38.97	46.86	70.3	51.28	47.47
licR 3 CDS	2013735	2015573	1839	reverse	77.16	67.53	143.08	56.57	39.6
hxlB CDS	2015596	2016138	543	reverse	42.88	28.99	86.92	17.82	25
kdsD CDS	2016141	2016737	597	reverse	26.13	17.91	69.39	14.76	11.83
hypothetical protein CDS	2016737	2017255	519	reverse	31.68	20.44	71.06	12.03	12.17
hypothetical protein CDS	2017252	2017542	291	reverse	25	19.76	74.18	12.69	10.39
gatC 2 CDS	2017545	2018834	1290	reverse	12.96	10.26	18.16	8.41	4.22
gatA 2 CDS	2018851	2019309	459	reverse	9.96	6.45	11.34	7.53	1.98
rpe 2 CDS	2019464	2020114	651	forward	11.92	10.38	15.85	8.43	8.99
hypothetical protein CDS	2020715	2021749	1035	reverse	91.51	99.97	114.08	92.33	86.17
[truncated: 305 more rows]

## Sheet: 50
Name	Minimum	Maximum	Length	Direction	Differential Expression Absolute Confidence	Differential Expression Confidence	Differential Expression Log2 Ratio	Differential Expression p-value	Lcr_Gen0 - TPM	Lcr_Gen50 - TPM
dnaA CDS	43	1368	1326	forward	0.18	0.18	0.07	0.66	152.76	151.98
dnaN CDS	1543	2673	1131	forward	1.02	1.02	0.12	0.095	323.56	334.06
ltrA 1 CDS	3289	4587	1299	forward	0.76	0.76	0.38	0.17	20.28	25.01
hypothetical protein CDS	4823	5044	222	forward	1000	-1000	-1.25	0	387.32	154.27
recF CDS	5053	6180	1128	forward	1000	-1000	-1	0	647.63	307.08
gyrB CDS	6181	8145	1965	forward	13.61	-13.61	-0.45	2.4e-14	579.85	402.23
gyrA CDS	8155	10635	2481	forward	0.21	-0.21	-0.03	0.62	415.09	386.81
rpsF CDS	10852	11148	297	forward	1000	1000	0.42	0	3802.97	4831.32
ssb CDS	11192	11716	525	forward	17.06	17.06	0.16	8.6e-18	4769.24	5057.82
rpsR CDS	11744	11980	237	forward	1000	1000	0.45	0	3505.83	4542.36
gdpP CDS	12144	14165	2022	forward	0.65	0.65	0.11	0.23	200.56	205.9
rplI CDS	14177	14632	456	forward	1.41	-1.41	-0.13	0.039	375.56	325.27
dnaC CDS	14652	16043	1392	forward	2.46	2.46	0.23	0.0035	245.07	272.02
phnD 1 CDS	16211	17146	936	forward	37.13	-37.13	-0.8	7.5e-38	607.98	331.07
DegV domain-containing protein CDS	17256	18185	930	forward	0.38	-0.38	-0.11	0.41	99.21	87.37
atm1 CDS	18292	19887	1596	forward	0.8	0.8	0.18	0.16	84.14	90.59
gmuE CDS	20018	20896	879	forward	5.19	5.19	0.45	6.4e-06	142.73	185.41
hypothetical protein CDS	21044	21235	192	forward	19.02	-19.02	-0.36	9.5e-20	1266.01	936.22
hypothetical protein CDS	21286	21543	258	forward	1000	-1000	-0.8	0	1753.47	957.23
hypothetical protein CDS	21603	22832	1230	reverse	0.96	0.96	0.29	0.11	44.75	51.92
hypothetical protein CDS	22930	23631	702	reverse	0.03	0.03	0.07	0.93	31.6	31.57
hypothetical protein CDS	24314	25210	897	reverse	0.02	-0.02	-0.03	0.96	58.55	54.45
hypothetical protein CDS	25232	26248	1017	reverse	1.1	1.1	0.34	0.079	37.68	45.34
hypothetical protein CDS	26577	27755	1179	forward	0.25	0.25	0.14	0.56	33.61	35.16
hypothetical protein CDS	27812	29221	1410	reverse	4.76	4.76	0.44	1.7e-05	137.54	177.15
hypothetical protein CDS	29518	29757	240	forward	14.74	-14.74	-0.88	1.8e-15	196.05	101.06
hypothetical protein CDS	29820	30029	210	reverse	23.28	-23.28	-0.81	5.3e-24	368.36	199.64
hypothetical protein CDS	30056	30217	162	reverse	9.33	-9.33	-0.43	4.7e-10	419.67	295.49
hypothetical protein CDS	30393	31229	837	reverse	3.91	-3.91	-0.66	0.00012	74.85	45.12
hypothetical protein CDS	31320	31931	612	forward	2.05	-2.05	-0.5	0.0089	56.94	38.36
hypothetical protein CDS	32018	33052	1035	forward	0.95	0.95	0.25	0.11	64.06	72.11
hypothetical protein CDS	33709	34569	861	forward	0.43	-0.43	-0.39	0.37	12.87	9.34
hypothetical protein CDS	34511	34873	363	forward	0.94	-0.94	-0.62	0.11	14.21	8.77
hypothetical protein CDS	35013	35213	201	forward	0.8	-0.8	-0.58	0.16	14.23	9.03
hypothetical protein CDS	35210	35734	525	forward	0.41	-0.41	-0.29	0.38	18.77	14.57
ybaT CDS	35820	36518	699	forward	1.39	-1.39	-0.31	0.04	77.39	59.14
hypothetical protein CDS	36515	36952	438	forward	0.59	0.59	0.11	0.26	206.98	211.83
hypothetical protein CDS	37113	38180	1068	forward	0.19	0.19	0.27	0.64	9.25	10.58
hypothetical protein CDS	38279	39052	774	forward	1.76	1.76	0.32	0.017	80.85	95.67
hypothetical protein CDS	39581	39841	261	forward	0	0	0.14	1	4.5	4.71
hypothetical protein CDS	40170	41072	903	forward	14.4	-14.4	-1.09	3.9e-15	136.95	61.08
hypothetical protein CDS	41098	44010	2913	forward	4.53	-4.53	-0.49	3e-05	141.96	95.77
hypothetical protein CDS	44129	44854	726	reverse	1.03	1.03	0.6	0.092	11.96	17.26
appA 1 CDS	45481	46557	1077	reverse	6.23	6.23	0.9	5.9e-07	39.4	69.74
oppA CDS	46609	47241	633	reverse	2.64	2.64	0.67	0.0023	28.88	43.52
hypothetical protein CDS	47438	48472	1035	forward	0.48	-0.48	-0.16	0.33	67.02	57.06
neuA CDS	48472	49044	573	forward	0.74	-0.74	-0.2	0.18	73.34	60.6
hypothetical protein CDS	49078	49260	183	reverse	6.62	-6.62	-0.8	2.4e-07	96.68	52.77
hypothetical protein CDS	49444	50778	1335	forward	10.64	10.64	0.46	2.3e-11	315.35	411.26
opuBA CDS	51240	52001	762	reverse	0.07	0.07	0.1	0.86	19.73	20.15
hypothetical protein CDS	51998	52894	897	reverse	0.92	0.92	0.51	0.12	13.63	18.48
hypothetical protein CDS	52891	53883	993	reverse	0.32	0.32	0.25	0.48	16.81	19
yfnB 1 CDS	54250	54957	708	forward	1.39	-1.39	-0.17	0.04	235.58	199.21
zntB CDS	54954	55823	870	reverse	0.98	0.98	0.16	0.11	146.96	155.67
yvgN CDS	55936	56793	858	forward	0.15	0.15	0.04	0.71	281.07	275.28
tetM CDS	56876	58801	1926	forward	0	0	-0.01	1	42.17	39.9
ybjI 1 CDS	58999	59817	819	forward	0.16	0.16	0.1	0.69	62.22	63.12
hypothetical protein CDS	59862	61031	1170	reverse	2.34	2.34	0.62	0.0046	28.15	41.03
D-lactate dehydrogenase CDS	61172	62185	1014	reverse	1000	1000	0.66	0	3584.46	5373.31
sdrD CDS	62543	62794	252	forward	0.38	-0.38	-0.29	0.42	17.63	13.73
hypothetical protein CDS	62754	63293	540	forward	0.58	-0.58	-0.3	0.26	26.76	20.57
exoA CDS	63848	64675	828	forward	0.93	0.93	0.23	0.12	61.57	68.63
gadC CDS	64749	66191	1443	forward	1.39	1.39	0.29	0.04	70.19	81.67
radD 1 CDS	66257	69085	2829	forward	0.34	-0.34	-0.19	0.46	31.62	26.37
pbpX 1 CDS	69120	70283	1164	reverse	4.65	-4.65	-0.3	2.3e-05	371.35	286.82
hypothetical protein CDS	70377	71594	1218	reverse	0	0	-0.01	1	36.89	34.81
def 1 CDS	71656	72069	414	forward	0.39	0.39	0.23	0.41	21.4	23.8
hypothetical protein CDS	78297	78518	222	reverse	0.25	-0.25	-0.05	0.56	189.87	174.01
hypothetical protein CDS	78611	79480	870	reverse	0.04	-0.04	-0.03	0.91	67.82	63.14
gspA 1 CDS	79477	80424	948	reverse	1.34	-1.34	-0.31	0.046	73.09	55.85
gspA 2 CDS	80438	81181	744	reverse	0.81	0.81	0.34	0.15	27.38	32.83
hypothetical protein CDS	81364	82542	1179	reverse	0.92	0.92	0.34	0.12	31.36	37.69
hypothetical protein CDS	82563	82733	171	forward	0.33	-0.33	-0.15	0.47	48.52	41.62
hypothetical protein CDS	82789	83625	837	reverse	0.22	-0.22	-0.1	0.61	54.69	48.35
hypothetical protein CDS	83642	84403	762	reverse	0	0	-0.01	1	52.27	49.19
hypothetical protein CDS	84788	85009	222	reverse	2.36	2.36	0.45	0.0044	57.96	74.93
walR CDS	85336	86052	717	forward	6.58	-6.58	-0.23	2.7e-07	881.35	711.7
walK 1 CDS	86123	87976	1854	forward	0.07	0.07	0.04	0.85	131.36	128.12
hypothetical protein CDS	87966	89318	1353	forward	0.19	-0.19	-0.05	0.65	134.24	123.37
hypothetical protein CDS	89321	90145	825	forward	1.37	-1.37	-0.22	0.043	140.71	114.73
yycJ CDS	90158	90955	798	forward	5.74	-5.74	-0.5	1.8e-06	180.82	121.2
htrA CDS	91035	92297	1263	forward	1000	-1000	-1.03	0	1593.06	738.88
rlmH CDS	92815	93294	480	forward	4.19	-4.19	-0.58	6.5e-05	97.33	61.76
hypothetical protein CDS	93636	95042	1407	reverse	0.13	-0.13	-0.06	0.75	47.07	42.73
slpA 1 CDS	95205	95465	261	forward	0.01	-0.01	-0.07	0.97	20.54	18.61
ripA CDS	95724	96851	1128	forward	5.78	5.78	0.71	1.7e-06	61.18	94.85
hypothetical protein CDS	96860	97594	735	forward	1.74	1.74	0.31	0.018	87.64	102.88
pip CDS	97618	98499	882	reverse	1.47	1.47	0.44	0.034	33.06	42.66
ykoC CDS	98507	99160	654	reverse	0.05	0.05	0.07	0.9	27.36	27.31
ykoD 1 CDS	99165	100517	1353	reverse	2.73	-2.73	-0.37	0.0019	130.14	95.8
hypothetical protein CDS	100807	102048	1242	reverse	1.85	1.85	0.27	0.014	118.81	136.19
btr 1 CDS	102430	103371	942	forward	3.66	-3.66	-0.31	0.00022	256.55	196.15
htpX CDS	103406	104302	897	reverse	2.23	2.23	0.23	0.0059	211.9	235.46
hypothetical protein CDS	104321	104881	561	reverse	8.62	8.62	0.58	2.4e-09	150	212.65
ybiR CDS	104978	106084	1107	reverse	19.65	19.65	0.95	2.2e-20	120.04	220.25
hypothetical protein CDS	106285	106689	405	forward	4.03	-4.03	-0.17	9.4e-05	929.87	786.08
hypothetical protein CDS	106783	108054	1272	forward	0.52	0.52	0.17	0.3	55.68	59.38
hypothetical protein CDS	108088	108561	474	forward	1.15	1.15	0.3	0.071	52.95	61.89
hypothetical protein CDS	108633	108773	141	forward	1000	1000	0.31	0	2937.97	3455.35
hypothetical protein CDS	108985	109164	180	forward	2.03	2.03	0.58	0.0092	28.08	39.85
pgaC CDS	109262	110341	1080	forward	0.01	0.01	0.12	0.98	13.78	14.21
Endoglucanase CDS	110350	111453	1104	forward	0.03	0.03	0.11	0.92	16.35	16.74
yfbR CDS	111539	112183	645	forward	0.48	-0.48	-0.06	0.33	342.11	311.19
hypothetical protein CDS	112250	113098	849	forward	3.46	3.46	0.28	0.00034	240.18	276.95
hypothetical protein CDS	113250	114182	933	reverse	3.75	3.75	0.35	0.00018	173.46	209.33
artM 1 CDS	114266	115021	756	reverse	0.14	-0.14	-0.04	0.72	169.46	156.91
yecS CDS	115021	116634	1614	reverse	0.23	0.23	0.08	0.59	134.88	135.77
Putative 3-methyladenine DNA glycosylase CDS	116967	117599	633	reverse	0.26	-0.26	-0.16	0.55	32.75	27.78
hypothetical protein CDS	117632	117997	366	forward	0.42	0.42	0.12	0.38	88.73	91.67
alx CDS	117994	118782	789	reverse	0.05	0.05	0.03	0.88	100.47	97.75
adaB CDS	118769	119287	519	reverse	1.33	-1.33	-0.31	0.046	75.21	57.65
hypothetical protein CDS	119415	120449	1035	forward	1.18	1.18	0.26	0.066	71.48	81.31
hypothetical protein CDS	120857	121714	858	reverse	0.76	0.76	0.17	0.18	93.67	99.87
cobB CDS	121794	122189	396	reverse	0.6	-0.6	-0.13	0.25	132.68	115.52
hypothetical protein CDS	122322	123671	1350	reverse	0.35	0.35	0.15	0.44	49.13	51.67
hypothetical protein CDS	123840	124325	486	forward	0.38	0.38	0.15	0.42	47.23	49.91
clsA CDS	124326	125783	1458	reverse	0.04	0.04	0.07	0.91	32.87	32.79
hypothetical protein CDS	125803	126729	927	reverse	0	0	-0.01	1	35.89	33.9
rnhA CDS	126825	127595	771	forward	1.48	-1.48	-0.25	0.033	124.27	99.27
hypothetical protein CDS	127622	128575	954	reverse	8.48	-8.48	-0.4	3.3e-09	438.35	316.1
epsH CDS	128736	129548	813	forward	9.88	-9.88	-0.54	1.3e-10	300.46	196.69
dehH1 CDS	129557	130213	657	forward	0.87	-0.87	-0.14	0.14	190.06	164.24
hypothetical protein CDS	130225	131082	858	reverse	0.77	0.77	0.17	0.17	99.86	106.51
hypothetical protein CDS	131197	131601	405	forward	0.02	0.02	0.02	0.96	145.55	139.77
prs 1 CDS	131693	132679	987	forward	24.99	24.99	0.59	1e-25	456.13	651.25
betI CDS	132844	133527	684	forward	1.25	1.25	0.19	0.057	136.8	148.54
hypothetical protein CDS	133540	134364	825	forward	0.47	0.47	0.11	0.34	129.45	133.13
artQ 1 CDS	134491	135975	1485	forward	0.87	0.87	0.2	0.13	77.26	84.39
artM 2 CDS	135968	136705	738	forward	1.71	1.71	0.33	0.019	73.06	86.95
hypothetical protein CDS	136741	137991	1251	reverse	2.55	-2.55	-0.24	0.0028	260.32	208.75
ddlA CDS	138144	139226	1083	forward	1.84	-1.84	-0.11	0.015	795.96	701.07
hypothetical protein CDS	139254	140003	750	forward	19.82	-19.82	-0.44	1.5e-20	924.81	648.27
hypothetical protein CDS	140094	141227	1134	forward	4.56	-4.56	-0.44	2.8e-05	179.97	126.27
hypothetical protein CDS	141224	142009	786	forward	0.83	-0.83	-0.13	0.15	192.52	167.44
axeA1 CDS	141981	142802	822	forward	4.4	4.4	0.38	4e-05	169.58	209.58
Alpha-xylosidase BoGH31A CDS	143105	146113	3009	reverse	0.11	0.11	0.05	0.77	123.08	121.33
nagA 1 CDS	146413	147567	1155	forward	12.08	-12.08	-0.55	8.4e-13	355.88	230.5
hypothetical protein CDS	148302	148448	147	forward	0.71	-0.71	-0.26	0.2	43.07	34.18
hypothetical protein CDS	148746	150149	1404	forward	1.87	1.87	0.33	0.014	77.97	93.28
hypothetical protein CDS	150343	150534	192	forward	0.75	-0.75	-0.29	0.18	39.76	30.96
ntd 1 CDS	150665	151141	477	reverse	2.23	-2.23	-0.23	0.006	237.91	192.11
hypothetical protein CDS	151256	151753	498	forward	0.64	0.64	0.27	0.23	31.53	35.98
iphP 1 CDS	151771	152574	804	reverse	0.91	0.91	0.14	0.12	165.34	173.23
Putative universal stress protein CDS	152724	153218	495	forward	12.27	12.27	0.27	5.4e-13	1114.46	1276.4
hypothetical protein CDS	153362	153460	99	forward	1000	1000	0.66	0	778.29	1166.95
phnD 2 CDS	153562	154491	930	forward	1000	1000	0.83	0	360.11	607.25
hypothetical protein CDS	154600	155634	1035	forward	1.83	1.83	0.35	0.015	70.67	85.33
glnQ 1 CDS	155699	156472	774	forward	16.21	16.21	0.86	6.2e-17	122.7	211.4
phnE 1 CDS	156472	157263	792	forward	15.19	15.19	0.73	6.5e-16	164.95	260.27
phnE 2 CDS	157263	158075	813	forward	15.19	15.19	0.81	6.5e-16	132.46	220.1
hypothetical protein CDS	158283	158789	507	forward	0	0	0.01	1	17.67	16.96
hypothetical protein CDS	158802	160205	1404	reverse	1.52	1.52	0.31	0.031	70.72	83.02
hypothetical protein CDS	160221	161243	1023	forward	0	0	-0.01	1	18.67	17.57
tag CDS	161397	161966	570	reverse	1.43	-1.43	-0.23	0.037	142.52	115.66
hypothetical protein CDS	162125	162610	486	forward	3.25	3.25	0.19	0.00056	493.95	535.15
cpdA 1 CDS	162667	164064	1398	forward	0.24	0.24	0.08	0.57	220.77	220.9
asnB CDS	164201	166150	1950	forward	3.77	3.77	0.18	0.00017	635.56	685.69
D-aspartate ligase CDS	166172	167455	1284	forward	12.52	12.52	0.38	3e-13	568.98	701.41
nrdD CDS	167629	169836	2208	forward	22.39	-22.39	-0.81	4.1e-23	355.11	192.82
nrdG CDS	169836	170549	714	forward	10.91	-10.91	-0.56	1.2e-11	308.65	198.36
paaD CDS	170568	171179	612	forward	10.03	-10.03	-0.92	9.4e-11	119.64	60.11
hypothetical protein CDS	171172	172368	1197	forward	5.24	-5.24	-0.57	5.8e-06	133.05	85.3
mdtH CDS	172485	173702	1218	forward	1.75	1.75	0.55	0.018	27.21	37.7
hypothetical protein CDS	173841	174698	858	reverse	0.64	0.64	0.14	0.23	103.67	108.56
pepO 1 CDS	174834	176702	1869	forward	0.19	0.19	0.07	0.65	161.95	161.45
kup 1 CDS	176918	178891	1974	reverse	8.07	8.07	0.69	8.4e-09	96.07	146.94
hypothetical protein CDS	179060	180094	1035	reverse	0.74	0.74	0.19	0.18	68.13	74.05
hypothetical protein CDS	180290	180724	435	reverse	26.6	26.6	0.54	2.5e-27	578.1	800.79
hypothetical protein CDS	180916	181995	1080	forward	0.39	-0.39	-0.14	0.41	64.77	56
hypothetical protein CDS	182064	182258	195	forward	0.11	0.11	0.05	0.78	133.02	130.69
hypothetical protein CDS	182407	182781	375	reverse	1.41	-1.41	-0.15	0.039	320.05	274.65
hypothetical protein CDS	182768	183043	276	reverse	0.6	-0.6	-0.09	0.25	243.92	217.84
hypothetical protein CDS	183424	184665	1242	forward	1.66	1.66	0.27	0.022	107.22	122.48
hypothetical protein CDS	184904	185320	417	reverse	8.69	-8.69	-0.45	2.1e-09	355.34	246.59
hypothetical protein CDS	185474	185689	216	forward	0	0	-0.01	1	9.34	8.79
hypothetical protein CDS	185724	185996	273	forward	0.25	-0.25	-0.17	0.56	30.77	25.97
slpH 1 CDS	186522	188264	1743	forward	1000	1000	0.26	0	32308.2	36650.8
hypothetical protein CDS	188338	188928	591	forward	3.28	3.28	0.13	0.00052	1295.78	1343.51
hypothetical protein CDS	189593	189877	285	reverse	0.81	-0.81	-0.15	0.15	135.8	116.15
hypothetical protein CDS	190154	190645	492	reverse	0.15	-0.15	-0.76	0.71	3.63	2.04
hypothetical protein CDS	190858	191727	870	reverse	1.31	1.31	0.53	0.049	18.96	25.99
hypothetical protein CDS	191921	192817	897	forward	6.36	-6.36	-0.86	4.3e-07	83.48	43.72
slpH 2 CDS	192931	194277	1347	reverse	2.01	2.01	0.11	0.0098	1213.72	1240.83
hypothetical protein CDS	194422	194580	159	forward	1000	-1000	-0.18	0	9531.29	8002.5
hypothetical protein CDS	194729	195031	303	forward	3.3	-3.3	-0.36	0.0005	178.29	132.1
lytG 1 CDS	195321	196547	1227	forward	1	-1	-0.09	0.1	526.86	471.43
atl CDS	196567	197658	1092	forward	0.06	-0.06	-0.01	0.87	436.87	411.42
gerN 1 CDS	197746	198831	1086	forward	1.79	1.79	0.28	0.016	110.42	126.97
hypothetical protein CDS	198928	199584	657	forward	4.09	4.09	0.39	8.2e-05	145.8	181.66
pcp CDS	199639	200286	648	reverse	1.75	-1.75	-0.2	0.018	235.48	195.04
afr 1 CDS	200304	201269	966	reverse	1.37	-1.37	-0.18	0.043	208.5	174.72
hypothetical protein CDS	201278	202084	807	reverse	2.39	-2.39	-0.24	0.0041	246.89	198.46
hypothetical protein CDS	202166	202921	756	reverse	3.1	-3.1	-0.38	0.0008	150.48	110.13
gpmA 1 CDS	203077	203769	693	forward	1000	1000	0.26	0	4383.02	4970.11
hypothetical protein CDS	204047	204607	561	forward	0.9	-0.9	-0.13	0.13	199.01	172.2
lytR 1 CDS	204713	205813	1101	forward	4.44	-4.44	-0.18	3.6e-05	910.42	762.78
plsY 1 CDS	205813	206427	615	forward	25.4	-25.4	-0.41	4e-26	1359.66	971.7
hypothetical protein CDS	206465	209455	2991	forward	0.87	-0.87	-0.05	0.13	1087.09	994.67
hypothetical protein CDS	209650	210876	1227	reverse	0.36	-0.36	-0.21	0.44	26.51	21.84
hypothetical protein CDS	211206	212600	1395	forward	0.99	0.99	0.25	0.1	62.44	70.43
tyrS1 CDS	212854	214116	1263	forward	3.89	3.89	0.49	0.00013	84.45	112.84
pepE 1 CDS	215042	216355	1314	forward	4.81	-4.81	-0.27	1.6e-05	484.08	382.44
hypothetical protein CDS	216355	217008	654	forward	1.83	-1.83	-0.14	0.015	468.64	402.89
dppE 1 CDS	217176	218795	1620	forward	2.8	2.8	0.29	0.0016	170.49	198.21
dppE 2 CDS	218985	220613	1629	forward	12.2	12.2	0.82	6.3e-13	101.84	170.42
hypothetical protein CDS	220860	222242	1383	forward	0.09	-0.09	-0.09	0.82	30.79	27.57
guaB CDS	222466	223611	1146	forward	14.95	14.95	0.57	1.1e-15	277.4	392.42
oppB CDS	223769	224698	930	forward	7.86	7.86	0.55	1.4e-08	148.49	206.88
oppC CDS	224707	225738	1032	forward	15.91	15.91	0.64	1.2e-16	230.07	341.49
oppD 1 CDS	225754	226812	1059	forward	20.15	20.15	0.65	7.2e-21	290.11	432.73
oppF 1 CDS	226833	227777	945	forward	1000	1000	0.87	0	278.75	484.93
pepE 2 CDS	227873	229189	1317	reverse	6.14	6.14	0.27	7.3e-07	499.26	572.76
Acid shock protein CDS	229331	229756	426	reverse	26.14	-26.14	-0.52	7.3e-27	892.12	589.04
greA 1 CDS	229998	230222	225	forward	1.16	-1.16	-0.31	0.069	63.2	48.38
hypothetical protein CDS	230348	231754	1407	forward	0.13	-0.13	-0.08	0.74	49.72	44.73
greA 2 CDS	231873	232067	195	forward	6.48	-6.48	-0.8	3.3e-07	94.13	51.39
hypothetical protein CDS	232147	232809	663	forward	0.52	0.52	0.11	0.3	184.22	188.44
yedK CDS	232938	233531	594	reverse	1.69	-1.69	-0.31	0.02	100.14	76.88
trpS2 CDS	233649	234671	1023	forward	0.59	-0.59	-0.1	0.26	194.83	172.87
tadA 1 CDS	234687	235166	480	forward	5.39	-5.39	-0.39	4.1e-06	276.63	201.14
hypothetical protein CDS	235180	235764	585	forward	1.56	-1.56	-0.18	0.027	247.71	207.69
mgtB CDS	236062	237015	954	forward	1.1	-1.1	-0.12	0.079	327.24	285.97
mgtA 1 CDS	236966	238729	1764	forward	0.14	0.14	0.04	0.72	259.33	253.64
metG CDS	238829	240805	1977	forward	0.37	-0.37	-0.06	0.42	244.58	222.56
dtd3 CDS	240805	241572	768	forward	1.48	-1.48	-0.18	0.033	222.06	185.83
rnmV CDS	241559	242125	567	forward	7.66	-7.66	-0.47	2.2e-08	283.13	193.56
rsmA CDS	242115	242999	885	forward	0.56	-0.56	-0.09	0.28	219.96	196.39
hypothetical protein CDS	243061	243318	258	forward	1000	1000	0.56	0	748.99	1046.27
purR CDS	243427	244257	831	forward	15.49	-15.49	-0.43	3.3e-16	741.73	524.08
glmU CDS	244304	245689	1386	forward	1.17	-1.17	-0.07	0.067	1010.77	914.57
hypothetical protein CDS	245878	247284	1407	forward	0.13	-0.13	-0.07	0.75	52.37	47.41
hypothetical protein CDS	247426	248178	753	forward	21.94	-21.94	-0.37	1.1e-22	1388.84	1018.55
slpH 3 CDS	248287	250056	1770	forward	4.24	-4.24	-0.12	5.7e-05	1895.69	1656.11
prs 2 CDS	250284	251258	975	forward	27.92	27.92	0.51	1.2e-28	709.45	957.42
bglK 1 CDS	251420	252340	921	forward	0.82	0.82	0.21	0.15	66.42	72.98
hypothetical protein CDS	252401	252679	279	reverse	4.41	4.41	0.34	3.9e-05	208.63	251.61
hypothetical protein CDS	252711	254084	1374	reverse	0.77	0.77	0.19	0.17	71.28	77.36
hypothetical protein CDS	254180	255358	1179	reverse	0.61	0.61	0.23	0.25	34.43	38.42
hypothetical protein CDS	255618	256475	858	forward	1.49	1.49	0.27	0.032	90.78	103.97
hypothetical protein CDS	256530	256955	426	forward	0.61	-0.61	-0.27	0.25	38.06	30.07
rpoE CDS	257002	257520	519	forward	2.94	-2.94	-0.12	0.0011	1233.27	1078.83
pyrG CDS	257637	259256	1620	forward	22.14	22.14	0.6	7.2e-23	384.07	552.85
murA1 CDS	259388	260686	1299	forward	2.75	2.75	0.22	0.0018	299.56	331.46
hypothetical protein CDS	260748	261266	519	forward	0.61	-0.61	-0.11	0.24	153.28	134.45
aroK CDS	261263	261754	492	forward	2.45	2.45	0.34	0.0036	107.47	128.84
pepDA 1 CDS	261809	263233	1425	reverse	5.03	5.03	0.3	9.2e-06	326.55	381.64
btr 2 CDS	263322	264134	813	reverse	0.59	-0.59	-0.19	0.26	59.6	49.54
pucK CDS	264286	265572	1287	reverse	5.77	5.77	0.47	1.7e-06	148.74	195.84
xpt CDS	265579	266157	579	reverse	3	3	0.36	0.001	121.26	147.71
immR 1 CDS	266391	266993	603	reverse	0	0	-0.01	1	4.83	4.54
guaA CDS	267216	268766	1551	forward	1.8	1.8	0.18	0.016	265.54	285.24
hypothetical protein CDS	269263	269454	192	forward	0.64	-0.64	-0.45	0.23	14.63	10.18
hypothetical protein CDS	269620	270174	555	forward	0.61	-0.61	-0.5	0.25	13.52	9.05
hypothetical protein CDS	270462	271673	1212	forward	0.78	-0.78	-0.15	0.17	131.13	112.11
gspB CDS	271633	273777	2145	forward	0.95	-0.95	-0.16	0.11	164.12	139.55
hypothetical protein CDS	273997	274125	129	forward	0.16	0.16	0.53	0.69	3.17	4.33
menA 1 CDS	274422	275333	912	reverse	0.48	-0.48	-0.13	0.33	97.31	84.72
hypothetical protein CDS	275734	276249	516	reverse	1.68	-1.68	-0.14	0.021	432.23	372.48
hypothetical protein CDS	276521	277699	1179	forward	0.33	0.33	0.16	0.47	35.12	37.24
hypothetical protein CDS	277775	278293	519	forward	0.3	-0.3	-0.15	0.5	35.37	30.28
hypothetical protein CDS	278308	279342	1035	reverse	0.69	0.69	0.25	0.2	36.68	41.48
yfeO CDS	279486	280151	666	forward	0	0	0.04	1	30.51	29.8
hmo CDS	280164	281165	1002	forward	0.67	-0.67	-0.19	0.21	78.12	65.16
hypothetical protein CDS	281478	281822	345	forward	0.22	-0.22	-0.15	0.6	29.45	25.16
hypothetical protein CDS	281803	282078	276	forward	0.52	0.52	0.29	0.3	19.98	23.26
glyA CDS	282137	283372	1236	forward	0.54	0.54	0.05	0.29	1374.05	1353.87
yveA CDS	283476	285068	1593	forward	6.63	6.63	0.51	2.3e-07	147.06	198.63
ybjI 2 CDS	285114	285941	828	reverse	1.47	1.47	0.45	0.034	31.48	40.89
dexB CDS	286057	287676	1620	forward	0.16	0.16	0.09	0.69	90.57	91.23
rpmE2 CDS	287786	288031	246	forward	1000	1000	0.31	0	3042.87	3570.47
murF 1 CDS	288157	289524	1368	forward	3.65	3.65	0.19	0.00022	561.03	608.35
cshA CDS	289538	291025	1488	forward	0.17	0.17	0.03	0.68	661.71	642
acpS CDS	291108	291464	357	forward	3.56	-3.56	-0.29	0.00027	289.49	225.33
alr CDS	291469	292599	1131	forward	3.18	3.18	0.23	0.00065	327.99	365.15
hypothetical protein CDS	292664	293371	708	reverse	3.16	-3.16	-0.16	0.00069	755.99	642.37
ldh 1 CDS	293543	294514	972	reverse	1000	1000	1.31	0	720.26	1694.91
pth CDS	294651	295208	558	forward	3.99	-3.99	-0.4	0.0001	182.19	131.36
mfd CDS	295210	298704	3495	forward	0.07	-0.07	-0.02	0.85	150.35	140.69
hypothetical protein CDS	298720	298962	243	forward	11.23	-11.23	-0.54	5.8e-12	338.2	220.42
ftsL 1 CDS	299030	299407	378	forward	4.56	-4.56	-0.25	2.8e-05	505.88	403.84
rpsA CDS	299407	299769	363	forward	5.39	-5.39	-0.24	4.1e-06	648.67	520.18
tilS CDS	299808	301061	1254	forward	2.2	-2.2	-0.53	0.0064	53.24	34.9
ftsH CDS	301156	303324	2169	forward	18.73	18.73	0.39	1.8e-19	796.86	994.92
hslO CDS	303377	304267	891	forward	1.47	1.47	0.16	0.034	247.37	262.58
dus CDS	304345	305370	1026	forward	3.3	-3.3	-0.21	0.0005	464.15	380.57
lysS CDS	305387	306937	1551	forward	0.05	0.05	0.01	0.88	1046.25	999.63
hypothetical protein CDS	307003	308391	1389	reverse	0.39	0.39	0.18	0.41	31.08	33.54
hypothetical protein CDS	308648	309874	1227	forward	0.33	-0.33	-0.28	0.47	16.73	13.06
yafP 1 CDS	310105	310560	456	reverse	1.33	1.33	0.14	0.047	312.3	326.01
hypothetical protein CDS	311179	312213	1035	forward	0.69	0.69	0.27	0.21	35.67	40.94
msrC CDS	312582	313037	456	forward	0.03	-0.03	-0.03	0.93	51.23	47.56
clpC CDS	313142	315622	2481	forward	0.88	0.88	0.11	0.13	396.89	405.61
rpoB CDS	315844	319482	3639	forward	1000	1000	0.43	0	1318.16	1690.47
rpoC CDS	319498	323157	3660	forward	8.07	8.07	0.19	8.4e-09	1377.77	1497.55
outO CDS	323220	323903	684	reverse	0	0	0.08	1	4.67	4.69
rpsL CDS	324085	324492	408	forward	1000	1000	0.37	0	3839.49	4706.18
rpsG CDS	324508	324978	471	forward	1000	1000	0.66	0	3158.27	4725.6
fus CDS	325012	327105	2094	forward	1000	1000	0.56	0	2956.72	4135.91
rpsJ CDS	327420	327728	309	forward	1000	1000	0.44	0	5206.1	6697.35
rplC CDS	327752	328390	639	forward	4.74	-4.74	-0.07	1.8e-05	6618.44	5997.15
rplD CDS	328405	329022	618	forward	4.42	4.42	0.1	3.8e-05	4150.77	4222.17
rplW CDS	329022	329327	306	forward	1000	-1000	-0.2	0	7376.32	6087.19
rplB CDS	329343	330179	837	forward	3.88	3.88	0.09	0.00013	4815.73	4868.96
rpsS CDS	330198	330482	285	forward	0.1	-0.1	0	0.8	4755.43	4504.22
rplV CDS	330502	330855	354	forward	24.97	-24.97	-0.2	1.1e-25	5093.57	4206.36
rpsC CDS	330869	331543	675	forward	1000	-1000	-0.34	0	4809.56	3607.43
rplP CDS	331543	331983	441	forward	1000	-1000	-0.29	0	4387.32	3402.29
rpmC CDS	331973	332170	198	forward	1000	-1000	-0.85	0	8690.34	4566.72
rpsQ CDS	332189	332455	267	forward	1000	-1000	-0.72	0	8455.96	4880.32
rplN CDS	332487	332855	369	forward	1000	-1000	-0.37	0	4918.55	3612.3
rplX CDS	332875	333111	237	forward	1000	-1000	-1.22	0	8944.2	3649.64
rplE CDS	333126	333668	543	forward	21.31	-21.31	-0.2	4.9e-22	4555.62	3777.68
rpsZ 1 CDS	333681	333866	186	forward	23.44	-23.44	-0.22	3.6e-24	4072.9	3323.63
rpsH CDS	333891	334289	399	forward	1000	-1000	-0.4	0	4523.65	3246.4
rplF CDS	334314	334844	531	forward	1000	-1000	-0.37	0	5429.72	3999.99
rplR CDS	334871	335227	357	forward	23.82	-23.82	-0.22	1.5e-24	3958.83	3218.56
rpsE CDS	335245	335751	507	forward	21.85	-21.85	-0.2	1.4e-22	4298.85	3542.9
rpmD CDS	335769	335954	186	forward	1000	-1000	-0.88	0	7584.27	3905.88
rplO CDS	335978	336418	441	forward	13.43	-13.43	-0.18	3.7e-14	3426.38	2881.71
secY CDS	336418	337713	1296	forward	1000	-1000	-0.54	0	4252.4	2770.5
adk CDS	337724	338380	657	forward	1000	-1000	-0.63	0	4084.22	2499.04
infA CDS	338475	338696	222	forward	1000	-1000	-1.37	0	6662.47	2447.58
rpmJ CDS	338713	338829	117	forward	1000	-1000	-1.2	0	7531.2	3118.03
rpsM CDS	338850	339200	351	forward	5.54	-5.54	-0.12	2.9e-06	2675.15	2339.84
rpsK CDS	339225	339614	390	forward	1000	-1000	-0.29	0	3665.75	2838.08
rpoA CDS	339660	340598	939	forward	1000	-1000	-0.31	0	4796.8	3678.29
rplQ CDS	340626	341009	384	forward	1000	1000	0.37	0	2757.47	3395.09
ecfA1 CDS	341194	342045	852	forward	0.5	-0.5	-0.09	0.32	187.61	167.37
ecfA2 CDS	342021	342866	846	forward	3.32	-3.32	-0.34	0.00047	191.36	143.39
ecfT 1 CDS	342870	343667	798	forward	0.1	0.1	0.05	0.8	141.5	138.9
truA CDS	343672	344460	789	forward	2.37	2.37	0.48	0.0043	49.67	65.84
rplM CDS	344565	345008	444	forward	1000	1000	0.34	0	4030.9	4853.61
rpsI CDS	345020	345415	396	forward	1000	1000	0.56	0	4077.68	5697.43
Tyrosine recombinase XerD-like protein CDS	345485	346537	1053	reverse	18.96	18.96	1.65	1.1e-19	29.99	89.44
hypothetical protein CDS	346562	347788	1227	forward	0.5	0.5	0.31	0.31	18.85	22.25
hypothetical protein CDS	347993	348181	189	reverse	0.95	0.95	0.63	0.11	9.32	13.73
hypothetical protein CDS	348243	349163	921	reverse	0.92	0.92	0.53	0.12	12.11	16.64
glcR 1 CDS	349607	350365	759	reverse	1.3	1.3	0.35	0.05	46.28	56.12
hypothetical protein CDS	350564	351970	1407	reverse	0.07	-0.07	-0.05	0.85	47.94	44.08
ulaG CDS	352244	353317	1074	forward	9.91	9.91	0.31	1.2e-10	665.36	782.6
ulaC CDS	353387	353845	459	forward	0.15	0.15	0.03	0.71	729.75	705.52
ulaA CDS	353867	355354	1488	forward	12.13	12.13	0.43	7.5e-13	422.35	539.13
ulaB CDS	355367	355669	303	forward	19.96	19.96	0.53	1.1e-20	459.63	628.71
ulaD CDS	355688	356326	639	forward	1.88	1.88	0.11	0.013	937.99	962.68
ulaE CDS	356439	357320	882	forward	0.35	0.35	0.1	0.45	143.63	146.05
araD CDS	357336	358064	729	forward	3.88	3.88	0.36	0.00013	162.43	197.99
gph 1 CDS	358081	358725	645	forward	1.3	1.3	0.18	0.05	164.22	177.25
xpkA 1 CDS	358848	361244	2397	forward	5.99	5.99	0.34	1e-06	305.16	366.99
hypothetical protein CDS	361550	361750	201	reverse	1.74	-1.74	-0.82	0.018	19.56	10.55
hypothetical protein CDS	361747	361926	180	reverse	0.89	-0.89	-0.4	0.13	27.8	20
hypothetical protein CDS	361970	362179	210	forward	0.55	-0.55	-0.26	0.28	33.43	26.45
hypothetical protein CDS	362194	363228	1035	reverse	1.14	1.14	0.27	0.072	66.97	76.54
hypothetical protein CDS	363966	364406	441	forward	0.6	-0.6	-0.17	0.25	77.34	65.44
hypothetical protein CDS	364594	365028	435	forward	3.43	-3.43	-0.43	0.00037	133.58	94.32
hypothetical protein CDS	365025	365447	423	forward	0.19	-0.19	-0.08	0.64	58.54	52.52
yraA CDS	365507	366091	585	reverse	2.03	-2.03	-0.14	0.0093	533.12	458.57
yfnB 2 CDS	366128	366787	660	reverse	0.5	-0.5	-0.23	0.32	33.03	26.73
hypothetical protein CDS	366861	367619	759	forward	0.61	-0.61	-0.15	0.24	94.59	80.68
gpmA 2 CDS	367661	368341	681	forward	0.08	-0.08	-0.02	0.84	187.26	175.26
czcD CDS	368402	369301	900	forward	0.03	0.03	0.03	0.93	122.4	118.53
hypothetical protein CDS	369310	369492	183	forward	0.79	0.79	0.15	0.16	119.56	126.14
gpmA 3 CDS	369504	370184	681	forward	1.63	1.63	0.25	0.024	116.18	131.32
hypothetical protein CDS	370295	371230	936	forward	1.08	1.08	0.15	0.083	173.77	183.72
hypothetical protein CDS	371294	371698	405	reverse	0.11	0.11	0.04	0.77	259.53	252.86
pepC CDS	371838	373187	1350	reverse	3.63	3.63	0.21	0.00023	465.9	511.35
hypothetical protein CDS	373255	373554	300	reverse	0.81	-0.81	-0.29	0.15	46.04	35.82
hypothetical protein CDS	373661	374695	1035	forward	0.63	0.63	0.18	0.23	66.48	71.65
dut CDS	374865	375416	552	forward	4.08	-4.08	-0.41	8.3e-05	175.43	125.2
radA CDS	375416	376792	1377	forward	0.47	-0.47	-0.07	0.34	228.68	206.31
gltX CDS	376870	378369	1500	forward	1000	1000	0.5	0	964.48	1298.82
cysS CDS	378460	379893	1434	forward	0.13	0.13	0.06	0.75	104.31	103.41
mrnC CDS	379886	380329	444	forward	2.12	-2.12	-0.3	0.0077	133.86	102.91
Putative TrmH family tRNA/rRNA methyltransferase CDS	380316	381071	756	forward	0.19	0.19	0.08	0.65	102.53	103.27
hypothetical protein CDS	381205	381750	546	forward	1.95	-1.95	-0.29	0.011	133.4	103.42
hypothetical protein CDS	381814	382032	219	forward	1000	1000	0.6	0	37099.5	53457.6
hypothetical protein CDS	382244	383278	1035	forward	1.02	1.02	0.25	0.096	65.27	73.62
xylB CDS	383325	384833	1509	forward	1.43	1.43	0.32	0.037	57.91	68.86
dxs 1 CDS	384880	385305	426	reverse	0.05	-0.05	-0.05	0.89	35.3	32.37
dxs 2 CDS	385330	386601	1272	reverse	0	0	-0.02	1	46.16	43.21
secE CDS	386970	387140	171	forward	1000	1000	0.71	0	772.33	1199.73
nusG CDS	387249	387806	558	forward	1000	1000	1.16	0	236.09	502.57
rplK CDS	387937	388362	426	forward	1000	1000	0.53	0	3137.58	4306.64
rplA CDS	388440	389132	693	forward	1000	1000	0.95	0	1885.19	3470.15
pstS1 1 CDS	389252	390118	867	forward	2.4	2.4	0.32	0.004	120.91	142.97
pstC1 CDS	390122	391117	996	forward	5.06	5.06	0.46	8.7e-06	132.57	173.67
pstA CDS	391119	392006	888	forward	6.68	6.68	0.65	2.1e-07	85.88	128.02
pstB3 1 CDS	392015	392809	795	forward	4.73	4.73	0.47	1.9e-05	115.06	151.78
pstB3 2 CDS	392811	393566	756	forward	4.04	4.04	0.38	9.2e-05	151.43	187.22
phoU 1 CDS	393584	394261	678	forward	6.03	6.03	0.61	9.4e-07	89.73	129.76
hypothetical protein CDS	394467	394955	489	reverse	0.12	0.12	0.08	0.76	68.97	69.35
gtf2 CDS	395037	395315	279	forward	3.13	-3.13	-0.27	0.00075	284.31	224.4
rplJ CDS	395519	396031	513	forward	1000	1000	0.45	0	2969.92	3840.92
rplL CDS	396084	396446	363	forward	1000	1000	0.66	0	2280.49	3426.64
kcsA CDS	396523	397365	843	forward	0.08	0.08	0.08	0.82	47.27	47.45
rsmC CDS	397371	397991	621	forward	0.08	-0.08	-0.04	0.83	72.69	67.15
hypothetical protein CDS	398119	398301	183	forward	17.9	17.9	0.71	1.3e-18	211.91	328.54
hypothetical protein CDS	398491	398997	507	forward	0.72	0.72	0.45	0.19	13.6	17.67
hypothetical protein CDS	399010	400413	1404	reverse	2.09	2.09	0.38	0.0082	69.39	85.58
hypothetical protein CDS	400429	401451	1023	forward	0	0	0	1	19.87	18.88
tadA 2 CDS	401642	402142	501	forward	0.16	-0.16	-0.07	0.69	74.3	67.41
dnaX 1 CDS	402348	404153	1806	forward	4.68	4.68	0.49	2.1e-05	106.86	142.51
hypothetical protein CDS	404160	404750	591	forward	4.27	4.27	0.43	5.4e-05	123.12	158.03
hypothetical protein CDS	404759	404989	231	forward	2.41	-2.41	-0.24	0.0039	242.15	194.3
Nucleoid-associated protein CDS	405005	405340	336	forward	3.96	3.96	0.27	0.00011	306.59	350.98
recR CDS	405341	405940	600	forward	6.24	6.24	0.4	5.8e-07	222.84	280.05
hypothetical protein CDS	405940	406179	240	forward	3.51	3.51	0.25	0.00031	299.34	338.78
tmk CDS	406282	406920	639	forward	11.85	-11.85	-0.5	1.4e-12	421.03	283.36
hypothetical protein CDS	406933	407253	321	forward	11.89	-11.89	-0.56	1.3e-12	340.4	219.04
dnaX 2 CDS	407253	408110	858	forward	16.38	-16.38	-0.63	4.2e-17	392.95	241.32
yabA CDS	408120	408470	351	forward	36.45	-36.45	-0.96	3.6e-37	441.21	215.03
rsmI CDS	408470	409321	852	forward	9.54	-9.54	-0.45	2.9e-10	389.01	269.55
hypothetical protein CDS	409324	410058	735	forward	0.69	-0.69	-0.08	0.2	368.05	330.77
folT CDS	410108	410626	519	forward	22.27	22.27	0.2	5.4e-23	4118.04	4481.68
tsaB CDS	410647	411390	744	forward	3.99	3.99	0.09	0.0001	4560.1	4618.76
rimI CDS	411425	411946	522	forward	1000	1000	0.23	0	4714.39	5234.04
tsaD CDS	411943	412989	1047	forward	1000	1000	0.55	0	3316.44	4614.2
uctC CDS	413031	413348	318	reverse	3.68	3.68	0.19	0.00021	605.66	654.18
frc CDS	413420	414403	984	reverse	1000	1000	1	0	273.02	519.78
oxc CDS	414744	416453	1710	reverse	27.09	27.09	0.87	8.1e-28	207.53	360.02
ettA 1 CDS	416626	418548	1923	reverse	0.09	0.09	0.06	0.82	90.89	89.88
rex CDS	418723	419358	636	forward	6.85	6.85	0.64	1.4e-07	92.25	136.49
hypothetical protein CDS	419629	420855	1227	forward	1.05	1.05	0.39	0.09	27.92	34.71
ccpA 1 CDS	421065	422051	987	reverse	0.03	0.03	0.05	0.93	37.74	37.22
scrB CDS	422067	423524	1458	reverse	0.28	-0.28	-0.21	0.53	22.5	18.49
treP CDS	423732	425681	1950	forward	0.49	0.49	0.27	0.32	23.96	27.37
hypothetical protein CDS	425837	426805	969	forward	0.03	-0.03	-0.08	0.93	17.49	15.73
hypothetical protein CDS	426851	427366	516	forward	1.11	1.11	0.52	0.077	17.51	23.91
groS CDS	427548	427832	285	forward	1.61	-1.61	-0.09	0.025	908.79	809.35
groL CDS	427886	429511	1626	forward	1000	1000	0.63	0	727.11	1069.51
mutS CDS	429749	432346	2598	forward	1.9	1.9	0.29	0.013	103.66	120.63
mutL CDS	432346	434271	1926	forward	0.01	0.01	0.02	0.98	110.3	105.85
ruvA CDS	434271	434858	588	forward	0.02	0.02	0.01	0.95	127.87	122.61
ruvB CDS	434907	435917	1011	forward	3.46	-3.46	-0.27	0.00035	310.23	243.86
hypothetical protein CDS	435977	436369	393	forward	17.76	-17.76	-0.41	1.7e-18	922.08	658.67
zwf CDS	436473	437924	1452	forward	0.2	0.2	0.06	0.63	271.64	268.61
dinB CDS	437890	439035	1146	forward	2.59	2.59	0.47	0.0025	58.52	76.87
nrnA CDS	439084	440055	972	forward	1.92	1.92	0.27	0.012	128.99	147.31
cshB CDS	440048	441409	1362	forward	2.83	2.83	0.36	0.0015	109.94	134.33
alaS CDS	441652	444291	2640	forward	20.72	20.72	0.69	1.9e-21	267.2	408.01
hypothetical protein CDS	444352	444609	258	forward	1000	1000	0.57	0	733.25	1034.26
yrrK CDS	444609	445037	429	forward	2.76	2.76	0.13	0.0017	1016.45	1054.48
hypothetical protein CDS	445039	445350	312	forward	7.77	7.77	0.21	1.7e-08	1171.2	1283.15
mutS2 1 CDS	445408	447765	2358	forward	9.94	-9.94	-0.65	1.1e-10	215.25	130.41
trxA CDS	447848	448159	312	forward	1.43	1.43	0.16	0.037	237.87	252.55
mscL CDS	448213	448587	375	reverse	0.05	0.05	0.03	0.88	137.25	132.94
hypothetical protein CDS	448620	449477	858	reverse	1.02	1.02	0.21	0.094	94.47	103.55
hypothetical protein CDS	449650	450060	411	reverse	0.28	-0.28	-0.06	0.52	194.43	177.39
murI CDS	450149	450955	807	forward	0.06	0.06	0.05	0.86	99.43	97.57
Non-canonical purine NTP pyrophosphatase CDS	450955	451575	621	forward	0.34	-0.34	-0.08	0.46	130.24	116.95
hypothetical protein CDS	451653	452468	816	forward	1.55	-1.55	-0.39	0.028	60.79	44.16
hypothetical protein CDS	452863	453015	153	forward	2.91	2.91	0.62	0.0012	37.88	55.09
hypothetical protein CDS	453137	454315	1179	forward	0.84	0.84	0.32	0.14	31.12	36.96
hypothetical protein CDS	454393	454560	168	forward	0.01	0.01	0.05	0.99	26.59	26.08
nisC CDS	454541	455806	1266	forward	0.17	-0.17	-0.12	0.68	36.76	32.21
hypothetical protein CDS	455819	456934	1116	forward	1.81	1.81	0.43	0.016	44.86	57.45
hypothetical protein CDS	456931	458178	1248	forward	0.84	0.84	0.21	0.15	68.16	74.92
natA 1 CDS	458187	459050	864	forward	0.79	0.79	0.17	0.16	92.69	99.34
ykuT CDS	459120	459965	846	reverse	0.01	-0.01	-0.02	0.98	76.86	72.09
hypothetical protein CDS	460074	460499	426	forward	17.23	-17.23	-0.44	5.9e-18	781.91	546.45
hypothetical protein CDS	460517	460885	369	forward	2.54	2.54	0.11	0.0029	1351.44	1387.89
hypothetical protein CDS	460980	461912	933	reverse	0.07	-0.07	-0.09	0.84	25.89	23.1
hypothetical protein CDS	461987	462715	729	reverse	0.07	-0.07	-0.1	0.86	17.9	15.85
pepQ CDS	462814	463920	1107	reverse	0.13	0.13	0.03	0.75	538.6	521.18
ccpA 2 CDS	464071	465072	1002	forward	1.85	-1.85	-0.13	0.014	553	479.3
glpQ1 CDS	465114	466484	1371	reverse	0.66	-0.66	-0.12	0.22	155.16	135.2
hypothetical protein CDS	466598	466918	321	forward	3.01	-3.01	-0.34	0.00098	170.12	127.3
mggB CDS	466934	468316	1383	forward	0.02	0.02	0.02	0.95	148.07	142.59
hypothetical protein CDS	468309	468899	591	forward	1.62	-1.62	-0.24	0.024	149.08	119.63
yutF CDS	468899	469669	771	forward	1.92	1.92	0.26	0.012	137.29	155.85
hypothetical protein CDS	469666	470274	609	forward	3.62	3.62	0.52	0.00024	71.14	96.66
putative membrane protein CDS	470286	470936	651	reverse	2.06	2.06	0.28	0.0087	127.85	147.28
yumC CDS	470946	471938	993	reverse	0.56	-0.56	-0.11	0.28	147.83	130.03
Alpha-monoglucosyldiacylglycerol synthase CDS	480575	481753	1179	forward	5.06	5.06	0.32	8.7e-06	280.12	333.07
cpoA CDS	481754	482797	1044	forward	0.15	0.15	0.04	0.71	373.12	364.09
hypothetical protein CDS	482797	483810	1014	forward	12.22	12.22	0.61	6e-13	192.41	279.67
hypothetical protein CDS	483849	485027	1179	reverse	0.46	0.46	0.19	0.35	41.62	44.96
ltaS1 1 CDS	485277	487337	2061	forward	1.3	-1.3	-0.15	0.05	275.53	236.18
secG CDS	487405	487638	234	forward	10.48	-10.48	-0.27	3.3e-11	1108.93	870.88
rnr CDS	487711	490050	2340	forward	9.26	-9.26	-0.34	5.5e-10	658.53	495.35
smpB CDS	490063	490521	459	forward	28.96	-28.96	-0.6	1.1e-29	785.88	493.17
hypothetical protein CDS	496433	497482	1050	reverse	0.51	0.51	0.23	0.31	31.17	34.66
hypothetical protein CDS	497439	497612	174	reverse	0.43	0.43	0.2	0.37	29.93	32.56
fimA CDS	497683	498546	864	forward	0.19	-0.19	-0.13	0.65	25.53	22.19
metK CDS	499005	500204	1200	forward	1000	1000	0.89	0	901.28	1586.7
bmr3 1 CDS	500229	501689	1461	forward	28.08	28.08	0.82	8.4e-29	249.34	416.67
PTS system EIIBC component CDS	501918	503888	1971	forward	2.72	-2.72	-0.35	0.0019	142.4	105.77
murQ CDS	503912	504808	897	forward	9.57	-9.57	-0.65	2.7e-10	207.71	125.9
D-alanyl-D-alanine carboxypeptidase CDS	504832	506871	2040	forward	5	-5	-0.41	1e-05	229	164.02
hypothetical protein CDS	506932	507969	1038	forward	5.46	-5.46	-0.61	3.5e-06	123.37	76.93
ybbH CDS	507985	508830	846	forward	3.21	-3.21	-0.45	0.00061	115.28	80.24
appC CDS	509145	509324	180	forward	0.99	0.99	0.15	0.1	174.46	183.29
hypothetical protein CDS	509478	510848	1371	forward	0	0	0.02	1	6.15	5.9
cydA CDS	510963	512249	1287	forward	0.01	-0.01	-0.14	0.98	6.61	5.68
cydB CDS	512251	513267	1017	forward	0	0	-0.09	1	11.2	9.99
cydD CDS	513267	514985	1719	forward	0	0	0.15	1	3.91	4.11
putative ABC transporter ATP-binding protein CDS	514975	516723	1749	forward	0	0	0.09	1	5.69	5.76
menG CDS	516733	517434	702	forward	0.1	-0.1	-0.16	0.79	13.89	11.81
hepT CDS	517431	518420	990	reverse	0	0	-0.01	1	57.84	54.56
menA 2 CDS	518480	519379	900	forward	0.08	0.08	0.06	0.83	95.14	94
NADH dehydrogenase-like protein CDS	519394	520614	1221	forward	0.61	0.61	0.15	0.24	83.07	87.71
Fumarate reductase flavoprotein subunit CDS	520776	521075	300	forward	0.08	-0.08	-0.8	0.84	2.38	1.3
hypothetical protein CDS	521302	522141	840	forward	0.8	-0.8	-0.24	0.16	60.36	48.45
benM 1 CDS	522201	523124	924	forward	0.93	-0.93	-0.22	0.12	86.65	70.81
hypothetical protein CDS	523167	523832	666	reverse	5.81	5.81	0.57	1.6e-06	100.28	140.98
leuS CDS	524122	526536	2415	forward	3.74	3.74	0.24	0.00018	375.68	420.15
murJ 1 CDS	526630	528276	1647	forward	1.35	-1.35	-0.11	0.045	475.34	417.04
hypothetical protein CDS	528664	528984	321	reverse	1.11	-1.11	-0.16	0.077	188.02	159.3
dacA 1 CDS	529294	530595	1302	forward	0.13	0.13	0.06	0.74	118.69	117.91
nnrD CDS	530598	531443	846	forward	2.85	2.85	0.38	0.0014	98.77	122.14
yciB CDS	531595	532281	687	forward	13.97	13.97	1	1.1e-14	74.18	141.06
argS CDS	532645	534330	1686	forward	7.55	7.55	0.58	2.8e-08	127.64	181.13
fba CDS	534441	535352	912	forward	1000	1000	0.42	0	4853.18	6170.73
hypothetical protein CDS	535587	536621	1035	forward	0.42	0.42	0.12	0.38	94.77	97.6
hypothetical protein CDS	536675	537199	525	forward	12.56	12.56	0.84	2.7e-13	99.06	168.06
hypothetical protein CDS	537215	537790	576	forward	9.23	9.23	0.88	5.9e-10	63.12	110.39
hypothetical protein CDS	537794	537997	204	forward	2.55	2.55	0.35	0.0028	103.62	125.6
menA 3 CDS	538117	539034	918	forward	5.15	5.15	0.64	7e-06	66.05	97.6
hypothetical protein CDS	539258	540664	1407	reverse	0.38	-0.38	-0.16	0.42	51.06	43.41
hypothetical protein CDS	540822	541937	1116	forward	0.53	0.53	0.23	0.29	33.08	36.72
hypothetical protein CDS	542095	542730	636	forward	0.27	0.27	0.05	0.54	505.95	497.9
hypothetical protein CDS	542754	543410	657	forward	1.25	-1.25	-0.11	0.056	489.5	431.72
hypothetical protein CDS	543490	544221	732	forward	1.19	-1.19	-0.11	0.065	469.28	414.3
hypothetical protein CDS	544623	546026	1404	forward	2.14	2.14	0.35	0.0073	81.86	99
hypothetical protein CDS	546182	546427	246	forward	13.15	13.15	1.01	7.1e-14	66.73	127.99
emrY CDS	546527	547114	588	forward	1.35	-1.35	-0.4	0.045	46.24	33.23
hypothetical protein CDS	547235	548566	1332	forward	0.7	-0.7	-0.24	0.2	51.33	41.37
ribZ 1 CDS	548866	549459	594	forward	0.96	0.96	0.39	0.11	26.13	32.52
hypothetical protein CDS	549784	550962	1179	reverse	0.71	0.71	0.28	0.2	31.31	36.13
hypothetical protein CDS	551109	552185	1077	forward	2.02	2.02	0.55	0.0095	29.58	41.26
hypothetical protein CDS	552178	553035	858	reverse	1.3	1.3	0.25	0.05	87.12	98.44
hypothetical protein CDS	553505	554614	1110	forward	0.38	0.38	0.14	0.42	51.75	54.32
hypothetical protein CDS	554649	555758	1110	reverse	0.08	0.08	0.12	0.83	19.78	20.42
citG CDS	555864	556682	819	forward	1.61	-1.61	-0.48	0.025	43.7	29.79
gla 1 CDS	556928	557680	753	reverse	6.09	6.09	0.38	8e-07	248.39	306.92
pspB 1 CDS	558112	558549	438	forward	3.02	-3.02	-0.88	0.00096	34.62	17.84
hypothetical protein CDS	558613	558717	105	forward	2.18	-2.18	-0.52	0.0066	56.65	37.48
ppsA CDS	558734	561115	2382	forward	1.02	-1.02	-0.34	0.096	42.69	31.97
rluD 1 CDS	561161	562018	858	reverse	0.6	-0.6	-0.28	0.25	32.05	25.15
pbpF CDS	562106	564163	2058	forward	0.85	-0.85	-0.14	0.14	169.97	146.35
hypothetical protein CDS	564180	564530	351	forward	0.24	0.24	0.05	0.57	531.7	521.58
yhaO CDS	564539	565756	1218	forward	0.2	0.2	0.08	0.63	119.85	120.59
hypothetical protein CDS	565737	568232	2496	forward	1	1	0.18	0.099	112.55	121.33
yhaM CDS	568225	569202	978	forward	0.95	0.95	0.18	0.11	115.98	124.63
hypothetical protein CDS	569319	569804	486	forward	3.47	-3.47	-0.58	0.00034	78.22	49.79
hypothetical protein CDS	569829	570608	780	forward	2.21	-2.21	-0.32	0.0062	129.62	98.48
hypothetical protein CDS	570969	572450	1482	forward	0.03	0.03	0.11	0.93	16.81	17.2
kdgA CDS	572559	573020	462	forward	2.55	-2.55	-0.58	0.0028	54.32	34.44
prsA CDS	573129	574025	897	reverse	2.66	-2.66	-0.07	0.0022	3223.3	2920.37
hypothetical protein CDS	574144	574500	357	reverse	8.31	-8.31	-0.36	4.9e-09	526.84	390.85
putative HIT-like protein CDS	574510	574941	432	reverse	10.63	-10.63	-0.44	2.4e-11	464.8	325.12
ecsA CDS	575032	575775	744	forward	1.04	1.04	0.21	0.091	90.93	100.17
hypothetical protein CDS	575768	576979	1212	forward	1.27	1.27	0.22	0.054	113.07	125.19
trmB CDS	576989	577645	657	forward	1.32	-1.32	-0.19	0.048	174.44	145.25
hypothetical protein CDS	577807	578664	858	reverse	0.19	0.19	0.09	0.64	77.01	78.01
ytpP CDS	579340	579660	321	forward	0.67	-0.67	-0.09	0.21	304.61	272.34
pheT 1 CDS	579680	580327	648	forward	14.84	14.84	0.47	1.4e-15	418.65	552.17
hypothetical protein CDS	580381	581700	1320	reverse	1.07	1.07	0.36	0.085	32.65	39.69
murC CDS	581797	583110	1314	forward	9.75	9.75	0.55	1.8e-10	193.19	268.05
mepA CDS	583167	584501	1335	reverse	0.13	0.13	0.08	0.74	75.71	75.81
hypothetical protein CDS	584609	585586	978	reverse	6.11	-6.11	-0.3	7.7e-07	509.77	393.42
hypothetical protein CDS	586041	586481	441	reverse	6.78	-6.78	-0.32	1.7e-07	500.53	380.51
hypothetical protein CDS	586484	586945	462	reverse	0.05	0.05	0.02	0.9	370.3	355.49
hypothetical protein CDS	586920	587393	474	reverse	10	-10	-0.39	1e-10	539.42	390.65
hypothetical protein CDS	587726	588565	840	reverse	0	0	0.24	1	2.37	2.66
hypothetical protein CDS	588989	589966	978	forward	3.02	3.02	0.3	0.00096	172.97	202.72
hypothetical protein CDS	590044	590202	159	reverse	1.24	1.24	0.61	0.058	14.45	20.89
hypothetical protein CDS	590372	590686	315	forward	15.06	-15.06	-1.03	8.8e-16	154.88	71.95
hflK CDS	590704	591585	882	forward	8.63	-8.63	-0.58	2.3e-09	227.2	144.53
purD CDS	591726	593369	1644	forward	1.37	-1.37	-0.43	0.043	46.15	32.55
ltrA 2 CDS	594162	595460	1299	forward	0.83	0.83	0.41	0.15	18.75	23.68
hypothetical protein CDS	596091	597494	1404	reverse	1.67	1.67	0.32	0.022	75.54	89.38
strH CDS	597657	602048	4392	forward	0.1	0.1	0.03	0.8	312.02	302.2
bca CDS	602228	603727	1500	forward	6.01	-6.01	-0.35	9.8e-07	375.12	279.68
hypothetical protein CDS	603918	604094	177	forward	0	0	-0.35	1	3.61	2.68
hypothetical protein CDS	604091	604438	348	forward	0.02	-0.02	-0.19	0.96	3.67	3.05
hypothetical protein CDS	604503	604733	231	forward	1.36	1.36	0.65	0.044	13.93	20.78
hypothetical protein CDS	604687	606015	1329	forward	0.13	-0.13	-0.12	0.75	23.3	20.31
hypothetical protein CDS	606181	606345	165	forward	0	0	0.2	0.99	5.57	6.09
hypothetical protein CDS	606694	607743	1050	forward	0.56	0.56	0.24	0.27	35.74	40.09
hypothetical protein CDS	607938	609116	1179	forward	0.23	0.23	0.39	0.59	5.82	7.24
sugC 1 CDS	609200	610159	960	forward	0.04	0.04	0.18	0.91	9.33	10.06
hypothetical protein CDS	610333	611511	1179	reverse	0.31	0.31	0.18	0.49	29.28	31.53
hypothetical protein CDS	611785	612819	1035	forward	1.39	1.39	0.42	0.041	32.71	41.58
hypothetical protein CDS	612899	613153	255	forward	0.07	0.07	0.08	0.85	38.85	38.97
polA CDS	613451	616114	2664	forward	2.49	-2.49	-0.36	0.0032	129.26	95.89
mutM CDS	616123	616950	828	forward	3.61	-3.61	-0.42	0.00025	149.51	106.39
coaE CDS	616950	617552	603	forward	1.12	-1.12	-0.22	0.076	107.92	87.86
nrdR CDS	617555	618022	468	forward	2.5	-2.5	-0.24	0.0032	270.41	217.99
dnaB CDS	618025	619359	1335	forward	3.92	-3.92	-0.32	0.00012	270.56	206.21
dnaI CDS	619379	620287	909	forward	4.39	-4.39	-0.31	4.1e-05	324.98	249.03
thrS CDS	620573	622507	1935	forward	4.36	4.36	0.22	4.4e-05	520.71	576.21
hypothetical protein CDS	622710	623189	480	forward	0.07	-0.07	-0.03	0.85	119.51	111.07
hypothetical protein CDS	623311	624489	1179	forward	3.11	3.11	0.53	0.00079	56.5	77.41
hypothetical protein CDS	624728	625762	1035	forward	0.58	0.58	0.22	0.26	37.64	41.75
hypothetical protein CDS	625901	627160	1260	forward	24.69	24.69	0.91	2.1e-25	170.28	303.47
hypothetical protein CDS	627225	627863	639	reverse	18.54	18.54	1	2.9e-19	100.8	191.1
hypothetical protein CDS	627817	628404	588	reverse	15.59	15.59	1.12	2.6e-16	63.96	131.87
hypothetical protein CDS	628669	628788	120	forward	3.49	3.49	0.7	0.00033	35.32	54.43
hypothetical protein CDS	629047	629274	228	forward	1.2	1.2	0.43	0.062	25.53	32.56
putative HTH-type transcriptional regulator CDS	629440	629874	435	forward	1.98	-1.98	-0.52	0.01	48.95	32.4
hypothetical protein CDS	629871	630308	438	forward	0.74	-0.74	-0.33	0.18	30.54	23.13
natA 2 CDS	630345	631271	927	forward	1.04	-1.04	-0.38	0.09	38.61	28.21
hypothetical protein CDS	631268	631489	222	forward	0.28	-0.28	-0.19	0.52	26.91	22.38
hypothetical protein CDS	631623	633029	1407	forward	0.02	-0.02	-0.03	0.96	50.01	46.42
hypothetical protein CDS	633104	633640	537	forward	0.03	0.03	0.11	0.94	16.83	17.31
hypothetical protein CDS	633884	633976	93	forward	0	0	-0.01	1	68.63	64.83
adeC CDS	635603	637306	1704	reverse	0.36	0.36	0.22	0.43	24.56	27.08
spuD CDS	637375	638436	1062	reverse	3.78	3.78	0.57	0.00016	60.82	85.84
potA 1 CDS	638461	639501	1041	reverse	1.22	-1.22	-0.44	0.06	38.72	27.19
ydcV 1 CDS	639503	640300	798	reverse	4.67	-4.67	-1.11	2.1e-05	39.64	17.38
hypothetical protein CDS	640386	641564	1179	reverse	0.05	0.05	0.06	0.89	36.51	36.22
potB 1 CDS	641640	642506	867	reverse	6.17	-6.17	-0.85	6.8e-07	80.07	42.3
rihC 1 CDS	642701	643618	918	forward	3.19	-3.19	-0.6	0.00065	67.75	42.51
infC CDS	643910	644359	450	forward	22.4	22.4	0.25	4e-23	2504.35	2829.47
rpmI CDS	644381	644581	201	forward	22.6	22.6	0.25	2.5e-23	2635.84	2967.7
rplT CDS	644626	644982	357	forward	1000	1000	0.63	0	1625.28	2395.51
add CDS	645030	646031	1002	reverse	1.58	-1.58	-0.17	0.026	285.9	241.76
hypothetical protein CDS	646313	647464	1152	forward	0.06	-0.06	-0.01	0.87	238.77	224.46
gph 2 CDS	647655	648179	525	forward	3.01	-3.01	-0.24	0.00097	323.92	259.93
rsgA 1 CDS	648172	649281	1110	forward	0.03	0.03	0.01	0.94	260.22	249.35
nadD CDS	649292	649945	654	forward	0.7	-0.7	-0.1	0.2	273.53	243.1
hypothetical protein CDS	649926	650519	594	forward	2.91	-2.91	-0.24	0.0012	322.48	259.71
rsfS CDS	650537	650884	348	forward	1.17	1.17	0.12	0.067	348.84	361.01
hypothetical protein CDS	650888	652039	1152	forward	0.25	0.25	0.06	0.57	295.1	292.98
hypothetical protein CDS	652042	652605	564	forward	0.72	-0.72	-0.09	0.19	336.87	301.34
arlR CDS	652774	653490	717	forward	8.46	8.46	0.5	3.5e-09	205.24	274.95
arlS CDS	653477	655045	1569	forward	0.46	0.46	0.09	0.35	275.19	278.5
hypothetical protein CDS	655250	656284	1035	forward	0.7	0.7	0.18	0.2	74.42	79.8
hypothetical protein CDS	656395	656676	282	forward	2.29	-2.29	-0.37	0.0051	109.54	80.77
hypothetical protein CDS	656670	657554	885	forward	3.61	-3.61	-0.48	0.00025	116.08	78.94
hypothetical protein CDS	657623	658804	1182	forward	6.87	-6.87	-0.48	1.3e-07	238.82	162.18
proX CDS	659012	659500	489	reverse	2.74	-2.74	-0.37	0.0018	133.5	98.12
misCB CDS	659547	660512	966	reverse	1.23	1.23	0.13	0.059	314.95	327.78
acyP CDS	660556	660828	273	reverse	0.46	-0.46	-0.1	0.35	145.89	129.54
Putative TrmH family tRNA/rRNA methyltransferase CDS	660928	661695	768	forward	2.83	2.83	0.48	0.0015	60.24	79.92
yodB CDS	661803	662153	351	forward	3.82	3.82	0.3	0.00015	233.12	273
hypothetical protein CDS	662239	662340	102	forward	28.96	28.96	0.73	1.1e-29	326.39	515.55
glnP 1 CDS	662438	663115	678	forward	0.51	0.51	0.26	0.31	25.57	29.02
tcyB CDS	663096	663767	672	forward	0.44	0.44	0.22	0.36	25.49	28.2
glnQ 2 CDS	663777	664517	741	forward	0.49	0.49	0.23	0.32	29.7	33.07
glnH 1 CDS	664520	665392	873	forward	1.21	1.21	0.44	0.062	27.23	35.17
pheS CDS	665676	666725	1050	forward	18.58	18.58	0.54	2.6e-19	407.34	561.24
pheT 2 CDS	666729	669149	2421	forward	17.48	17.48	0.51	3.3e-18	431.59	582.22
greA 3 CDS	669228	669704	477	forward	31.1	31.1	0.59	8e-32	578.26	823.96
L-2-hydroxyisocaproate dehydrogenase CDS	669766	670677	912	forward	4.89	4.89	0.24	1.3e-05	498.74	559.46
metQ CDS	670742	671686	945	reverse	1.6	-1.6	-0.27	0.025	123.95	97.94
hypothetical protein CDS	671969	672145	177	reverse	5.95	5.95	0.26	1.1e-06	528.78	601.76
mco CDS	672158	673711	1554	reverse	9.11	-9.11	-0.33	7.7e-10	687.51	521.1
yidA 1 CDS	673940	674755	816	forward	0.85	-0.85	-0.38	0.14	30.35	22.1
dppE 3 CDS	675152	676783	1632	forward	0	0	-0.05	1	6.93	6.38
hutI CDS	676794	677999	1206	forward	1.22	-1.22	-0.71	0.06	15.86	9.19
ykuR CDS	678218	679489	1272	forward	39.85	-39.85	-1.34	1.4e-40	285.49	106.75
hypothetical protein CDS	679486	680304	819	forward	1000	-1000	-1.44	0	406.43	142.01
hypothetical protein CDS	680492	680788	297	forward	16.51	-16.51	-0.72	3.1e-17	313.93	181.19
hypothetical protein CDS	680940	681440	501	forward	0.1	0.1	0.08	0.79	59.32	59.5
hypothetical protein CDS	681621	682655	1035	forward	0.17	0.17	0.07	0.68	147.26	147
slpH 4 CDS	682702	683481	780	reverse	0.47	-0.47	-0.02	0.34	2388.12	2233.5
hypothetical protein CDS	683662	684840	1179	reverse	0.03	0.03	0.08	0.92	28.28	28.46
hypothetical protein CDS	685066	685659	594	forward	7.05	-7.05	-0.49	8.9e-08	238.76	161.18
hypothetical protein CDS	685775	686374	600	forward	0.79	-0.79	-0.17	0.16	112.08	94.76
hypothetical protein CDS	686374	687093	720	forward	0.43	-0.43	-0.11	0.37	110.56	97.42
isdE CDS	687090	687971	882	forward	0.43	0.43	0.13	0.37	89.01	92.22
isdF CDS	687977	688903	927	forward	1.34	-1.34	-0.3	0.046	76.73	59.05
fepC CDS	688896	689669	774	forward	0	0	0.01	1	53.01	50.78
hup 1 CDS	689714	689998	285	reverse	1.63	1.63	0.08	0.024	2753.41	2758.98
hypothetical protein CDS	690746	691039	294	reverse	5.98	5.98	0.4	1.1e-06	222.56	278.27
hypothetical protein CDS	691042	691290	249	reverse	0.08	0.08	0.03	0.84	192.04	186.42
murK CDS	691558	692481	924	reverse	24.31	24.31	0.51	4.9e-25	600.38	813.13
hypothetical protein CDS	692544	695183	2640	reverse	0.2	0.2	0.13	0.63	31.05	32.23
penA CDS	695271	697379	2109	forward	3.77	3.77	0.26	0.00017	320.31	363.25
rpmGA CDS	697455	697604	150	forward	20.56	20.56	0.26	2.8e-21	2115.95	2406.76
ygfA CDS	697626	698222	597	forward	0.66	-0.66	-0.09	0.22	279.76	249.9
gluP CDS	698257	698943	687	forward	1.2	-1.2	-0.12	0.063	361.7	315.69
hypothetical protein CDS	698943	699182	240	forward	19.42	-19.42	-0.51	3.8e-20	687.51	458.8
glpE CDS	699241	699642	402	forward	5.91	5.91	0.26	1.2e-06	542.49	615.8
miaA CDS	699678	700640	963	forward	4.48	-4.48	-0.29	3.3e-05	379.19	294.8
hypothetical protein CDS	700633	701883	1251	forward	0.19	-0.19	-0.03	0.64	465.93	434.61
glnA CDS	702019	703356	1338	forward	1000	1000	0.74	0	2964.94	4715.5
hypothetical protein CDS	703646	704560	915	forward	7.12	7.12	0.53	7.7e-08	147.49	201.61
hypothetical protein CDS	704705	705694	990	forward	0.09	0.09	0.02	0.81	712.22	684.86
hypothetical protein CDS	706052	706297	246	forward	0.62	-0.62	-0.17	0.24	85	71.94
hypothetical protein CDS	706297	706632	336	forward	0.56	0.56	0.11	0.28	170.28	174.87
hypothetical protein CDS	706680	706898	219	forward	15.38	-15.38	-0.63	4.2e-16	368.73	226.61
hypothetical protein CDS	706908	707183	276	forward	0.19	-0.19	-0.04	0.64	238.37	220.77
hypothetical protein CDS	707367	708437	1071	forward	0.73	-0.73	-0.48	0.19	16.97	11.52
hypothetical protein CDS	708524	708655	132	forward	3.7	-3.7	-0.93	0.0002	38.3	19.03
dppE 4 CDS	709191	710825	1635	forward	0.25	0.25	0.18	0.57	21.05	22.67
hexR 1 CDS	711116	711955	840	reverse	0.83	0.83	0.24	0.15	55.95	62.7
nanA CDS	712060	712932	873	reverse	1000	-1000	-0.75	0	1957.87	1103.85
bglK 2 CDS	713212	714075	864	forward	8.4	-8.4	-1.05	4e-09	80.73	37.02
hypothetical protein CDS	714226	714963	738	forward	1000	-1000	-1.11	0	709.66	311.38
gerN 2 CDS	714973	716136	1164	forward	1000	-1000	-1.45	0	638.65	221.33
sglT CDS	716156	717652	1497	forward	33.41	-33.41	-0.97	3.8e-34	396.85	192.21
axeA CDS	717673	718404	732	forward	16.36	-16.36	-0.66	4.3e-17	360.07	216.2
cah CDS	718404	718676	273	forward	24.44	-24.44	-0.75	3.6e-25	439.72	248.14
nanE CDS	718699	719391	693	forward	12.15	-12.15	-0.49	7.1e-13	447.24	302.96
nagA 2 CDS	719515	720666	1152	forward	19.86	-19.86	-1.11	1.4e-20	185.05	81.14
Arylesterase CDS	720741	721538	798	reverse	0.17	-0.17	-0.2	0.68	11.84	9.76
gla 2 CDS	721610	722365	756	reverse	0.9	-0.9	-0.63	0.13	14.72	9.05
crt CDS	722733	723527	795	forward	0	0	-0.06	1	13.97	12.74
Nitronate monooxygenase CDS	723574	724512	939	forward	0.41	-0.41	-0.23	0.39	27.22	21.97
ydiF 1 CDS	724818	725306	489	forward	0	0	0.03	1	21.3	20.72
ydiF 2 CDS	725403	726392	990	forward	0	0	-0.01	1	11.06	10.4
cynR CDS	726425	727339	915	forward	0.08	-0.08	-0.17	0.84	12.25	10.31
coaD 1 CDS	727359	727862	504	forward	0.57	-0.57	-0.24	0.27	37.08	29.85
panT 1 CDS	727859	728473	615	forward	0.58	-0.58	-0.22	0.26	47.37	38.62
hypothetical protein CDS	728477	728608	132	forward	1.02	-1.02	-0.35	0.096	42.94	31.93
coaA 1 CDS	728663	729391	729	forward	0.62	-0.62	-0.21	0.24	49.97	40.93
hypothetical protein CDS	729553	729954	402	forward	1.06	-1.06	-0.2	0.088	119.01	98.18
ltrA 3 CDS	730654	731952	1299	forward	0.75	0.75	0.38	0.18	19.54	24.15
hypothetical protein CDS	732345	732449	105	forward	0.09	0.09	0.11	0.82	24.07	24.72
hypothetical protein CDS	732538	732852	315	forward	0.05	-0.05	-0.1	0.9	18.8	16.66
hypothetical protein CDS	732922	733779	858	forward	0.93	0.93	0.21	0.12	78.52	86.31
hypothetical protein CDS	733929	734267	339	forward	0	0	-0.03	1	11.67	10.87
appA 2 CDS	734385	735257	873	forward	0	0	0	1	17.34	16.43
hypothetical protein CDS	735612	736691	1080	reverse	0.43	0.43	0.18	0.37	38.98	42
hypothetical protein CDS	736688	736960	273	reverse	0.47	0.47	0.21	0.34	32.82	36.09
hypothetical protein CDS	737371	738111	741	forward	0.36	0.36	0.19	0.44	28.6	31.04
hypothetical protein CDS	738296	738601	306	forward	3.68	-3.68	-0.51	0.00021	105.79	70.42
hypothetical protein CDS	739099	740325	1227	reverse	0.12	-0.12	-0.18	0.76	16.06	13.47
hypothetical protein CDS	740701	741879	1179	forward	0.1	0.1	0.1	0.79	32.91	33.57
hypothetical protein CDS	741962	743350	1389	forward	0.21	0.21	0.16	0.61	22.9	24.27
tnpR CDS	743842	744225	384	forward	0.65	-0.65	-0.2	0.22	63.96	52.92
hypothetical protein CDS	744464	744709	246	forward	3.11	-3.11	-0.47	0.00078	99.73	68.42
hypothetical protein CDS	744780	745484	705	forward	3.6	-3.6	-0.27	0.00025	343.01	270.96
hypothetical protein CDS	745528	747471	1944	forward	14.44	-14.44	-0.45	3.6e-15	635.22	442.7
hypothetical protein CDS	747685	750021	2337	forward	4.26	-4.26	-0.23	5.5e-05	567.04	460.4
hypothetical protein CDS	750506	751684	1179	reverse	0.38	0.38	0.23	0.42	20.98	23.37
hypothetical protein CDS	751705	753018	1314	forward	0.35	0.35	0.18	0.45	27.88	30.01
lacR 1 CDS	753070	754101	1032	reverse	5.49	-5.49	-0.76	3.2e-06	84.11	47.17
hypothetical protein CDS	754456	755046	591	forward	0.67	-0.67	-0.21	0.22	61.17	50.3
hypothetical protein CDS	755043	755918	876	forward	0.26	-0.26	-0.12	0.54	59.54	52.19
galE CDS	756029	757021	993	reverse	2.28	2.28	0.23	0.0053	218.9	243.56
lacM CDS	757129	758082	954	reverse	0.17	-0.17	-0.1	0.68	47.34	41.9
lacL CDS	758066	759946	1881	reverse	0.02	-0.02	-0.04	0.95	25.95	23.95
lacR 2 CDS	760175	761179	1005	forward	0	0	-0.01	1	48.72	45.88
lacS CDS	761371	763290	1920	forward	0.24	-0.24	-0.38	0.58	8.32	6.08
lacZ CDS	763301	765304	2004	forward	0.61	-0.61	-0.34	0.24	24.15	18.13
galK CDS	765470	766633	1164	forward	4.32	-4.32	-0.6	4.8e-05	95.98	60.14
galT CDS	766652	768121	1470	forward	1.05	-1.05	-0.25	0.089	78.05	62.32
hypothetical protein CDS	768424	769473	1050	reverse	0.27	0.27	0.15	0.54	34.14	35.94
hypothetical protein CDS	769494	769640	147	forward	1.5	-1.5	-0.58	0.032	28.48	18.04
galM 1 CDS	769624	770619	996	forward	0.18	-0.18	-0.13	0.65	33.53	29.12
hypothetical protein CDS	770744	770977	234	forward	1.36	1.36	0.32	0.044	55.64	66.08
ccpA 3 CDS	771034	771990	957	reverse	0.49	0.49	0.25	0.32	24.12	27.3
msmE 1 CDS	772176	773432	1257	forward	0.1	-0.1	-0.13	0.8	19.32	16.81
lacF 1 CDS	773445	774320	876	forward	0.15	0.15	0.18	0.71	15.24	16.38
araQ CDS	774335	775168	834	forward	0.3	-0.3	-0.18	0.5	28.62	24
ugpC CDS	775195	776307	1113	forward	0.55	0.55	0.25	0.28	29.13	32.83
agaSK CDS	776317	778518	2202	forward	0.81	0.81	0.33	0.16	27.14	32.36
gtfA CDS	778530	779972	1443	forward	1.2	1.2	0.45	0.063	24.56	31.84
ywaC CDS	780150	780761	612	forward	1000	-1000	-1.76	0	498.55	139.74
czcR CDS	780769	780996	228	forward	1000	-1000	-1.33	0	436.37	164.53
tcrA CDS	780996	781433	438	forward	1000	-1000	-1.54	0	445.85	145.68
baeS 1 CDS	781442	782719	1278	forward	26.46	-26.46	-1.18	3.5e-27	227.18	95.14
hypothetical protein CDS	782766	783938	1173	forward	0.31	-0.31	-0.11	0.49	66.77	58.66
hypothetical protein CDS	783948	784352	405	forward	3.63	-3.63	-0.46	0.00023	125	86.42
hypothetical protein CDS	784356	784868	513	forward	0.82	-0.82	-0.17	0.15	115.41	97.56
hypothetical protein CDS	784920	785672	753	forward	0.21	0.21	0.02	0.61	2113.45	2035.98
hypothetical protein CDS	785860	787320	1461	forward	0.12	0.12	0.07	0.77	83.74	83.54
hypothetical protein CDS	787334	787510	177	forward	1.3	-1.3	-0.23	0.05	123.18	99.51
hypothetical protein CDS	787546	787863	318	forward	3.15	-3.15	-0.39	0.0007	139.29	100.68
yjeM 1 CDS	787982	789478	1497	forward	8.15	8.15	0.46	7.1e-09	234.75	306.01
ackA 1 CDS	789534	790733	1200	reverse	1.15	1.15	0.12	0.07	363.17	375.63
Lactate 2-monooxygenase CDS	791019	792299	1281	forward	4.83	-4.83	-0.22	1.5e-05	672.87	547.56
dapE CDS	792450	793523	1074	forward	0.59	-0.59	-0.18	0.26	70.79	59.28
hypothetical protein CDS	793480	794193	714	reverse	1.02	1.02	0.28	0.095	52.35	60.36
hypothetical protein CDS	794138	795187	1050	reverse	3.9	3.9	0.54	0.00013	68.28	94.56
mrp CDS	795331	795645	315	reverse	0.37	0.37	0.11	0.42	93.53	96.14
sdhA CDS	795654	796535	882	reverse	2.52	2.52	0.46	0.003	57.49	74.88
sdhB CDS	796550	797212	663	reverse	0.29	-0.29	-0.11	0.51	55.3	48.54
hypothetical protein CDS	797341	797634	294	forward	0.07	0.07	0.07	0.85	52.19	51.93
ybiT 1 CDS	797687	799189	1503	reverse	0.34	-0.34	-0.17	0.46	36.23	30.62
hypothetical protein CDS	799642	800310	669	forward	3.95	3.95	0.83	0.00011	28.2	47.6
hypothetical protein CDS	800338	800820	483	forward	3.65	3.65	0.53	0.00022	66.34	91.02
amyX CDS	801079	804834	3756	forward	0	0	-0.07	1	19.78	17.92
hypothetical protein CDS	805168	805521	354	reverse	0	0	-0.01	1	72.26	68.2
ascG CDS	805502	805834	333	reverse	0.05	-0.05	-0.04	0.89	60.87	56.41
hypothetical protein CDS	805930	806670	741	reverse	1.11	1.11	0.47	0.078	19.4	25.54
hypothetical protein CDS	806645	806953	309	reverse	2.31	2.31	0.6	0.0049	30.49	43.9
hypothetical protein CDS	807322	807567	246	forward	1.98	-1.98	-0.33	0.01	106.89	80.56
hypothetical protein CDS	807567	807944	378	forward	0.86	0.86	0.14	0.14	160.48	167.77
hypothetical protein CDS	808290	808853	564	forward	5.68	-5.68	-0.35	2.1e-06	358.1	267.69
hypothetical protein CDS	808981	809832	852	forward	2.11	-2.11	-0.26	0.0077	179.4	141.82
hypothetical protein CDS	809829	810158	330	forward	0.66	-0.66	-0.11	0.22	186.76	164.09
hypothetical protein CDS	810324	811538	1215	forward	0.02	0.02	0.03	0.95	72.07	69.7
clcA 1 CDS	811749	812603	855	reverse	0.05	0.05	0.06	0.89	40.16	39.83
clcA 2 CDS	812610	813050	441	reverse	0.32	0.32	0.14	0.48	46.72	48.93
hypothetical protein CDS	813186	813548	363	reverse	0.56	0.56	0.21	0.27	41.28	45.37
hypothetical protein CDS	813613	813804	192	reverse	0.18	0.18	0.16	0.66	24.33	25.73
hypothetical protein CDS	813976	814623	648	forward	0	0	-0.01	1	135.89	128.45
pyrE CDS	814678	815316	639	reverse	10.05	10.05	0.98	8.9e-11	53.82	101.12
pyrF CDS	815318	816022	705	reverse	7.62	7.62	0.93	2.4e-08	45.19	81.84
pyrDB CDS	816273	817196	924	forward	4.17	4.17	0.64	6.7e-05	53.44	78.84
pyrR 1 CDS	817365	817907	543	forward	1000	1000	0.63	0	1070.67	1570.06
pyrB CDS	818048	819004	957	forward	19.49	19.49	0.77	3.3e-20	191.01	309.8
pyrC CDS	819004	820281	1278	forward	12.43	12.43	0.54	3.7e-13	258.7	357.79
carA 1 CDS	820281	821366	1086	forward	19.93	19.93	0.61	1.2e-20	324.84	472.4
carB 1 CDS	821359	824547	3189	forward	23.97	23.97	0.61	1.1e-24	406.52	588.68
hypothetical protein CDS	824660	825694	1035	reverse	1.33	1.33	0.27	0.047	77.38	88.51
lutP CDS	825988	827514	1527	forward	0.08	0.08	0.11	0.83	23.88	24.46
glcU CDS	827659	828522	864	forward	29.78	29.78	1.11	1.6e-30	130.52	266.68
hypothetical protein CDS	828649	828930	282	forward	1.2	-1.2	-0.19	0.064	146.48	121.55
msrB CDS	828946	829383	438	forward	7.79	-7.79	-0.4	1.6e-08	399.86	288.55
pepX CDS	829440	831821	2382	reverse	0.29	-0.29	-0.05	0.51	225.54	206.36
hypothetical protein CDS	831967	832362	396	forward	1.14	1.14	0.57	0.073	13.35	18.82
hypothetical protein CDS	832359	832826	468	forward	0.02	-0.02	-0.06	0.96	21.22	19.26
hypothetical protein CDS	832949	833209	261	forward	0.14	-0.14	-0.02	0.72	451.43	422.85
hypothetical protein CDS	833331	833522	192	forward	0.15	0.15	0.07	0.71	120.2	119.5
hypothetical protein CDS	833590	834624	1035	forward	0.74	0.74	0.2	0.18	67.71	73.89
slpH 5 CDS	835095	836333	1239	forward	1.48	-1.48	-0.1	0.033	645.65	570.77
menH 1 CDS	836493	837368	876	forward	3.77	-3.77	-0.58	0.00017	90.35	57.58
hypothetical protein CDS	837372	839165	1794	forward	7.8	-7.8	-1.04	1.6e-08	75.58	34.87
putative tautomerase.1 CDS	839213	839392	180	forward	3.85	3.85	0.27	0.00014	296.86	339.91
hypothetical protein CDS	839566	839880	315	forward	0.25	0.25	0.16	0.56	25.37	26.85
hypothetical protein CDS	839904	840086	183	forward	0.77	-0.77	-0.27	0.17	49.25	38.89
hypothetical protein CDS	840245	841963	1719	forward	0.05	-0.05	-0.07	0.89	27.07	24.44
hypothetical protein CDS	842054	843430	1377	forward	0.46	-0.46	-0.17	0.34	56.33	47.63
hypothetical protein CDS	843514	844350	837	forward	2.2	-2.2	-0.36	0.0064	106.6	79.07
rplU CDS	844509	844820	312	forward	21.97	21.97	0.18	1.1e-22	4930.53	5300.51
rpmA CDS	844839	845129	291	forward	1000	1000	0.35	0	5053.5	6132.97
ypdF CDS	845246	846355	1110	forward	2.79	-2.79	-0.27	0.0016	237.29	186.48
efp 1 CDS	846436	847005	570	forward	0.23	-0.23	-0.02	0.59	1097.31	1028.92
Stress response regulator gls24 CDS	847024	847455	432	forward	6.28	-6.28	-0.17	5.3e-07	1473.9	1240.28
nusB CDS	847455	847850	396	forward	1.15	-1.15	-0.06	0.071	1239.25	1127.12
folD CDS	847905	848756	852	forward	15.45	-15.45	-0.38	3.5e-16	924.33	675
xseA CDS	848743	850110	1368	forward	0.41	0.41	0.07	0.39	597.16	593.89
xseB CDS	850091	850333	243	forward	5.02	-5.02	-0.2	9.5e-06	847.75	699.41
Farnesyl diphosphate synthase CDS	850336	851205	870	forward	3.35	3.35	0.19	0.00044	530.24	573.13
tlyA CDS	851206	852018	813	forward	0.28	0.28	0.05	0.53	719.87	705.35
recN CDS	852029	853711	1683	forward	0.98	-0.98	-0.08	0.1	642.59	578.37
hypothetical protein CDS	853704	854141	438	forward	0.3	-0.3	-0.03	0.5	568.31	528.1
gmk 1 CDS	854249	854863	615	forward	5.5	-5.5	-0.19	3.2e-06	1025.53	851.52
rpoZ CDS	854869	855093	225	forward	1000	1000	0.73	0	569.95	897.03
priA CDS	855144	857543	2400	forward	13.85	-13.85	-0.78	1.4e-14	227.11	125.8
fmt CDS	857556	858500	945	forward	6.78	-6.78	-0.36	1.7e-07	401.11	296.28
rsmB CDS	858451	859812	1362	forward	2.23	-2.23	-0.2	0.0058	309.25	255.04
Putative protein phosphatase 2C-type CDS	859817	860572	756	forward	6.43	-6.43	-0.36	3.8e-07	380.99	281.78
prkC CDS	860562	862592	2031	forward	1.52	-1.52	-0.15	0.03	314.28	268.21
rsgA 2 CDS	862593	863483	891	forward	1.13	1.13	0.2	0.074	112.49	122.99
rpe 1 CDS	863496	864146	651	forward	1.5	1.5	0.24	0.032	118.2	132.19
thiN CDS	864146	864820	675	forward	0.57	0.57	0.12	0.27	135.44	140.01
hypothetical protein CDS	864956	865162	207	forward	0.3	0.3	0.08	0.5	238.28	239.21
rpmB CDS	865279	865464	186	reverse	1000	1000	1.38	0	2342.33	5788.74
hypothetical protein CDS	865632	865994	363	forward	1.03	-1.03	-0.11	0.094	348.21	306.49
hypothetical protein CDS	866016	867677	1662	forward	9.24	9.24	0.4	5.7e-10	364.7	455.63
recG CDS	867680	869716	2037	forward	2.16	2.16	0.22	0.0069	214.71	237.68
plsX CDS	869736	870737	1002	forward	0.23	0.23	0.06	0.58	315.82	312.66
acpP CDS	870768	871010	243	forward	4.45	4.45	0.28	3.5e-05	335.47	385.71
oppD 2 CDS	871129	872145	1017	forward	2.83	2.83	0.13	0.0015	1061.17	1100.62
oppF 2 CDS	872149	873135	987	forward	13.62	13.62	0.33	2.4e-14	837.92	998.58
gsiC CDS	873138	874097	960	forward	25.23	25.23	0.49	5.9e-26	688.68	918.48
Putative peptide transport permease protein CDS	874112	875029	918	forward	1000	1000	0.88	0	675.19	1180.36
hypothetical protein CDS	875241	876053	813	forward	0.86	0.86	0.19	0.14	90.88	98.33
appA 3 CDS	876191	876850	660	forward	0.78	0.78	0.17	0.17	91.44	97.95
hypothetical protein CDS	876847	876981	135	forward	1.12	1.12	0.23	0.075	89.64	99.66
appA 4 CDS	877183	878952	1770	forward	1000	1000	0.66	0	1221.28	1826.3
rnc CDS	879059	879748	690	forward	1.1	-1.1	-0.23	0.079	94.28	76.13
smc CDS	879761	883330	3570	forward	0.4	-0.4	-0.09	0.4	125.26	111.68
ftsY CDS	883331	884578	1248	forward	0.14	-0.14	-0.04	0.72	150.38	139.25
pepDA 2 CDS	884623	886044	1422	forward	16.18	16.18	0.48	6.6e-17	454.97	600.85
hypothetical protein CDS	886110	886232	123	forward	6.18	6.18	0.4	6.6e-07	230.6	288.65
hypothetical protein CDS	886217	886465	249	forward	8.42	8.42	0.52	3.8e-09	183.53	249.64
bceA CDS	886597	887343	747	forward	1000	-1000	-0.7	0	808.83	474.09
bceB CDS	887358	889184	1827	forward	2.49	-2.49	-0.18	0.0033	437.62	366.05
hypothetical protein CDS	889269	890201	933	reverse	0.15	-0.15	-0.14	0.71	22.55	19.39
hypothetical protein CDS	890276	891004	729	reverse	0.04	-0.04	-0.13	0.92	16.56	14.36
yhdG 1 CDS	891111	892541	1431	reverse	4.02	4.02	0.2	9.5e-05	597.31	650.21
hypothetical protein CDS	892714	893055	342	forward	10.07	-10.07	-0.69	8.6e-11	195.96	115.16
ffh CDS	893059	894489	1431	forward	10.81	-10.81	-0.59	1.5e-11	280.53	177.32
rpsP CDS	894577	894849	273	forward	1000	1000	1.37	0	766.47	1887.28
rimM CDS	894916	895431	516	forward	9.03	9.03	0.68	9.4e-10	108.6	165.74
trmD CDS	895421	896140	720	forward	2.19	2.19	0.24	0.0065	181.05	203.6
rplS CDS	896254	896601	348	forward	1000	1000	0.4	0	3672.91	4587.19
hypothetical protein CDS	896713	897837	1125	forward	17.73	-17.73	-0.67	1.9e-18	377.87	224.91
hypothetical protein CDS	898187	898846	660	forward	1.27	-1.27	-0.19	0.054	155.66	129.2
hypothetical protein CDS	898839	899486	648	forward	0.23	-0.23	-0.07	0.59	98.1	88.73
hypothetical protein CDS	899560	900174	615	forward	0.23	0.23	0.09	0.59	110.51	111.6
hypothetical protein CDS	900209	901501	1293	forward	0.06	0.06	0.03	0.86	240.89	232.97
hypothetical protein CDS	901662	901829	168	reverse	1000	1000	0.97	0	316.85	591.14
lexA 1 CDS	901870	902496	627	reverse	2.01	2.01	0.15	0.0097	422.21	445.35
hypothetical protein CDS	902653	902919	267	forward	31.44	-31.44	-0.49	3.7e-32	1207.95	814.36
hypothetical protein CDS	902986	903204	219	forward	6.42	6.42	0.21	3.8e-07	934.83	1024.97
yheI 1 CDS	903283	905049	1767	forward	0	0	0	1	72.78	69.05
yheH CDS	905042	906841	1800	forward	0.69	0.69	0.16	0.2	95.54	101.1
pepO 2 CDS	906936	908879	1944	forward	0.31	-0.31	-0.06	0.49	167.13	151.76
cfa CDS	908939	910108	1170	reverse	0.09	0.09	0.05	0.81	127.41	125.03
plsC CDS	910221	910835	615	reverse	4.01	4.01	0.48	9.8e-05	94.48	124.81
yfiC CDS	910909	911940	1032	forward	0.25	0.25	0.14	0.56	33.89	35.43
rpsB CDS	912105	912878	774	forward	1000	1000	0.3	0	2807.9	3286.87
tsf CDS	912912	913937	1026	forward	1000	1000	0.35	0	2414.25	2927.93
pyrH CDS	914082	914807	726	forward	0.01	-0.01	0	0.97	766.19	726.33
frr CDS	914807	915364	558	forward	2.75	-2.75	-0.12	0.0018	1054.93	920.2
uppS CDS	915367	916101	735	forward	4.35	-4.35	-0.16	4.5e-05	1071.78	908.49
cdsA	916104	916919	816	forward	2.58	2.58	0.14	0.0027	656.37	688.12
rasP CDS	916932	918188	1257	forward	0.31	0.31	0.04	0.49	863.8	845.58
proS CDS	918216	919913	1698	forward	6.02	6.02	0.21	9.5e-07	819.45	901.73
polC 1 CDS	919919	924229	4311	forward	2.09	2.09	0.18	0.008	307.1	330.81
rimP CDS	924340	924816	477	forward	22.31	22.31	0.75	5e-23	232.18	371.69
nusA CDS	924836	926029	1194	forward	12.77	12.77	0.51	1.7e-13	303.52	410.31
hypothetical protein CDS	926038	926334	297	forward	5.66	5.66	0.28	2.2e-06	424.13	489.92
rplGA CDS	926337	926648	312	forward	1.32	1.32	0.13	0.048	405.46	420.02
infB CDS	926653	929256	2604	forward	1.57	1.57	0.12	0.027	577.92	596.76
rbfA CDS	929276	929641	366	forward	8.74	-8.74	-0.31	1.8e-09	715.47	547.79
truB CDS	929697	930590	894	forward	1.51	-1.51	-0.3	0.031	92.58	71.62
ribF CDS	930611	931546	936	forward	4.92	-4.92	-0.37	1.2e-05	264.33	193.98
hrcA CDS	931683	932732	1050	forward	1.54	-1.54	-0.17	0.029	273.34	230.9
grpE CDS	932745	933329	585	forward	15.47	-15.47	-0.42	3.4e-16	780.92	556.05
dnaK CDS	933346	935199	1854	forward	14.29	14.29	0.26	5.2e-15	1486.3	1684.79
dnaJ CDS	935282	936433	1152	forward	4.32	4.32	0.27	4.7e-05	337.12	386.04
lepA CDS	936650	938488	1839	forward	0.19	-0.19	-0.04	0.65	219.87	203.5
hypothetical protein CDS	938491	939177	687	forward	0.46	0.46	0.1	0.35	182.73	186.16
recJ CDS	939301	941574	2274	forward	8.27	8.27	1.28	5.3e-09	23	53.22
apt CDS	941679	942206	528	forward	30	-30	-0.45	9.9e-31	1374.96	957.26
hypothetical protein CDS	942442	943668	1227	reverse	0.2	-0.2	-0.21	0.63	15.69	12.92
hypothetical protein CDS	943932	945026	1095	reverse	26.02	-26.02	-1.04	9.6e-27	272.28	125.46
hypothetical protein CDS	945259	945450	192	forward	1.47	-1.47	-0.15	0.034	322.59	275.92
ybhL 1 CDS	945474	945803	330	forward	3.29	-3.29	-0.34	0.00051	190.78	142.77
hypothetical protein CDS	945945	947123	1179	forward	0.07	0.07	0.08	0.84	46.95	47.11
hypothetical protein CDS	947270	947584	315	forward	0.06	-0.06	-0.03	0.88	94.99	88.43
Calcium-transporting ATPase 1 CDS	947625	949925	2301	reverse	0.8	0.8	0.31	0.16	33.77	39.64
benM 2 CDS	950054	950902	849	forward	0.36	-0.36	-0.26	0.43	17.86	14.14
arcA CDS	950976	952205	1230	forward	0.74	-0.74	-0.23	0.18	56.25	45.43
arcB 1 CDS	952216	952647	432	forward	1.43	-1.43	-0.37	0.037	60.34	44.26
arcB 2 CDS	952608	953510	903	forward	0.77	-0.77	-0.22	0.17	67.49	54.9
citX CDS	953524	954060	537	forward	0.15	-0.15	-0.07	0.7	74.93	67.93
hypothetical protein CDS	954176	955342	1167	forward	0.15	-0.15	-0.06	0.71	77.88	70.94
hypothetical protein CDS	955358	955519	162	forward	4.96	-4.96	-0.51	1.1e-05	150.03	99.93
hypothetical protein CDS	955509	956126	618	forward	0.3	-0.3	-0.07	0.51	152.77	138.34
hypothetical protein CDS	956225	956764	540	forward	3.96	3.96	0.26	0.00011	322.06	367.15
hypothetical protein CDS	956860	957522	663	forward	1.27	-1.27	-0.18	0.054	196.69	165.37
hypothetical protein CDS	958092	959132	1041	forward	8.11	8.11	0.7	7.8e-09	90.5	140.02
hypothetical protein CDS	959408	960586	1179	reverse	0.7	0.7	0.34	0.2	22.95	27.51
yheI 2 CDS	960743	962284	1542	forward	0.82	0.82	1.04	0.15	3.01	5.88
hypothetical protein CDS	962281	962610	330	forward	0.23	0.23	0.35	0.59	5.96	7.19
hypothetical protein CDS	962732	963910	1179	forward	0.53	0.53	0.23	0.29	33.07	36.72
hypothetical protein CDS	963949	964329	381	reverse	0.21	0.21	0.18	0.61	18.9	20.29
hypothetical protein CDS	964718	964957	240	reverse	0.41	-0.41	-0.21	0.39	36.06	29.54
hypothetical protein CDS	965035	965601	567	forward	1.11	-1.11	-0.27	0.077	74.07	58.14
hypothetical protein CDS	965602	965973	372	forward	0.99	-0.99	-0.19	0.1	119.62	99.42
hypothetical protein CDS	966031	968346	2316	reverse	1.81	1.81	0.41	0.015	48.89	61.9
pspB 2 CDS	968518	969078	561	forward	0.54	0.54	0.24	0.29	33.81	37.86
yclM 1 CDS	969169	970536	1368	reverse	0	0	-0.01	1	94.82	89.39
thrC CDS	970556	972046	1491	reverse	0.7	-0.7	-0.16	0.2	105.82	90.23
hom CDS	972158	973393	1236	forward	0.25	-0.25	-0.08	0.57	86.11	77.46
thrB 1 CDS	973407	974270	864	forward	0.15	0.15	0.07	0.71	137.34	136.72
hypothetical protein CDS	974296	974943	648	reverse	0.42	0.42	0.12	0.38	102.71	105.79
hypothetical protein CDS	975114	975992	879	forward	0.49	0.49	0.13	0.33	93.76	97.42
hypothetical protein CDS	977056	977223	168	forward	9.51	-9.51	-0.64	3.1e-10	210.93	128.76
hypothetical protein CDS	977340	977450	111	forward	0.66	-0.66	-0.1	0.22	208.61	184.32
intQ CDS	977554	978777	1224	reverse	0.01	0.01	0.01	0.98	58.13	55.73
hypothetical protein CDS	978985	979989	1005	reverse	2.16	2.16	0.33	0.0069	99.17	118.09
hypothetical protein CDS	980162	980851	690	reverse	1.4	1.4	0.17	0.04	205.2	219.41
hypothetical protein CDS	980923	981138	216	forward	1.16	1.16	0.15	0.069	218.9	230.02
hypothetical protein CDS	981107	981487	381	reverse	0.32	0.32	0.08	0.48	288.34	288.79
lexA 2 CDS	981500	982126	627	reverse	7.5	-7.5	-0.38	3.2e-08	406.73	296.35
hypothetical protein CDS	982259	982483	225	forward	0	0	0.1	1	13.5	13.77
hypothetical protein CDS	982517	982729	213	forward	1.99	1.99	0.52	0.01	34.04	46.26
hypothetical protein CDS	982653	982823	171	reverse	1.66	1.66	0.4	0.022	46.73	58.6
hypothetical protein CDS	983087	983203	117	forward	1.02	-1.02	-0.41	0.095	32.29	23.14
hypothetical protein CDS	983302	983808	507	reverse	0.25	0.25	0.12	0.57	51.26	52.91
hypothetical protein CDS	983928	984059	132	forward	0.96	-0.96	-0.52	0.11	21.66	14.38
hypothetical protein CDS	984056	984307	252	forward	0.01	-0.01	-0.09	0.98	17.73	15.84
hypothetical protein CDS	984311	984427	117	forward	0	0	0.02	1	11.13	10.74
hypothetical protein CDS	984634	985491	858	forward	0.22	-0.22	-0.28	0.6	10.74	8.43
hypothetical protein CDS	985478	985774	297	forward	0.83	-0.83	-0.75	0.15	11.17	6.3
hypothetical protein CDS	985775	986101	327	forward	0.72	-0.72	-0.6	0.19	10.62	6.66
hypothetical protein CDS	986116	986376	261	forward	0	0	-0.2	0.99	6.75	5.56
hypothetical protein CDS	986357	986794	438	forward	0.99	-0.99	-0.83	0.1	9.91	5.29
hypothetical protein CDS	986787	987041	255	forward	0.69	-0.69	-0.72	0.2	9.51	5.47
hypothetical protein CDS	987028	987318	291	forward	0.78	0.78	0.98	0.17	3.68	6.91
hypothetical protein CDS	987296	987550	255	forward	0	0	0.01	1	7.81	7.44
hypothetical protein CDS	987540	987755	216	forward	2.28	-2.28	-1.33	0.0053	13.71	5.17
hypothetical protein CDS	987765	988511	747	forward	0.62	-0.62	-0.73	0.24	8.85	5.08
hypothetical protein CDS	988511	988732	222	forward	0	0	-0.09	1	6.79	6.04
hypothetical protein CDS	988751	989065	315	forward	1.03	-1.03	-0.7	0.094	13.62	7.97
hypothetical protein CDS	989055	989330	276	forward	0.52	-0.52	-0.35	0.3	20.35	15.17
hypothetical protein CDS	989323	989631	309	forward	0.63	-0.63	-0.26	0.24	35.28	28
hypothetical protein CDS	989637	989879	243	forward	1.95	-1.95	-0.56	0.011	41.81	26.99
hypothetical protein CDS	989933	990394	462	forward	0.93	-0.93	-0.32	0.12	44.98	34.2
hypothetical protein CDS	990960	991490	531	forward	0.56	-0.56	-0.75	0.27	6.15	3.47
hypothetical protein CDS	991620	992072	453	forward	0.03	0.03	0.47	0.94	3.04	4.01
hypothetical protein CDS	992069	992209	141	forward	0.28	-0.28	-0.43	0.52	7.6	5.34
hypothetical protein CDS	992268	992432	165	forward	0.64	-0.64	-0.86	0.23	7.12	3.72
hypothetical protein CDS	992471	994345	1875	forward	0.19	-0.19	-0.56	0.65	5.05	3.25
hypothetical protein CDS	994338	994550	213	forward	0.64	-0.64	-0.9	0.23	7.19	3.67
hypothetical protein CDS	994553	994846	294	forward	0.02	-0.02	-0.17	0.96	11.72	9.87
hypothetical protein CDS	994987	996225	1239	reverse	0.47	0.47	0.15	0.34	59.59	62.9
hypothetical protein CDS	996688	997473	786	forward	0	0	0.13	1	6.76	7
clpP1 CDS	997436	998122	687	forward	0.61	-0.61	-0.59	0.25	10.41	6.58
hypothetical protein CDS	998141	999499	1359	forward	0.92	-0.92	-0.91	0.12	9.07	4.58
hypothetical protein CDS	999516	999905	390	forward	0.33	-0.33	-0.45	0.46	8.64	6.01
hypothetical protein CDS	999859	1000224	366	forward	0.31	-0.31	-0.39	0.49	9.07	6.56
hypothetical protein CDS	1000217	1000615	399	forward	1.52	-1.52	-1.04	0.03	12.61	5.81
hypothetical protein CDS	1000612	1000986	375	forward	0.87	-0.87	-1.53	0.14	4.77	1.56
hypothetical protein CDS	1000986	1001762	777	forward	1.34	-1.34	-1.45	0.046	7.23	2.51
hypothetical protein CDS	1001843	1002256	414	forward	0.09	-0.09	-0.54	0.81	4.44	2.9
hypothetical protein CDS	1002313	1002456	144	forward	1.82	-1.82	-1.33	0.015	10.28	3.88
hypothetical protein CDS	1002490	1009509	7020	forward	0.23	-0.23	-0.66	0.59	4.51	2.72
hypothetical protein CDS	1009499	1010260	762	forward	0	0	-0.05	1	10.92	10.04
hypothetical protein CDS	1010260	1013667	3408	forward	0.23	-0.23	-0.29	0.59	12.77	9.89
hypothetical protein CDS	1013672	1013866	195	forward	0.2	-0.2	-0.22	0.64	13.49	11.02
hypothetical protein CDS	1013838	1014221	384	forward	0.76	-0.76	-0.45	0.17	19.75	13.74
hypothetical protein CDS	1014275	1016662	2388	forward	0.36	-0.36	-0.3	0.44	16.18	12.47
hypothetical protein CDS	1016679	1017074	396	forward	0	0	-0.11	1	4.32	3.81
hypothetical protein CDS	1017085	1017270	186	forward	1.61	-1.61	-1.34	0.025	9.2	3.45
hypothetical protein CDS	1017260	1017688	429	forward	0.09	-0.09	-0.27	0.8	6.55	5.14
hypothetical protein CDS	1017681	1018565	885	forward	0.34	-0.34	-0.35	0.45	14.42	10.75
msrA CDS	1018831	1019397	567	forward	6.14	6.14	0.48	7.2e-07	151.97	201.29
hypothetical protein CDS	1019468	1020091	624	reverse	3.35	3.35	0.21	0.00045	416.71	457.91
hypothetical protein CDS	1020470	1021621	1152	reverse	0.61	0.61	0.25	0.25	34.33	38.65
hypothetical protein CDS	1021642	1021857	216	forward	2.6	-2.6	-0.57	0.0025	58.15	37.22
hypothetical protein CDS	1021918	1022952	1035	forward	0.26	0.26	0.1	0.55	74.81	76.35
cas9 1 CDS	1023003	1023851	849	forward	0.01	-0.01	-0.07	0.97	18.19	16.41
hypothetical protein CDS	1023931	1024788	858	forward	1.09	1.09	0.21	0.081	91.5	100.72
cas9 2 CDS	1024817	1026433	1617	forward	0.36	-0.36	-0.27	0.44	18.06	14.21
cas1 CDS	1026637	1027545	909	forward	1.96	-1.96	-0.6	0.011	37.66	23.58
cas2 CDS	1027520	1027828	309	forward	1.03	1.03	0.41	0.094	23.63	29.9
hypothetical protein CDS	1027825	1028259	435	forward	0.54	-0.54	-0.26	0.29	31.63	25.09
hypothetical protein CDS	1028381	1029559	1179	forward	2.38	2.38	0.58	0.0041	32.74	46.59
hypothetical protein CDS	1029622	1029870	249	forward	3.72	-3.72	-0.45	0.00019	132.68	92.14
yqfL CDS	1030302	1031138	837	reverse	0.97	0.97	0.1	0.11	517.93	528.03
rpsU CDS	1031366	1031542	177	forward	1000	1000	0.44	0	3073.44	3948.05
hypothetical protein CDS	1031703	1032146	444	forward	0.55	0.55	0.06	0.28	961.41	954.73
PhoH-like protein CDS	1032172	1033131	960	forward	0.13	0.13	0.02	0.74	1043.68	1005.36
ybeY CDS	1033134	1033658	525	forward	17.37	17.37	0.45	4.3e-18	559.28	724.7
era CDS	1033658	1034560	903	forward	3.63	3.63	0.17	0.00024	701.9	750.26
recO CDS	1034930	1035685	756	forward	2.55	-2.55	-0.35	0.0028	136.43	101.75
glyQ CDS	1035945	1036862	918	forward	26.71	26.71	0.95	2e-27	164.83	302.87
glyS CDS	1036855	1038918	2064	forward	21.44	21.44	0.81	3.6e-22	187.39	312.89
dnaG CDS	1038948	1040768	1821	forward	5.33	-5.33	-0.4	4.7e-06	258.11	186.26
sigA CDS	1040784	1041896	1113	forward	3.8	-3.8	-0.16	0.00016	897.92	760.62
hypothetical protein CDS	1042000	1042728	729	forward	0	0	0	1	18.25	17.38
hypothetical protein CDS	1042803	1043735	933	forward	0.03	-0.03	-0.05	0.93	25.23	23.16
hypothetical protein CDS	1043813	1044487	675	reverse	0.08	0.08	0.04	0.84	131.09	128.19
mutX CDS	1044487	1044927	441	reverse	2.17	2.17	0.34	0.0067	89.15	107.09
trmK CDS	1045028	1045711	684	forward	2.36	-2.36	-0.29	0.0043	170.87	132.54
GTP cyclohydrolase 1 type 2 CDS	1045708	1046505	798	forward	3.29	-3.29	-0.3	0.00052	239.27	184.4
pepT 1 CDS	1046524	1047765	1242	forward	4.06	-4.06	-0.31	8.7e-05	298.92	229.5
ytrA CDS	1048072	1048446	375	forward	8.34	-8.34	-0.44	4.6e-09	360.56	252.77
ytrB CDS	1048439	1049146	708	forward	3.28	-3.28	-0.25	0.00052	328.36	261.5
hypothetical protein CDS	1049146	1049976	831	forward	5.68	5.68	0.41	2.1e-06	196.9	247.85
hypothetical protein CDS	1049986	1050795	810	forward	0.04	0.04	0.02	0.92	181.36	174.33
hypothetical protein CDS	1050816	1051634	819	forward	0.14	0.14	0.05	0.73	197.32	194.16
hypothetical protein CDS	1051693	1051881	189	reverse	0.17	0.17	0.04	0.68	485.89	472.88
spsB 1 CDS	1051953	1052516	564	reverse	6.6	-6.6	-0.42	2.5e-07	297.45	210.97
hypothetical protein CDS	1052599	1053351	753	forward	1.49	-1.49	-0.36	0.032	67.54	50.04
hypothetical protein CDS	1053404	1054303	900	forward	1.31	-1.31	-0.36	0.049	54.07	39.98
rsmF 1 CDS	1054284	1054772	489	forward	2.94	-2.94	-0.63	0.0011	56.96	34.99
rsmF 2 CDS	1054774	1055646	873	forward	2.69	-2.69	-0.54	0.002	67.09	43.71
ybjI 3 CDS	1055643	1056434	792	forward	3.67	-3.67	-0.6	0.00022	78.78	49.41
fni CDS	1056487	1057503	1017	reverse	8.35	8.35	0.64	4.5e-09	117.26	173.1
Phosphomevalonate kinase CDS	1057515	1058597	1083	reverse	11.92	11.92	0.56	1.2e-12	231.21	323.32
thrB 2 CDS	1058640	1059602	963	reverse	3.16	3.16	0.61	0.00069	41.62	60.2
thrB 3 CDS	1059602	1060510	909	reverse	2.09	2.09	0.55	0.0081	33.09	45.84
addB CDS	1060589	1064068	3480	forward	0.64	-0.64	-0.15	0.23	97.71	83.5
addA CDS	1064071	1067679	3609	forward	0.08	0.08	0.06	0.83	82.77	81.93
dinG CDS	1067695	1070475	2781	forward	0.2	-0.2	-0.05	0.63	132.55	121.53
hypothetical protein CDS	1070478	1070975	498	forward	18.31	-18.31	-0.63	4.9e-19	442.22	271.5
asnS CDS	1071029	1072327	1299	forward	16.15	16.15	0.34	7e-17	904.51	1090.76
dnaD CDS	1072406	1073050	645	forward	7.41	7.41	0.89	3.8e-08	48.69	85.64
nth CDS	1073053	1073682	630	forward	7.21	7.21	0.69	6.2e-08	84.49	129.15
ponA CDS	1073837	1076149	2313	reverse	2.4	2.4	0.29	0.0039	140.41	163.21
recU CDS	1076152	1076781	630	reverse	2.12	2.12	0.32	0.0076	101.96	120.51
hypothetical protein CDS	1076851	1077420	570	forward	3.14	-3.14	-0.42	0.00072	121.25	85.84
gpsB CDS	1077514	1077924	411	forward	0.89	-0.89	-0.08	0.13	522.16	468.87
rlmL CDS	1078385	1079509	1125	forward	0.03	0.03	0.02	0.94	230.66	221.44
cpdA 2 CDS	1079513	1080745	1233	forward	4.38	-4.38	-0.31	4.2e-05	328.93	252.27
hypothetical protein CDS	1080795	1081232	438	forward	7.12	-7.12	-0.39	7.6e-08	364.3	263.38
ltrA 4 CDS	1081338	1082636	1299	reverse	0.4	0.4	0.25	0.4	22.13	24.93
rdgB CDS	1083307	1083930	624	reverse	1.11	1.11	0.47	0.077	18.98	25.05
hypothetical protein CDS	1084184	1085362	1179	reverse	0.65	0.65	0.27	0.22	32.05	36.79
hypothetical protein CDS	1085731	1085964	234	reverse	0.44	0.44	0.35	0.36	13.42	16.22
hypothetical protein CDS	1086094	1086450	357	forward	3.83	-3.83	-0.19	0.00015	666.36	553.47
hypothetical protein CDS	1086548	1087156	609	forward	14.41	-14.41	-0.78	3.9e-15	236.81	131.36
hypothetical protein CDS	1087182	1087838	657	forward	1.33	-1.33	-0.21	0.047	146.65	120.31
hypothetical protein CDS	1087885	1088640	756	forward	0.68	-0.68	-0.16	0.21	97.83	83.18
pncA CDS	1088652	1089203	552	forward	3.33	-3.33	-0.43	0.00047	130.7	92.38
hypothetical protein CDS	1089311	1089427	117	forward	4.08	-4.08	-0.31	8.3e-05	289.12	220.91
hypothetical protein CDS	1089449	1089673	225	forward	0.03	0.03	0.02	0.92	171.11	164.62
rapA CDS	1090456	1093983	3528	forward	0.53	-0.53	-0.17	0.29	66.8	56.5
plsY 2 CDS	1094101	1094736	636	reverse	0.85	-0.85	-0.13	0.14	188.79	163.48
parE CDS	1094835	1096781	1947	forward	6.6	-6.6	-0.44	2.5e-07	270.3	188.75
parC CDS	1096800	1099259	2460	forward	0.96	-0.96	-0.11	0.11	320.23	282.09
cmpR CDS	1099407	1100381	975	forward	6.67	-6.67	-0.4	2.1e-07	321.47	230.57
ppaC CDS	1100411	1101346	936	forward	27.82	27.82	0.57	1.5e-28	547.26	771.58
Putative peptidyl-prolyl cis-trans isomerase CDS	1101432	1102031	600	forward	4.86	4.86	0.47	1.4e-05	121.27	159.8
hypothetical protein CDS	1102073	1102438	366	reverse	0.1	-0.1	-0.05	0.79	53.92	49.34
hypothetical protein CDS	1102662	1103840	1179	reverse	0.31	0.31	0.15	0.49	34	35.8
hypothetical protein CDS	1104110	1104805	696	forward	0.88	-0.88	-0.32	0.13	42.26	32.24
hypothetical protein CDS	1105154	1106332	1179	forward	0.18	0.18	0.12	0.66	37.46	38.73
hypothetical protein CDS	1107510	1107962	453	reverse	1.03	1.03	0.42	0.094	22.99	29.14
hypothetical protein CDS	1107983	1109161	1179	forward	0.35	0.35	0.19	0.45	32.09	34.73
slpA 2 CDS	1109508	1110665	1158	forward	0.04	0.04	0.03	0.92	61.51	59.73
hypothetical protein CDS	1110815	1111426	612	forward	0.53	-0.53	-0.09	0.3	204.95	182.89
hypothetical protein CDS	1111471	1111929	459	reverse	3.86	-3.86	-0.33	0.00014	252.8	191.55
hypothetical protein CDS	1112072	1113250	1179	reverse	0.41	0.41	0.19	0.39	32.52	35.27
xerS CDS	1113812	1114879	1068	forward	2.67	-2.67	-0.42	0.0021	103.24	73.18
mutS2 2 CDS	1114933	1116810	1878	reverse	0.15	-0.15	-0.07	0.71	72.5	65.72
hypothetical protein CDS	1117093	1118271	1179	reverse	0.61	0.61	0.25	0.25	34.17	38.68
DegV domain-containing protein CDS	1118526	1119404	879	reverse	6.48	6.48	0.39	3.3e-07	255.91	317.77
hypothetical protein CDS	1119474	1119890	417	reverse	1.8	1.8	0.47	0.016	37.41	49.2
hypothetical protein CDS	1120173	1121864	1692	forward	0.31	-0.31	-0.08	0.48	101.44	90.88
carB 2 CDS	1121939	1125133	3195	reverse	4.39	4.39	0.49	4.1e-05	99.64	132.5
carA 2 CDS	1125138	1126193	1056	reverse	3.07	3.07	0.4	0.00086	102.97	128.59
rluD 2 CDS	1126198	1127109	912	reverse	0.3	0.3	0.09	0.5	159.56	161.11
lspA CDS	1127102	1127566	465	reverse	0	0	0.01	1	90.32	86.14
fhs1 CDS	1127573	1129249	1677	reverse	1.13	1.13	0.17	0.075	151.46	161.93
hypothetical protein CDS	1129249	1129584	336	reverse	0.68	0.68	0.14	0.21	117.47	122.86
hypothetical protein CDS	1129806	1130228	423	reverse	0	0	-0.2	1	3.74	3.1
hypothetical protein CDS	1130240	1131256	1017	reverse	0	0	-0.09	1	4.77	4.25
endA 1 CDS	1131425	1132276	852	reverse	0.14	-0.14	-0.11	0.72	33.2	29.16
hypothetical protein CDS	1133083	1134516	1434	reverse	1.27	-1.27	-0.38	0.053	49.53	36.13
hypothetical protein CDS	1134761	1135939	1179	forward	0.46	0.46	0.18	0.35	37.22	40.18
hypothetical protein CDS	1135978	1136220	243	reverse	2.51	2.51	0.55	0.0031	39.61	55.13
hypothetical protein CDS	1136223	1137563	1341	reverse	0.28	0.28	0.1	0.52	93.82	95.62
hsdS CDS	1137610	1139052	1443	reverse	0.08	0.08	0.05	0.82	108.21	106.27
hsdM 1 CDS	1139042	1140493	1452	reverse	3.42	3.42	0.47	0.00038	80.16	105.57
hypothetical protein CDS	1140508	1141089	582	reverse	0.98	0.98	0.25	0.11	60.62	68.53
hypothetical protein CDS	1141070	1142371	1302	reverse	2.08	2.08	0.38	0.0082	68.26	84.42
radD 2 CDS	1142466	1145684	3219	reverse	4.22	4.22	0.59	6e-05	63.42	90.65
hypothetical protein CDS	1145822	1147915	2094	reverse	5.01	-5.01	-0.44	9.7e-06	196.59	137.37
hypothetical protein CDS	1148060	1148218	159	reverse	1.04	1.04	0.29	0.091	47.37	55.12
cpdA 3 CDS	1148253	1149479	1227	reverse	0.66	0.66	0.22	0.22	45.07	49.93
hypothetical protein CDS	1149583	1149948	366	reverse	1000	1000	0.3	0	3605.83	4202.59
ugpB 1 CDS	1150309	1151586	1278	forward	0.51	0.51	0.29	0.31	19.7	22.85
hypothetical protein CDS	1151869	1152306	438	reverse	0.35	0.35	0.18	0.45	28.21	30.33
hypothetical protein CDS	1152670	1153908	1239	forward	0.06	0.06	0.06	0.88	60.66	60.1
treA CDS	1154226	1155893	1668	reverse	2.49	-2.49	-0.63	0.0032	46.91	28.8
treR CDS	1155903	1156628	726	reverse	2.76	-2.76	-0.88	0.0018	30.42	15.65
bglF 1 CDS	1156823	1158757	1935	forward	4.23	-4.23	-1	5.9e-05	40.77	19.39
spxA 1 CDS	1158822	1159223	402	reverse	1.14	1.14	0.24	0.073	79.83	89.43
putative AAA domain-containing protein CDS	1159364	1160626	1263	forward	0.22	-0.22	-0.09	0.61	54.36	48.53
pepT 2 CDS	1160979	1162262	1284	reverse	0.04	0.04	0.02	0.9	196.61	189.8
yafP 2 CDS	1162276	1162731	456	reverse	1.35	-1.35	-0.18	0.045	216.34	181.86
hypothetical protein CDS	1163177	1164382	1206	reverse	0.1	-0.1	-0.01	0.79	569.33	535.37
hypothetical protein CDS	1164457	1165023	567	reverse	2.09	-2.09	-0.17	0.0082	403.67	341
pdxK CDS	1165026	1165856	831	reverse	0.05	0.05	0.02	0.89	291.12	280.16
pbpX 2 CDS	1165922	1167121	1200	reverse	0.79	-0.79	-0.11	0.16	248.6	218.83
lacA CDS	1167174	1167788	615	reverse	0.46	-0.46	-0.11	0.34	105.82	92.81
yvbK CDS	1167805	1168254	450	reverse	1.06	-1.06	-0.3	0.087	60.14	46.4
hypothetical protein CDS	1168316	1169365	1050	reverse	0.18	0.18	0.11	0.66	38.68	39.69
ybjG CDS	1169551	1170183	633	forward	6.91	6.91	0.76	1.2e-07	63.72	102.56
mmuM CDS	1170439	1171428	990	reverse	0	0	0.01	1	20.73	19.79
uvrA 1 CDS	1171579	1174092	2514	reverse	0.92	0.92	0.46	0.12	17.43	22.69
NAD(P)H dehydrogenase (quinone) CDS	1174503	1174955	453	reverse	6.67	-6.67	-0.37	2.1e-07	390	287.5
hypothetical protein CDS	1175129	1176346	1218	reverse	0.38	0.38	0.15	0.41	48.08	50.6
hypothetical protein CDS	1176520	1177554	1035	forward	0.18	0.18	0.09	0.66	92.6	93.58
hypothetical protein CDS	1177852	1178709	858	forward	0.57	-0.57	-0.13	0.27	108.37	93.98
recQ CDS	1178741	1180510	1770	reverse	0.2	0.2	0.1	0.64	56.47	57.62
hypothetical protein CDS	1180630	1181889	1260	reverse	5.87	5.87	0.65	1.3e-06	75.56	112.51
odcI CDS	1181900	1183987	2088	reverse	5.51	5.51	0.75	3.1e-06	50.89	81.46
ycaM 1 CDS	1184220	1185692	1473	forward	13	13	0.93	9.9e-14	81.03	146.32
hypothetical protein CDS	1185740	1186246	507	reverse	0.12	0.12	0.09	0.76	46.88	47.46
pepV CDS	1186433	1187839	1407	forward	7.1	7.1	0.61	7.9e-08	106.44	154.44
rocE CDS	1187941	1188717	777	reverse	0.3	0.3	0.25	0.5	15.34	17.35
hypothetical protein CDS	1188711	1188941	231	reverse	1.66	1.66	0.68	0.022	16.36	24.89
crcB 1 CDS	1188952	1189329	378	reverse	0.82	0.82	0.54	0.15	11.55	15.95
crcB 2 CDS	1189326	1189724	399	reverse	0	0	0.04	1	7.29	7.14
xerC 1 CDS	1189990	1190805	816	forward	1.36	1.36	0.32	0.043	56.94	67.35
hypothetical protein CDS	1190902	1191609	708	forward	0.37	-0.37	-0.43	0.43	12.04	8.52
hypothetical protein CDS	1191576	1192613	1038	forward	0.12	-0.12	-0.1	0.76	23.56	20.92
hypothetical protein CDS	1192750	1193442	693	reverse	7.45	7.45	0.19	3.6e-08	1393.88	1505.36
putative oxidoreductase/MSMEI 2347 CDS	1193730	1194551	822	reverse	13.51	-13.51	-0.39	3.1e-14	760.57	551.58
galM 2 CDS	1194569	1195465	897	reverse	11.02	-11.02	-0.4	9.5e-12	589.73	425.87
hypothetical protein CDS	1195829	1197055	1227	forward	2.58	2.58	0.62	0.0026	32.88	47.86
clpY CDS	1197293	1198690	1398	reverse	0.23	-0.23	-0.02	0.59	739.24	691.45
hslV CDS	1198702	1199226	525	reverse	4.36	-4.36	-0.22	4.3e-05	617.1	503.21
xerC 2 CDS	1199235	1200143	909	reverse	0.07	-0.07	-0.01	0.85	420.14	395.62
trmFO CDS	1200143	1201459	1317	reverse	1.51	1.51	0.15	0.031	290.35	306.61
topA CDS	1201482	1203593	2112	reverse	0.23	0.23	0.05	0.59	362.33	357.11
dprA CDS	1203663	1204511	849	reverse	2.67	2.67	0.43	0.0022	73.43	93.76
rnhB CDS	1204574	1205326	753	reverse	0.83	-0.83	-0.21	0.15	80.22	65.94
rbgA CDS	1205323	1206162	840	reverse	0.7	-0.7	-0.2	0.2	68.45	56.42
hypothetical protein CDS	1206183	1206833	651	reverse	2.47	-2.47	-0.61	0.0034	48.43	30.06
nhaK CDS	1206830	1207186	357	reverse	1.35	-1.35	-0.38	0.045	53.21	38.86
hypothetical protein CDS	1207352	1207777	426	reverse	1.77	-1.77	-0.45	0.017	55.2	38.46
hypothetical protein CDS	1207826	1208056	231	reverse	0.59	0.59	0.13	0.26	124	128.56
DegV domain-containing protein CDS	1208059	1208910	852	reverse	0.81	0.81	0.14	0.16	134.84	141.56
hypothetical protein CDS	1209024	1209689	666	forward	1.36	-1.36	-0.17	0.044	215.67	181.64
cca CDS	1209726	1210925	1200	reverse	8.13	-8.13	-0.65	7.4e-09	172.03	103.9
hypothetical protein CDS	1211014	1211898	885	forward	0.84	-0.84	-0.17	0.14	113.92	96
hypothetical protein CDS	1211942	1212442	501	reverse	1000	-1000	-0.72	0	808.2	465.92
putative transporter CDS	1212667	1213593	927	forward	0.4	-0.4	-0.13	0.4	73.7	64.1
hypothetical protein CDS	1213604	1214002	399	forward	0.02	0.02	0.03	0.96	43.25	42.04
hypothetical protein CDS	1214091	1215269	1179	reverse	0.06	0.06	0.07	0.87	33.17	33
yokD CDS	1215669	1216484	816	forward	0	0	0	1	152.74	144.96
deoD 1 CDS	1216526	1217290	765	reverse	0.83	-0.83	-0.21	0.15	84.2	69.21
hypothetical protein CDS	1217421	1218455	1035	forward	0.83	0.83	0.21	0.15	67.12	73.84
deoD 2 CDS	1218500	1219261	762	reverse	4.61	-4.61	-0.26	2.5e-05	461.49	364.76
hypothetical protein CDS	1219274	1220131	858	reverse	0.27	0.27	0.1	0.53	118.04	119.81
rppH CDS	1220247	1220699	453	reverse	35.94	-35.94	-0.53	1.2e-36	1222.35	803.53
udk 1 CDS	1220702	1221205	504	reverse	18.34	-18.34	-0.37	4.5e-19	1166.64	857.69
fbiB CDS	1221262	1221951	690	reverse	0.7	-0.7	-0.53	0.2	13.95	9.18
hypothetical protein CDS	1222025	1222573	549	reverse	0.01	0.01	0.14	0.98	8.32	8.69
hypothetical protein CDS	1222564	1223235	672	reverse	0.06	0.06	0.2	0.87	7.56	8.22
hypothetical protein CDS	1223393	1224571	1179	forward	0.32	0.32	0.18	0.47	30.45	32.72
menH 2 CDS	1224610	1225419	810	reverse	0	0	-0.02	1	44.35	41.63
hypothetical protein CDS	1225506	1225628	123	reverse	2.03	-2.03	-0.38	0.0093	86.55	63.09
hypothetical protein CDS	1225745	1226257	513	reverse	0.05	-0.05	-0.05	0.89	46.98	42.98
cls CDS	1226465	1227694	1230	forward	1.42	-1.42	-0.31	0.038	82.22	63.15
lapB 1 CDS	1227735	1228982	1248	reverse	0.18	0.18	0.05	0.67	296.36	291.22
hup 2 CDS	1229063	1229338	276	reverse	1000	1000	0.52	0	1918.65	2616.65
der CDS	1229498	1230805	1308	reverse	0.11	0.11	0.03	0.78	457.69	442.96
rps1 CDS	1230876	1232084	1209	reverse	12.87	12.87	0.17	1.3e-13	3246.37	3457.72
cmk CDS	1232157	1232828	672	reverse	2.34	-2.34	-0.18	0.0046	410	343.29
hypothetical protein CDS	1232880	1233341	462	reverse	9.24	9.24	0.4	5.8e-10	361.18	452.21
ribU CDS	1233443	1234132	690	reverse	1000	1000	0.88	0	248.31	433.57
rluB 1 CDS	1234350	1235066	717	reverse	1.53	-1.53	-0.18	0.029	249.32	209.63
scpB CDS	1235070	1235660	591	reverse	5.19	-5.19	-0.43	6.4e-06	216.99	152.97
scpA CDS	1235650	1236390	741	reverse	0.29	-0.29	-0.07	0.51	150.32	136.17
hypothetical protein CDS	1236377	1236700	324	reverse	3.07	-3.07	-0.37	0.00086	153.02	112.68
xerD CDS	1236748	1237653	906	reverse	0.62	-0.62	-0.11	0.24	169.67	149.17
cvfB CDS	1237640	1238533	894	reverse	3.79	-3.79	-0.36	0.00016	210.61	156.29
pyk CDS	1238660	1240429	1770	reverse	1000	1000	0.4	0	6011.09	7527.84
pfkA CDS	1240463	1241425	963	reverse	1.14	1.14	0.05	0.072	4967.34	4872.4
dnaE1 CDS	1241593	1244700	3108	reverse	0.11	-0.11	-0.05	0.78	92.76	85.18
hypothetical protein CDS	1244816	1245034	219	forward	1000	1000	0.89	0	304.38	534.92
cpdB CDS	1245096	1246652	1557	reverse	10.09	10.09	0.67	8.2e-11	129.19	194.77
rpmF CDS	1246712	1246900	189	reverse	22.92	22.92	0.17	1.2e-23	5576.8	5966.97
lapA CDS	1247003	1247251	249	reverse	0.59	-0.59	-0.05	0.25	617.34	564.74
putative oxidoreductase CDS	1247258	1248052	795	reverse	5.87	5.87	0.32	1.4e-06	339.18	402.32
rnz CDS	1248049	1248987	939	reverse	0.15	0.15	0.04	0.71	357.53	348.56
oatA CDS	1249005	1250921	1917	reverse	5.22	5.22	0.37	6e-06	218.81	268.49
obg CDS	1250937	1252241	1305	reverse	0.83	-0.83	-0.09	0.15	345	306.97
uvrC CDS	1252320	1254122	1803	reverse	1.75	-1.75	-0.29	0.018	118.89	92.48
putative membrane protein CDS	1254262	1254876	615	forward	1.3	1.3	0.35	0.05	46.41	56.01
yhdG 2 CDS	1254974	1255303	330	forward	1.75	1.75	0.35	0.018	67.31	81.54
yhdG 3 CDS	1255294	1256358	1065	forward	0.54	0.54	0.17	0.29	57.6	61.67
Hydroxypyruvate reductase CDS	1256425	1257390	966	reverse	0.1	0.1	0.06	0.8	92.21	91.02
yidA 2 CDS	1257457	1258269	813	reverse	0.78	-0.78	-0.33	0.16	33.54	25.37
putative oxidoreductase/MSMEI 2347 CDS	1258318	1258539	222	reverse	0	0	-0.01	0.99	96.14	90.65
dkgB 1 CDS	1258594	1258842	249	reverse	1.31	-1.31	-0.21	0.049	143.13	117.59
dkgA CDS	1258934	1259152	219	reverse	1.89	1.89	0.36	0.013	69.6	84.63
coaBC CDS	1259657	1260847	1191	reverse	0.68	-0.68	-0.19	0.21	75.75	63.23
hypothetical protein CDS	1260951	1261208	258	forward	0.27	0.27	0.1	0.54	88.66	90.23
hypothetical protein CDS	1261405	1262439	1035	forward	0.78	0.78	0.2	0.17	67.04	73.14
patA 1 CDS	1262504	1263688	1185	forward	5.34	5.34	0.59	4.5e-06	85.12	121.33
aspS CDS	1263754	1265607	1854	reverse	1.07	-1.07	-0.09	0.084	545.28	486.52
hisS CDS	1265613	1266899	1287	reverse	0.18	-0.18	-0.02	0.66	466.15	435.6
dtd CDS	1267195	1267632	438	reverse	0.06	-0.06	-0.02	0.87	262.36	246.56
relA CDS	1267632	1269872	2241	reverse	1.37	1.37	0.18	0.042	173.24	186.81
hypothetical protein CDS	1270016	1270249	234	reverse	3.12	3.12	0.32	0.00077	160.38	189.9
prmA CDS	1270305	1271249	945	reverse	0.25	-0.25	-0.06	0.57	154.91	141.36
ybaK CDS	1271310	1271819	510	forward	5.43	5.43	0.4	3.8e-06	200.54	250.44
hypothetical protein CDS	1272289	1272897	609	forward	1.3	1.3	0.24	0.05	99.77	111.56
hypothetical protein CDS	1273101	1274591	1491	forward	0.19	0.19	0.1	0.64	65.56	66.55
hypothetical protein CDS	1274627	1274866	240	forward	1.4	1.4	0.4	0.04	36.38	45.47
yjjP 1 CDS	1274930	1276276	1347	reverse	0.02	-0.02	-0.02	0.96	90.31	84.67
sorC CDS	1276440	1277378	939	forward	0.35	-0.35	-0.11	0.44	81.35	71.7
hypothetical protein CDS	1277426	1277752	327	forward	0.67	0.67	0.15	0.21	93.45	98.67
hypothetical protein CDS	1277854	1277985	132	forward	0.74	0.74	0.17	0.18	96.9	103.19
hypothetical protein CDS	1278052	1278432	381	reverse	0	0	0.01	1	50.66	48.57
hypothetical protein CDS	1278561	1279595	1035	forward	1	1	0.31	0.1	41.84	49.32
hypothetical protein CDS	1279767	1280324	558	forward	0.2	0.2	0.14	0.64	33.26	34.71
ykoD 2 CDS	1280328	1282037	1710	forward	0.82	0.82	0.23	0.15	55.81	62.19
ecfT 2 CDS	1282030	1282884	855	forward	0	0	-0.02	0.99	81.01	75.84
hypothetical protein CDS	1282954	1283811	858	forward	0.87	0.87	0.19	0.14	92.09	99.61
hypothetical protein CDS	1283854	1284015	162	reverse	0.02	0.02	0.02	0.95	86.52	83.56
hypothetical protein CDS	1284045	1284500	456	reverse	1.41	-1.41	-0.34	0.039	69.65	52.15
citF CDS	1284916	1286457	1542	reverse	11.62	11.62	0.54	2.4e-12	237.47	328.79
citE CDS	1286447	1287361	915	reverse	4.32	4.32	0.29	4.8e-05	295.23	342.57
citD CDS	1287362	1287655	294	reverse	5.16	5.16	0.34	6.8e-06	253.04	304.85
citC CDS	1287645	1288700	1056	reverse	0.58	0.58	0.11	0.26	190.51	195.57
ydjP CDS	1288781	1289572	792	reverse	0.63	-0.63	-0.18	0.23	64.44	53.89
yflS CDS	1289654	1291123	1470	reverse	2.64	2.64	0.35	0.0023	109.97	132.86
proA CDS	1291140	1291838	699	reverse	0.54	-0.54	-0.12	0.29	117.79	102.86
pepE 3 CDS	1292091	1293407	1317	reverse	2.25	2.25	0.22	0.0056	233.22	257.61
ldh 2 CDS	1293543	1294472	930	reverse	5.45	5.45	0.18	3.5e-06	1000.65	1078.51
Fumarate reductase flavoprotein subunit CDS	1294669	1296045	1377	reverse	2.26	2.26	0.19	0.0055	325.22	351.32
fumC CDS	1296058	1297461	1404	reverse	2.18	2.18	0.2	0.0067	261.48	285.74
metP CDS	1297592	1298293	702	reverse	0	0	-0.01	1	49.24	46.44
metN CDS	1298286	1299350	1065	reverse	0.28	0.28	0.14	0.52	44.4	46.31
Membrane lipoprotein TpN32 CDS	1299363	1300217	855	reverse	0.22	0.22	0.14	0.61	34.97	36.5
endA 2 CDS	1300636	1301577	942	forward	5.65	-5.65	-0.42	2.2e-06	247.66	176.04
ctpE CDS	1301619	1304021	2403	reverse	0.92	-0.92	-0.16	0.12	156.79	133.49
dfrA CDS	1304107	1304616	510	reverse	0.03	0.03	0.02	0.93	182.57	175.3
thyA CDS	1304626	1305582	957	reverse	2.74	-2.74	-0.26	0.0018	245.14	193.75
yifK 1 CDS	1305698	1307089	1392	reverse	4.4	4.4	0.69	4e-05	47.36	72.57
putative ABC transporter ATP-binding protein CDS	1307410	1308792	1383	reverse	0.68	0.68	0.2	0.21	62.15	67.73
msbA 1 CDS	1308789	1310384	1596	reverse	0.25	0.25	0.13	0.57	41.99	43.62
hypothetical protein CDS	1310606	1310845	240	reverse	1000	1000	0.6	0	1267.79	1819.17
hypothetical protein CDS	1311071	1311199	129	reverse	2.2	2.2	0.43	0.0062	57.99	74.22
hypothetical protein CDS	1311285	1311941	657	reverse	0.77	-0.77	-0.24	0.17	51.1	40.95
ytmI CDS	1311943	1312434	492	reverse	0.25	-0.25	-0.1	0.56	60.3	53.27
luxA CDS	1312524	1313606	1083	reverse	0	0	-0.05	1	20.08	18.4
hypothetical protein CDS	1313751	1315157	1407	reverse	0.37	-0.37	-0.15	0.43	48.92	41.82
hsrA 1 CDS	1315308	1316696	1389	reverse	0	0	-0.09	1	9.25	8.24
yusO CDS	1316683	1317111	429	reverse	0.01	0.01	0.09	0.97	7.08	7.16
hypothetical protein CDS	1317396	1318574	1179	forward	0.59	0.59	0.25	0.26	32.74	36.88
gltR CDS	1318723	1319256	534	forward	0.52	0.52	0.38	0.3	12.86	15.94
hypothetical protein CDS	1319323	1319481	159	reverse	1.22	1.22	0.58	0.06	16.22	23
tpx CDS	1319647	1320141	495	forward	0.82	0.82	0.09	0.15	661.52	668.31
hypothetical protein CDS	1320381	1321607	1227	reverse	1.13	1.13	0.4	0.075	27.84	34.85
hypothetical protein CDS	1321867	1323606	1740	reverse	0.21	0.21	0.11	0.61	56.81	58.28
brnQ 1 CDS	1323723	1325099	1377	reverse	3.8	3.8	0.64	0.00016	45.79	68.01
hypothetical protein CDS	1325588	1326622	1035	forward	0.45	0.45	0.14	0.35	66.95	70.01
hypothetical protein CDS	1326782	1327831	1050	forward	1.67	1.67	0.3	0.021	85.54	100.14
hypothetical protein CDS	1327860	1328486	627	reverse	1.06	-1.06	-0.16	0.086	179.81	152.74
hypothetical protein CDS	1328769	1329626	858	forward	0.15	0.15	0.08	0.7	90.19	90.76
hypothetical protein CDS	1329609	1330541	933	reverse	0.41	0.41	0.13	0.39	82.39	85.38
hypothetical protein CDS	1330905	1332143	1239	forward	0.5	0.5	0.16	0.31	58.85	62.4
hypothetical protein CDS	1332431	1333657	1227	reverse	0.52	0.52	0.25	0.3	26.59	29.98
hypothetical protein CDS	1333826	1334497	672	forward	1.02	1.02	0.47	0.096	18.24	23.92
ybiT 2 CDS	1334798	1336348	1551	reverse	0.88	-0.88	-0.21	0.13	81.91	67.05
hypothetical protein CDS	1336569	1336799	231	reverse	0.03	0.03	0.01	0.93	190.54	182.82
brnQ 2 CDS	1336917	1338284	1368	reverse	0.53	0.53	0.12	0.29	131.87	135.99
hypothetical protein CDS	1338766	1339800	1035	forward	0.43	0.43	0.12	0.37	93.71	96.9
kduD CDS	1339852	1340577	726	reverse	0	0	0.03	1	18.53	17.99
fdhA CDS	1340696	1341607	912	reverse	0.06	-0.06	-0.09	0.88	18.31	16.34
hypothetical protein CDS	1341690	1342295	606	reverse	0.73	-0.73	-0.45	0.19	16.68	11.56
hypothetical protein CDS	1342311	1342712	402	reverse	0	0	0	1	15.37	14.58
catM CDS	1342918	1343793	876	reverse	0	0	-0.05	1	27.86	25.55
hypothetical protein CDS	1343897	1344007	111	reverse	2.53	-2.53	-0.82	0.003	30.82	16.6
bm3R1 CDS	1344255	1344845	591	forward	8.46	-8.46	-0.54	3.5e-09	252.32	165.16
dpp5 CDS	1344958	1345866	909	forward	0.8	-0.8	-0.26	0.16	54.29	43.2
hypothetical protein CDS	1345892	1346341	450	forward	1.92	-1.92	-0.45	0.012	60.71	42.3
hypothetical protein CDS	1346511	1347545	1035	reverse	0.81	0.81	0.17	0.16	99.36	106.42
mntH CDS	1347977	1349485	1509	reverse	19.72	19.72	1.18	1.9e-20	71.72	154.38
hypothetical protein CDS	1349497	1349820	324	reverse	18.84	18.84	1	1.4e-19	102.44	194.01
sufB 1 CDS	1349820	1351223	1404	reverse	10.02	10.02	0.74	9.5e-11	102.68	163.08
sufU CDS	1351216	1351677	462	reverse	0.31	0.31	0.09	0.49	161.14	162.76
csd CDS	1351664	1352902	1239	reverse	2.19	2.19	0.3	0.0064	114.11	133.7
sufB 2 CDS	1352883	1354091	1209	reverse	2.63	2.63	0.33	0.0024	120.37	143.9
putative ABC transporter ATP-binding protein CDS	1354107	1354901	795	reverse	0.08	0.08	0.04	0.83	148.56	145.21
hmp CDS	1355001	1356200	1200	reverse	0.03	0.03	0.1	0.94	20.04	20.42
Putative thiazole biosynthetic enzyme CDS	1356193	1357722	1530	reverse	0.53	0.53	0.37	0.29	13.82	16.95
mce2R CDS	1357866	1358567	702	forward	0.62	-0.62	-0.37	0.24	22.08	16.18
hypothetical protein CDS	1358619	1359875	1257	reverse	0.06	0.06	0.07	0.87	37.72	37.5
adh CDS	1359982	1361025	1044	reverse	0.01	-0.01	-0.06	0.99	18.39	16.79
hypothetical protein CDS	1361192	1361863	672	reverse	1.52	-1.52	-0.4	0.031	53.19	38.3
hypothetical protein CDS	1362028	1362885	858	reverse	1.56	1.56	0.43	0.028	36.87	47.17
hypothetical protein CDS	1362986	1363096	111	reverse	1.92	-1.92	-0.49	0.012	51.29	34.7
ribD CDS	1363512	1364573	1062	forward	1000	1000	1.69	0	63.61	195.28
ribE CDS	1364566	1365162	597	forward	16.21	16.21	1.08	6.2e-17	73	146.53
ribBA CDS	1365164	1366342	1179	forward	8.64	8.64	0.74	2.3e-09	87.07	138.07
ribH CDS	1366357	1366821	465	forward	9.23	9.23	0.87	5.9e-10	65.5	113.51
hypothetical protein CDS	1366899	1367384	486	reverse	3.1	3.1	0.67	0.0008	33.46	50.43
hypothetical protein CDS	1367522	1367704	183	reverse	1.54	1.54	0.92	0.029	7.53	13.57
hypothetical protein CDS	1368560	1369963	1404	forward	2.29	2.29	0.4	0.0051	68.04	85.53
hypothetical protein CDS	1370059	1370178	120	reverse	0.47	0.47	0.19	0.34	37.59	40.78
hypothetical protein CDS	1370175	1370324	150	reverse	0.47	0.47	0.23	0.34	28.2	31.51
hypothetical protein CDS	1370321	1370776	456	reverse	1.77	1.77	0.58	0.017	24.17	34.24
Endoglucanase CDS	1371156	1372253	1098	reverse	0.18	-0.18	-0.06	0.65	101.77	92.99
Beta-monoglucosyldiacylglycerol synthase CDS	1372253	1373560	1308	reverse	3.76	-3.76	-0.71	0.00017	61.85	36.01
hypothetical protein CDS	1373553	1373696	144	reverse	11.77	-11.77	-1.24	1.7e-12	88.65	35.54
hypothetical protein CDS	1373701	1374552	852	reverse	10.92	-10.92	-1	1.2e-11	114.59	54.23
hypothetical protein CDS	1374675	1375853	1179	reverse	0.57	-0.57	-0.22	0.27	47.81	39.06
dps CDS	1376532	1376999	468	reverse	32.18	-32.18	-0.53	6.6e-33	1102.87	727.2
hypothetical protein CDS	1377133	1377276	144	reverse	7.6	-7.6	-0.49	2.5e-08	267.36	181.23
FMN-binding protein CDS	1377306	1377689	384	reverse	1.01	-1.01	-0.29	0.098	59.9	46.45
hypothetical protein CDS	1377757	1378689	933	reverse	0.15	-0.15	-0.1	0.71	35.27	31.32
aadR CDS	1378704	1379333	630	reverse	0.01	-0.01	-0.03	0.98	50.66	47.1
hypothetical protein CDS	1379351	1379797	447	reverse	0.13	0.13	0.11	0.74	34.1	35.03
hypothetical protein CDS	1380238	1380447	210	reverse	0.29	0.29	0.12	0.51	67.84	69.91
hypothetical protein CDS	1380596	1380736	141	reverse	5.94	5.94	0.56	1.1e-06	104.29	146.49
hypothetical protein CDS	1381312	1382433	1122	reverse	3.1	-3.1	-0.5	0.0008	89.54	60
hypothetical protein CDS	1382520	1382915	396	reverse	3.51	-3.51	-0.53	0.00031	96.77	63.86
hypothetical protein CDS	1382915	1383148	234	reverse	6.87	-6.87	-0.74	1.3e-07	115.32	65.61
hypothetical protein CDS	1383132	1383353	222	reverse	5.39	-5.39	-0.79	4.1e-06	77.74	42.75
hypothetical protein CDS	1383364	1383753	390	reverse	1.02	-1.02	-0.28	0.096	63.3	49.6
hypothetical protein CDS	1383722	1383904	183	reverse	3.22	-3.22	-0.54	0.00061	78.68	51.25
hypothetical protein CDS	1383923	1384486	564	reverse	4.63	-4.63	-0.56	2.3e-05	118.46	76.51
hypothetical protein CDS	1384570	1384992	423	reverse	4.52	-4.52	-0.72	3e-05	73.87	42.69
hypothetical protein CDS	1384989	1385390	402	reverse	1.42	-1.42	-0.42	0.038	48.52	34.37
hypothetical protein CDS	1385436	1385804	369	reverse	5.14	-5.14	-0.98	7.2e-06	53.07	25.57
hypothetical protein CDS	1385798	1386214	417	reverse	1.56	-1.56	-0.45	0.028	49.35	34.4
hypothetical protein CDS	1386245	1388389	2145	reverse	2.76	-2.76	-0.59	0.0017	59.02	37.16
hypothetical protein CDS	1388405	1389472	1068	reverse	3.44	-3.44	-0.68	0.00037	59.91	35.49
hypothetical protein CDS	1389501	1390349	849	reverse	5.27	-5.27	-0.91	5.3e-06	60.83	30.77
hypothetical protein CDS	1390339	1391526	1188	reverse	3.75	-3.75	-0.74	0.00018	58.2	33.01
hypothetical protein CDS	1391516	1391899	384	reverse	1.99	-1.99	-0.51	0.01	51.86	34.67
hypothetical protein CDS	1391892	1392428	537	reverse	1.06	-1.06	-0.36	0.088	42.07	31.08
hypothetical protein CDS	1392442	1393512	1071	reverse	4.01	-4.01	-0.74	9.9e-05	63.58	36.15
hypothetical protein CDS	1393509	1393922	414	reverse	1.8	-1.8	-0.48	0.016	48.47	32.97
yneA CDS	1393924	1394934	1011	reverse	1.72	-1.72	-0.46	0.019	51.21	35.31
hypothetical protein CDS	1394946	1400402	5457	reverse	0.56	-0.56	-0.24	0.27	39.32	31.7
hypothetical protein CDS	1400448	1400693	246	reverse	3.82	-3.82	-0.65	0.00015	70.16	42.32
hypothetical protein CDS	1400665	1401111	447	reverse	3.04	-3.04	-0.52	0.0009	85.9	57.07
hypothetical protein CDS	1401170	1401601	432	reverse	9.78	-9.78	-0.88	1.6e-10	125.7	64.93
hypothetical protein CDS	1401616	1401939	324	reverse	5.27	-5.27	-0.65	5.4e-06	108.11	65.64
hypothetical protein CDS	1401946	1402950	1005	reverse	5.79	-5.79	-0.67	1.6e-06	111.57	66.52
hypothetical protein CDS	1402954	1403499	546	reverse	12.43	-12.43	-1.01	3.7e-13	131.44	62.16
hypothetical protein CDS	1403477	1403896	420	reverse	3.06	-3.06	-0.49	0.00087	92.82	62.93
hypothetical protein CDS	1403906	1404577	672	reverse	2.07	-2.07	-0.44	0.0084	69.22	48.35
hypothetical protein CDS	1404574	1404960	387	reverse	1.98	-1.98	-0.39	0.011	79.3	57.41
hypothetical protein CDS	1404977	1405936	960	reverse	0.34	-0.34	-0.12	0.46	69.81	61.17
hypothetical protein CDS	1405951	1406487	537	reverse	3.78	-3.78	-0.54	0.00017	101.6	66.58
hypothetical protein CDS	1406487	1407698	1212	reverse	4.63	-4.63	-0.6	2.4e-05	105.83	66.51
hypothetical protein CDS	1407698	1408054	357	reverse	1.9	-1.9	-0.42	0.013	67.37	47.77
hypothetical protein CDS	1408065	1408868	804	reverse	4.72	-4.72	-0.85	1.9e-05	58.9	31.07
hypothetical protein CDS	1408855	1410240	1386	reverse	1.37	-1.37	-0.42	0.042	45.83	32.6
hypothetical protein CDS	1410253	1411707	1455	reverse	1.85	-1.85	-0.61	0.014	36.06	22.46
hypothetical protein CDS	1411700	1412245	546	reverse	2.04	-2.04	-0.65	0.0091	33.81	20.45
hypothetical protein CDS	1412343	1412522	180	forward	2.37	-2.37	-0.32	0.0043	144.96	110.41
hypothetical protein CDS	1412571	1412963	393	forward	1.03	1.03	0.14	0.093	203.4	212.78
hypothetical protein CDS	1413340	1413657	318	reverse	0.39	-0.39	-0.17	0.4	52.67	44.59
hypothetical protein CDS	1413900	1414148	249	reverse	10	-10	-1.23	1e-10	75.67	30.71
hypothetical protein CDS	1414136	1414321	186	reverse	6.33	-6.33	-1.07	4.7e-07	56.14	25.36
hypothetical protein CDS	1414322	1414777	456	reverse	2.83	-2.83	-0.63	0.0015	54.03	33.24
hypothetical protein CDS	1416683	1417207	525	reverse	1.77	-1.77	-0.61	0.017	32.48	20.2
hypothetical protein CDS	1417290	1417571	282	reverse	0	0	-0.06	1	13.76	12.57
hypothetical protein CDS	1417597	1418004	408	reverse	0.99	-0.99	-0.52	0.1	22.9	15.19
hypothetical protein CDS	1417967	1418377	411	reverse	0.08	-0.08	-0.15	0.83	14.66	12.54
hypothetical protein CDS	1418364	1418534	171	reverse	1.2	-1.2	-0.78	0.063	14.93	8.27
hypothetical protein CDS	1418524	1418718	195	reverse	2.09	-2.09	-0.92	0.0081	20.95	10.54
hypothetical protein CDS	1418721	1419167	447	reverse	0.61	-0.61	-0.53	0.24	13.54	8.93
hypothetical protein CDS	1419164	1419421	258	reverse	1.25	-1.25	-0.89	0.056	13.23	6.78
hypothetical protein CDS	1419434	1419538	105	reverse	3.79	-3.79	-2	0.00016	13.05	3.1
hypothetical protein CDS	1419528	1419791	264	reverse	1.05	-1.05	-0.65	0.09	14.67	8.85
hypothetical protein CDS	1419788	1420522	735	reverse	0.13	-0.13	-0.21	0.75	10.66	8.77
hypothetical protein CDS	1420524	1421309	786	reverse	0	0	-0.04	1	13.54	12.5
hypothetical protein CDS	1421312	1422190	879	reverse	0.09	-0.09	-0.15	0.82	11.79	10.07
hypothetical protein CDS	1422193	1422558	366	reverse	0.02	0.02	0.18	0.95	9	9.69
hypothetical protein CDS	1422628	1422795	168	reverse	0.34	-0.34	-0.43	0.46	8.51	5.98
hypothetical protein CDS	1422812	1423057	246	reverse	0.36	-0.36	-0.37	0.43	12.04	8.85
hypothetical protein CDS	1423062	1423361	300	reverse	0	0	-0.01	1	9.45	8.93
hypothetical protein CDS	1423451	1423867	417	forward	0.32	0.32	0.14	0.48	47.1	49.2
hypothetical protein CDS	1423826	1423990	165	reverse	0.36	-0.36	-0.13	0.44	66.43	57.52
hypothetical protein CDS	1424002	1424169	168	reverse	1.23	-1.23	-0.38	0.059	48.83	35.72
hypothetical protein CDS	1424417	1424584	168	reverse	0	0	-0.04	1	19.3	17.78
hypothetical protein CDS	1424581	1424799	219	reverse	0.34	-0.34	-0.35	0.45	12.36	9.18
hypothetical protein CDS	1424812	1425555	744	reverse	0.6	-0.6	-0.41	0.25	18.84	13.47
hypothetical protein CDS	1425590	1425799	210	reverse	1.68	-1.68	-0.82	0.021	18.72	10.1
immR 2 CDS	1425970	1426317	348	forward	5.91	-5.91	-0.46	1.2e-06	220.6	151.99
hypothetical protein CDS	1426327	1426725	399	forward	13.49	-13.49	-0.7	3.2e-14	261.25	152.22
hypothetical protein CDS	1426790	1427383	594	forward	3.99	-3.99	-0.24	0.0001	469.6	377.7
hypothetical protein CDS	1427397	1427729	333	forward	0.03	0.03	0.01	0.94	325.91	311.64
Int-Tn CDS	1427816	1428964	1149	forward	4.75	-4.75	-0.59	1.8e-05	109.94	69.28
hypothetical protein CDS	1429060	1429176	117	reverse	0	0	-0.02	1	24.66	23.14
copZ CDS	1429176	1429406	231	reverse	2.81	-2.81	-0.75	0.0016	41	23.2
zosA 1 CDS	1429432	1431333	1902	reverse	0.07	-0.07	-0.14	0.86	15.23	13.15
hypothetical protein CDS	1431505	1431792	288	forward	0.76	-0.76	-0.7	0.17	10.46	6.11
hypothetical protein CDS	1431746	1431964	219	forward	1.13	1.13	0.56	0.074	13.99	19.63
hypothetical protein CDS	1432017	1433048	1032	reverse	1.15	1.15	0.25	0.07	75.16	84.79
cbh CDS	1433453	1434430	978	forward	3.36	-3.36	-0.2	0.00043	558.69	463.26
hypothetical protein CDS	1434534	1435109	576	forward	3.34	3.34	0.27	0.00046	251.53	287.89
DegV domain-containing protein CDS	1435142	1435975	834	reverse	1.23	-1.23	-0.19	0.059	151.31	125.67
eno CDS	1436190	1437476	1287	forward	1000	1000	0.33	0	14833.1	17715.3
hypothetical protein CDS	1437556	1438203	648	reverse	1.89	-1.89	-0.23	0.013	195.85	158.6
hypothetical protein CDS	1438368	1439096	729	forward	0.15	-0.15	-0.19	0.7	17.23	14.36
hypothetical protein CDS	1439171	1440103	933	forward	0.13	-0.13	-0.12	0.74	25.69	22.53
hypothetical protein CDS	1440180	1440422	243	reverse	0.9	-0.9	-0.16	0.13	156.02	132.9
hypothetical protein CDS	1440443	1440652	210	reverse	7.8	-7.8	-0.65	1.6e-08	164.97	100.08
bglK 3 CDS	1440771	1441637	867	forward	0.31	0.31	0.16	0.49	33.72	35.74
bglH 1 CDS	1441821	1443203	1383	forward	7.03	7.03	0.61	9.3e-08	104.72	152.13
gmuC 1 CDS	1443203	1444630	1428	forward	9.39	9.39	0.69	4.1e-10	110.54	169.47
gmuR 1 CDS	1444780	1445502	723	forward	0.14	-0.14	-0.05	0.73	103.46	95.16
bglH 2 CDS	1445513	1446994	1482	forward	0	0	-0.01	1	117.02	110.57
hypothetical protein CDS	1447097	1447507	411	forward	4.28	-4.28	-0.45	5.2e-05	156.97	108.8
gmuC 2 CDS	1447615	1448967	1353	reverse	4.94	4.94	0.48	1.2e-05	121.59	160.79
hypothetical protein CDS	1449138	1449515	378	reverse	0.74	0.74	0.4	0.18	17.7	22.23
hypothetical protein CDS	1449609	1451012	1404	reverse	1.53	1.53	0.31	0.03	72.57	85.49
hypothetical protein CDS	1451146	1451265	120	reverse	2.29	2.29	0.47	0.0052	49.36	64.9
celD CDS	1451361	1451732	372	reverse	3.62	3.62	0.13	0.00024	1265.67	1317.79
celA CDS	1451773	1452111	339	reverse	1000	-1000	-0.4	0	2434.41	1753.19
gmuR 2 CDS	1452477	1453181	705	forward	1.28	-1.28	-0.29	0.053	76.66	59.51
bglA CDS	1453268	1454716	1449	forward	1.77	1.77	0.24	0.017	135.72	152.45
hypothetical protein CDS	1454780	1455436	657	reverse	0.49	-0.49	-0.12	0.32	101.73	88.75
rihC 2 CDS	1455568	1456494	927	forward	1.14	-1.14	-0.19	0.072	146.87	122.16
hypothetical protein CDS	1456520	1457035	516	reverse	2.85	-2.85	-0.4	0.0014	124.34	89.63
nqrC CDS	1457045	1457311	267	reverse	4.1	-4.1	-0.43	7.9e-05	163.51	115.41
hypothetical protein CDS	1457645	1459255	1611	forward	0.5	0.5	0.18	0.32	49.11	52.86
pbpX 3 CDS	1459298	1460401	1104	reverse	0.22	-0.22	-0.06	0.61	120.48	109.75
asd CDS	1460504	1461562	1059	reverse	6.84	6.84	0.51	1.5e-07	153.33	207.09
patA 2 CDS	1461562	1462737	1176	reverse	0.41	0.41	0.09	0.39	248.64	251.02
dapB CDS	1462749	1463528	780	reverse	2.12	2.12	0.26	0.0077	150.66	171.34
dapA CDS	1463535	1464461	927	reverse	1.33	1.33	0.17	0.046	201.49	214.93
N-acetyldiaminopimelate deacetylase CDS	1464463	1465617	1155	reverse	0.53	-0.53	-0.09	0.29	182.09	161.91
dapH CDS	1465619	1466326	708	reverse	2.51	-2.51	-0.32	0.0031	155.45	118.11
lysA CDS	1466341	1467651	1311	reverse	1.22	-1.22	-0.21	0.06	130.63	107.24
yclM 2 CDS	1468110	1469465	1356	forward	2.13	2.13	0.48	0.0073	42.8	56.83
dapF CDS	1469474	1470478	1005	forward	4.73	4.73	0.69	1.9e-05	51.24	78.65
yjeM 2 CDS	1470522	1471538	1017	reverse	0.15	-0.15	-0.1	0.71	35.04	31.1
yjeM 3 CDS	1471764	1472024	261	reverse	1.15	-1.15	-0.3	0.072	65.34	50.37
engB CDS	1472146	1472736	591	reverse	4.49	4.49	0.33	3.2e-05	239.19	284.93
clpX CDS	1472726	1473991	1266	reverse	1.9	1.9	0.18	0.013	288.62	309.88
tig CDS	1474120	1475451	1332	reverse	0.88	-0.88	-0.04	0.13	2508.61	2324.79
tuf CDS	1475597	1476787	1191	reverse	1000	1000	0.35	0	10197.9	12357.7
hypothetical protein CDS	1476977	1477810	834	reverse	0.62	0.62	0.12	0.24	167.97	173.16
rnj2 CDS	1477841	1479598	1758	reverse	0.17	0.17	0.04	0.68	359.44	351.2
rpsO CDS	1479756	1480025	270	reverse	1000	1000	1.05	0	1982.28	3895.28
rpsT CDS	1480227	1480484	258	forward	1000	1000	0.86	0	2119.11	3640.14
hypothetical protein CDS	1480548	1481534	987	reverse	1.11	-1.11	-0.2	0.079	129.59	107.04
comEC CDS	1481531	1483819	2289	reverse	0.53	0.53	0.28	0.29	21.77	25.16
comEA CDS	1483788	1484477	690	reverse	1.12	1.12	0.57	0.076	15.47	21.8
lon CDS	1484552	1485595	1044	reverse	3.19	3.19	0.42	0.00064	96.01	121.59
coaD 2 CDS	1485588	1486073	486	reverse	3.53	3.53	0.38	0.00029	130.7	161.38
rsmD CDS	1486076	1486624	549	reverse	1.98	1.98	0.27	0.011	130.39	148.91
hypothetical protein CDS	1486621	1486965	345	reverse	0.12	0.12	0.06	0.76	107.23	106.23
ftsW CDS	1486962	1488146	1185	reverse	0.31	0.31	0.09	0.49	136.03	137.84
typA CDS	1488246	1490090	1845	reverse	1000	1000	0.69	0	658.22	1006.38
def 2 CDS	1490343	1490897	555	forward	12.01	12.01	0.65	9.9e-13	165.79	247.44
hypothetical protein CDS	1491167	1492012	846	reverse	0.03	0.03	0.06	0.93	34.98	34.54
hypothetical protein CDS	1492009	1492338	330	reverse	1.14	1.14	0.32	0.073	42.94	51
hypothetical protein CDS	1492601	1492822	222	forward	8.19	8.19	0.24	6.5e-09	895.86	1006.09
rnj1 CDS	1492829	1494508	1680	forward	1000	1000	0.61	0	627.27	910.18
ytlR CDS	1494546	1495502	957	forward	1.38	1.38	0.27	0.042	76.54	87.82
hypothetical protein CDS	1495528	1497165	1638	reverse	2.21	-2.21	-0.4	0.0062	87.69	63.22
recD2 CDS	1497272	1499641	2370	reverse	0.25	-0.25	-0.06	0.56	170.52	155.68
lapB 2 CDS	1499634	1500284	651	reverse	6.18	-6.18	-0.49	6.5e-07	209.61	141.96
pspB 3 CDS	1500284	1500943	660	reverse	5.27	-5.27	-0.48	5.4e-06	179.83	122.14
hypothetical protein CDS	1501140	1502174	1035	forward	0.72	0.72	0.16	0.19	102.59	108.55
mnmA CDS	1502213	1503340	1128	reverse	9.14	9.14	0.47	7.3e-10	247.83	326.26
hypothetical protein CDS	1503348	1503689	342	reverse	18.78	18.78	0.7	1.6e-19	225.67	349.14
iscS 1 CDS	1503737	1504894	1158	reverse	0.1	0.1	0.03	0.79	327.86	318.1
mtnN CDS	1504897	1505592	696	reverse	6.37	6.37	0.41	4.3e-07	223.83	282.45
hypothetical protein CDS	1505611	1505925	315	reverse	4.59	-4.59	-0.22	2.6e-05	679.19	555.58
nudF CDS	1505928	1506497	570	reverse	8.45	-8.45	-0.32	3.6e-09	633.33	480.23
cspA CDS	1506513	1506716	204	reverse	25.45	-25.45	-0.49	3.6e-26	977.41	660.04
ileS CDS	1506716	1509517	2802	reverse	2.36	2.36	0.14	0.0043	667.73	697.25
divIVA CDS	1509745	1510569	825	reverse	3.17	-3.17	-0.16	0.00067	766.09	651.11
hypothetical protein CDS	1510545	1511345	801	reverse	8.28	-8.28	-0.41	5.3e-09	404.88	289.75
hypothetical protein CDS	1511345	1511647	303	reverse	3.45	-3.45	-0.17	0.00036	760.18	641.79
sepF CDS	1511647	1512084	438	reverse	6.69	6.69	0.23	2e-07	777.33	867.06
ftsZ CDS	1512102	1513445	1344	reverse	0.04	0.04	0.01	0.91	883.93	844.23
ftsA CDS	1513460	1514821	1362	reverse	0.14	0.14	0.03	0.72	443.69	431.18
divIB CDS	1514884	1515741	858	reverse	1.89	-1.89	-0.17	0.013	372.27	315.17
murG CDS	1515758	1516864	1107	reverse	1.26	1.26	0.14	0.055	295.39	308.14
murD CDS	1516866	1518245	1380	reverse	3.9	3.9	0.31	0.00013	228.42	268.34
mraY CDS	1518253	1519221	969	reverse	2.99	2.99	0.32	0.001	146.28	173.9
pbpB CDS	1519228	1521387	2160	reverse	0.22	0.22	0.08	0.6	189.76	190.28
ftsL 2 CDS	1521387	1521749	363	reverse	9.39	9.39	0.31	4e-10	641.07	752.32
rsmH CDS	1521763	1522710	948	reverse	0.02	0.02	0.01	0.95	849.58	810.04
mraZ CDS	1522716	1523147	432	reverse	0.25	0.25	0.04	0.56	712.54	696.25
hypothetical protein CDS	1523318	1523647	330	reverse	0.07	-0.07	-0.02	0.86	133.84	125.18
hypothetical protein CDS	1523741	1523866	126	forward	20.82	20.82	0.63	1.5e-21	326.62	478.71
hypothetical protein CDS	1523908	1524447	540	reverse	0.29	0.29	0.05	0.51	525.83	518.65
mreC CDS	1524447	1525298	852	reverse	1.06	-1.06	-0.08	0.086	677.75	608.89
mreB 1 CDS	1525344	1526348	1005	reverse	6.03	6.03	0.18	9.3e-07	1130.06	1217.85
hypothetical protein CDS	1526434	1527066	633	reverse	4.75	-4.75	-0.4	1.8e-05	221.58	159.14
Phosphorylated carbohydrates phosphatase CDS	1527102	1527779	678	reverse	3.39	-3.39	-0.33	0.00041	214.67	162.37
fpgS CDS	1527757	1529040	1284	reverse	0.03	0.03	0.02	0.94	204.04	196.06
valS CDS	1529041	1531680	2640	reverse	2.94	2.94	0.17	0.0011	516.95	554
hypothetical protein CDS	1531996	1532532	537	reverse	0.39	0.39	0.15	0.4	48.92	51.67
hypothetical protein CDS	1532525	1533733	1209	reverse	0.66	0.66	0.26	0.22	32.84	37.45
yoaB CDS	1533866	1536481	2616	reverse	9.54	9.54	1.2	2.9e-10	32.5	70.7
hypothetical protein CDS	1536687	1536893	207	reverse	3.36	-3.36	-0.34	0.00044	201.41	151.16
hypothetical protein CDS	1536927	1537202	276	reverse	1.01	-1.01	-0.21	0.098	106.19	87.38
hypothetical protein CDS	1537199	1537711	513	reverse	0.09	0.09	0.12	0.81	16.97	17.47
csbB CDS	1537859	1538788	930	reverse	0.05	0.05	0.04	0.89	75.88	74.25
hypothetical protein CDS	1538788	1539207	420	reverse	0.03	-0.03	-0.06	0.94	40	36.55
hypothetical protein CDS	1539438	1539743	306	reverse	0.25	-0.25	-0.1	0.56	52.48	46.34
rluB 2 CDS	1539844	1540548	705	reverse	0	0	-0.01	1	38.02	35.95
hypothetical protein CDS	1540682	1541938	1257	reverse	0.18	0.18	0.16	0.66	20.62	21.81
thiI CDS	1542165	1543382	1218	reverse	1.08	1.08	0.09	0.084	765.03	775.9
iscS 2 CDS	1543382	1544548	1167	reverse	4.64	-4.64	-0.31	2.3e-05	333.16	254.41
ezrA CDS	1544630	1546342	1713	reverse	4.17	4.17	0.38	6.7e-05	155.61	192.58
rpsD CDS	1546627	1547238	612	forward	1000	1000	1	0	2615.51	4970.57
hypothetical protein CDS	1547330	1547797	468	forward	0.05	-0.05	-0.03	0.88	103.98	96.74
putative AAA domain-containing protein CDS	1547798	1549105	1308	forward	0.9	0.9	0.22	0.13	69.99	77.44
hypothetical protein CDS	1549416	1549697	282	forward	1.65	-1.65	-0.15	0.022	379.88	325.64
Putative universal stress protein CDS	1549758	1550222	465	forward	10.68	10.68	0.29	2.1e-11	854.52	988.93
rodA CDS	1550303	1551496	1194	reverse	9.05	9.05	0.28	8.8e-10	746.51	860.41
hypothetical protein CDS	1551518	1551745	228	reverse	23.86	-23.86	-0.43	1.4e-24	1181.11	834.42
Putative membrane protein insertion efficiency factor CDS	1551754	1552047	294	reverse	19.33	-19.33	-0.38	4.7e-20	1181.6	863.47
mreB 2 CDS	1552061	1553050	990	reverse	0.04	0.04	0.01	0.92	710.77	678.83
hypothetical protein CDS	1553134	1553364	231	reverse	0.66	-0.66	-0.16	0.22	98.58	83.98
atpC CDS	1553431	1553871	441	reverse	7.73	-7.73	-0.1	1.8e-08	5776.61	5127.39
atpD CDS	1553883	1555322	1440	reverse	26.23	26.23	0.23	5.9e-27	3624.97	4030.32
atpG CDS	1555345	1556307	963	reverse	1.35	1.35	0.06	0.045	3789.24	3750.3
atpA CDS	1556318	1557829	1512	reverse	19.91	19.91	0.22	1.2e-20	2996.85	3306.36
atpH CDS	1557844	1558392	549	reverse	0.07	0.07	0.01	0.84	2612.13	2493.83
atpF CDS	1558392	1558898	507	reverse	5.19	5.19	0.11	6.4e-06	3244.76	3332.76
atpE CDS	1558955	1559179	225	reverse	1000	1000	0.56	0	1842.38	2570.63
atpB CDS	1559200	1559913	714	reverse	1000	1000	0.29	0	3001.48	3481.85
upp CDS	1560036	1560665	630	reverse	10.02	10.02	0.28	9.6e-11	840.71	968.28
ywlC CDS	1560750	1561754	1005	reverse	0.02	0.02	0.01	0.95	313.83	300.37
prmC CDS	1561757	1562602	846	reverse	1.44	-1.44	-0.15	0.036	311.07	266.29
prfA CDS	1562595	1563683	1089	reverse	0.41	0.41	0.09	0.39	248.11	250.62
tdk CDS	1563700	1564299	600	reverse	5.64	-5.64	-0.48	2.3e-06	194.54	132.54
murF 2 CDS	1564435	1565787	1353	forward	3.93	3.93	0.28	0.00012	286.32	329.52
pbpX 4 CDS	1566095	1567105	1011	forward	0.07	-0.07	-0.04	0.86	74.12	68.55
hsrA 2 CDS	1567214	1568587	1374	reverse	0.77	0.77	0.34	0.17	22.24	26.82
pgi CDS	1568709	1570046	1338	reverse	21.32	21.32	0.26	4.8e-22	2222.03	2524.74
hypothetical protein CDS	1570134	1570736	603	reverse	0.03	0.03	0.02	0.94	168.47	162.2
ltaS1 2 CDS	1570879	1573059	2181	forward	0	0	0.01	1	98.98	94.91
baeS 2 CDS	1573101	1574555	1455	reverse	0.67	0.67	0.13	0.21	140.67	146.18
srrA 1 CDS	1574555	1575277	723	reverse	2.3	-2.3	-0.23	0.0051	252.9	204.77
hypothetical protein CDS	1575280	1575669	390	reverse	0.6	-0.6	-0.09	0.25	250.85	223.94
gmuF 1 CDS	1575705	1576667	963	reverse	0.27	0.27	0.1	0.54	96.58	98.32
patB CDS	1576760	1577923	1164	reverse	0.2	0.2	0.1	0.63	53.32	54.39
hypothetical protein CDS	1577932	1578819	888	reverse	0.76	-0.76	-0.33	0.17	30.04	22.66
ackA 2 CDS	1579423	1580607	1185	reverse	3.09	3.09	0.34	0.00081	143.62	172.44
hsdM 2 CDS	1580652	1581653	1002	reverse	0.08	0.08	0.06	0.84	69.46	68.97
hypothetical protein CDS	1581712	1581876	165	reverse	0	0	0.14	1	6.81	7.1
hypothetical protein CDS	1581848	1582375	528	reverse	0.02	0.02	0.11	0.95	6.53	6.71
hypothetical protein CDS	1582329	1582598	270	reverse	0	0	-0.13	1	5.96	5.17
hypothetical protein CDS	1582595	1583020	426	reverse	0.26	-0.26	-0.32	0.55	9.83	7.47
epsG CDS	1582995	1583336	342	reverse	0.2	-0.2	-0.37	0.63	9.11	6.69
hypothetical protein CDS	1583397	1584398	1002	reverse	0	0	0.16	1	4.56	4.85
comGA CDS	1584367	1585341	975	reverse	0.32	0.32	0.68	0.48	3.43	5.21
putative transcriptional regulatory protein CDS	1585541	1586269	729	reverse	1000	1000	0.52	0	1364.38	1856.28
hypothetical protein CDS	1586354	1586875	522	reverse	4.1	-4.1	-0.74	8e-05	62.6	35.5
yhfK CDS	1586947	1587591	645	reverse	0.51	0.51	0.13	0.31	113.96	118.05
rpsZ 2 CDS	1587620	1587805	186	reverse	8.2	-8.2	-0.65	6.3e-09	175.14	106.25
hypothetical protein CDS	1587815	1587916	102	reverse	2.05	-2.05	-0.42	0.0089	71.08	50.35
ycaM 2 CDS	1588181	1589806	1626	forward	7.81	7.81	0.53	1.6e-08	165.79	226.61
Thermostable monoacylglycerol lipase CDS	1589851	1590801	951	reverse	0.07	0.07	0.04	0.85	113.64	111.27
bglH 3 CDS	1590973	1592448	1476	reverse	1.07	1.07	0.24	0.085	77.51	86.69
bglF 2 CDS	1592490	1594511	2022	reverse	0	0	-0.04	1	14.46	13.35
licT CDS	1594639	1595472	834	reverse	5.86	5.86	0.77	1.4e-06	51	82.83
garK CDS	1595682	1596827	1146	forward	0	0	0.02	1	51.02	48.98
yfkJ CDS	1596852	1597307	456	reverse	2.71	2.71	0.31	0.002	146.13	171.76
hypothetical protein CDS	1597307	1598023	717	reverse	1.31	-1.31	-0.16	0.049	252.03	214.54
copY CDS	1598038	1598478	441	reverse	1.11	-1.11	-0.12	0.078	308.1	268.55
yidA 3 CDS	1598509	1599324	816	reverse	1.95	1.95	0.22	0.011	191.51	212.01
glmM CDS	1599425	1600777	1353	reverse	0.22	0.22	0.04	0.6	726.6	707.97
cdaR CDS	1600800	1601759	960	reverse	0.78	-0.78	-0.09	0.17	376.07	336.05
dacA 2 CDS	1601756	1602598	843	reverse	1.17	-1.17	-0.19	0.068	145.76	121.22
potD CDS	1602637	1603710	1074	reverse	0.35	0.35	0.12	0.45	82.01	84.41
ydcV 2 CDS	1603707	1604522	816	reverse	3.51	3.51	0.62	0.00031	44.9	65.64
potB 2 CDS	1604519	1605331	813	reverse	1.89	1.89	0.42	0.013	49.99	63.38
potA 2 CDS	1605321	1606418	1098	reverse	0.53	0.53	0.15	0.29	70.43	74.28
murB CDS	1606485	1607381	897	reverse	4.08	-4.08	-0.31	8.3e-05	303.74	233.1
polC 2 CDS	1607477	1608010	534	forward	1.28	-1.28	-0.26	0.052	97.77	77.78
tsaE CDS	1608048	1608527	480	reverse	3.95	3.95	0.36	0.00011	163.18	199.28
pta CDS	1608527	1609516	990	reverse	1.95	1.95	0.26	0.011	133.17	151.71
ung CDS	1609527	1610225	699	reverse	0.01	-0.01	-0.01	0.97	117.24	110.29
ywpJ CDS	1610293	1611168	876	forward	0.11	-0.11	-0.07	0.77	39.72	35.97
hypothetical protein CDS	1611188	1611682	495	forward	1.09	1.09	0.31	0.081	45.59	53.74
hypothetical protein CDS	1612056	1613105	1050	reverse	2.35	2.35	0.55	0.0045	36.47	50.61
tpiA CDS	1613390	1614148	759	reverse	1000	1000	0.53	0	3655.33	5007.14
pgk CDS	1614173	1615384	1212	reverse	1000	1000	0.51	0	3236.84	4379.65
gapA1 CDS	1615499	1616515	1017	reverse	1000	1000	0.5	0	18435.3	24818.9
cggR CDS	1616568	1617599	1032	reverse	1000	1000	0.73	0	459.37	721.47
hypothetical protein CDS	1618014	1619546	1533	reverse	6.15	6.15	0.44	7e-07	186.69	239.83
ycaM 3 CDS	1619715	1621148	1434	forward	10.71	10.71	0.63	2e-11	158.1	232.48
hypothetical protein CDS	1621215	1622000	786	reverse	1.49	-1.49	-0.2	0.032	191.61	158.56
hmrR CDS	1622084	1622521	438	reverse	0.12	-0.12	-0.06	0.76	58.46	53.21
ribZ 2 CDS	1622682	1624154	1473	forward	0.01	0.01	0.03	0.97	62.36	60.54
hypothetical protein CDS	1624155	1624490	336	forward	0.49	-0.49	-0.13	0.32	87.15	75.6
hypothetical protein CDS	1624560	1625417	858	forward	0.83	0.83	0.17	0.15	107.09	114.48
fetB CDS	1625935	1626693	759	reverse	2.95	-2.95	-0.31	0.0011	196.88	150.41
fetA CDS	1626690	1627328	639	reverse	4.75	-4.75	-0.42	1.8e-05	206.88	147.16
hypothetical protein CDS	1627437	1629065	1629	reverse	11.49	11.49	0.29	3.2e-12	904.18	1049.3
clpP CDS	1629260	1629844	585	forward	9.63	9.63	0.39	2.4e-10	404.99	502.37
whiA CDS	1629909	1630844	936	reverse	5.59	5.59	0.66	2.6e-06	69.47	104.22
Putative gluconeogenesis factor CDS	1630837	1631880	1044	reverse	5.81	5.81	0.44	1.5e-06	168.88	218.32
Nucleotide-binding protein CDS	1631891	1632772	882	reverse	0.16	0.16	0.06	0.7	171.79	169.94
hypothetical protein CDS	1632866	1633408	543	reverse	10.24	10.24	0.48	5.8e-11	274.3	362.5
uvrA 2 CDS	1633481	1636321	2841	reverse	8.68	8.68	0.94	2.1e-09	49.81	90.93
uvrB CDS	1636311	1638341	2031	reverse	11.99	11.99	1.34	1e-12	31.66	76.09
pgcA CDS	1638444	1640168	1725	reverse	1.04	1.04	0.12	0.091	364.11	374.91
trxB CDS	1640335	1641273	939	reverse	1.33	1.33	0.11	0.047	618	633.3
gpsA CDS	1641355	1642374	1020	reverse	2.61	2.61	0.17	0.0025	489.38	521.85
lgt CDS	1642415	1643254	840	reverse	4	-4	-0.27	9.9e-05	383.08	302.55
hprK CDS	1643247	1644215	969	reverse	0.11	-0.11	-0.02	0.77	370.97	347.76
hypothetical protein CDS	1644230	1644502	273	reverse	0.06	0.06	0.03	0.87	192.27	185.98
prfB CDS	1644511	1645509	999	reverse	1.56	1.56	0.19	0.027	203.07	219.27
secA CDS	1645692	1648091	2400	reverse	19.04	19.04	0.48	9.2e-20	539.07	713
hpf CDS	1648233	1648778	546	reverse	16.74	16.74	0.24	1.8e-17	1958.77	2201.47
hypothetical protein CDS	1648859	1649554	696	reverse	0.79	-0.79	-0.52	0.16	17.75	11.79
comFA CDS	1649551	1650831	1281	reverse	1.93	-1.93	-1.15	0.012	13.99	5.99
yigZ CDS	1650877	1651539	663	forward	0.31	0.31	0.13	0.48	52.64	54.56
tagO CDS	1651574	1652731	1158	reverse	1.1	-1.1	-0.17	0.079	179.79	152.05
rny CDS	1652835	1654472	1638	reverse	6.14	6.14	0.31	7.3e-07	394.64	463.07
recA CDS	1654588	1655688	1101	reverse	1.01	1.01	0.11	0.098	468.94	479.57
pgsA CDS	1655881	1656441	561	reverse	1000	1000	0.58	0	604.72	858.7
hypothetical protein CDS	1656459	1657481	1023	reverse	0.39	0.39	0.06	0.41	788.54	778.48
fabG CDS	1657549	1658277	729	reverse	3.45	-3.45	-0.23	0.00035	432.02	350.34
putative zinc protease CDS	1658291	1659535	1245	reverse	0	0	0	1	207.71	196.98
hypothetical protein CDS	1659532	1660746	1215	reverse	0.18	0.18	0.08	0.67	92.52	93.15
spoIIIE CDS	1660733	1663156	2424	reverse	2.21	2.21	0.26	0.0061	157.76	179.94
hypothetical protein CDS	1663169	1663564	396	reverse	0.03	0.03	0.02	0.93	194.89	187.56
trmL CDS	1663564	1664124	561	reverse	0.09	0.09	0.03	0.82	183.9	178.72
hypothetical protein CDS	1664187	1665374	1188	reverse	3	3	0.21	0.001	370.08	406.09
hypothetical protein CDS	1665391	1665771	381	reverse	6.53	6.53	0.32	3e-07	379.47	450.99
pgl CDS	1665951	1666979	1029	forward	3.39	-3.39	-0.22	0.00041	451.85	368.31
hypothetical protein CDS	1667091	1667783	693	forward	2.64	-2.64	-0.34	0.0023	144.49	108.14
sph 1 CDS	1667818	1669593	1776	reverse	0.22	-0.22	-0.05	0.6	157.48	144.05
rluD 3 CDS	1669699	1670604	906	reverse	1.24	1.24	0.38	0.057	36.29	44.98
nadK CDS	1670597	1671400	804	reverse	2.29	2.29	0.28	0.0051	147.02	169.21
yjbM CDS	1671397	1672029	633	reverse	0.22	0.22	0.08	0.61	130.47	131.09
hypothetical protein CDS	1672106	1672714	609	forward	0.34	-0.34	-0.1	0.46	79.61	70.31
hypothetical protein CDS	1672801	1673418	618	forward	0.12	-0.12	-0.03	0.76	175.32	163.06
hypothetical protein CDS	1673426	1673533	108	reverse	0.37	0.37	0.15	0.43	46.81	49.19
hypothetical protein CDS	1673523	1674275	753	reverse	0.06	-0.06	-0.05	0.87	48.99	44.86
mecA CDS	1674347	1675093	747	reverse	1000	-1000	-0.8	0	1346.47	735.88
spxA 2 CDS	1675198	1675596	399	reverse	34.46	-34.46	-0.33	3.4e-35	2760.27	2081.65
ptsI CDS	1675820	1677553	1734	reverse	1000	1000	0.46	0	1663.23	2172.4
ptsH CDS	1677553	1677819	267	reverse	1000	1000	0.52	0	1523.02	2070.51
clpE 1 CDS	1678319	1680511	2193	forward	1.51	1.51	0.24	0.031	113.63	127.51
hypothetical protein CDS	1680657	1680938	282	forward	11.88	11.88	0.36	1.3e-12	589.28	718.49
prfC CDS	1681002	1682573	1572	reverse	0.66	-0.66	-0.08	0.22	361.95	325.82
corC 1 CDS	1682573	1683439	867	reverse	7.1	-7.1	-0.48	8e-08	256.27	175.07
hypothetical protein CDS	1683542	1684003	462	forward	1.97	1.97	0.23	0.011	182.47	203.18
hypothetical protein CDS	1684004	1684486	483	reverse	0.54	-0.54	-0.13	0.29	106.03	91.83
recX CDS	1684495	1685307	813	reverse	1.28	-1.28	-0.29	0.052	78.51	60.97
rlmCD 1 CDS	1685432	1686820	1389	forward	6.02	-6.02	-0.36	9.4e-07	362.64	268.81
hypothetical protein CDS	1687260	1687889	630	reverse	5.88	-5.88	-0.48	1.3e-06	202.86	137.83
hypothetical protein CDS	1687989	1688180	192	reverse	7.74	-7.74	-0.47	1.8e-08	292.53	200.76
hypothetical protein CDS	1688274	1688558	285	forward	6.39	-6.39	-0.57	4.1e-07	164.29	105.09
mvaS CDS	1688586	1689752	1167	reverse	2.69	2.69	0.25	0.002	215.33	243.98
mvaA CDS	1689752	1690963	1212	reverse	3.53	3.53	0.31	0.0003	197.71	232.85
thlA CDS	1690960	1692123	1164	reverse	1.29	1.29	0.18	0.052	171.58	184.4
gtaB CDS	1692234	1693136	903	reverse	0.92	0.92	0.1	0.12	568.2	577.34
hypothetical protein CDS	1693197	1694120	924	reverse	1.12	-1.12	-0.13	0.075	297.41	258.31
map CDS	1694129	1694956	828	reverse	2.03	2.03	0.2	0.0092	241.83	264.02
hypothetical protein CDS	1695118	1696152	1035	reverse	0.7	0.7	0.18	0.2	68.57	74
Flavodoxin CDS	1696347	1696793	447	forward	4.53	-4.53	-0.32	2.9e-05	311.45	236.35
hypothetical protein CDS	1696786	1697313	528	forward	0.85	-0.85	-0.11	0.14	257.87	226.52
hypothetical protein CDS	1697487	1698857	1371	forward	0	0	-0.02	1	6.18	5.78
mnaA CDS	1699006	1700148	1143	reverse	0.07	-0.07	-0.03	0.85	144.92	135.09
gmuC 3 CDS	1700635	1701963	1329	reverse	3.48	3.48	0.45	0.00033	91.88	118.91
yfmL CDS	1701960	1703195	1236	reverse	0.2	-0.2	-0.06	0.63	121.81	110.99
hypothetical protein CDS	1703198	1703905	708	reverse	0.31	-0.31	-0.08	0.5	109.95	98.68
hypothetical protein CDS	1704027	1705433	1407	reverse	0.66	-0.66	-0.22	0.22	52.78	43.13
steT 1 CDS	1705622	1706923	1302	forward	2.56	2.56	0.15	0.0027	588.27	620.24
urdA 1 CDS	1706975	1708855	1881	reverse	3.47	-3.47	-0.47	0.00034	116.93	80.34
hypothetical protein CDS	1709188	1709499	312	forward	2.28	2.28	0.47	0.0052	50.32	66.2
hypothetical protein CDS	1709462	1710019	558	forward	0.08	0.08	0.05	0.83	71.51	70.48
urdA 2 CDS	1710099	1711868	1770	reverse	0.04	0.04	0.04	0.91	66.47	64.77
hpt 1 CDS	1712041	1712610	570	reverse	6.56	-6.56	-0.34	2.7e-07	441.4	331.81
corC 2 CDS	1712717	1714075	1359	reverse	4.42	4.42	0.3	3.8e-05	286.99	334.76
nfnB CDS	1714178	1714834	657	reverse	1.62	-1.62	-0.22	0.024	181.32	148.14
hypothetical protein CDS	1714906	1715172	267	reverse	5.28	-5.28	-0.64	5.2e-06	109.1	66.49
crr CDS	1715291	1715776	486	reverse	0.58	-0.58	-0.06	0.26	470.31	428.04
hypothetical protein CDS	1715797	1716294	498	reverse	1.37	-1.37	-0.15	0.042	288.32	246.5
glvR 1 CDS	1716281	1717090	810	reverse	3.7	-3.7	-0.28	0.0002	311	242.49
malP 1 CDS	1717152	1719032	1881	reverse	2.03	2.03	0.36	0.0092	73.09	89.21
yidA 4 CDS	1719641	1720447	807	forward	0.16	-0.16	-0.15	0.69	27.11	23.24
hypothetical protein CDS	1720503	1721351	849	reverse	1.58	-1.58	-0.51	0.026	37.77	25.22
xpkA 2 CDS	1721418	1723817	2400	reverse	24.51	-24.51	-0.62	3.1e-25	615.12	379.34
glcR 2 CDS	1724117	1724881	765	forward	0.37	-0.37	-0.26	0.43	22.26	17.66
hypothetical protein CDS	1724887	1725246	360	forward	0	0	0.05	1	24.89	24.5
ybjI 4 CDS	1725368	1726195	828	forward	1.23	-1.23	-0.31	0.059	68.76	52.79
gmuR 3 CDS	1726289	1727014	726	reverse	1.28	-1.28	-0.18	0.053	178.75	149.63
rihC 3 CDS	1727014	1727940	927	reverse	1.12	-1.12	-0.18	0.075	158.83	133.21
kup 2 CDS	1728022	1730031	2010	reverse	9.1	9.1	0.52	7.9e-10	202.51	275.34
rpiA CDS	1730163	1730855	693	reverse	0.11	-0.11	-0.02	0.78	234.34	219.23
rbsK/rbiA 1 CDS	1730855	1731781	927	reverse	1.33	-1.33	-0.16	0.047	239.52	203.36
hypothetical protein CDS	1731871	1732674	804	reverse	4.95	-4.95	-0.7	1.1e-05	87.77	51.42
msmE 2 CDS	1732838	1733215	378	forward	3.75	-3.75	-0.25	0.00018	387.68	308.66
ugpB 2 CDS	1733200	1734141	942	forward	7.89	-7.89	-0.33	1.3e-08	554.1	417.44
hypothetical protein CDS	1734205	1735605	1401	reverse	0.67	-0.67	-0.13	0.21	137.78	119.3
hypothetical protein CDS	1735986	1737227	1242	forward	0.88	0.88	0.17	0.13	112.65	120.1
hypothetical protein CDS	1737559	1738737	1179	forward	0.37	0.37	0.18	0.43	33.65	36.32
hypothetical protein CDS	1738892	1739389	498	forward	4.81	-4.81	-0.19	1.5e-05	914.78	761.81
hypothetical protein CDS	1739697	1741103	1407	forward	0.41	-0.41	-0.15	0.39	51.59	44.1
hypothetical protein CDS	1741226	1742452	1227	reverse	1.55	1.55	0.47	0.028	30.94	40.83
hypothetical protein CDS	1742713	1743633	921	reverse	1.74	-1.74	-0.29	0.018	115.51	89.59
glnP 2 CDS	1743709	1744362	654	reverse	5.4	5.4	0.3	4e-06	358.2	418.3
glnM CDS	1744380	1745021	642	reverse	0.06	0.06	0.02	0.88	337.94	325.21
glnH 2 CDS	1745021	1745839	819	reverse	16.15	-16.15	-0.51	7.1e-17	565.25	377.27
glnQ 3 CDS	1745851	1746591	741	reverse	2.42	-2.42	-0.18	0.0038	424.13	354.95
udk 2 CDS	1747230	1747859	630	forward	0.04	0.04	0.03	0.91	65.61	63.75
hypothetical protein CDS	1747924	1748790	867	reverse	18.05	-18.05	-0.7	8.9e-19	357.89	208.74
hypothetical protein CDS	1748821	1749315	495	reverse	24.44	-24.44	-0.89	3.6e-25	332	170.69
ykoE CDS	1749422	1750000	579	reverse	0.1	-0.1	-0.11	0.8	27.34	24.1
putative ABC transporter ATP-binding protein CDS	1750181	1751950	1770	reverse	0.84	0.84	0.31	0.14	31.46	37.06
putative ABC transporter ATP-binding protein CDS	1751951	1753684	1734	reverse	0.47	0.47	0.25	0.34	22.56	25.55
hypothetical protein CDS	1753671	1754123	453	reverse	0.44	0.44	0.29	0.36	19.89	23.11
glnH 3 CDS	1754301	1755119	819	forward	1.5	1.5	0.29	0.031	77.59	90.21
carA 3 CDS	1755161	1755829	669	reverse	5.15	5.15	0.34	7.1e-06	248.78	300.02
hypothetical protein CDS	1756006	1757040	1035	forward	0.75	0.75	0.17	0.18	93.27	99.51
steT 2 CDS	1757169	1758500	1332	forward	2.13	2.13	0.48	0.0074	43.57	57.54
steT 3 CDS	1758727	1760046	1320	forward	0.66	0.66	0.37	0.22	18.01	22.03
hypothetical protein CDS	1760043	1760846	804	reverse	0.2	0.2	0.13	0.62	35.22	36.52
ltrA 5 CDS	1760965	1762263	1299	reverse	0.68	0.68	0.34	0.21	20.79	25.05
ydhF CDS	1762874	1763794	921	reverse	0.18	0.18	0.05	0.66	338.21	331.94
ybiT 3 CDS	1763882	1765504	1623	reverse	2.56	2.56	0.3	0.0027	140.08	164.31
ysdC CDS	1765598	1766680	1083	reverse	0.46	0.46	0.11	0.35	159.78	163.22
hypothetical protein CDS	1767143	1767355	213	forward	7.25	-7.25	-0.5	5.7e-08	246.31	165.9
hypothetical protein CDS	1767352	1768656	1305	forward	1.66	-1.66	-0.3	0.022	104.72	80.76
yjhB 1 CDS	1768649	1769848	1200	forward	0.05	0.05	0.06	0.88	60.38	59.57
bmr3 2 CDS	1769883	1771352	1470	reverse	1.66	-1.66	-0.41	0.022	60.68	43.46
pyrR 2 CDS	1771637	1772164	528	forward	28.03	28.03	1.02	9.3e-29	146.17	282.29
pyrP CDS	1772176	1773507	1332	forward	1000	1000	1.3	0	168.96	394.79
hypothetical protein CDS	1773694	1775226	1533	forward	0.01	-0.01	-0.02	0.97	60.4	56.72
hypothetical protein CDS	1775278	1775550	273	reverse	6.94	-6.94	-0.27	1.1e-07	722.61	569.9
putative oxidoreductase/MSMEI 2347 CDS	1775632	1776468	837	reverse	5.1	-5.1	-0.28	7.9e-06	457.65	357.25
yjbC CDS	1776632	1777102	471	reverse	1000	-1000	-0.27	0	4470.12	3529.48
hypothetical protein CDS	1777319	1778725	1407	reverse	0.12	-0.12	-0.07	0.76	47.58	43.09
hypothetical protein CDS	1778875	1779909	1035	reverse	0.52	0.52	0.14	0.3	68.87	72.22
hypothetical protein CDS	1780337	1781707	1371	reverse	0.21	0.21	0.38	0.62	5.18	6.39
hypothetical protein CDS	1782071	1782604	534	reverse	3.86	-3.86	-0.24	0.00014	457.78	368.81
hypothetical protein CDS	1782588	1782950	363	reverse	4.49	-4.49	-0.49	3.2e-05	144.25	97.35
hypothetical protein CDS	1782975	1783367	393	reverse	9.63	-9.63	-1.31	2.3e-10	66.85	25.64
hypothetical protein CDS	1783374	1783781	408	reverse	1.38	-1.38	-0.88	0.042	14.96	7.73
hypothetical protein CDS	1783781	1784404	624	reverse	0.81	-0.81	-0.62	0.15	12.6	7.78
hypothetical protein CDS	1784783	1786009	1227	reverse	0.23	-0.23	-0.23	0.59	17.39	14.1
hypothetical protein CDS	1786266	1787654	1389	forward	0.08	0.08	0.1	0.83	23.71	24.07
sph 2 CDS	1787725	1788561	837	reverse	0.01	-0.01	-0.04	0.98	26.84	24.88
Oleate hydratase CDS	1788562	1789497	936	reverse	0	0	-0.01	1	16.2	15.33
hypothetical protein CDS	1789603	1790115	513	forward	0.62	0.62	0.23	0.24	36.03	40.21
bmr3 3 CDS	1790158	1791624	1467	reverse	1.9	1.9	0.5	0.013	34.42	46.1
hypothetical protein CDS	1792112	1792612	501	reverse	1.08	1.08	0.11	0.084	410.62	422.08
rlmCD 2 CDS	1792615	1793964	1350	reverse	0	0	0	1	248.51	236.16
pbpX 5 CDS	1794048	1795082	1035	reverse	0.12	0.12	0.07	0.75	99.93	99.73
nhaC CDS	1795480	1796853	1374	forward	0.14	-0.14	-0.08	0.72	53.96	48.63
hypothetical protein CDS	1797793	1798140	348	reverse	7.93	-7.93	-0.68	1.2e-08	154.8	91.6
ybhL 2 CDS	1798302	1799012	711	forward	0.62	0.62	0.09	0.24	492	496.14
hypothetical protein CDS	1799048	1799713	666	reverse	0.03	-0.03	-0.14	0.92	14.03	12.07
hypothetical protein CDS	1799885	1800307	423	forward	0.49	0.49	0.43	0.32	10.02	12.8
dagK CDS	1800421	1801341	921	reverse	11.21	11.21	0.28	6.1e-12	961.78	1106.96
gatB CDS	1801366	1802796	1431	reverse	5.94	5.94	0.2	1.1e-06	954.93	1039.1
gatA 1 CDS	1802801	1804240	1440	reverse	5.98	5.98	0.2	1e-06	940.56	1024.56
gatC 1 CDS	1804240	1804548	309	reverse	1000	-1000	-0.61	0	1806.2	1126.15
hypothetical protein CDS	1804560	1805708	1149	reverse	0.29	-0.29	-0.03	0.51	496.92	461
ligA CDS	1805721	1807727	2007	reverse	4.04	-4.04	-0.27	9.1e-05	379.79	299.27
pcrA CDS	1807762	1810008	2247	reverse	5.69	-5.69	-0.4	2e-06	274.44	197.81
lytG 2 CDS	1810094	1810741	648	reverse	1.65	1.65	0.28	0.022	98.93	113.97
Protein SprT-like protein CDS	1810988	1811446	459	reverse	0.15	-0.15	-0.07	0.71	56.46	50.9
hypothetical protein CDS	1811506	1812204	699	reverse	1.1	1.1	0.2	0.079	113.92	124.07
rfbX 1 CDS	1812207	1813637	1431	reverse	0.82	0.82	0.18	0.15	96.16	103.36
tarL CDS	1813639	1814793	1155	reverse	0	0	-0.01	1	108.18	101.93
Calcium-transporting ATPase 1 CDS	1814883	1817696	2814	reverse	0.99	0.99	0.13	0.1	222.27	231.71
hypothetical protein CDS	1817742	1818893	1152	reverse	0.03	0.03	0.01	0.94	378.68	362.2
nadE CDS	1819253	1820083	831	reverse	18.7	18.7	0.58	2e-19	343.14	487.91
pncB2 CDS	1820080	1821558	1479	reverse	11.41	11.41	0.48	3.9e-12	301.34	400.13
bshA CDS	1821645	1822736	1092	reverse	1.76	-1.76	-0.34	0.017	92.98	69.98
tagA CDS	1822747	1823478	732	reverse	3.33	-3.33	-0.56	0.00047	78.79	50.79
hypothetical protein CDS	1823606	1825012	1407	reverse	0.22	-0.22	-0.11	0.6	46.92	41.38
tagD CDS	1825213	1825599	387	forward	0.79	-0.79	-0.11	0.16	246.07	216.66
yvoA CDS	1825647	1826336	690	reverse	0.11	0.11	0.06	0.77	108.34	107
hypothetical protein CDS	1826436	1827551	1116	reverse	0.81	0.81	0.29	0.15	35.55	41.24
dppE 5 CDS	1827662	1829278	1617	reverse	1.38	1.38	0.46	0.042	27.95	36.49
npr CDS	1829769	1831136	1368	reverse	33.9	-33.9	-0.38	1.3e-34	2124.35	1550.91
hypothetical protein CDS	1831343	1831591	249	reverse	0.17	-0.17	-0.08	0.67	60.08	54.14
hypothetical protein CDS	1831588	1831908	321	reverse	3.08	-3.08	-0.52	0.00083	83.51	55.39
slpA 3 CDS	1832061	1833536	1476	reverse	4.81	-4.81	-0.11	1.5e-05	2630.51	2315.03
hexR 2 CDS	1833865	1834698	834	reverse	5.64	-5.64	-1.04	2.3e-06	51.12	23.56
rbsK/rbiA 2 CDS	1834851	1835534	684	forward	9.12	-9.12	-0.96	7.6e-10	102.31	50.03
afr 2 CDS	1835521	1836510	990	forward	15.77	-15.77	-1.2	1.7e-16	128.81	53.29
patA 3 CDS	1836565	1837737	1173	reverse	11.53	-11.53	-0.53	2.9e-12	359.69	235.98
hypothetical protein CDS	1837810	1838151	342	reverse	10.22	-10.22	-0.58	6.1e-11	274.64	174.74
mgtA 2 CDS	1838151	1840838	2688	reverse	15.08	-15.08	-0.62	8.3e-16	365.39	225.21
ugpQ CDS	1841870	1842556	687	reverse	1.34	1.34	0.24	0.046	97.74	109.78
hypothetical protein CDS	1842603	1843262	660	reverse	0.63	-0.63	-0.07	0.23	474.09	430.18
gpmA 4 CDS	1843331	1843861	531	reverse	3.63	-3.63	-0.41	0.00024	155.49	111.39
pspB 4 CDS	1843928	1844503	576	reverse	3.39	-3.39	-0.41	0.00041	140.86	100.7
hypothetical protein CDS	1844579	1845643	1065	reverse	0.3	-0.3	-0.07	0.5	136.5	123.15
hypothetical protein CDS	1845805	1846476	672	reverse	1000	1000	0.74	0	1046.36	1659.44
hypothetical protein CDS	1846857	1847789	933	reverse	0.24	-0.24	-0.18	0.57	26.13	21.96
hypothetical protein CDS	1847864	1848592	729	reverse	0.08	-0.08	-0.13	0.83	17.27	15.01
licC 1 CDS	1848714	1849265	552	reverse	0.84	-0.84	-0.65	0.15	14.06	8.49
licC 2 CDS	1849305	1850051	747	reverse	0.24	-0.24	-0.34	0.58	10.46	7.85
hypothetical protein CDS	1850268	1850384	117	forward	9.15	9.15	0.5	7e-10	222.13	297.73
apaH CDS	1850436	1851308	873	reverse	1.21	-1.21	-0.33	0.061	58.02	43.8
hypothetical protein CDS	1851451	1851651	201	forward	1.54	-1.54	-0.22	0.029	164.23	134.14
hypothetical protein CDS	1851698	1851928	231	reverse	2.11	-2.11	-0.39	0.0077	89.96	65.37
hypothetical protein CDS	1852025	1852420	396	forward	10.95	-10.95	-0.32	1.1e-11	862.23	655.23
maa 1 CDS	1852472	1853074	603	reverse	1.17	-1.17	-0.23	0.068	108.13	87.44
psiE CDS	1853215	1853622	408	forward	0.01	-0.01	-0.03	0.98	30.1	27.91
nfrA1 CDS	1853997	1854755	759	reverse	2.38	2.38	0.34	0.0042	105.55	126.47
amt CDS	1854807	1856057	1251	reverse	1.41	1.41	0.4	0.039	39.75	49.78
hypothetical protein CDS	1856282	1856659	378	reverse	2.29	2.29	0.3	0.0051	122.11	143.1
dbpA CDS	1856691	1858922	2232	reverse	1.51	1.51	0.38	0.031	47.23	58.38
hypothetical protein CDS	1858934	1860262	1329	reverse	0.43	0.43	0.15	0.37	47.78	50.47
hypothetical protein CDS	1860267	1862087	1821	reverse	0.99	-0.99	-0.36	0.1	39.84	29.51
hypothetical protein CDS	1862301	1863959	1659	forward	0.44	-0.44	-0.03	0.37	1429.85	1332.73
hepA CDS	1864050	1865669	1620	reverse	1.2	1.2	0.47	0.063	22.6	29.82
hypothetical protein CDS	1866058	1866912	855	forward	2.8	2.8	0.64	0.0016	32.31	47.86
ndx1 CDS	1867058	1867471	414	reverse	1.36	-1.36	-0.24	0.044	114.7	92.23
hypothetical protein CDS	1867623	1867850	228	reverse	0.16	0.16	0.03	0.69	630.64	611.62
hypothetical protein CDS	1867937	1868395	459	reverse	0.2	-0.2	-0.29	0.64	13.74	10.7
hypothetical protein CDS	1868398	1868625	228	reverse	0.25	-0.25	-0.25	0.56	14.44	11.51
mtlD CDS	1868827	1869996	1170	reverse	12.11	-12.11	-1.15	7.8e-13	103.58	44.28
mtlF CDS	1869999	1870451	453	reverse	13.12	-13.12	-1.22	7.6e-14	103.19	42.08
mtlA CDS	1870467	1872248	1782	reverse	3.31	-3.31	-0.66	0.00049	59.76	35.88
mtlR CDS	1872383	1874437	2055	reverse	0.11	0.11	0.09	0.77	35.22	35.65
glmS CDS	1874538	1876349	1812	reverse	1000	1000	1.04	0	538.22	1054.05
adhE 1 CDS	1876546	1877085	540	reverse	1000	1000	0.87	0	334.82	581.97
adhE 2 CDS	1877110	1878186	1077	reverse	1000	1000	0.83	0	406.92	687.82
adhE 3 CDS	1878297	1879154	858	reverse	1000	1000	0.67	0	444.07	673.17
cycA 1 CDS	1879468	1880841	1374	forward	3.41	3.41	0.57	0.00039	52.66	74.21
maa 2 CDS	1880873	1881391	519	reverse	0.06	-0.06	-0.05	0.88	43.53	39.8
cysL CDS	1881500	1882381	882	forward	0.1	0.1	0.08	0.79	72.83	73.04
hypothetical protein CDS	1882424	1882792	369	reverse	2.92	2.92	0.09	0.0012	2976.59	3017.45
manZ CDS	1882796	1883716	921	reverse	6.28	6.28	0.11	5.2e-07	4320.35	4431.04
sorA CDS	1883745	1884554	810	reverse	1000	1000	0.5	0	2429.5	3254.4
manX 1 CDS	1884576	1885583	1008	reverse	0.12	0.12	0.01	0.75	3500.99	3347.97
hypothetical protein CDS	1891710	1892417	708	forward	0.44	-0.44	-0.44	0.36	10.78	7.57
hypothetical protein CDS	1892384	1893352	969	forward	0	0	-0.04	0.99	24.11	22.27
hypothetical protein CDS	1893345	1894202	858	reverse	0.58	0.58	0.15	0.26	88.02	92.49
hypothetical protein CDS	1894513	1895547	1035	reverse	0.57	0.57	0.22	0.27	36.38	40.16
hypothetical protein CDS	1895573	1897141	1569	reverse	1.41	1.41	0.74	0.039	11.03	17.54
hypothetical protein CDS	1897165	1897509	345	reverse	0	0	0.02	1	12.65	12.22
hypothetical protein CDS	1897560	1898033	474	reverse	0.44	-0.44	-0.42	0.37	12.6	8.95
serS CDS	1898233	1899540	1308	reverse	6.01	6.01	0.29	9.7e-07	435.5	504.93
hypothetical protein CDS	1899768	1900319	552	reverse	2.94	-2.94	-0.3	0.0012	207.94	160.04
ydjZ CDS	1900319	1900924	606	reverse	2.8	-2.8	-0.4	0.0016	115.1	82.86
hypothetical protein CDS	1901168	1902394	1227	forward	0.11	0.11	0.08	0.79	68.31	68.49
hypothetical protein CDS	1902455	1903024	570	forward	0.68	-0.68	-0.18	0.21	84.38	70.96
ntd 2 CDS	1903112	1903615	504	reverse	2.66	2.66	0.45	0.0022	65.65	84.9
hypothetical protein CDS	1903689	1904738	1050	reverse	1.69	1.69	0.32	0.02	79.07	93.47
hypothetical protein CDS	1904793	1904912	120	forward	1.2	-1.2	-0.42	0.063	40.85	29.08
sad CDS	1904974	1906356	1383	forward	0.11	-0.11	-0.02	0.77	413.78	388.47
hypothetical protein CDS	1906588	1907814	1227	reverse	2.01	2.01	0.54	0.0097	30.71	42.54
hypothetical protein CDS	1908438	1909094	657	reverse	0.68	-0.68	-0.13	0.21	144.24	125.07
hypothetical protein CDS	1909319	1910668	1350	reverse	0.16	0.16	0.11	0.69	45.05	46.11
hypothetical protein CDS	1910865	1911722	858	forward	1.72	-1.72	-0.27	0.019	129.62	101.92
ydgH CDS	1911736	1915416	3681	reverse	16.38	-16.38	-0.55	4.2e-17	500.7	325.28
hypothetical protein CDS	1915421	1915996	576	reverse	29.86	-29.86	-0.74	1.4e-30	562.64	320.84
hypothetical protein CDS	1916129	1917073	945	reverse	1.09	-1.09	-0.19	0.081	132.16	109.76
hypothetical protein CDS	1917089	1918006	918	reverse	0	0	-0.01	1	123.67	116.97
msmE 3 CDS	1918125	1919426	1302	reverse	0.33	0.33	0.04	0.47	1332.24	1298.64
rnj CDS	1919480	1920775	1296	reverse	0.02	0.02	0.01	0.97	442.27	421.82
ycjP CDS	1920759	1921583	825	reverse	0.08	-0.08	-0.01	0.83	429.43	403.79
lacF 2 CDS	1921587	1922453	867	reverse	7.58	-7.58	-0.36	2.7e-08	462.19	342.22
sugC 2 CDS	1922453	1923541	1089	reverse	5.16	-5.16	-0.27	6.9e-06	504.86	397.48
pepDA 3 CDS	1923797	1925224	1428	reverse	0.66	0.66	0.11	0.22	218.12	224.1
endA 3 CDS	1925281	1926135	855	reverse	0.41	-0.41	-0.12	0.39	77.58	67.67
polC 3 CDS	1926145	1927101	957	reverse	0	0	-0.01	1	64.67	60.93
hypothetical protein CDS	1927117	1927938	822	reverse	2.39	-2.39	-0.39	0.0041	102.25	74.16
hypothetical protein CDS	1927940	1928587	648	reverse	0.48	-0.48	-0.25	0.33	29.43	23.48
hypothetical protein CDS	1928587	1928946	360	reverse	0.25	0.25	0.24	0.56	12.41	13.88
hypothetical protein CDS	1929018	1930244	1227	reverse	0.4	0.4	0.24	0.4	21.89	24.57
hypothetical protein CDS	1930273	1930416	144	reverse	0.16	0.16	0.64	0.69	2.48	3.68
hypothetical protein CDS	1930520	1931260	741	reverse	0.95	0.95	0.39	0.11	24.43	30.44
hypothetical protein CDS	1931287	1932675	1389	reverse	0.26	0.26	0.18	0.55	21.6	23.31
hypothetical protein CDS	1932932	1934158	1227	forward	0.25	-0.25	-0.24	0.57	16.73	13.42
hypothetical protein CDS	1934647	1935612	966	forward	0	0	-0.02	1	33.17	30.97
hypothetical protein CDS	1935587	1936519	933	forward	0.37	0.37	0.17	0.43	38.42	40.96
hypothetical protein CDS	1936587	1936883	297	forward	0.01	-0.01	-0.02	0.98	69.03	64.75
hypothetical protein CDS	1936927	1937661	735	reverse	1.99	-1.99	-0.12	0.01	701.3	611.75
hypothetical protein CDS	1937745	1938602	858	reverse	0.42	0.42	0.12	0.38	97.54	100.49
hypothetical protein CDS	1938762	1939619	858	reverse	0.38	0.38	0.12	0.41	81.83	84.32
msbA 2 CDS	1939756	1941360	1605	reverse	0.03	-0.03	-0.02	0.92	114.91	107.67
fpaP CDS	1941482	1942399	918	forward	7.74	-7.74	-0.3	1.8e-08	654.27	503.91
phoP CDS	1942457	1943176	720	forward	3.05	-3.05	-0.45	0.0009	108.86	75.83
tcrY CDS	1943154	1944497	1344	forward	5.35	-5.35	-0.63	4.5e-06	112.3	69.07
hypothetical protein CDS	1944617	1945165	549	forward	1.94	-1.94	-0.32	0.012	115.19	87.8
hypothetical protein CDS	1945190	1945807	618	forward	0.99	-0.99	-0.2	0.1	109.31	90.33
paiA CDS	1945870	1946394	525	reverse	0.28	0.28	0.37	0.52	9.04	11.11
slyA CDS	1946394	1946849	456	reverse	0.73	0.73	0.76	0.19	5.77	9.3
mcjD CDS	1946945	1947454	510	reverse	1.76	1.76	1.27	0.017	4.61	10.51
putative ABC transporter ATP-binding protein CDS	1947435	1948544	1110	reverse	0.48	0.48	0.45	0.33	8.37	10.86
hypothetical protein CDS	1948776	1949954	1179	forward	0.47	0.47	0.2	0.34	37.31	40.72
dppE 6 CDS	1950043	1951689	1647	reverse	0.91	-0.91	-0.24	0.12	70.64	56.74
hypothetical protein CDS	1951990	1952385	396	forward	2.29	2.29	0.41	0.0051	65.24	82.4
hypothetical protein CDS	1952512	1952763	252	forward	1.61	-1.61	-0.24	0.024	157.23	126.82
hypothetical protein CDS	1952931	1954262	1332	reverse	0.51	0.51	0.15	0.31	63.98	67.6
hypothetical protein CDS	1954644	1955885	1242	forward	0.84	0.84	0.16	0.14	112.44	119.47
hypothetical protein CDS	1956115	1956516	402	forward	1.8	1.8	0.31	0.016	87.32	102.55
efp 2 CDS	1956563	1957138	576	reverse	2.45	2.45	0.14	0.0035	638.39	668.48
coaA 2 CDS	1957256	1958170	915	reverse	0.68	-0.68	-0.12	0.21	170.42	148.86
hypothetical protein CDS	1958230	1958787	558	forward	0.94	-0.94	-0.28	0.11	59.94	46.92
Acetyltransferase CDS	1958784	1959233	450	reverse	0.22	0.22	0.1	0.6	59.46	60.66
fliY CDS	1959235	1960050	816	reverse	0.73	-0.73	-0.26	0.18	42.24	33.38
glnQ 4 CDS	1960054	1960674	621	reverse	0.88	-0.88	-0.33	0.13	38.89	29.35
artQ 2 CDS	1960688	1961335	648	reverse	0.04	0.04	0.1	0.9	23.95	24.42
helD CDS	1961769	1964075	2307	reverse	0	0	0	1	201.72	191.4
hypothetical protein CDS	1964264	1964920	657	forward	12.52	-12.52	-0.5	3e-13	443.77	298.28
gpmA 5 CDS	1964981	1965631	651	forward	0.78	-0.78	-0.13	0.17	182.28	158.64
hypothetical protein CDS	1965770	1967041	1272	reverse	0.81	-0.81	-0.18	0.15	102.46	86
hypothetical protein CDS	1967182	1967868	687	forward	1.32	-1.32	-0.43	0.047	43.59	30.8
Calcium-transporting ATPase 1 CDS	1968048	1970687	2640	forward	0.45	-0.45	-0.33	0.35	17.95	13.55
manX 2 CDS	1970737	1971135	399	reverse	0.08	0.08	0.04	0.84	125.6	122.84
hypothetical protein CDS	1971191	1971478	288	reverse	1.1	-1.1	-0.24	0.079	88.11	70.85
hypothetical protein CDS	1971536	1971676	141	reverse	1.82	1.82	0.29	0.015	99.4	115.81
hypothetical protein CDS	1971841	1973250	1410	forward	4.14	4.14	0.41	7.3e-05	135.87	171.57
ansA CDS	1973369	1974361	993	reverse	0.06	-0.06	-0.05	0.88	52.24	47.81
glvR 2 CDS	1974373	1975146	774	reverse	1.07	-1.07	-0.36	0.086	43.41	32.1
simA CDS	1975278	1976615	1338	reverse	0	0	-0.01	1	76.71	72.51
hypothetical protein CDS	1977437	1978270	834	forward	1	1	0.26	0.1	57.06	64.86
hypothetical protein CDS	1978578	1979423	846	reverse	0.43	0.43	0.19	0.37	34.4	37.28
hypothetical protein CDS	1979420	1979749	330	reverse	0	0	0.01	1	46.42	44.32
hypothetical protein CDS	1980100	1980642	543	forward	8.66	-8.66	-0.9	2.2e-09	105.08	53.46
hpt 2 CDS	1980668	1981201	534	reverse	0.57	-0.57	-0.06	0.27	421.82	383.14
ypeA CDS	1981439	1982002	564	reverse	1.43	1.43	0.26	0.037	90.62	102.99
hypothetical protein CDS	1982019	1984175	2157	reverse	0	0	-0.01	1	123.95	116.97
licC 3 CDS	1984430	1985749	1320	reverse	0.47	0.47	0.28	0.34	22.05	25.4
hypothetical protein CDS	1985793	1986449	657	reverse	1.28	-1.28	-0.31	0.053	71.15	54.46
murR CDS	1986486	1987169	684	forward	0	0	-0.02	1	49.31	46.32
hypothetical protein CDS	1987352	1987870	519	reverse	0.31	0.31	0.18	0.49	29.61	31.78
hypothetical protein CDS	1987888	1988331	444	reverse	0.13	0.13	0.24	0.74	10.24	11.5
mngB 1 CDS	1988484	1991108	2625	reverse	0.31	-0.31	-0.12	0.49	61.55	53.88
licR 1 CDS	1991119	1991565	447	reverse	0.35	-0.35	-0.18	0.45	35.98	30.16
hypothetical protein CDS	1991592	1992980	1389	reverse	0.31	0.31	0.21	0.49	20.75	22.87
hypothetical protein CDS	1993237	1994463	1227	forward	0.26	-0.26	-0.24	0.55	16.44	13.24
licR 2 CDS	1994660	1996180	1521	reverse	0.04	-0.04	-0.12	0.92	14.35	12.52
mngB 2 CDS	1996225	1998891	2667	reverse	0	0	-0.05	1	8.04	7.38
fruA 1 CDS	1998999	2000102	1104	reverse	0	0	0.08	1	16.33	16.41
fruA 2 CDS	2000150	2000473	324	reverse	0.09	-0.09	-0.13	0.81	19.62	17.06
mngA CDS	2000470	2000928	459	reverse	0.76	-0.76	-0.58	0.17	14.91	9.49
hypothetical protein CDS	2001308	2002549	1242	forward	2.43	2.43	0.34	0.0037	104.92	126.08
hypothetical protein CDS	2002800	2004041	1242	reverse	0	0	-0.19	1	4.79	3.98
hypothetical protein CDS	2004093	2005208	1116	reverse	0.01	0.01	0.04	0.99	30.77	30.14
hypothetical protein CDS	2005372	2006778	1407	forward	0.36	-0.36	-0.14	0.43	51.6	44.48
hypothetical protein CDS	2006955	2007071	117	reverse	1.43	-1.43	-0.71	0.037	20.95	12.17
gmuF 2 CDS	2007206	2008168	963	reverse	0.02	0.02	0.05	0.95	30.12	29.59
hypothetical protein CDS	2008495	2009409	915	forward	1.99	1.99	0.63	0.01	23.27	34.23
hypothetical protein CDS	2009682	2010098	417	reverse	11.54	-11.54	-0.36	2.9e-12	753.48	558.91
hypothetical protein CDS	2010108	2010506	399	reverse	1000	-1000	-0.71	0	790.41	457.65
hypothetical protein CDS	2010493	2011047	555	reverse	20.38	-20.38	-0.58	4.2e-21	574.55	365.32
hypothetical protein CDS	2011444	2012478	1035	reverse	0.99	0.99	0.2	0.1	96.3	105.01
hypothetical protein CDS	2012591	2012773	183	reverse	0.14	0.14	0.1	0.72	51.9	52.77
hypothetical protein CDS	2012770	2013504	735	reverse	1.11	1.11	0.34	0.077	38.97	46.86
licR 3 CDS	2013735	2015573	1839	reverse	0.38	-0.38	-0.12	0.42	77.16	67.53
hxlB CDS	2015596	2016138	543	reverse	1.56	-1.56	-0.49	0.027	42.88	28.99
kdsD CDS	2016141	2016737	597	reverse	0.99	-0.99	-0.47	0.1	26.13	17.91
hypothetical protein CDS	2016737	2017255	519	reverse	1.59	-1.59	-0.56	0.026	31.68	20.44
hypothetical protein CDS	2017252	2017542	291	reverse	0.42	-0.42	-0.27	0.38	25	19.76
gatC 2 CDS	2017545	2018834	1290	reverse	0.14	-0.14	-0.26	0.72	12.96	10.26
gatA 2 CDS	2018851	2019309	459	reverse	0.5	-0.5	-0.55	0.31	9.96	6.45
rpe 2 CDS	2019464	2020114	651	forward	0.03	-0.03	-0.13	0.94	11.92	10.38
hypothetical protein CDS	2020715	2021749	1035	reverse	1	1	0.2	0.1	91.51	99.97
[truncated: 305 more rows]

## Sheet: 100
Name	Minimum	Maximum	Length	Direction	Differential Expression Absolute Confidence	Differential Expression Confidence	Differential Expression Log2 Ratio	Differential Expression p-value	Lcr_Gen0 - TPM	Lcr_Gen100 - TPM
dnaA CDS	43	1368	1326	forward	0.91	-0.91	-0.15	0.12	152.76	128.15
dnaN CDS	1543	2673	1131	forward	3.14	-3.14	-0.24	0.00072	323.56	255.81
ltrA 1 CDS	3289	4587	1299	forward	0.66	0.66	0.34	0.22	20.28	23.93
hypothetical protein CDS	4823	5044	222	forward	18.41	-18.41	-0.64	3.9e-19	387.32	231.43
recF CDS	5053	6180	1128	forward	22.39	-22.39	-0.54	4.1e-23	647.63	414.89
gyrB CDS	6181	8145	1965	forward	3.34	-3.34	-0.18	0.00045	579.85	475.83
gyrA CDS	8155	10635	2481	forward	3.12	3.12	0.2	0.00077	415.09	444.28
rpsF CDS	10852	11148	297	forward	1000	1000	0.32	0	3802.97	4426.82
ssb CDS	11192	11716	525	forward	4.51	4.51	0.11	3.1e-05	4769.24	4786.07
rpsR CDS	11744	11980	237	forward	1000	1000	0.39	0	3505.83	4278.27
gdpP CDS	12144	14165	2022	forward	3.93	3.93	0.31	0.00012	200.56	231.81
rplI CDS	14177	14632	456	forward	0.71	0.71	0.12	0.19	375.56	378.73
dnaC CDS	14652	16043	1392	forward	5.41	5.41	0.34	3.9e-06	245.07	289.29
phnD 1 CDS	16211	17146	936	forward	1000	-1000	-1.53	0	607.98	195.53
DegV domain-containing protein CDS	17256	18185	930	forward	1000	1000	1.42	0	99.21	247.79
atm1 CDS	18292	19887	1596	forward	1000	1000	1.48	0	84.14	218.49
gmuE CDS	20018	20896	879	forward	2.51	2.51	0.29	0.0031	142.73	161.91
hypothetical protein CDS	21044	21235	192	forward	1000	1000	1.19	0	1266.01	2685.53
hypothetical protein CDS	21286	21543	258	forward	1000	1000	1	0	1753.47	3273.88
hypothetical protein CDS	21603	22832	1230	reverse	1.77	-1.77	-0.48	0.017	44.75	29.84
hypothetical protein CDS	22930	23631	702	reverse	0.03	-0.03	-0.05	0.93	31.6	28.39
hypothetical protein CDS	24314	25210	897	reverse	15.19	15.19	1.11	6.5e-16	58.55	117.24
hypothetical protein CDS	25232	26248	1017	reverse	6.79	6.79	0.91	1.6e-07	37.68	66.05
hypothetical protein CDS	26577	27755	1179	forward	8.24	8.24	1.06	5.8e-09	33.61	65.01
hypothetical protein CDS	27812	29221	1410	reverse	1000	1000	2.42	0	137.54	683.3
hypothetical protein CDS	29518	29757	240	forward	18.7	-18.7	-0.97	2e-19	196.05	93.45
hypothetical protein CDS	29820	30029	210	reverse	8.3	-8.3	-0.41	5e-09	368.36	258.4
hypothetical protein CDS	30056	30217	162	reverse	2.28	-2.28	-0.17	0.0053	419.67	348.01
hypothetical protein CDS	30393	31229	837	reverse	1.84	-1.84	-0.37	0.015	74.85	54.05
hypothetical protein CDS	31320	31931	612	forward	2.79	-2.79	-0.57	0.0016	56.94	35.64
hypothetical protein CDS	32018	33052	1035	forward	1.77	1.77	0.35	0.017	64.06	75.81
hypothetical protein CDS	33709	34569	861	forward	10.67	10.67	1.76	2.2e-11	12.87	40.54
hypothetical protein CDS	34511	34873	363	forward	0.96	0.96	0.52	0.11	14.21	19.03
hypothetical protein CDS	35013	35213	201	forward	1.37	-1.37	-0.81	0.043	14.23	7.57
hypothetical protein CDS	35210	35734	525	forward	0.72	-0.72	-0.42	0.19	18.77	13.03
ybaT CDS	35820	36518	699	forward	18.01	18.01	1.06	9.9e-19	77.39	150.19
hypothetical protein CDS	36515	36952	438	forward	1000	1000	1.38	0	206.98	501.37
hypothetical protein CDS	37113	38180	1068	forward	0.21	0.21	0.26	0.62	9.25	10.34
hypothetical protein CDS	38279	39052	774	forward	3.33	3.33	0.44	0.00047	80.85	102.29
hypothetical protein CDS	39581	39841	261	forward	0.48	0.48	0.66	0.33	4.5	6.62
hypothetical protein CDS	40170	41072	903	forward	6.35	-6.35	-0.6	4.4e-07	136.95	84.13
hypothetical protein CDS	41098	44010	2913	forward	4.73	-4.73	-0.48	1.9e-05	141.96	94.78
hypothetical protein CDS	44129	44854	726	reverse	2.85	2.85	1	0.0014	11.96	22.25
appA 1 CDS	45481	46557	1077	reverse	1.33	1.33	0.37	0.047	39.4	47.43
oppA CDS	46609	47241	633	reverse	2.95	2.95	0.68	0.0011	28.88	42.93
hypothetical protein CDS	47438	48472	1035	forward	0.15	-0.15	-0.06	0.71	67.02	59.89
neuA CDS	48472	49044	573	forward	0.59	-0.59	-0.17	0.26	73.34	60.87
hypothetical protein CDS	49078	49260	183	reverse	0.95	-0.95	-0.2	0.11	96.68	78.6
hypothetical protein CDS	49444	50778	1335	forward	5.19	5.19	0.3	6.5e-06	315.35	360.75
opuBA CDS	51240	52001	762	reverse	0.8	-0.8	-0.45	0.16	19.73	13.42
hypothetical protein CDS	51998	52894	897	reverse	0.33	-0.33	-0.33	0.47	13.63	10.08
hypothetical protein CDS	52891	53883	993	reverse	0.56	-0.56	-0.4	0.27	16.81	11.9
yfnB 1 CDS	54250	54957	708	forward	3.61	-3.61	-0.31	0.00024	235.58	177.49
zntB CDS	54954	55823	870	reverse	0.28	-0.28	-0.06	0.52	146.96	131.17
yvgN CDS	55936	56793	858	forward	0.85	-0.85	-0.1	0.14	281.07	243.84
tetM CDS	56876	58801	1926	forward	0	0	-0.01	1	42.17	39.04
ybjI 1 CDS	58999	59817	819	forward	3.44	3.44	0.51	0.00036	62.22	82.57
hypothetical protein CDS	59862	61031	1170	reverse	10.81	10.81	1.29	1.5e-11	28.15	63.98
D-lactate dehydrogenase CDS	61172	62185	1014	reverse	1000	1000	0.45	0	3584.46	4559.43
sdrD CDS	62543	62794	252	forward	0	0	0.04	1	17.63	16.86
hypothetical protein CDS	62754	63293	540	forward	0	0	-0.02	1	26.76	24.62
exoA CDS	63848	64675	828	forward	2.21	2.21	0.39	0.0061	61.57	75.22
gadC CDS	64749	66191	1443	forward	1.69	1.69	0.31	0.021	70.19	81.24
radD 1 CDS	66257	69085	2829	forward	0.54	-0.54	-0.24	0.29	31.62	24.96
pbpX 1 CDS	69120	70283	1164	reverse	6.69	-6.69	-0.35	2e-07	371.35	270.52
hypothetical protein CDS	70377	71594	1218	reverse	0.91	-0.91	-0.33	0.12	36.89	27.41
def 1 CDS	71656	72069	414	forward	2.34	2.34	0.68	0.0045	21.4	31.84
hypothetical protein CDS	78297	78518	222	reverse	16.21	16.21	0.68	6.2e-17	189.87	283.43
hypothetical protein CDS	78611	79480	870	reverse	1.37	1.37	0.28	0.043	67.82	76.87
gspA 1 CDS	79477	80424	948	reverse	0.86	0.86	0.2	0.14	73.09	78.36
gspA 2 CDS	80438	81181	744	reverse	6.71	6.71	1.05	2e-07	27.38	52.69
hypothetical protein CDS	81364	82542	1179	reverse	9.97	9.97	1.19	1.1e-10	31.36	66.82
hypothetical protein CDS	82563	82733	171	forward	8.26	8.26	0.9	5.5e-09	48.52	84.12
hypothetical protein CDS	82789	83625	837	reverse	3.11	3.11	0.51	0.00077	54.69	72.51
hypothetical protein CDS	83642	84403	762	reverse	2.69	2.69	0.48	0.002	52.27	67.78
hypothetical protein CDS	84788	85009	222	reverse	0.01	-0.01	-0.01	0.98	57.96	53.43
walR CDS	85336	86052	717	forward	2	-2	-0.1	0.01	881.35	763.51
walK 1 CDS	86123	87976	1854	forward	1.15	-1.15	-0.19	0.072	131.36	107.11
hypothetical protein CDS	87966	89318	1353	forward	3.35	-3.35	-0.4	0.00045	134.24	94.93
hypothetical protein CDS	89321	90145	825	forward	4.84	-4.84	-0.49	1.4e-05	140.71	93.1
yycJ CDS	90158	90955	798	forward	5.6	-5.6	-0.47	2.5e-06	180.82	121.73
htrA CDS	91035	92297	1263	forward	1000	-1000	-1.41	0	1593.06	556.5
rlmH CDS	92815	93294	480	forward	2.82	-2.82	-0.42	0.0015	97.33	67.7
hypothetical protein CDS	93636	95042	1407	reverse	0	0	0	1	47.07	43.74
slpA 1 CDS	95205	95465	261	forward	3.28	3.28	0.84	0.00052	20.54	34.13
ripA CDS	95724	96851	1128	forward	0.07	0.07	0.07	0.85	61.18	59.63
hypothetical protein CDS	96860	97594	735	forward	1.06	-1.06	-0.22	0.087	87.64	69.87
pip CDS	97618	98499	882	reverse	0.42	-0.42	-0.21	0.38	33.06	26.67
ykoC CDS	98507	99160	654	reverse	0.43	-0.43	-0.23	0.37	27.36	21.65
ykoD 1 CDS	99165	100517	1353	reverse	0.3	-0.3	-0.07	0.5	130.14	115.45
hypothetical protein CDS	100807	102048	1242	reverse	3.92	3.92	0.4	0.00012	118.81	146.29
btr 1 CDS	102430	103371	942	forward	0.55	0.55	0.12	0.28	256.55	258.86
htpX CDS	103406	104302	897	reverse	0.12	0.12	0.04	0.76	211.9	203.17
hypothetical protein CDS	104321	104881	561	reverse	5.71	5.71	0.45	1.9e-06	150	190.46
ybiR CDS	104978	106084	1107	reverse	5.1	5.1	0.47	8e-06	120.04	154.3
hypothetical protein CDS	106285	106689	405	forward	7.62	-7.62	-0.24	2.4e-08	929.87	735.01
hypothetical protein CDS	106783	108054	1272	forward	2.15	-2.15	-0.48	0.0071	55.68	37.21
hypothetical protein CDS	108088	108561	474	forward	1.11	-1.11	-0.31	0.077	52.95	39.69
hypothetical protein CDS	108633	108773	141	forward	0.23	0.23	0.02	0.58	2937.97	2771.48
hypothetical protein CDS	108985	109164	180	forward	1.28	1.28	0.42	0.052	28.08	34.97
pgaC CDS	109262	110341	1080	forward	0	0	0.07	1	13.78	13.49
Endoglucanase CDS	110350	111453	1104	forward	0.06	0.06	0.14	0.86	16.35	16.71
yfbR CDS	111539	112183	645	forward	1000	-1000	-1.14	0	342.11	144.23
hypothetical protein CDS	112250	113098	849	forward	13.23	-13.23	-0.68	5.9e-14	240.18	139.07
hypothetical protein CDS	113250	114182	933	reverse	0.24	-0.24	-0.05	0.57	173.46	156.17
artM 1 CDS	114266	115021	756	reverse	5.69	-5.69	-0.49	2e-06	169.46	112.21
yecS CDS	115021	116634	1614	reverse	3.2	-3.2	-0.39	0.00063	134.88	96.01
Putative 3-methyladenine DNA glycosylase CDS	116967	117599	633	reverse	0.04	-0.04	-0.06	0.92	32.75	29.26
hypothetical protein CDS	117632	117997	366	forward	0.67	0.67	0.17	0.21	88.73	93.01
alx CDS	117994	118782	789	reverse	0.19	0.19	0.09	0.65	100.47	99.68
adaB CDS	118769	119287	519	reverse	0.1	0.1	0.07	0.79	75.21	73.6
hypothetical protein CDS	119415	120449	1035	forward	1.77	1.77	0.32	0.017	71.48	83.06
hypothetical protein CDS	120857	121714	858	reverse	1.27	1.27	0.23	0.053	93.67	102.42
cobB CDS	121794	122189	396	reverse	0.1	-0.1	-0.03	0.79	132.68	121.08
hypothetical protein CDS	122322	123671	1350	reverse	1.69	1.69	0.38	0.02	49.13	59.57
hypothetical protein CDS	123840	124325	486	forward	4.48	4.48	0.67	3.3e-05	47.23	69.9
clsA CDS	124326	125783	1458	reverse	4.13	4.13	0.76	7.4e-05	32.87	51.98
hypothetical protein CDS	125803	126729	927	reverse	1.31	1.31	0.37	0.049	35.89	43.29
rnhA CDS	126825	127595	771	forward	0.92	-0.92	-0.17	0.12	124.27	102.86
hypothetical protein CDS	127622	128575	954	reverse	0.06	0.06	0.02	0.87	438.35	413.27
epsH CDS	128736	129548	813	forward	0.28	-0.28	-0.04	0.52	300.46	271.79
dehH1 CDS	129557	130213	657	forward	6.02	6.02	0.41	9.5e-07	190.06	234.98
hypothetical protein CDS	130225	131082	858	reverse	4.38	4.38	0.47	4.2e-05	99.86	128.61
hypothetical protein CDS	131197	131601	405	forward	26.22	26.22	0.96	6e-27	145.55	263.48
prs 1 CDS	131693	132679	987	forward	20.13	20.13	0.51	7.4e-21	456.13	603.57
betI CDS	132844	133527	684	forward	4.9	4.9	0.43	1.3e-05	136.8	171.26
hypothetical protein CDS	133540	134364	825	forward	12.57	12.57	0.71	2.7e-13	129.45	197.76
artQ 1 CDS	134491	135975	1485	forward	2.55	-2.55	-0.45	0.0028	77.26	52.65
artM 2 CDS	135968	136705	738	forward	0.26	-0.26	-0.09	0.55	73.06	64.01
hypothetical protein CDS	136741	137991	1251	reverse	4.35	-4.35	-0.33	4.5e-05	260.32	193.11
ddlA CDS	138144	139226	1083	forward	8.14	8.14	0.24	7.3e-09	795.96	877.53
hypothetical protein CDS	139254	140003	750	forward	2.38	2.38	0.14	0.0042	924.81	949.36
hypothetical protein CDS	140094	141227	1134	forward	2.35	2.35	0.25	0.0044	179.97	198.68
hypothetical protein CDS	141224	142009	786	forward	4.24	4.24	0.34	5.8e-05	192.52	226.28
axeA1 CDS	141981	142802	822	forward	9.53	9.53	0.55	2.9e-10	169.58	231.24
Alpha-xylosidase BoGH31A CDS	143105	146113	3009	reverse	0.64	-0.64	-0.13	0.23	123.08	104.9
nagA 1 CDS	146413	147567	1155	forward	4.78	4.78	0.27	1.7e-05	355.88	398.56
hypothetical protein CDS	148302	148448	147	forward	0.19	-0.19	-0.1	0.64	43.07	37.41
hypothetical protein CDS	148746	150149	1404	forward	12.76	12.76	0.9	1.7e-13	77.97	135.63
hypothetical protein CDS	150343	150534	192	forward	1.26	1.26	0.35	0.055	39.76	47.1
ntd 1 CDS	150665	151141	477	reverse	9.01	9.01	0.46	9.8e-10	237.91	304.13
hypothetical protein CDS	151256	151753	498	forward	0	0	-0.02	1	31.53	28.93
iphP 1 CDS	151771	152574	804	reverse	1.08	-1.08	-0.16	0.083	165.34	137.36
Putative universal stress protein CDS	152724	153218	495	forward	25.75	25.75	0.38	1.8e-26	1114.46	1347.86
hypothetical protein CDS	153362	153460	99	forward	25.63	-25.63	-0.53	2.3e-26	778.29	502.67
phnD 2 CDS	153562	154491	930	forward	10.79	-10.79	-0.48	1.6e-11	360.11	239.99
hypothetical protein CDS	154600	155634	1035	forward	1.52	1.52	0.3	0.03	70.67	80.75
glnQ 1 CDS	155699	156472	774	forward	0.58	-0.58	-0.12	0.27	122.7	105.16
phnE 1 CDS	156472	157263	792	forward	3.24	-3.24	-0.34	0.00057	164.95	121.08
phnE 2 CDS	157263	158075	813	forward	0.22	0.22	0.09	0.6	132.46	131.34
hypothetical protein CDS	158283	158789	507	forward	1.52	1.52	0.58	0.03	17.67	24.61
hypothetical protein CDS	158802	160205	1404	reverse	16.33	16.33	1.06	4.7e-17	70.72	136.89
hypothetical protein CDS	160221	161243	1023	forward	0.63	-0.63	-0.37	0.23	18.67	13.48
tag CDS	161397	161966	570	reverse	1.29	-1.29	-0.2	0.051	142.52	115.61
hypothetical protein CDS	162125	162610	486	forward	1000	1000	0.89	0	493.95	850.78
cpdA 1 CDS	162667	164064	1398	forward	23.95	23.95	0.77	1.1e-24	220.77	349.57
asnB CDS	164201	166150	1950	forward	30.27	30.27	0.53	5.3e-31	635.56	855.15
D-aspartate ligase CDS	166172	167455	1284	forward	1000	1000	0.81	0	568.98	926.25
nrdD CDS	167629	169836	2208	forward	7.56	-7.56	-0.39	2.8e-08	355.11	252.19
nrdG CDS	169836	170549	714	forward	1.14	-1.14	-0.12	0.073	308.65	264.35
paaD CDS	170568	171179	612	forward	6.72	-6.72	-0.66	1.9e-07	119.64	70.29
hypothetical protein CDS	171172	172368	1197	forward	8.32	-8.32	-0.72	4.8e-09	133.05	75.23
mdtH CDS	172485	173702	1218	forward	0.95	0.95	0.36	0.11	27.21	32.44
hypothetical protein CDS	173841	174698	858	reverse	2.39	2.39	0.32	0.004	103.67	120.56
pepO 1 CDS	174834	176702	1869	forward	5.44	5.44	0.42	3.6e-06	161.95	201.44
kup 1 CDS	176918	178891	1974	reverse	0.4	0.4	0.14	0.4	96.07	98.4
hypothetical protein CDS	179060	180094	1035	reverse	1.96	1.96	0.35	0.011	68.13	80.97
hypothetical protein CDS	180290	180724	435	reverse	0.11	0.11	0.02	0.77	578.1	547.04
hypothetical protein CDS	180916	181995	1080	forward	0.37	0.37	0.15	0.43	64.77	66.76
hypothetical protein CDS	182064	182258	195	forward	0.78	0.78	0.16	0.17	133.02	138.56
hypothetical protein CDS	182407	182781	375	reverse	1.61	1.61	0.17	0.024	320.05	334.37
hypothetical protein CDS	182768	183043	276	reverse	6.28	6.28	0.37	5.3e-07	243.92	293.76
hypothetical protein CDS	183424	184665	1242	forward	4.51	4.51	0.46	3.1e-05	107.22	137.04
hypothetical protein CDS	184904	185320	417	reverse	17.54	17.54	0.53	2.9e-18	355.34	478.01
hypothetical protein CDS	185474	185689	216	forward	2.4	2.4	1.03	0.004	9.34	17.78
hypothetical protein CDS	185724	185996	273	forward	0.93	0.93	0.32	0.12	30.77	35.71
slpH 1 CDS	186522	188264	1743	forward	1000	1000	0.2	0	32308.2	34490.4
hypothetical protein CDS	188338	188928	591	forward	3.67	-3.67	-0.13	0.00021	1295.78	1104.77
hypothetical protein CDS	189593	189877	285	reverse	6.59	-6.59	-0.61	2.6e-07	135.8	82.76
hypothetical protein CDS	190154	190645	492	reverse	0	0	0.13	1	3.63	3.69
hypothetical protein CDS	190858	191727	870	reverse	0.12	-0.12	-0.14	0.76	18.96	15.98
hypothetical protein CDS	191921	192817	897	forward	3.28	-3.28	-0.51	0.00053	83.48	54.54
slpH 2 CDS	192931	194277	1347	reverse	0.06	0.06	0.01	0.87	1213.72	1137.09
hypothetical protein CDS	194422	194580	159	forward	1000	-1000	-0.28	0	9531.29	7299.72
hypothetical protein CDS	194729	195031	303	forward	3.3	-3.3	-0.34	0.0005	178.29	131.24
lytG 1 CDS	195321	196547	1227	forward	0.03	0.03	0.01	0.94	526.86	493.23
atl CDS	196567	197658	1092	forward	2.9	2.9	0.19	0.0013	436.87	464.65
gerN 1 CDS	197746	198831	1086	forward	2.7	-2.7	-0.38	0.002	110.42	78.97
hypothetical protein CDS	198928	199584	657	forward	2.37	-2.37	-0.3	0.0043	145.8	110.26
pcp CDS	199639	200286	648	reverse	0.53	-0.53	-0.08	0.3	235.48	208.05
afr 1 CDS	200304	201269	966	reverse	0.19	0.19	0.06	0.64	208.5	202.8
hypothetical protein CDS	201278	202084	807	reverse	2.07	-2.07	-0.21	0.0085	246.89	199.36
hypothetical protein CDS	202166	202921	756	reverse	0.88	-0.88	-0.15	0.13	150.48	126.66
gpmA 1 CDS	203077	203769	693	forward	10.84	10.84	0.15	1.4e-11	4383.02	4533.18
hypothetical protein CDS	204047	204607	561	forward	7.45	7.45	0.45	3.6e-08	199.01	253.04
lytR 1 CDS	204713	205813	1101	forward	1000	1000	0.57	0	910.42	1257.44
plsY 1 CDS	205813	206427	615	forward	17.17	17.17	0.28	6.7e-18	1359.66	1536.45
hypothetical protein CDS	206465	209455	2991	forward	1000	1000	0.46	0	1087.09	1392.9
hypothetical protein CDS	209650	210876	1227	reverse	0	0	0.04	0.99	26.51	25.33
hypothetical protein CDS	211206	212600	1395	forward	0.03	-0.03	-0.02	0.94	62.44	57.14
tyrS1 CDS	212854	214116	1263	forward	0	0	0	1	84.45	78.66
pepE 1 CDS	215042	216355	1314	forward	0.14	-0.14	-0.02	0.73	484.08	445.06
hypothetical protein CDS	216355	217008	654	forward	1.33	1.33	0.14	0.047	468.64	479.91
dppE 1 CDS	217176	218795	1620	forward	0.32	0.32	0.1	0.48	170.49	170.46
dppE 2 CDS	218985	220613	1629	forward	1.25	-1.25	-0.23	0.056	101.84	80.85
hypothetical protein CDS	220860	222242	1383	forward	0.16	-0.16	-0.12	0.7	30.79	26.32
guaB CDS	222466	223611	1146	forward	20.79	-20.79	-0.84	1.6e-21	277.4	144.55
oppB CDS	223769	224698	930	forward	1.67	1.67	0.22	0.021	148.49	160.65
oppC CDS	224707	225738	1032	forward	4.83	4.83	0.33	1.5e-05	230.07	269.49
oppD 1 CDS	225754	226812	1059	forward	3.5	3.5	0.25	0.00032	290.11	320.17
oppF 1 CDS	226833	227777	945	forward	8.77	8.77	0.42	1.7e-09	278.75	346.6
pepE 2 CDS	227873	229189	1317	reverse	9.26	9.26	0.33	5.5e-10	499.26	582.76
Acid shock protein CDS	229331	229756	426	reverse	1000	-1000	-1.05	0	892.12	401.66
greA 1 CDS	229998	230222	225	forward	0	0	0.02	1	63.2	59.59
hypothetical protein CDS	230348	231754	1407	forward	0.09	0.09	0.09	0.82	49.72	49.21
greA 2 CDS	231873	232067	195	forward	2.02	-2.02	-0.34	0.0095	94.13	69.1
hypothetical protein CDS	232147	232809	663	forward	11.96	11.96	0.59	1.1e-12	184.22	258.97
yedK CDS	232938	233531	594	reverse	12.33	12.33	0.8	4.6e-13	100.14	161.86
trpS2 CDS	233649	234671	1023	forward	0.75	0.75	0.14	0.18	194.83	199.89
tadA 1 CDS	234687	235166	480	forward	2.09	-2.09	-0.2	0.0081	276.63	224.68
hypothetical protein CDS	235180	235764	585	forward	0	0	0	1	247.71	230.97
mgtB CDS	236062	237015	954	forward	21.35	-21.35	-0.77	4.5e-22	327.24	178.38
mgtA 1 CDS	236966	238729	1764	forward	15.58	-15.58	-0.73	2.6e-16	259.33	145.78
metG CDS	238829	240805	1977	forward	1	-1	-0.12	0.1	244.58	208.95
dtd3 CDS	240805	241572	768	forward	1.7	-1.7	-0.19	0.02	222.06	181.08
rnmV CDS	241559	242125	567	forward	5.78	-5.78	-0.37	1.7e-06	283.13	203.35
rsmA CDS	242115	242999	885	forward	0	0	0.01	1	219.96	205.49
hypothetical protein CDS	243061	243318	258	forward	1000	1000	1.19	0	748.99	1588.28
purR CDS	243427	244257	831	forward	1000	-1000	-1.07	0	741.73	328.66
glmU CDS	244304	245689	1386	forward	0.03	-0.03	0	0.92	1010.77	938.55
hypothetical protein CDS	245878	247284	1407	forward	0.14	0.14	0.11	0.72	52.37	52.78
hypothetical protein CDS	247426	248178	753	forward	1000	-1000	-0.51	0	1388.84	905.26
slpH 3 CDS	248287	250056	1770	forward	1000	-1000	-0.46	0	1895.69	1281.61
prs 2 CDS	250284	251258	975	forward	14.14	14.14	0.35	7.2e-15	709.45	839.12
bglK 1 CDS	251420	252340	921	forward	5.53	5.53	0.64	3e-06	66.42	96.17
hypothetical protein CDS	252401	252679	279	reverse	17.3	17.3	0.67	5.1e-18	208.63	309.74
hypothetical protein CDS	252711	254084	1374	reverse	1.16	1.16	0.24	0.069	71.28	78.49
hypothetical protein CDS	254180	255358	1179	reverse	12.15	12.15	1.24	7.1e-13	34.43	75.88
hypothetical protein CDS	255618	256475	858	forward	2.3	2.3	0.34	0.005	90.78	106.94
hypothetical protein CDS	256530	256955	426	forward	0.9	-0.9	-0.33	0.13	38.06	28.27
rpoE CDS	257002	257520	519	forward	0.2	0.2	0.03	0.63	1233.27	1168.89
pyrG CDS	257637	259256	1620	forward	12.78	-12.78	-0.52	1.7e-13	384.07	250.11
murA1 CDS	259388	260686	1299	forward	4.74	-4.74	-0.32	1.8e-05	299.56	223.35
hypothetical protein CDS	260748	261266	519	forward	10.86	-10.86	-0.79	1.4e-11	153.28	82.71
aroK CDS	261263	261754	492	forward	1.8	-1.8	-0.29	0.016	107.47	81.66
pepDA 1 CDS	261809	263233	1425	reverse	2.24	2.24	0.19	0.0058	326.55	346.79
btr 2 CDS	263322	264134	813	reverse	8.55	8.55	0.84	2.8e-09	59.6	99.28
pucK CDS	264286	265572	1287	reverse	5.96	-5.96	-0.54	1.1e-06	148.74	94.99
xpt CDS	265579	266157	579	reverse	6.54	-6.54	-0.65	2.9e-07	121.26	71.9
immR 1 CDS	266391	266993	603	reverse	1.58	1.58	1.06	0.026	4.83	9.35
guaA CDS	267216	268766	1551	forward	9.03	-9.03	-0.51	9.3e-10	265.54	173.44
hypothetical protein CDS	269263	269454	192	forward	0.81	-0.81	-0.49	0.16	14.63	9.7
hypothetical protein CDS	269620	270174	555	forward	0.17	-0.17	-0.19	0.67	13.52	11.05
hypothetical protein CDS	270462	271673	1212	forward	2.48	-2.48	-0.33	0.0033	131.13	97.33
gspB CDS	271633	273777	2145	forward	6.09	-6.09	-0.52	8.2e-07	164.12	106.29
hypothetical protein CDS	273997	274125	129	forward	4.32	4.32	2.07	4.8e-05	3.17	12.33
menA 1 CDS	274422	275333	912	reverse	3.81	-3.81	-0.51	0.00015	97.31	63.49
hypothetical protein CDS	275734	276249	516	reverse	4.87	-4.87	-0.27	1.4e-05	432.23	334.07
hypothetical protein CDS	276521	277699	1179	forward	12.27	12.27	1.24	5.4e-13	35.12	77.46
hypothetical protein CDS	277775	278293	519	forward	0.78	-0.78	-0.3	0.17	35.37	26.8
hypothetical protein CDS	278308	279342	1035	reverse	0.04	0.04	0.07	0.91	36.68	35.9
yfeO CDS	279486	280151	666	forward	0.75	-0.75	-0.31	0.18	30.51	22.89
hmo CDS	280164	281165	1002	forward	1.31	-1.31	-0.29	0.049	78.12	59.67
hypothetical protein CDS	281478	281822	345	forward	0.84	-0.84	-0.35	0.15	29.45	21.54
hypothetical protein CDS	281803	282078	276	forward	0	0	-0.04	1	19.98	18.11
glyA CDS	282137	283372	1236	forward	11.83	-11.83	-0.25	1.5e-12	1374.05	1076.63
yveA CDS	283476	285068	1593	forward	0.72	-0.72	-0.13	0.19	147.06	125.14
ybjI 2 CDS	285114	285941	828	reverse	2.88	2.88	0.64	0.0013	31.48	45.58
dexB CDS	286057	287676	1620	forward	1.3	-1.3	-0.25	0.05	90.57	70.68
rpmE2 CDS	287786	288031	246	forward	1000	1000	0.8	0	3042.87	4948.58
murF 1 CDS	288157	289524	1368	forward	0.19	0.19	0.04	0.65	561.03	536.11
cshA CDS	289538	291025	1488	forward	0.48	0.48	0.07	0.33	661.71	646.95
acpS CDS	291108	291464	357	forward	5.28	-5.28	-0.35	5.2e-06	289.49	211.45
alr CDS	291469	292599	1131	forward	0	0	0.01	0.99	327.99	306.5
hypothetical protein CDS	292664	293371	708	reverse	0.5	0.5	0.07	0.32	755.99	738.1
ldh 1 CDS	293543	294514	972	reverse	8.67	8.67	0.27	2.1e-09	720.26	805.66
pth CDS	294651	295208	558	forward	0.18	-0.18	-0.04	0.66	182.19	165.26
mfd CDS	295210	298704	3495	forward	0.52	-0.52	-0.1	0.3	150.35	130.89
hypothetical protein CDS	298720	298962	243	forward	9.83	-9.83	-0.47	1.5e-10	338.2	226.96
ftsL 1 CDS	299030	299407	378	forward	0.57	-0.57	-0.05	0.27	505.88	453.33
rpsA CDS	299407	299769	363	forward	1.65	1.65	0.14	0.023	648.67	663.56
tilS CDS	299808	301061	1254	forward	2.21	-2.21	-0.49	0.0062	53.24	35.21
ftsH CDS	301156	303324	2169	forward	27.97	27.97	0.46	1.1e-28	796.86	1020.65
hslO CDS	303377	304267	891	forward	0.24	0.24	0.07	0.57	247.37	241.7
dus CDS	304345	305370	1026	forward	12.16	-12.16	-0.45	7e-13	464.15	316.09
lysS CDS	305387	306937	1551	forward	4.36	-4.36	-0.16	4.4e-05	1046.25	873.02
hypothetical protein CDS	307003	308391	1389	reverse	0	0	0.01	1	31.08	29.07
hypothetical protein CDS	308648	309874	1227	forward	0.03	-0.03	-0.08	0.94	16.73	14.78
yafP 1 CDS	310105	310560	456	reverse	12.11	-12.11	-0.56	7.8e-13	312.3	197.14
hypothetical protein CDS	311179	312213	1035	forward	0.02	0.02	0.05	0.96	35.67	34.47
msrC CDS	312582	313037	456	forward	0	0	0.02	1	51.23	48.39
clpC CDS	313142	315622	2481	forward	16.12	-16.12	-0.58	7.6e-17	396.89	246.66
rpoB CDS	315844	319482	3639	forward	19.24	-19.24	-0.34	5.7e-20	1318.16	971.96
rpoC CDS	319498	323157	3660	forward	10.3	-10.3	-0.23	5e-11	1377.77	1094
outO CDS	323220	323903	684	reverse	0.02	-0.02	-0.26	0.96	4.67	3.62
rpsL CDS	324085	324492	408	forward	13.3	-13.3	-0.16	5e-14	3839.49	3208.1
rpsG CDS	324508	324978	471	forward	2.42	2.42	0.09	0.0038	3158.27	3139.19
fus CDS	325012	327105	2094	forward	0.04	0.04	0	0.92	2956.72	2759.3
rpsJ CDS	327420	327728	309	forward	0.32	0.32	0.02	0.48	5206.1	4907.94
rplC CDS	327752	328390	639	forward	1000	-1000	-0.33	0	6618.44	4918.01
rplD CDS	328405	329022	618	forward	15.47	-15.47	-0.16	3.4e-16	4150.77	3451.12
rplW CDS	329022	329327	306	forward	1000	-1000	-0.39	0	7376.32	5248.71
rplB CDS	329343	330179	837	forward	16.28	-16.28	-0.16	5.2e-17	4815.73	4025.15
rpsS CDS	330198	330482	285	forward	25.87	-25.87	-0.2	1.3e-26	4755.43	3848.35
rplV CDS	330502	330855	354	forward	1000	-1000	-0.39	0	5093.57	3619.41
rpsC CDS	330869	331543	675	forward	1000	-1000	-0.29	0	4809.56	3663.12
rplP CDS	331543	331983	441	forward	29.71	-29.71	-0.23	2e-30	4387.32	3488.46
rpmC CDS	331973	332170	198	forward	1000	-1000	-0.74	0	8690.34	4845.53
rpsQ CDS	332189	332455	267	forward	1000	-1000	-0.63	0	8455.96	5090.94
rplN CDS	332487	332855	369	forward	20.35	-20.35	-0.17	4.5e-21	4918.55	4058.79
rplX CDS	332875	333111	237	forward	1000	-1000	-0.89	0	8944.2	4482.79
rplE CDS	333126	333668	543	forward	3.56	-3.56	-0.07	0.00027	4555.62	4053.05
rpsZ 1 CDS	333681	333866	186	forward	0.21	-0.21	-0.01	0.62	4072.9	3770.41
rpsH CDS	333891	334289	399	forward	2.27	-2.27	-0.05	0.0054	4523.65	4071
rplF CDS	334314	334844	531	forward	4.33	-4.33	-0.07	4.7e-05	5429.72	4823.44
rplR CDS	334871	335227	357	forward	0.67	0.67	0.04	0.21	3958.83	3779.63
rpsE CDS	335245	335751	507	forward	4.22	4.22	0.11	6e-05	4298.85	4316.91
rpmD CDS	335769	335954	186	forward	1000	-1000	-0.4	0	7584.27	5352.15
rplO CDS	335978	336418	441	forward	1000	1000	0.33	0	3426.38	4015.54
secY CDS	336418	337713	1296	forward	6.17	6.17	0.13	6.8e-07	4252.4	4320.58
adk CDS	337724	338380	657	forward	6.39	6.39	0.13	4.1e-07	4084.22	4158.98
infA CDS	338475	338696	222	forward	1000	-1000	-0.46	0	6662.47	4522.41
rpmJ CDS	338713	338829	117	forward	1000	-1000	-0.51	0	7531.2	4928.5
rpsM CDS	338850	339200	351	forward	1000	1000	0.29	0	2675.15	3050.21
rpsK CDS	339225	339614	390	forward	1.1	1.1	0.05	0.08	3665.75	3541.04
rpoA CDS	339660	340598	939	forward	0.18	0.18	0.01	0.65	4796.8	4503.3
rplQ CDS	340626	341009	384	forward	1000	1000	0.56	0	2757.47	3788.46
ecfA1 CDS	341194	342045	852	forward	5.55	-5.55	-0.46	2.8e-06	187.61	127.22
ecfA2 CDS	342021	342866	846	forward	8.96	-8.96	-0.61	1.1e-09	191.36	116.63
ecfT 1 CDS	342870	343667	798	forward	3.88	-3.88	-0.42	0.00013	141.5	98.38
truA CDS	343672	344460	789	forward	1.01	-1.01	-0.3	0.098	49.67	37.5
rplM CDS	344565	345008	444	forward	1000	1000	0.62	0	4030.9	5750.2
rpsI CDS	345020	345415	396	forward	1000	1000	0.76	0	4077.68	6419.6
Tyrosine recombinase XerD-like protein CDS	345485	346537	1053	reverse	17.66	17.66	1.55	2.2e-18	29.99	81.62
hypothetical protein CDS	346562	347788	1227	forward	5.98	5.98	1.16	1e-06	18.85	39.22
hypothetical protein CDS	347993	348181	189	reverse	1000	1000	3.57	0	9.32	103.04
hypothetical protein CDS	348243	349163	921	reverse	1.85	1.85	0.78	0.014	12.11	19.32
glcR 1 CDS	349607	350365	759	reverse	2.56	2.56	0.5	0.0027	46.28	61.08
hypothetical protein CDS	350564	351970	1407	reverse	0.12	0.12	0.09	0.76	47.94	47.45
ulaG CDS	352244	353317	1074	forward	5.48	5.48	0.22	3.3e-06	665.36	719.24
ulaC CDS	353387	353845	459	forward	1.88	1.88	0.14	0.013	729.75	747.6
ulaA CDS	353867	355354	1488	forward	6.83	6.83	0.3	1.5e-07	422.35	484.33
ulaB CDS	355367	355669	303	forward	17.5	17.5	0.47	3.1e-18	459.63	593.59
ulaD CDS	355688	356326	639	forward	1.2	-1.2	-0.07	0.063	937.99	831.78
ulaE CDS	356439	357320	882	forward	1.41	-1.41	-0.21	0.039	143.63	115.52
araD CDS	357336	358064	729	forward	1.75	-1.75	-0.23	0.018	162.43	129.02
gph 1 CDS	358081	358725	645	forward	1.15	-1.15	-0.17	0.071	164.22	136.17
xpkA 1 CDS	358848	361244	2397	forward	11.41	-11.41	-0.55	3.9e-12	305.16	194.22
hypothetical protein CDS	361550	361750	201	reverse	0.46	-0.46	-0.28	0.35	19.56	15.04
hypothetical protein CDS	361747	361926	180	reverse	2.01	-2.01	-0.7	0.0098	27.8	15.91
hypothetical protein CDS	361970	362179	210	forward	0.02	0.02	0.05	0.96	33.43	32.25
hypothetical protein CDS	362194	363228	1035	reverse	1.87	1.87	0.35	0.013	66.97	79.28
hypothetical protein CDS	363966	364406	441	forward	1.55	-1.55	-0.32	0.028	77.34	57.81
hypothetical protein CDS	364594	365028	435	forward	2.12	-2.12	-0.29	0.0076	133.58	101.5
hypothetical protein CDS	365025	365447	423	forward	0.46	-0.46	-0.15	0.35	58.54	49.15
yraA CDS	365507	366091	585	reverse	4.31	-4.31	-0.22	4.9e-05	533.12	425.26
yfnB 2 CDS	366128	366787	660	reverse	0	0	-0.03	0.99	33.03	30.06
hypothetical protein CDS	366861	367619	759	forward	2.08	-2.08	-0.35	0.0082	94.59	69.19
gpmA 2 CDS	367661	368341	681	forward	1.57	-1.57	-0.19	0.027	187.26	152.29
czcD CDS	368402	369301	900	forward	3.02	-3.02	-0.39	0.00095	122.4	87.06
hypothetical protein CDS	369310	369492	183	forward	2.99	-2.99	-0.39	0.001	119.56	85.06
gpmA 3 CDS	369504	370184	681	forward	2.57	-2.57	-0.36	0.0027	116.18	84.12
hypothetical protein CDS	370295	371230	936	forward	13.97	13.97	0.66	1.1e-14	173.77	255.33
hypothetical protein CDS	371294	371698	405	reverse	0.22	-0.22	-0.04	0.6	259.53	235.71
pepC CDS	371838	373187	1350	reverse	0.03	0.03	0.01	0.94	465.9	436.51
hypothetical protein CDS	373255	373554	300	reverse	0.46	-0.46	-0.18	0.35	46.04	37.87
hypothetical protein CDS	373661	374695	1035	forward	0.78	0.78	0.21	0.16	66.48	71.46
dut CDS	374865	375416	552	forward	11.46	-11.46	-0.76	3.4e-12	175.43	96.7
radA CDS	375416	376792	1377	forward	10.24	-10.24	-0.6	5.8e-11	228.68	140.4
gltX CDS	376870	378369	1500	forward	0.39	0.39	0.05	0.41	964.48	929.56
cysS CDS	378460	379893	1434	forward	4	-4	-0.51	0.0001	104.31	67.95
mrnC CDS	379886	380329	444	forward	13.72	-13.72	-0.99	1.9e-14	133.86	62.54
Putative TrmH family tRNA/rRNA methyltransferase CDS	380316	381071	756	forward	3.28	-3.28	-0.45	0.00053	102.53	69.67
hypothetical protein CDS	381205	381750	546	forward	8.29	-8.29	-0.71	5.1e-09	133.4	75.75
hypothetical protein CDS	381814	382032	219	forward	1000	1000	0.44	0	37099.5	46829.8
hypothetical protein CDS	382244	383278	1035	forward	1.74	1.74	0.34	0.018	65.27	76.8
xylB CDS	383325	384833	1509	forward	0.38	-0.38	-0.13	0.42	57.91	49.17
dxs 1 CDS	384880	385305	426	reverse	1.19	1.19	0.36	0.065	35.3	42.25
dxs 2 CDS	385330	386601	1272	reverse	0.14	0.14	0.11	0.72	46.16	46.5
secE CDS	386970	387140	171	forward	6.19	6.19	0.22	6.4e-07	772.33	834.79
nusG CDS	387249	387806	558	forward	0.9	0.9	0.14	0.13	236.09	242.75
rplK CDS	387937	388362	426	forward	27.26	27.26	0.24	5.5e-28	3137.58	3442.52
rplA CDS	388440	389132	693	forward	1000	1000	0.63	0	1885.19	2716.38
pstS1 1 CDS	389252	390118	867	forward	1.67	-1.67	-0.26	0.021	120.91	93.83
pstC1 CDS	390122	391117	996	forward	1.62	-1.62	-0.24	0.024	132.57	104.31
pstA CDS	391119	392006	888	forward	0.07	0.07	0.05	0.85	85.88	83.01
pstB3 1 CDS	392015	392809	795	forward	0.7	-0.7	-0.15	0.2	115.06	96.7
pstB3 2 CDS	392811	393566	756	forward	1.61	-1.61	-0.23	0.025	151.43	120.53
phoU 1 CDS	393584	394261	678	forward	0.02	0.02	0.02	0.96	89.73	84.59
hypothetical protein CDS	394467	394955	489	reverse	4.43	-4.43	-0.69	3.7e-05	68.97	39.87
gtf2 CDS	395037	395315	279	forward	8.25	8.25	0.4	5.7e-09	284.31	349.41
rplJ CDS	395519	396031	513	forward	1000	1000	0.55	0	2969.92	4059.47
rplL CDS	396084	396446	363	forward	1000	1000	0.73	0	2280.49	3530.99
kcsA CDS	396523	397365	843	forward	0.03	0.03	0.05	0.93	47.27	45.58
rsmC CDS	397371	397991	621	forward	0.49	0.49	0.16	0.32	72.69	75.6
hypothetical protein CDS	398119	398301	183	forward	0.06	-0.06	-0.02	0.87	211.91	194.95
hypothetical protein CDS	398491	398997	507	forward	3.82	3.82	1.08	0.00015	13.6	26.85
hypothetical protein CDS	399010	400413	1404	reverse	14.86	14.86	1.02	1.4e-15	69.39	130.97
hypothetical protein CDS	400429	401451	1023	forward	0.7	-0.7	-0.4	0.2	19.87	14.06
tadA 2 CDS	401642	402142	501	forward	1.11	1.11	0.24	0.077	74.3	81.55
dnaX 1 CDS	402348	404153	1806	forward	0.14	0.14	0.08	0.72	106.86	104.91
hypothetical protein CDS	404160	404750	591	forward	0.24	0.24	0.1	0.57	123.12	122.58
hypothetical protein CDS	404759	404989	231	forward	4.4	-4.4	-0.34	4e-05	242.15	177.66
Nucleoid-associated protein CDS	405005	405340	336	forward	1.56	1.56	0.17	0.027	306.59	320.5
recR CDS	405341	405940	600	forward	8.73	8.73	0.46	1.9e-09	222.84	285.71
hypothetical protein CDS	405940	406179	240	forward	7.83	7.83	0.38	1.5e-08	299.34	362.73
tmk CDS	406282	406920	639	forward	13.22	-13.22	-0.5	6.1e-14	421.03	276.84
hypothetical protein CDS	406933	407253	321	forward	18.53	-18.53	-0.69	2.9e-19	340.4	195.88
dnaX 2 CDS	407253	408110	858	forward	22.09	-22.09	-0.71	8.1e-23	392.95	223.79
yabA CDS	408120	408470	351	forward	1000	-1000	-0.86	0	441.21	226.07
rsmI CDS	408470	409321	852	forward	20.09	-20.09	-0.67	8.1e-21	389.01	227.05
hypothetical protein CDS	409324	410058	735	forward	10.77	-10.77	-0.48	1.7e-11	368.05	246.22
folT CDS	410108	410626	519	forward	15.61	-15.61	-0.16	2.4e-16	4118.04	3420.37
tsaB CDS	410647	411390	744	forward	1000	-1000	-0.3	0	4560.1	3458.3
rimI CDS	411425	411946	522	forward	1000	-1000	-0.29	0	4714.39	3589.81
tsaD CDS	411943	412989	1047	forward	0.01	-0.01	0	0.97	3316.44	3084.9
uctC CDS	413031	413348	318	reverse	8.4	-8.4	-0.31	4e-09	605.66	453.69
frc CDS	413420	414403	984	reverse	2.8	2.8	0.22	0.0016	273.02	296.35
oxc CDS	414744	416453	1710	reverse	4.26	4.26	0.33	5.4e-05	207.53	242.12
ettA 1 CDS	416626	418548	1923	reverse	1.98	1.98	0.31	0.01	90.89	104.65
rex CDS	418723	419358	636	forward	0.32	-0.32	-0.09	0.48	92.25	80.6
hypothetical protein CDS	419629	420855	1227	forward	2.65	2.65	0.64	0.0022	27.92	40.6
ccpA 1 CDS	421065	422051	987	reverse	1.2	-1.2	-0.39	0.062	37.74	26.89
scrB CDS	422067	423524	1458	reverse	2.7	-2.7	-0.98	0.002	22.5	10.63
treP CDS	423732	425681	1950	forward	1.21	-1.21	-0.53	0.062	23.96	15.48
hypothetical protein CDS	425837	426805	969	forward	0.47	-0.47	-0.3	0.34	17.49	13.25
hypothetical protein CDS	426851	427366	516	forward	0.06	0.06	0.13	0.87	17.51	17.84
groS CDS	427548	427832	285	forward	1000	-1000	-1.15	0	908.79	381.44
groL CDS	427886	429511	1626	forward	1000	-1000	-0.68	0	727.11	422.36
mutS CDS	429749	432346	2598	forward	1.84	1.84	0.27	0.014	103.66	116.55
mutL CDS	432346	434271	1926	forward	2.61	2.61	0.33	0.0025	110.3	129.01
ruvA CDS	434271	434858	588	forward	2.95	2.95	0.33	0.0011	127.87	149.6
ruvB CDS	434907	435917	1011	forward	0.1	0.1	0.03	0.8	310.23	294.98
hypothetical protein CDS	435977	436369	393	forward	13.58	13.58	0.3	2.6e-14	922.08	1055.69
zwf CDS	436473	437924	1452	forward	1.17	-1.17	-0.13	0.067	271.64	230.91
dinB CDS	437890	439035	1146	forward	0	0	0.02	0.99	58.52	55.16
nrnA CDS	439084	440055	972	forward	16.28	16.28	0.81	5.2e-17	128.99	210.8
cshB CDS	440048	441409	1362	forward	25.38	25.38	1.07	4.2e-26	109.94	214.44
alaS CDS	441652	444291	2640	forward	4.99	4.99	0.31	1e-05	267.2	309.38
hypothetical protein CDS	444352	444609	258	forward	23	23	0.44	9.9e-24	733.25	922.77
yrrK CDS	444609	445037	429	forward	2.53	2.53	0.14	0.003	1016.45	1043.22
hypothetical protein CDS	445039	445350	312	forward	6.53	6.53	0.19	3e-07	1171.2	1245.14
mutS2 1 CDS	445408	447765	2358	forward	11.42	-11.42	-0.67	3.8e-12	215.25	126.15
trxA CDS	447848	448159	312	forward	1.75	1.75	0.19	0.018	237.87	252.36
mscL CDS	448213	448587	375	reverse	0.68	0.68	0.15	0.21	137.25	141.61
hypothetical protein CDS	448620	449477	858	reverse	2.95	2.95	0.39	0.0011	94.47	114.92
hypothetical protein CDS	449650	450060	411	reverse	2.36	2.36	0.24	0.0044	194.43	213.08
murI CDS	450149	450955	807	forward	0.49	-0.49	-0.12	0.32	99.43	85.26
Non-canonical purine NTP pyrophosphatase CDS	450955	451575	621	forward	0.49	-0.49	-0.1	0.32	130.24	113.11
hypothetical protein CDS	451653	452468	816	forward	1	-1	-0.26	0.099	60.79	47.15
hypothetical protein CDS	452863	453015	153	forward	1000	1000	4.75	0	37.88	951.87
hypothetical protein CDS	453137	454315	1179	forward	1000	1000	2.34	0	31.12	146.85
hypothetical protein CDS	454393	454560	168	forward	1000	1000	4.06	0	26.59	413.76
nisC CDS	454541	455806	1266	forward	1000	1000	3.61	0	36.76	417.14
hypothetical protein CDS	455819	456934	1116	forward	1000	1000	3.33	0	44.86	418.82
hypothetical protein CDS	456931	458178	1248	forward	1000	1000	3.11	0	68.16	547.02
natA 1 CDS	458187	459050	864	forward	1000	1000	2.84	0	92.69	615.72
ykuT CDS	459120	459965	846	reverse	39.04	39.04	1.49	9.2e-40	76.86	200.59
hypothetical protein CDS	460074	460499	426	forward	0.01	-0.01	0	0.98	781.91	726.84
hypothetical protein CDS	460517	460885	369	forward	20.1	20.1	0.3	8e-21	1351.44	1553.4
hypothetical protein CDS	460980	461912	933	reverse	0.05	-0.05	-0.08	0.89	25.89	22.87
hypothetical protein CDS	461987	462715	729	reverse	0.24	-0.24	-0.18	0.57	17.9	14.68
pepQ CDS	462814	463920	1107	reverse	9.89	-9.89	-0.37	1.3e-10	538.6	388.56
ccpA 2 CDS	464071	465072	1002	forward	9.73	-9.73	-0.36	1.8e-10	553	401.34
glpQ1 CDS	465114	466484	1371	reverse	0.35	-0.35	-0.07	0.45	155.16	137.54
hypothetical protein CDS	466598	466918	321	forward	2.18	-2.18	-0.26	0.0066	170.12	132.24
mggB CDS	466934	468316	1383	forward	1.32	-1.32	-0.2	0.048	148.07	120.22
hypothetical protein CDS	468309	468899	591	forward	4.51	-4.51	-0.46	3.1e-05	149.08	101.16
yutF CDS	468899	469669	771	forward	0.84	-0.84	-0.15	0.14	137.29	115.21
hypothetical protein CDS	469666	470274	609	forward	2.74	2.74	0.42	0.0018	71.14	88.54
putative membrane protein CDS	470286	470936	651	reverse	6.24	6.24	0.5	5.7e-07	127.85	168.8
yumC CDS	470946	471938	993	reverse	0.25	0.25	0.09	0.56	147.83	146.75
Alpha-monoglucosyldiacylglycerol synthase CDS	480575	481753	1179	forward	11.14	-11.14	-0.56	7.3e-12	280.12	176.28
cpoA CDS	481754	482797	1044	forward	19.36	-19.36	-0.67	4.3e-20	373.12	217.62
hypothetical protein CDS	482797	483810	1014	forward	5.77	-5.77	-0.46	1.7e-06	192.41	130.09
hypothetical protein CDS	483849	485027	1179	reverse	5.55	5.55	0.79	2.8e-06	41.62	67.09
ltaS1 1 CDS	485277	487337	2061	forward	4.5	-4.5	-0.33	3.2e-05	275.53	204.52
secG CDS	487405	487638	234	forward	0.06	-0.06	-0.01	0.87	1108.93	1028.39
rnr CDS	487711	490050	2340	forward	11.73	-11.73	-0.37	1.9e-12	658.53	475.59
smpB CDS	490063	490521	459	forward	16.7	-16.7	-0.41	2e-17	785.88	551.26
hypothetical protein CDS	496433	497482	1050	reverse	4	4	0.76	0.0001	31.17	49.15
hypothetical protein CDS	497439	497612	174	reverse	1.59	1.59	0.46	0.025	29.93	38.26
fimA CDS	497683	498546	864	forward	0.04	0.04	0.1	0.9	25.53	25.51
metK CDS	499005	500204	1200	forward	6.91	6.91	0.21	1.2e-07	901.28	972.65
bmr3 1 CDS	500229	501689	1461	forward	12.96	12.96	0.54	1.1e-13	249.34	337.26
PTS system EIIBC component CDS	501918	503888	1971	forward	7.26	7.26	0.52	5.6e-08	142.4	190.08
murQ CDS	503912	504808	897	forward	2.46	2.46	0.23	0.0035	207.71	227.24
D-alanyl-D-alanine carboxypeptidase CDS	504832	506871	2040	forward	5.05	5.05	0.34	8.9e-06	229	270.17
hypothetical protein CDS	506932	507969	1038	forward	3.33	3.33	0.36	0.00047	123.37	147.35
ybbH CDS	507985	508830	846	forward	3.79	3.79	0.4	0.00016	115.28	141.61
appC CDS	509145	509324	180	forward	1000	1000	1.4	0	174.46	428.47
hypothetical protein CDS	509478	510848	1371	forward	0.04	0.04	0.21	0.91	6.15	6.6
cydA CDS	510963	512249	1287	forward	1.7	1.7	1.01	0.02	6.61	12.36
cydB CDS	512251	513267	1017	forward	0.84	0.84	0.53	0.14	11.2	15.06
cydD CDS	513267	514985	1719	forward	0.53	0.53	0.7	0.3	3.91	5.91
putative ABC transporter ATP-binding protein CDS	514975	516723	1749	forward	0.3	0.3	0.51	0.5	5.69	7.54
menG CDS	516733	517434	702	forward	0.18	0.18	0.2	0.66	13.89	14.86
hepT CDS	517431	518420	990	reverse	0.01	0.01	0.03	0.97	57.84	54.81
menA 2 CDS	518480	519379	900	forward	1.28	-1.28	-0.25	0.053	95.14	74.43
NADH dehydrogenase-like protein CDS	519394	520614	1221	forward	0.59	-0.59	-0.16	0.26	83.07	69.42
Fumarate reductase flavoprotein subunit CDS	520776	521075	300	forward	0.23	-0.23	-1.29	0.59	2.38	0.91
hypothetical protein CDS	521302	522141	840	forward	5.26	-5.26	-0.85	5.5e-06	60.36	31.14
benM 1 CDS	522201	523124	924	forward	5.87	-5.87	-0.74	1.3e-06	86.65	48.37
hypothetical protein CDS	523167	523832	666	reverse	0.22	0.22	0.11	0.6	100.28	100.52
leuS CDS	524122	526536	2415	forward	0.32	-0.32	-0.04	0.48	375.68	339.73
murJ 1 CDS	526630	528276	1647	forward	4.41	4.41	0.22	3.9e-05	475.34	515.86
hypothetical protein CDS	528664	528984	321	reverse	3.93	-3.93	-0.37	0.00012	188.02	135.78
dacA 1 CDS	529294	530595	1302	forward	1000	1000	1.43	0	118.69	297.8
nnrD CDS	530598	531443	846	forward	1000	1000	1.68	0	98.77	293.82
yciB CDS	531595	532281	687	forward	1.6	1.6	0.3	0.025	74.18	84.87
argS CDS	532645	534330	1686	forward	5.87	-5.87	-0.59	1.3e-06	127.64	78.86
fba CDS	534441	535352	912	forward	1000	1000	0.6	0	4853.18	6867
hypothetical protein CDS	535587	536621	1035	forward	1.86	1.86	0.29	0.014	94.77	107.6
hypothetical protein CDS	536675	537199	525	forward	1.26	-1.26	-0.24	0.054	99.06	78.17
hypothetical protein CDS	537215	537790	576	forward	0.06	0.06	0.05	0.88	63.12	60.95
hypothetical protein CDS	537794	537997	204	forward	0.63	-0.63	-0.14	0.23	103.62	87.66
menA 3 CDS	538117	539034	918	forward	0.72	0.72	0.19	0.19	66.05	70.37
hypothetical protein CDS	539258	540664	1407	reverse	0	0	-0.01	1	51.06	47.26
hypothetical protein CDS	540822	541937	1116	forward	5.8	5.8	0.9	1.6e-06	33.08	57.3
hypothetical protein CDS	542095	542730	636	forward	1000	-1000	-1.13	0	505.95	214.87
hypothetical protein CDS	542754	543410	657	forward	1000	-1000	-1.21	0	489.5	197.01
hypothetical protein CDS	543490	544221	732	forward	1000	-1000	-1.15	0	469.28	196.69
hypothetical protein CDS	544623	546026	1404	forward	12.34	12.34	0.87	4.6e-13	81.86	138.87
hypothetical protein CDS	546182	546427	246	forward	0	0	-0.01	1	66.73	61.7
emrY CDS	546527	547114	588	forward	2.8	2.8	0.52	0.0016	46.24	61.91
hypothetical protein CDS	547235	548566	1332	forward	0.82	-0.82	-0.25	0.15	51.33	40.12
ribZ 1 CDS	548866	549459	594	forward	0.92	0.92	0.36	0.12	26.13	31.22
hypothetical protein CDS	549784	550962	1179	reverse	13.74	13.74	1.38	1.8e-14	31.31	75.63
hypothetical protein CDS	551109	552185	1077	forward	0.13	0.13	0.13	0.75	29.58	30.11
hypothetical protein CDS	552178	553035	858	reverse	2.75	2.75	0.38	0.0018	87.12	105.59
hypothetical protein CDS	553505	554614	1110	forward	0.29	-0.29	-0.12	0.52	51.75	44.32
hypothetical protein CDS	554649	555758	1110	reverse	0.31	-0.31	-0.23	0.49	19.78	15.66
citG CDS	555864	556682	819	forward	1.7	-1.7	-0.48	0.02	43.7	29.24
gla 1 CDS	556928	557680	753	reverse	0.65	-0.65	-0.09	0.22	248.39	217.1
pspB 1 CDS	558112	558549	438	forward	3.29	-3.29	-0.87	0.00052	34.62	17.69
hypothetical protein CDS	558613	558717	105	forward	3.83	-3.83	-0.71	0.00015	56.65	32.25
ppsA CDS	558734	561115	2382	forward	1.81	-1.81	-0.49	0.015	42.69	28.29
rluD 1 CDS	561161	562018	858	reverse	0.12	-0.12	-0.09	0.76	32.05	28.07
pbpF CDS	562106	564163	2058	forward	0.11	0.11	0.05	0.78	169.97	163.46
hypothetical protein CDS	564180	564530	351	forward	1000	1000	0.67	0	531.7	789.57
yhaO CDS	564539	565756	1218	forward	1.07	1.07	0.19	0.085	119.85	127.22
hypothetical protein CDS	565737	568232	2496	forward	0.9	0.9	0.18	0.12	112.55	118.68
yhaM CDS	568225	569202	978	forward	3.41	3.41	0.38	0.00039	115.98	140.31
hypothetical protein CDS	569319	569804	486	forward	2.95	-2.95	-0.48	0.0011	78.22	52.04
hypothetical protein CDS	569829	570608	780	forward	0.04	-0.04	-0.02	0.92	129.62	119.18
hypothetical protein CDS	570969	572450	1482	forward	1.23	-1.23	-0.69	0.059	16.81	9.74
kdgA CDS	572559	573020	462	forward	5.43	-5.43	-0.92	3.7e-06	54.32	26.81
prsA CDS	573129	574025	897	reverse	1000	-1000	-0.55	0	3223.3	2051.79
hypothetical protein CDS	574144	574500	357	reverse	6.69	-6.69	-0.3	2e-07	526.84	399.67
putative HIT-like protein CDS	574510	574941	432	reverse	4.9	-4.9	-0.26	1.3e-05	464.8	361.21
ecsA CDS	575032	575775	744	forward	1.5	1.5	0.26	0.032	90.93	101.19
hypothetical protein CDS	575768	576979	1212	forward	0.26	0.26	0.11	0.55	113.07	113.77
trmB CDS	576989	577645	657	forward	1.97	-1.97	-0.24	0.011	174.44	137.52
hypothetical protein CDS	577807	578664	858	reverse	0.68	0.68	0.18	0.21	77.01	81.41
ytpP CDS	579340	579660	321	forward	5.96	-5.96	-0.37	1.1e-06	304.61	219.73
pheT 1 CDS	579680	580327	648	forward	2.81	2.81	0.19	0.0015	418.65	445.6
hypothetical protein CDS	580381	581700	1320	reverse	7.07	7.07	0.99	8.5e-08	32.65	60.42
murC CDS	581797	583110	1314	forward	4.96	4.96	0.36	1.1e-05	193.19	231.56
mepA CDS	583167	584501	1335	reverse	5.13	5.13	0.58	7.4e-06	75.71	105.19
hypothetical protein CDS	584609	585586	978	reverse	1.98	-1.98	-0.14	0.01	509.77	431.35
hypothetical protein CDS	586041	586481	441	reverse	1.73	-1.73	-0.13	0.018	500.53	427.16
hypothetical protein CDS	586484	586945	462	reverse	3.89	3.89	0.23	0.00013	370.3	404.75
hypothetical protein CDS	586920	587393	474	reverse	1.99	-1.99	-0.13	0.01	539.42	458.16
hypothetical protein CDS	587726	588565	840	reverse	0	0	0.27	1	2.37	2.65
hypothetical protein CDS	588989	589966	978	forward	0.12	-0.12	-0.03	0.75	172.97	157.65
hypothetical protein CDS	590044	590202	159	reverse	2.07	2.07	0.76	0.0084	14.45	22.72
hypothetical protein CDS	590372	590686	315	forward	9.11	-9.11	-0.7	7.7e-10	154.88	88.8
hflK CDS	590704	591585	882	forward	11.57	-11.57	-0.65	2.7e-12	227.2	134.44
purD CDS	591726	593369	1644	forward	1.04	-1.04	-0.32	0.092	46.15	34.35
ltrA 2 CDS	594162	595460	1299	forward	1.27	1.27	0.52	0.054	18.75	25.05
hypothetical protein CDS	596091	597494	1404	reverse	13.76	13.76	0.95	1.7e-14	75.54	135.5
strH CDS	597657	602048	4392	forward	0.04	-0.04	-0.01	0.91	312.02	288.44
bca CDS	602228	603727	1500	forward	3.16	-3.16	-0.22	0.0007	375.12	300.01
hypothetical protein CDS	603918	604094	177	forward	0.06	0.06	0.24	0.87	3.61	3.98
hypothetical protein CDS	604091	604438	348	forward	0	0	-0.09	1	3.67	3.2
hypothetical protein CDS	604503	604733	231	forward	0.06	0.06	0.12	0.87	13.93	14.07
hypothetical protein CDS	604687	606015	1329	forward	0.31	-0.31	-0.2	0.49	23.3	18.89
hypothetical protein CDS	606181	606345	165	forward	0.03	0.03	0.16	0.92	5.57	5.78
hypothetical protein CDS	606694	607743	1050	forward	8.38	8.38	1.04	4.2e-09	35.74	68.6
hypothetical protein CDS	607938	609116	1179	forward	0.3	0.3	0.47	0.5	5.82	7.52
sugC 1 CDS	609200	610159	960	forward	0.07	0.07	0.17	0.86	9.33	9.8
hypothetical protein CDS	610333	611511	1179	reverse	9.37	9.37	1.2	4.2e-10	29.28	62.41
hypothetical protein CDS	611785	612819	1035	forward	0.45	0.45	0.2	0.35	32.71	34.95
hypothetical protein CDS	612899	613153	255	forward	1.23	1.23	0.35	0.059	38.85	45.98
polA CDS	613451	616114	2664	forward	1.01	1.01	0.18	0.098	129.26	136.35
mutM CDS	616123	616950	828	forward	0.61	0.61	0.14	0.25	149.51	153.11
coaE CDS	616950	617552	603	forward	1.55	1.55	0.24	0.028	107.92	118.59
nrdR CDS	617555	618022	468	forward	1.04	-1.04	-0.12	0.091	270.41	231.46
dnaB CDS	618025	619359	1335	forward	1.37	-1.37	-0.15	0.042	270.56	227.37
dnaI CDS	619379	620287	909	forward	2.98	-2.98	-0.23	0.0011	324.98	258.03
thrS CDS	620573	622507	1935	forward	6.54	-6.54	-0.29	2.9e-07	520.71	395.8
hypothetical protein CDS	622710	623189	480	forward	0.92	-0.92	-0.18	0.12	119.51	98.52
hypothetical protein CDS	623311	624489	1179	forward	2.51	2.51	0.45	0.0031	56.5	71.79
hypothetical protein CDS	624728	625762	1035	forward	0.01	0.01	0.02	0.97	37.64	35.59
hypothetical protein CDS	625901	627160	1260	forward	0.24	0.24	0.08	0.58	170.28	168.1
hypothetical protein CDS	627225	627863	639	reverse	0.31	-0.31	-0.08	0.49	100.8	88.76
hypothetical protein CDS	627817	628404	588	reverse	0	0	0.01	1	63.96	59.98
hypothetical protein CDS	628669	628788	120	forward	3.16	3.16	0.64	0.00069	35.32	51.13
hypothetical protein CDS	629047	629274	228	forward	0.81	0.81	0.32	0.16	25.53	29.7
putative HTH-type transcriptional regulator CDS	629440	629874	435	forward	4.18	-4.18	-0.83	6.6e-05	48.95	25.54
hypothetical protein CDS	629871	630308	438	forward	0.98	-0.98	-0.39	0.1	30.54	21.63
natA 2 CDS	630345	631271	927	forward	2.37	-2.37	-0.64	0.0043	38.61	23.07
hypothetical protein CDS	631268	631489	222	forward	0.2	-0.2	-0.14	0.63	26.91	22.72
hypothetical protein CDS	631623	633029	1407	forward	0.08	0.08	0.08	0.83	50.01	49.06
hypothetical protein CDS	633104	633640	537	forward	0	0	-0.05	1	16.83	15.11
hypothetical protein CDS	633884	633976	93	forward	2.92	-2.92	-0.52	0.0012	68.63	44.47
adeC CDS	635603	637306	1704	reverse	0.73	-0.73	-0.38	0.19	24.56	17.62
spuD CDS	637375	638436	1062	reverse	2.12	-2.12	-0.44	0.0075	60.82	41.62
potA 1 CDS	638461	639501	1041	reverse	4.6	-4.6	-1.02	2.5e-05	38.72	17.81
ydcV 1 CDS	639503	640300	798	reverse	7.61	-7.61	-1.44	2.4e-08	39.64	13.58
hypothetical protein CDS	640386	641564	1179	reverse	15.69	15.69	1.37	2e-16	36.51	88.02
potB 1 CDS	641640	642506	867	reverse	17.45	-17.45	-1.63	3.6e-18	80.07	24.06
rihC 1 CDS	642701	643618	918	forward	11.06	-11.06	-1.31	8.6e-12	67.75	25.5
infC CDS	643910	644359	450	forward	1000	1000	0.3	0	2504.35	2873.93
rpmI CDS	644381	644581	201	forward	1000	1000	0.31	0	2635.84	3041.57
rplT CDS	644626	644982	357	forward	1000	1000	0.53	0	1625.28	2180
add CDS	645030	646031	1002	reverse	1.63	1.63	0.17	0.023	285.9	300.08
hypothetical protein CDS	646313	647464	1152	forward	0.08	0.08	0.03	0.84	238.77	227.12
gph 2 CDS	647655	648179	525	forward	2	-2	-0.17	0.0099	323.92	267.36
rsgA 1 CDS	648172	649281	1110	forward	0.12	0.12	0.04	0.76	260.22	248.9
nadD CDS	649292	649945	654	forward	1.07	-1.07	-0.12	0.086	273.53	233.73
hypothetical protein CDS	649926	650519	594	forward	1.22	-1.22	-0.12	0.06	322.48	275.59
rsfS CDS	650537	650884	348	forward	0	0	0	1	348.84	324.53
hypothetical protein CDS	650888	652039	1152	forward	0.33	0.33	0.08	0.47	295.1	290.54
hypothetical protein CDS	652042	652605	564	forward	1.93	-1.93	-0.17	0.012	336.87	279.57
arlR CDS	652774	653490	717	forward	2.45	2.45	0.24	0.0035	205.24	224.86
arlS CDS	653477	655045	1569	forward	6.4	-6.4	-0.4	4e-07	275.19	193.65
hypothetical protein CDS	655250	656284	1035	forward	1.2	1.2	0.25	0.062	74.42	82.29
hypothetical protein CDS	656395	656676	282	forward	6.38	-6.38	-0.67	4.1e-07	109.54	63.9
hypothetical protein CDS	656670	657554	885	forward	6.09	-6.09	-0.64	8.1e-07	116.08	69.56
hypothetical protein CDS	657623	658804	1182	forward	3.44	-3.44	-0.29	0.00037	238.82	181.29
proX CDS	659012	659500	489	reverse	0.41	-0.41	-0.09	0.39	133.5	117.1
misCB CDS	659547	660512	966	reverse	0.28	0.28	0.07	0.52	314.95	307.38
acyP CDS	660556	660828	273	reverse	0.51	-0.51	-0.1	0.31	145.89	126.52
Putative TrmH family tRNA/rRNA methyltransferase CDS	660928	661695	768	forward	33.78	33.78	1.54	1.6e-34	60.24	163.3
yodB CDS	661803	662153	351	forward	28.13	28.13	0.81	7.4e-29	233.12	379.7
hypothetical protein CDS	662239	662340	102	forward	1000	1000	1.18	0	326.39	687.06
glnP 1 CDS	662438	663115	678	forward	0.64	-0.64	-0.31	0.23	25.57	19.17
tcyB CDS	663096	663767	672	forward	0.09	-0.09	-0.1	0.81	25.49	22.22
glnQ 2 CDS	663777	664517	741	forward	0.48	-0.48	-0.24	0.33	29.7	23.49
glnH 1 CDS	664520	665392	873	forward	0	0	0.01	1	27.23	25.56
pheS CDS	665676	666725	1050	forward	6.97	-6.97	-0.34	1.1e-07	407.34	298.59
pheT 2 CDS	666729	669149	2421	forward	9.4	-9.4	-0.4	4e-10	431.59	303.96
greA 3 CDS	669228	669704	477	forward	5.27	-5.27	-0.24	5.4e-06	578.26	455.33
L-2-hydroxyisocaproate dehydrogenase CDS	669766	670677	912	forward	21.31	-21.31	-0.61	4.9e-22	498.74	304.85
metQ CDS	670742	671686	945	reverse	5.7	-5.7	-0.59	2e-06	123.95	76.8
hypothetical protein CDS	671969	672145	177	reverse	0.2	-0.2	-0.02	0.62	528.78	484.39
mco CDS	672158	673711	1554	reverse	24.91	-24.91	-0.56	1.2e-25	687.51	435.27
yidA 1 CDS	673940	674755	816	forward	1.25	-1.25	-0.47	0.056	30.35	20.38
dppE 3 CDS	675152	676783	1632	forward	0.17	-0.17	-0.32	0.67	6.93	5.18
hutI CDS	676794	677999	1206	forward	1.73	-1.73	-0.85	0.019	15.86	8.18
ykuR CDS	678218	679489	1272	forward	1000	-1000	-2.26	0	285.49	55.58
hypothetical protein CDS	679486	680304	819	forward	1000	-1000	-2.19	0	406.43	82.99
hypothetical protein CDS	680492	680788	297	forward	1000	-1000	-1.49	0	313.93	104.05
hypothetical protein CDS	680940	681440	501	forward	0.69	0.69	0.2	0.21	59.32	63.41
hypothetical protein CDS	681621	682655	1035	forward	5.05	5.05	0.42	8.9e-06	147.26	183.35
slpH 4 CDS	682702	683481	780	reverse	13.98	13.98	0.2	1e-14	2388.12	2554.92
hypothetical protein CDS	683662	684840	1179	reverse	9.62	9.62	1.22	2.4e-10	28.28	61.25
hypothetical protein CDS	685066	685659	594	forward	6.79	-6.79	-0.45	1.6e-07	238.76	162.36
hypothetical protein CDS	685775	686374	600	forward	0.35	-0.35	-0.09	0.44	112.08	98.36
hypothetical protein CDS	686374	687093	720	forward	0.07	-0.07	-0.03	0.84	110.56	100.71
isdE CDS	687090	687971	882	forward	0	0	0.01	1	89.01	83.17
isdF CDS	687977	688903	927	forward	1.68	-1.68	-0.33	0.021	76.73	56.63
fepC CDS	688896	689669	774	forward	0.87	-0.87	-0.26	0.14	53.01	41.19
hup 1 CDS	689714	689998	285	reverse	24.26	24.26	0.24	5.5e-25	2753.41	3023.2
hypothetical protein CDS	690746	691039	294	reverse	9.73	9.73	0.49	1.8e-10	222.56	291.23
hypothetical protein CDS	691042	691290	249	reverse	1.41	1.41	0.18	0.039	192.04	203.14
murK CDS	691558	692481	924	reverse	6.15	6.15	0.24	7.1e-07	600.38	659.8
hypothetical protein CDS	692544	695183	2640	reverse	7.06	7.06	1.02	8.8e-08	31.05	58.55
penA CDS	695271	697379	2109	forward	12.72	12.72	0.48	1.9e-13	320.31	414.43
rpmGA CDS	697455	697604	150	forward	2.78	2.78	0.12	0.0017	2115.95	2136.32
ygfA CDS	697626	698222	597	forward	4.8	-4.8	-0.33	1.6e-05	279.76	206.57
gluP CDS	698257	698943	687	forward	10.21	-10.21	-0.47	6.2e-11	361.7	243.91
hypothetical protein CDS	698943	699182	240	forward	1000	-1000	-0.94	0	687.51	332.71
glpE CDS	699241	699642	402	forward	0.06	-0.06	-0.01	0.87	542.49	501.73
miaA CDS	699678	700640	963	forward	5.21	-5.21	-0.3	6.1e-06	379.19	286.53
hypothetical protein CDS	700633	701883	1251	forward	4.27	-4.27	-0.24	5.4e-05	465.93	367.92
glnA CDS	702019	703356	1338	forward	1000	-1000	-0.55	0	2964.94	1881.88
hypothetical protein CDS	703646	704560	915	forward	3.58	-3.58	-0.4	0.00026	147.49	104.35
hypothetical protein CDS	704705	705694	990	forward	10.81	10.81	0.3	1.5e-11	712.22	816.12
hypothetical protein CDS	706052	706297	246	forward	1.99	-1.99	-0.36	0.01	85	61.8
hypothetical protein CDS	706297	706632	336	forward	0.16	0.16	0.06	0.69	170.28	165.56
hypothetical protein CDS	706680	706898	219	forward	9.19	-9.19	-0.43	6.4e-10	368.73	254.42
hypothetical protein CDS	706908	707183	276	forward	0.35	0.35	0.1	0.44	238.37	237.03
hypothetical protein CDS	707367	708437	1071	forward	0.66	-0.66	-0.45	0.22	16.97	11.56
hypothetical protein CDS	708524	708655	132	forward	0.64	-0.64	-0.24	0.23	38.3	30.13
dppE 4 CDS	709191	710825	1635	forward	2.07	2.07	0.63	0.0084	21.05	30.35
hexR 1 CDS	711116	711955	840	reverse	2.71	-2.71	-0.55	0.0019	55.95	35.47
nanA CDS	712060	712932	873	reverse	1000	-1000	-0.4	0	1957.87	1383.17
bglK 2 CDS	713212	714075	864	forward	9.68	-9.68	-1.07	2.1e-10	80.73	35.87
hypothetical protein CDS	714226	714963	738	forward	1000	-1000	-0.79	0	709.66	381.68
gerN 2 CDS	714973	716136	1164	forward	1000	-1000	-0.88	0	638.65	322.52
sglT CDS	716156	717652	1497	forward	17.61	-17.61	-0.61	2.5e-18	396.85	241.31
axeA CDS	717673	718404	732	forward	14.65	-14.65	-0.58	2.2e-15	360.07	223.91
cah CDS	718404	718676	273	forward	22.34	-22.34	-0.67	4.6e-23	439.72	257.45
nanE CDS	718699	719391	693	forward	14.74	-14.74	-0.52	1.8e-15	447.24	290.85
nagA 2 CDS	719515	720666	1152	forward	6.68	-6.68	-0.52	2.1e-07	185.05	120.13
Arylesterase CDS	720741	721538	798	reverse	0.17	-0.17	-0.22	0.68	11.84	9.45
gla 2 CDS	721610	722365	756	reverse	1.34	-1.34	-0.79	0.046	14.72	7.94
crt CDS	722733	723527	795	forward	0.56	0.56	0.36	0.28	13.97	16.66
Nitronate monooxygenase CDS	723574	724512	939	forward	1.62	1.62	0.5	0.024	27.22	35.84
ydiF 1 CDS	724818	725306	489	forward	0	0	-0.01	1	21.3	19.66
ydiF 2 CDS	725403	726392	990	forward	0	0	0	1	11.06	10.28
cynR CDS	726425	727339	915	forward	0.05	-0.05	-0.13	0.89	12.25	10.46
coaD 1 CDS	727359	727862	504	forward	3.41	-3.41	-0.84	0.00039	37.08	19.25
panT 1 CDS	727859	728473	615	forward	5.48	-5.48	-1.01	3.3e-06	47.37	21.91
hypothetical protein CDS	728477	728608	132	forward	5.07	-5.07	-1.04	8.6e-06	42.94	19.45
coaA 1 CDS	728663	729391	729	forward	5.71	-5.71	-1	2e-06	49.97	23.28
hypothetical protein CDS	729553	729954	402	forward	0.09	-0.09	-0.03	0.81	119.01	108.53
ltrA 3 CDS	730654	731952	1299	forward	1.49	1.49	0.57	0.032	19.54	26.94
hypothetical protein CDS	732345	732449	105	forward	0.31	0.31	0.19	0.49	24.07	25.54
hypothetical protein CDS	732538	732852	315	forward	0.06	0.06	0.1	0.87	18.8	18.76
hypothetical protein CDS	732922	733779	858	forward	3.35	3.35	0.45	0.00045	78.52	99.69
hypothetical protein CDS	733929	734267	339	forward	1.54	1.54	0.7	0.029	11.67	17.7
appA 2 CDS	734385	735257	873	forward	0.92	0.92	0.44	0.12	17.34	21.86
hypothetical protein CDS	735612	736691	1080	reverse	3.2	3.2	0.61	0.00064	38.98	55.4
hypothetical protein CDS	736688	736960	273	reverse	2.27	2.27	0.54	0.0054	32.82	44.37
hypothetical protein CDS	737371	738111	741	forward	0.69	-0.69	-0.31	0.2	28.6	21.53
hypothetical protein CDS	738296	738601	306	forward	5.42	-5.42	-0.62	3.8e-06	105.79	64.16
hypothetical protein CDS	739099	740325	1227	reverse	0.02	-0.02	-0.09	0.96	16.06	14.04
hypothetical protein CDS	740701	741879	1179	forward	12.72	12.72	1.3	1.9e-13	32.91	75.55
hypothetical protein CDS	741962	743350	1389	forward	0.04	-0.04	-0.06	0.92	22.9	20.48
tnpR CDS	743842	744225	384	forward	1.41	-1.41	-0.33	0.039	63.96	47.22
hypothetical protein CDS	744464	744709	246	forward	3.58	-3.58	-0.49	0.00026	99.73	66.14
hypothetical protein CDS	744780	745484	705	forward	1000	-1000	-1.15	0	343.01	143.53
hypothetical protein CDS	745528	747471	1944	forward	1000	-1000	-1.5	0	635.22	209.36
hypothetical protein CDS	747685	750021	2337	forward	1000	-1000	-1.14	0	567.04	240.17
hypothetical protein CDS	750506	751684	1179	reverse	1.26	1.26	0.47	0.055	20.98	26.96
hypothetical protein CDS	751705	753018	1314	forward	0.02	-0.02	-0.06	0.97	27.88	24.87
lacR 1 CDS	753070	754101	1032	reverse	0.55	0.55	0.16	0.28	84.11	87.44
hypothetical protein CDS	754456	755046	591	forward	0.95	-0.95	-0.26	0.11	61.17	47.52
hypothetical protein CDS	755043	755918	876	forward	0.84	-0.84	-0.25	0.14	59.54	46.77
galE CDS	756029	757021	993	reverse	1.58	1.58	0.19	0.027	218.9	231.93
lacM CDS	757129	758082	954	reverse	0.41	-0.41	-0.17	0.39	47.34	39.25
lacL CDS	758066	759946	1881	reverse	0.37	-0.37	-0.21	0.43	25.95	20.95
lacR 2 CDS	760175	761179	1005	forward	0	0	0.03	1	48.72	46.35
lacS CDS	761371	763290	1920	forward	0.01	-0.01	-0.13	0.99	8.32	7.07
lacZ CDS	763301	765304	2004	forward	2.73	2.73	0.7	0.0019	24.15	36.57
galK CDS	765470	766633	1164	forward	2.62	-2.62	-0.41	0.0024	95.98	67.43
galT CDS	766652	768121	1470	forward	1.54	-1.54	-0.31	0.029	78.05	58.56
hypothetical protein CDS	768424	769473	1050	reverse	10.7	10.7	1.19	2e-11	34.14	72.28
hypothetical protein CDS	769494	769640	147	forward	2.69	2.69	0.64	0.002	28.48	41.43
galM 1 CDS	769624	770619	996	forward	0.66	-0.66	-0.28	0.22	33.53	25.64
hypothetical protein CDS	770744	770977	234	forward	1.24	1.24	0.29	0.058	55.64	63.41
ccpA 3 CDS	771034	771990	957	reverse	4.51	4.51	0.91	3.1e-05	24.12	42.29
msmE 1 CDS	772176	773432	1257	forward	0.18	-0.18	-0.17	0.66	19.32	15.98
lacF 1 CDS	773445	774320	876	forward	0	0	-0.05	1	15.24	13.67
araQ CDS	774335	775168	834	forward	1.1	-1.1	-0.45	0.079	28.62	19.51
ugpC CDS	775195	776307	1113	forward	0.92	-0.92	-0.39	0.12	29.13	20.68
agaSK CDS	776317	778518	2202	forward	0.78	-0.78	-0.36	0.16	27.14	19.67
gtfA CDS	778530	779972	1443	forward	1.19	-1.19	-0.53	0.064	24.56	15.84
ywaC CDS	780150	780761	612	forward	1000	-1000	-1.83	0	498.55	130.25
czcR CDS	780769	780996	228	forward	1000	-1000	-1.63	0	436.37	130.86
tcrA CDS	780996	781433	438	forward	1000	-1000	-1.65	0	445.85	132.09
baeS 1 CDS	781442	782719	1278	forward	31	-31	-1.22	1e-31	227.18	90.91
hypothetical protein CDS	782766	783938	1173	forward	2.7	-2.7	-0.51	0.002	66.77	43.72
hypothetical protein CDS	783948	784352	405	forward	8.66	-8.66	-0.77	2.2e-09	125	68.45
hypothetical protein CDS	784356	784868	513	forward	3.91	-3.91	-0.48	0.00012	115.41	77.03
hypothetical protein CDS	784920	785672	753	forward	1000	1000	0.43	0	2113.45	2655.38
hypothetical protein CDS	785860	787320	1461	forward	3.84	-3.84	-0.57	0.00015	83.74	52.56
hypothetical protein CDS	787334	787510	177	forward	9.06	-9.06	-0.8	8.8e-10	123.18	65.99
hypothetical protein CDS	787546	787863	318	forward	10.72	-10.72	-0.83	1.9e-11	139.29	72.96
yjeM 1 CDS	787982	789478	1497	forward	34.16	34.16	0.88	6.9e-35	234.75	401.86
ackA 1 CDS	789534	790733	1200	reverse	0	0	0	1	363.17	338.09
Lactate 2-monooxygenase CDS	791019	792299	1281	forward	12.46	-12.46	-0.37	3.4e-13	672.87	483.14
dapE CDS	792450	793523	1074	forward	2.87	-2.87	-0.51	0.0014	70.79	46.36
hypothetical protein CDS	793480	794193	714	reverse	2.32	-2.32	-0.52	0.0048	52.35	34.05
hypothetical protein CDS	794138	795187	1050	reverse	2.31	-2.31	-0.45	0.0049	68.28	46.55
mrp CDS	795331	795645	315	reverse	0.15	0.15	0.08	0.71	93.53	92.34
sdhA CDS	795654	796535	882	reverse	0.6	0.6	0.19	0.25	57.49	60.85
sdhB CDS	796550	797212	663	reverse	0.18	-0.18	-0.08	0.66	55.3	48.63
hypothetical protein CDS	797341	797634	294	forward	0.17	0.17	0.11	0.68	52.19	52.48
ybiT 1 CDS	797687	799189	1503	reverse	0	0	0.01	1	36.23	33.96
hypothetical protein CDS	799642	800310	669	forward	1000	1000	2.33	0	28.2	132.16
hypothetical protein CDS	800338	800820	483	forward	1000	1000	2.65	0	66.34	388.18
amyX CDS	801079	804834	3756	forward	0.01	0.01	0.06	0.97	19.78	19.21
hypothetical protein CDS	805168	805521	354	reverse	0.36	0.36	0.14	0.44	72.26	74.14
ascG CDS	805502	805834	333	reverse	0	0	0	1	60.87	56.84
hypothetical protein CDS	805930	806670	741	reverse	0.28	0.28	0.2	0.53	19.4	20.76
hypothetical protein CDS	806645	806953	309	reverse	1.72	1.72	0.48	0.019	30.49	39.64
hypothetical protein CDS	807322	807567	246	forward	10.37	-10.37	-0.95	4.2e-11	106.89	51.45
hypothetical protein CDS	807567	807944	378	forward	6.19	-6.19	-0.54	6.5e-07	160.48	102.86
hypothetical protein CDS	808290	808853	564	forward	0.13	0.13	0.04	0.74	358.1	341.58
hypothetical protein CDS	808981	809832	852	forward	1.89	1.89	0.22	0.013	179.4	193.95
hypothetical protein CDS	809829	810158	330	forward	2.55	2.55	0.25	0.0028	186.76	206.99
hypothetical protein CDS	810324	811538	1215	forward	2.04	2.04	0.35	0.0091	72.07	85.28
clcA 1 CDS	811749	812603	855	reverse	16.03	16.03	1.33	9.3e-17	40.16	93.82
clcA 2 CDS	812610	813050	441	reverse	9.06	9.06	0.96	8.7e-10	46.72	84.45
hypothetical protein CDS	813186	813548	363	reverse	14.64	14.64	1.26	2.3e-15	41.28	91.96
hypothetical protein CDS	813613	813804	192	reverse	8.62	8.62	1.25	2.4e-09	24.33	53.73
hypothetical protein CDS	813976	814623	648	forward	20.97	-20.97	-1.3	1.1e-21	135.89	51.2
pyrE CDS	814678	815316	639	reverse	1.24	-1.24	-0.34	0.058	53.82	39.54
pyrF CDS	815318	816022	705	reverse	0.62	-0.62	-0.22	0.24	45.19	36.16
pyrDB CDS	816273	817196	924	forward	0.18	-0.18	-0.08	0.66	53.44	46.92
pyrR 1 CDS	817365	817907	543	forward	15.47	15.47	0.3	3.4e-16	1070.67	1224.4
pyrB CDS	818048	819004	957	forward	1.41	-1.41	-0.18	0.039	191.01	156.83
pyrC CDS	819004	820281	1278	forward	8.61	-8.61	-0.51	2.5e-09	258.7	169.64
carA 1 CDS	820281	821366	1086	forward	6.72	-6.72	-0.38	1.9e-07	324.84	231.92
carB 1 CDS	821359	824547	3189	forward	7.39	-7.39	-0.36	4.1e-08	406.52	295.1
hypothetical protein CDS	824660	825694	1035	reverse	2.74	2.74	0.4	0.0018	77.38	94.93
lutP CDS	825988	827514	1527	forward	0.07	0.07	0.1	0.86	23.88	23.87
glcU CDS	827659	828522	864	forward	0.08	-0.08	-0.02	0.84	130.52	119.46
hypothetical protein CDS	828649	828930	282	forward	5.75	-5.75	-0.54	1.8e-06	146.48	93.88
msrB CDS	828946	829383	438	forward	18.32	-18.32	-0.63	4.7e-19	399.86	240.98
pepX CDS	829440	831821	2382	reverse	3.51	3.51	0.28	0.00031	225.54	254.62
hypothetical protein CDS	831967	832362	396	forward	0.93	0.93	0.49	0.12	13.35	17.44
hypothetical protein CDS	832359	832826	468	forward	0.08	-0.08	-0.09	0.84	21.22	18.55
hypothetical protein CDS	832949	833209	261	forward	4.61	-4.61	-0.25	2.4e-05	451.43	352.26
hypothetical protein CDS	833331	833522	192	forward	2.35	2.35	0.3	0.0044	120.2	137.29
hypothetical protein CDS	833590	834624	1035	forward	1.8	1.8	0.34	0.016	67.71	79.57
slpH 5 CDS	835095	836333	1239	forward	0.55	0.55	0.08	0.28	645.65	635.23
menH 1 CDS	836493	837368	876	forward	5.31	-5.31	-0.68	4.8e-06	90.35	52.48
hypothetical protein CDS	837372	839165	1794	forward	8.1	-8.1	-0.99	8e-09	75.58	35.38
putative tautomerase.1 CDS	839213	839392	180	forward	5.63	5.63	0.32	2.3e-06	296.86	344.64
hypothetical protein CDS	839566	839880	315	forward	0.37	-0.37	-0.23	0.43	25.37	20.2
hypothetical protein CDS	839904	840086	183	forward	2.42	-2.42	-0.56	0.0038	49.25	31.04
hypothetical protein CDS	840245	841963	1719	forward	1.92	-1.92	-0.7	0.012	27.07	15.55
hypothetical protein CDS	842054	843430	1377	forward	1.22	-1.22	-0.33	0.061	56.33	41.8
hypothetical protein CDS	843514	844350	837	forward	0.7	-0.7	-0.14	0.2	106.6	89.78
rplU CDS	844509	844820	312	forward	1.65	-1.65	-0.04	0.022	4930.53	4471.6
rpmA CDS	844839	845129	291	forward	0.35	0.35	0.02	0.45	5053.5	4769.07
ypdF CDS	845246	846355	1110	forward	1.51	-1.51	-0.17	0.031	237.29	196.53
efp 1 CDS	846436	847005	570	forward	0.78	0.78	0.08	0.17	1097.31	1077.46
Stress response regulator gls24 CDS	847024	847455	432	forward	0.29	-0.29	-0.02	0.51	1473.9	1354.53
nusB CDS	847455	847850	396	forward	1.45	1.45	0.11	0.035	1239.25	1242.91
folD CDS	847905	848756	852	forward	1000	-1000	-0.64	0	924.33	553.72
xseA CDS	848743	850110	1368	forward	3.51	-3.51	-0.18	0.00031	597.16	489.21
xseB CDS	850091	850333	243	forward	21.4	-21.4	-0.45	4e-22	847.75	576.32
Farnesyl diphosphate synthase CDS	850336	851205	870	forward	2.81	-2.81	-0.17	0.0016	530.24	439.06
tlyA CDS	851206	852018	813	forward	5.92	-5.92	-0.23	1.2e-06	719.87	570.91
recN CDS	852029	853711	1683	forward	5.49	-5.49	-0.23	3.2e-06	642.59	508.36
hypothetical protein CDS	853704	854141	438	forward	0.45	-0.45	-0.04	0.36	568.31	513.62
gmk 1 CDS	854249	854863	615	forward	1.82	1.82	0.12	0.015	1025.53	1040.26
rpoZ CDS	854869	855093	225	forward	1000	1000	0.68	0	569.95	851.88
priA CDS	855144	857543	2400	forward	6.71	-6.71	-0.46	1.9e-07	227.11	153.24
fmt CDS	857556	858500	945	forward	2.53	2.53	0.19	0.0029	401.11	425.09
rsmB CDS	858451	859812	1362	forward	7.73	7.73	0.37	1.9e-08	309.25	372.9
Putative protein phosphatase 2C-type CDS	859817	860572	756	forward	4.61	4.61	0.25	2.4e-05	380.99	422.67
prkC CDS	860562	862592	2031	forward	9.98	9.98	0.42	1.1e-10	314.28	392.19
rsgA 2 CDS	862593	863483	891	forward	9.96	9.96	0.68	1.1e-10	112.49	167.81
rpe 1 CDS	863496	864146	651	forward	8.53	8.53	0.62	2.9e-09	118.2	168.52
thiN CDS	864146	864820	675	forward	8.27	8.27	0.57	5.3e-09	135.44	186.94
hypothetical protein CDS	864956	865162	207	forward	9.27	9.27	0.46	5.4e-10	238.28	305.73
rpmB CDS	865279	865464	186	reverse	1000	1000	0.5	0	2342.33	3077.34
hypothetical protein CDS	865632	865994	363	forward	0.61	-0.61	-0.07	0.25	348.21	308.99
hypothetical protein CDS	866016	867677	1662	forward	3.89	3.89	0.23	0.00013	364.7	399.07
recG CDS	867680	869716	2037	forward	4.56	4.56	0.33	2.7e-05	214.71	251.54
plsX CDS	869736	870737	1002	forward	0.92	0.92	0.13	0.12	315.82	322.55
acpP CDS	870768	871010	243	forward	3.59	3.59	0.23	0.00026	335.47	366.76
oppD 2 CDS	871129	872145	1017	forward	10.4	-10.4	-0.26	4e-11	1061.17	822.41
oppF 2 CDS	872149	873135	987	forward	0.09	0.09	0.02	0.81	837.92	788.93
gsiC CDS	873138	874097	960	forward	1.89	1.89	0.14	0.013	688.68	706.94
Putative peptide transport permease protein CDS	874112	875029	918	forward	31.52	31.52	0.53	3e-32	675.19	905.88
hypothetical protein CDS	875241	876053	813	forward	0	0	0	1	90.88	84.44
appA 3 CDS	876191	876850	660	forward	0.32	-0.32	-0.09	0.48	91.44	79.84
hypothetical protein CDS	876847	876981	135	forward	1.42	1.42	0.25	0.038	89.64	99.31
appA 4 CDS	877183	878952	1770	forward	19.84	19.84	0.32	1.5e-20	1221.28	1416.52
rnc CDS	879059	879748	690	forward	1.87	1.87	0.29	0.014	94.28	107.33
smc CDS	879761	883330	3570	forward	6.35	6.35	0.51	4.5e-07	125.26	166.55
ftsY CDS	883331	884578	1248	forward	9.52	9.52	0.58	3e-10	150.38	209.79
pepDA 2 CDS	884623	886044	1422	forward	8.89	8.89	0.33	1.3e-09	454.97	533.77
hypothetical protein CDS	886110	886232	123	forward	1.49	1.49	0.18	0.032	230.6	243.12
hypothetical protein CDS	886217	886465	249	forward	2.81	2.81	0.27	0.0016	183.53	205.61
bceA CDS	886597	887343	747	forward	4.31	-4.31	-0.18	4.9e-05	808.83	664.89
bceB CDS	887358	889184	1827	forward	6.74	6.74	0.29	1.8e-07	437.62	498.95
hypothetical protein CDS	889269	890201	933	reverse	0	0	0.06	0.99	22.55	21.82
hypothetical protein CDS	890276	891004	729	reverse	0	0	-0.02	1	16.56	15.18
yhdG 1 CDS	891111	892541	1431	reverse	0.86	0.86	0.11	0.14	597.31	599.77
hypothetical protein CDS	892714	893055	342	forward	2.89	-2.89	-0.29	0.0013	195.96	148.9
ffh CDS	893059	894489	1431	forward	0.67	-0.67	-0.08	0.22	280.53	246.42
rpsP CDS	894577	894849	273	forward	1000	1000	0.83	0	766.47	1270.03
rimM CDS	894916	895431	516	forward	1.58	-1.58	-0.27	0.027	108.6	84.02
trmD CDS	895421	896140	720	forward	6.79	-6.79	-0.53	1.6e-07	181.05	116.77
rplS CDS	896254	896601	348	forward	1000	1000	0.27	0	3672.91	4117.87
hypothetical protein CDS	896713	897837	1125	forward	3.04	-3.04	-0.21	0.00092	377.87	303.39
hypothetical protein CDS	898187	898846	660	forward	0.07	-0.07	-0.02	0.85	155.66	142.71
hypothetical protein CDS	898839	899486	648	forward	3.58	3.58	0.42	0.00026	98.1	122.38
hypothetical protein CDS	899560	900174	615	forward	0.2	0.2	0.1	0.63	110.51	109.92
hypothetical protein CDS	900209	901501	1293	forward	0.22	0.22	0.07	0.6	240.89	235
hypothetical protein CDS	901662	901829	168	reverse	1000	1000	1.4	0	316.85	780.18
lexA 1 CDS	901870	902496	627	reverse	4.02	4.02	0.22	9.6e-05	422.21	458.39
hypothetical protein CDS	902653	902919	267	forward	12.66	-12.66	-0.28	2.2e-13	1207.95	928.18
hypothetical protein CDS	902986	903204	219	forward	21.57	21.57	0.38	2.7e-22	934.83	1129.02
yheI 1 CDS	903283	905049	1767	forward	4.37	-4.37	-0.67	4.3e-05	72.78	42.46
yheH CDS	905042	906841	1800	forward	4.86	-4.86	-0.61	1.4e-05	95.54	58.19
pepO 2 CDS	906936	908879	1944	forward	27.32	27.32	0.92	4.8e-28	167.13	294.51
cfa CDS	908939	910108	1170	reverse	0.46	0.46	0.13	0.35	127.41	129.76
plsC CDS	910221	910835	615	reverse	0.45	-0.45	-0.11	0.35	94.48	81.51
yfiC CDS	910909	911940	1032	forward	0.63	0.63	0.24	0.24	33.89	37.34
rpsB CDS	912105	912878	774	forward	17.4	-17.4	-0.21	3.9e-18	2807.9	2254.63
tsf CDS	912912	913937	1026	forward	3.37	-3.37	-0.09	0.00043	2414.25	2116
pyrH CDS	914082	914807	726	forward	5.62	-5.62	-0.22	2.4e-06	766.19	613.54
frr CDS	914807	915364	558	forward	5.41	-5.41	-0.18	3.9e-06	1054.93	867.2
uppS CDS	915367	916101	735	forward	7.13	-7.13	-0.21	7.4e-08	1071.78	862.42
cdsA	916104	916919	816	forward	0.52	0.52	0.08	0.3	656.37	644.34
rasP CDS	916932	918188	1257	forward	0.02	0.02	0.01	0.95	863.8	807.06
proS CDS	918216	919913	1698	forward	1.99	1.99	0.14	0.01	819.45	838.74
polC 1 CDS	919919	924229	4311	forward	0.38	0.38	0.09	0.42	307.1	303.83
rimP CDS	924340	924816	477	forward	0.14	0.14	0.05	0.72	232.18	223.43
nusA CDS	924836	926029	1194	forward	0.96	-0.96	-0.11	0.11	303.52	262.22
hypothetical protein CDS	926038	926334	297	forward	3.27	-3.27	-0.21	0.00054	424.13	341.08
rplGA CDS	926337	926648	312	forward	6.76	-6.76	-0.34	1.7e-07	405.46	298.17
infB CDS	926653	929256	2604	forward	9.66	-9.66	-0.35	2.2e-10	577.92	422.36
rbfA CDS	929276	929641	366	forward	7.7	-7.7	-0.27	2e-08	715.47	551.39
truB CDS	929697	930590	894	forward	3.49	-3.49	-0.5	0.00032	92.58	60.95
ribF CDS	930611	931546	936	forward	1.79	-1.79	-0.18	0.016	264.33	217.16
hrcA CDS	931683	932732	1050	forward	1.65	-1.65	-0.17	0.022	273.34	226.76
grpE CDS	932745	933329	585	forward	1000	-1000	-0.73	0	780.92	438
dnaK CDS	933346	935199	1854	forward	1000	-1000	-0.49	0	1486.3	987.98
dnaJ CDS	935282	936433	1152	forward	9.78	-9.78	-0.47	1.7e-10	337.12	226.21
lepA CDS	936650	938488	1839	forward	17.92	17.92	0.67	1.2e-18	219.87	325.31
hypothetical protein CDS	938491	939177	687	forward	29.09	29.09	0.91	8.2e-30	182.73	319.72
recJ CDS	939301	941574	2274	forward	0.33	0.33	0.19	0.47	23	24.45
apt CDS	941679	942206	528	forward	1000	-1000	-0.89	0	1374.96	691.61
hypothetical protein CDS	942442	943668	1227	reverse	0	0	0	1	15.69	14.56
hypothetical protein CDS	943932	945026	1095	reverse	1.35	-1.35	-0.15	0.045	272.28	229.15
hypothetical protein CDS	945259	945450	192	forward	2.6	2.6	0.2	0.0025	322.59	345.47
ybhL 1 CDS	945474	945803	330	forward	6.3	6.3	0.42	5e-07	190.78	237.36
hypothetical protein CDS	945945	947123	1179	forward	11.73	11.73	1.08	1.9e-12	46.95	92.28
hypothetical protein CDS	947270	947584	315	forward	8.04	8.04	0.66	9.2e-09	94.99	139.66
Calcium-transporting ATPase 1 CDS	947625	949925	2301	reverse	0.42	-0.42	-0.19	0.38	33.77	27.6
benM 2 CDS	950054	950902	849	forward	0.47	-0.47	-0.29	0.34	17.86	13.6
arcA CDS	950976	952205	1230	forward	8.4	8.4	0.85	4e-09	56.25	94.22
arcB 1 CDS	952216	952647	432	forward	7.14	7.14	0.76	7.2e-08	60.34	95.16
arcB 2 CDS	952608	953510	903	forward	4.6	4.6	0.58	2.5e-05	67.49	93.76
citX CDS	953524	954060	537	forward	8.27	8.27	0.74	5.3e-09	74.93	116.5
hypothetical protein CDS	954176	955342	1167	forward	37.84	37.84	1.46	1.5e-38	77.88	199.53
hypothetical protein CDS	955358	955519	162	forward	25.87	25.87	0.94	1.3e-26	150.03	268.34
hypothetical protein CDS	955509	956126	618	forward	1000	1000	1.23	0	152.77	334.6
hypothetical protein CDS	956225	956764	540	forward	28.95	28.95	0.71	1.1e-29	322.06	489.48
hypothetical protein CDS	956860	957522	663	forward	2.9	2.9	0.27	0.0013	196.69	220.07
hypothetical protein CDS	958092	959132	1041	forward	0.05	0.05	0.04	0.89	90.5	86.35
hypothetical protein CDS	959408	960586	1179	reverse	8.68	8.68	1.27	2.1e-09	22.95	51.46
yheI 2 CDS	960743	962284	1542	forward	0.75	0.75	0.99	0.18	3.01	5.56
hypothetical protein CDS	962281	962610	330	forward	0.99	0.99	0.76	0.1	5.96	9.36
hypothetical protein CDS	962732	963910	1179	forward	14.11	14.11	1.36	7.8e-15	33.07	78.87
hypothetical protein CDS	963949	964329	381	reverse	0.03	0.03	0.07	0.94	18.9	18.43
hypothetical protein CDS	964718	964957	240	reverse	0	0	-0.02	1	36.06	33.04
hypothetical protein CDS	965035	965601	567	forward	26.73	26.73	1.29	1.9e-27	74.07	168.12
hypothetical protein CDS	965602	965973	372	forward	1000	1000	1.7	0	119.62	361.99
hypothetical protein CDS	966031	968346	2316	reverse	0.66	-0.66	-0.22	0.22	48.89	39.01
pspB 2 CDS	968518	969078	561	forward	0.24	0.24	0.16	0.57	33.81	35.12
yclM 1 CDS	969169	970536	1368	reverse	0.82	-0.82	-0.18	0.15	94.82	77.77
thrC CDS	970556	972046	1491	reverse	1.81	-1.81	-0.29	0.016	105.82	80.38
hom CDS	972158	973393	1236	forward	2.78	-2.78	-0.44	0.0016	86.11	58.89
thrB 1 CDS	973407	974270	864	forward	2.05	-2.05	-0.28	0.009	137.34	105.07
hypothetical protein CDS	974296	974943	648	reverse	0	0	0.01	1	102.71	96.26
hypothetical protein CDS	975114	975992	879	forward	2.09	-2.09	-0.35	0.0081	93.76	68.3
hypothetical protein CDS	977056	977223	168	forward	21.24	-21.24	-1	5.8e-22	210.93	98.2
hypothetical protein CDS	977340	977450	111	forward	10.4	-10.4	-0.64	4e-11	208.61	124.67
intQ CDS	977554	978777	1224	reverse	2.18	-2.18	-0.48	0.0066	58.13	38.86
hypothetical protein CDS	978985	979989	1005	reverse	1.64	1.64	0.26	0.023	99.17	110.34
hypothetical protein CDS	980162	980851	690	reverse	3.24	3.24	0.28	0.00058	205.2	231.55
hypothetical protein CDS	980923	981138	216	forward	0.95	0.95	0.15	0.11	218.9	226.18
hypothetical protein CDS	981107	981487	381	reverse	1.08	1.08	0.15	0.083	288.34	297.08
lexA 2 CDS	981500	982126	627	reverse	2.74	-2.74	-0.19	0.0018	406.73	331.47
hypothetical protein CDS	982259	982483	225	forward	0	0	-0.01	1	13.5	12.52
hypothetical protein CDS	982517	982729	213	forward	31.6	31.6	1.87	2.5e-32	34.04	116.07
hypothetical protein CDS	982653	982823	171	reverse	38.1	38.1	1.79	8e-39	46.73	150.43
hypothetical protein CDS	983087	983203	117	forward	0.02	0.02	0.05	0.95	32.29	31.08
hypothetical protein CDS	983302	983808	507	reverse	1.28	1.28	0.31	0.053	51.26	59.07
hypothetical protein CDS	983928	984059	132	forward	0.15	0.15	0.15	0.71	21.66	22.38
hypothetical protein CDS	984056	984307	252	forward	0.24	0.24	0.2	0.57	17.73	18.94
hypothetical protein CDS	984311	984427	117	forward	1.25	1.25	0.66	0.056	11.13	16.31
hypothetical protein CDS	984634	985491	858	forward	0.02	-0.02	-0.12	0.96	10.74	9.22
hypothetical protein CDS	985478	985774	297	forward	0	0	-0.04	1	11.17	10.1
hypothetical protein CDS	985775	986101	327	forward	0.17	-0.17	-0.26	0.67	10.62	8.27
hypothetical protein CDS	986116	986376	261	forward	0.09	0.09	0.25	0.81	6.75	7.49
hypothetical protein CDS	986357	986794	438	forward	0.36	-0.36	-0.43	0.44	9.91	6.85
hypothetical protein CDS	986787	987041	255	forward	0.26	-0.26	-0.33	0.55	9.51	7.04
hypothetical protein CDS	987028	987318	291	forward	0.95	0.95	1.04	0.11	3.68	7.03
hypothetical protein CDS	987296	987550	255	forward	0.27	-0.27	-0.35	0.54	7.81	5.7
hypothetical protein CDS	987540	987755	216	forward	0.84	-0.84	-0.57	0.14	13.71	8.63
hypothetical protein CDS	987765	988511	747	forward	0	0	-0.01	1	8.85	8.18
hypothetical protein CDS	988511	988732	222	forward	0.18	0.18	0.3	0.66	6.79	7.78
hypothetical protein CDS	988751	989065	315	forward	0.04	-0.04	-0.1	0.92	13.62	11.83
hypothetical protein CDS	989055	989330	276	forward	0.61	-0.61	-0.35	0.25	20.35	14.9
hypothetical protein CDS	989323	989631	309	forward	0.59	-0.59	-0.24	0.26	35.28	27.72
hypothetical protein CDS	989637	989879	243	forward	2.58	-2.58	-0.64	0.0026	41.81	24.97
hypothetical protein CDS	989933	990394	462	forward	0.73	-0.73	-0.25	0.19	44.98	35.22
hypothetical protein CDS	990960	991490	531	forward	0.18	-0.18	-0.39	0.67	6.15	4.36
hypothetical protein CDS	991620	992072	453	forward	0.07	0.07	0.37	0.84	3.04	3.66
hypothetical protein CDS	992069	992209	141	forward	0.07	-0.07	-0.25	0.84	7.6	5.96
hypothetical protein CDS	992268	992432	165	forward	0	0	-0.06	1	7.12	6.34
hypothetical protein CDS	992471	994345	1875	forward	0	0	-0.11	1	5.05	4.35
hypothetical protein CDS	994338	994550	213	forward	0.07	-0.07	-0.3	0.85	7.19	5.44
hypothetical protein CDS	994553	994846	294	forward	0.17	-0.17	-0.25	0.68	11.72	9.2
hypothetical protein CDS	994987	996225	1239	reverse	2.32	-2.32	-0.48	0.0048	59.59	39.74
hypothetical protein CDS	996688	997473	786	forward	0.37	0.37	0.45	0.43	6.76	8.62
clpP1 CDS	997436	998122	687	forward	0	0	0	1	10.41	9.66
hypothetical protein CDS	998141	999499	1359	forward	0.06	0.06	0.16	0.88	9.07	9.43
hypothetical protein CDS	999516	999905	390	forward	0	0	0.04	1	8.64	8.27
hypothetical protein CDS	999859	1000224	366	forward	0	0	0.02	1	9.07	8.57
hypothetical protein CDS	1000217	1000615	399	forward	0.33	-0.33	-0.29	0.46	12.61	9.57
hypothetical protein CDS	1000612	1000986	375	forward	0.04	0.04	0.2	0.92	4.77	5.09
hypothetical protein CDS	1000986	1001762	777	forward	0	0	-0.08	1	7.23	6.38
hypothetical protein CDS	1001843	1002256	414	forward	1.18	1.18	0.96	0.065	4.44	8.07
hypothetical protein CDS	1002313	1002456	144	forward	0.09	-0.09	-0.17	0.82	10.28	8.52
hypothetical protein CDS	1002490	1009509	7020	forward	0.08	0.08	0.27	0.84	4.51	5.06
hypothetical protein CDS	1009499	1010260	762	forward	0.09	-0.09	-0.18	0.81	10.92	8.98
hypothetical protein CDS	1010260	1013667	3408	forward	0.17	-0.17	-0.19	0.68	12.77	10.4
hypothetical protein CDS	1013672	1013866	195	forward	0	0	-0.02	1	13.49	12.35
hypothetical protein CDS	1013838	1014221	384	forward	0.31	-0.31	-0.23	0.49	19.75	15.68
hypothetical protein CDS	1014275	1016662	2388	forward	0	0	-0.02	1	16.18	14.84
hypothetical protein CDS	1016679	1017074	396	forward	0.63	0.63	0.7	0.24	4.32	6.54
hypothetical protein CDS	1017085	1017270	186	forward	1.72	-1.72	-1.38	0.019	9.2	3.3
hypothetical protein CDS	1017260	1017688	429	forward	0.17	-0.17	-0.28	0.68	6.55	5.03
hypothetical protein CDS	1017681	1018565	885	forward	0.87	0.87	0.47	0.13	14.42	18.62
msrA CDS	1018831	1019397	567	forward	0.02	0.02	0.01	0.96	151.97	142.91
hypothetical protein CDS	1019468	1020091	624	reverse	2.69	-2.69	-0.19	0.002	416.71	340.78
hypothetical protein CDS	1020470	1021621	1152	reverse	6.97	6.97	0.96	1.1e-07	34.33	62.33
hypothetical protein CDS	1021642	1021857	216	forward	0.27	0.27	0.13	0.53	58.15	59.33
hypothetical protein CDS	1021918	1022952	1035	forward	1.64	1.64	0.3	0.023	74.81	85.82
cas9 1 CDS	1023003	1023851	849	forward	0.24	-0.24	-0.23	0.57	18.19	14.43
hypothetical protein CDS	1023931	1024788	858	forward	1.98	1.98	0.3	0.011	91.5	105.17
cas9 2 CDS	1024817	1026433	1617	forward	2.08	2.08	0.7	0.0082	18.06	27.28
cas1 CDS	1026637	1027545	909	forward	1.89	1.89	0.46	0.013	37.66	48.07
cas2 CDS	1027520	1027828	309	forward	4.56	4.56	0.93	2.7e-05	23.63	41.77
hypothetical protein CDS	1027825	1028259	435	forward	2.23	2.23	0.56	0.0059	31.63	43.41
hypothetical protein CDS	1028381	1029559	1179	forward	6.21	6.21	0.93	6.2e-07	32.74	58.09
hypothetical protein CDS	1029622	1029870	249	forward	0.28	0.28	0.11	0.53	132.68	133.24
yqfL CDS	1030302	1031138	837	reverse	8.49	8.49	0.31	3.2e-09	517.93	596.03
rpsU CDS	1031366	1031542	177	forward	1000	1000	0.44	0	3073.44	3871.75
hypothetical protein CDS	1031703	1032146	444	forward	7.9	7.9	0.22	1.3e-08	961.41	1042.37
PhoH-like protein CDS	1032172	1033131	960	forward	12.12	12.12	0.26	7.6e-13	1043.68	1167.26
ybeY CDS	1033134	1033658	525	forward	1000	1000	0.7	0	559.28	843.85
era CDS	1033658	1034560	903	forward	23.02	23.02	0.44	9.6e-24	701.9	888.66
recO CDS	1034930	1035685	756	forward	5.13	-5.13	-0.52	7.5e-06	136.43	88.55
glyQ CDS	1035945	1036862	918	forward	9.4	9.4	0.55	4e-10	164.83	225.26
glyS CDS	1036855	1038918	2064	forward	10.92	10.92	0.56	1.2e-11	187.39	257.72
dnaG CDS	1038948	1040768	1821	forward	15.9	-15.9	-0.74	1.3e-16	258.11	143.95
sigA CDS	1040784	1041896	1113	forward	25.17	-25.17	-0.48	6.8e-26	897.92	598.31
hypothetical protein CDS	1042000	1042728	729	forward	0.24	-0.24	-0.19	0.57	18.25	14.93
hypothetical protein CDS	1042803	1043735	933	forward	0.37	-0.37	-0.22	0.43	25.23	20.22
hypothetical protein CDS	1043813	1044487	675	reverse	1.35	-1.35	-0.21	0.044	131.09	105.24
mutX CDS	1044487	1044927	441	reverse	0.12	0.12	0.07	0.76	89.15	87.24
trmK CDS	1045028	1045711	684	forward	4.01	-4.01	-0.39	9.8e-05	170.87	121.16
GTP cyclohydrolase 1 type 2 CDS	1045708	1046505	798	forward	3.38	-3.38	-0.29	0.00041	239.27	181.9
pepT 1 CDS	1046524	1047765	1242	forward	5.66	-5.66	-0.36	2.2e-06	298.92	216.97
ytrA CDS	1048072	1048446	375	forward	6.27	-6.27	-0.35	5.3e-07	360.56	263.96
ytrB CDS	1048439	1049146	708	forward	0.72	-0.72	-0.08	0.19	328.36	288.92
hypothetical protein CDS	1049146	1049976	831	forward	5.14	5.14	0.37	7.2e-06	196.9	236.81
hypothetical protein CDS	1049986	1050795	810	forward	0.26	0.26	0.08	0.55	181.36	178.98
hypothetical protein CDS	1050816	1051634	819	forward	1.13	1.13	0.17	0.075	197.32	206.09
hypothetical protein CDS	1051693	1051881	189	reverse	1000	1000	1.32	0	485.89	1128.13
spsB 1 CDS	1051953	1052516	564	reverse	1000	1000	1.17	0	297.45	623.53
hypothetical protein CDS	1052599	1053351	753	forward	0.68	-0.68	-0.19	0.21	67.54	55.01
hypothetical protein CDS	1053404	1054303	900	forward	1.04	-1.04	-0.29	0.091	54.07	41.1
rsmF 1 CDS	1054284	1054772	489	forward	2.68	-2.68	-0.55	0.0021	56.96	36.11
rsmF 2 CDS	1054774	1055646	873	forward	2.87	-2.87	-0.52	0.0013	67.09	43.47
ybjI 3 CDS	1055643	1056434	792	forward	4.56	-4.56	-0.65	2.8e-05	78.78	46.62
fni CDS	1056487	1057503	1017	reverse	3.15	3.15	0.36	0.00071	117.26	139.94
Phosphomevalonate kinase CDS	1057515	1058597	1083	reverse	18.45	18.45	0.66	3.5e-19	231.21	340.83
thrB 2 CDS	1058640	1059602	963	reverse	8.43	8.43	0.97	3.7e-09	41.62	76.05
thrB 3 CDS	1059602	1060510	909	reverse	11.82	11.82	1.26	1.5e-12	33.09	73.65
addB CDS	1060589	1064068	3480	forward	4.05	4.05	0.45	8.9e-05	97.71	124.36
addA CDS	1064071	1067679	3609	forward	2.39	2.39	0.36	0.0041	82.77	99.17
dinG CDS	1067695	1070475	2781	forward	0.12	0.12	0.06	0.76	132.55	128.64
hypothetical protein CDS	1070478	1070975	498	forward	26.7	-26.7	-0.74	2e-27	442.22	245.9
asnS CDS	1071029	1072327	1299	forward	2.15	-2.15	-0.11	0.0071	904.51	781.63
dnaD CDS	1072406	1073050	645	forward	1.39	1.39	0.34	0.04	48.69	57.28
nth CDS	1073053	1073682	630	forward	0.01	-0.01	-0.01	0.98	84.49	77.91
ponA CDS	1073837	1076149	2313	reverse	1.17	1.17	0.19	0.068	140.41	149.1
recU CDS	1076152	1076781	630	reverse	0.95	0.95	0.19	0.11	101.96	108.5
hypothetical protein CDS	1076851	1077420	570	forward	5.78	-5.78	-0.6	1.7e-06	121.25	74.67
gpsB CDS	1077514	1077924	411	forward	0.37	0.37	0.07	0.43	522.16	508.66
rlmL CDS	1078385	1079509	1125	forward	3.18	-3.18	-0.29	0.00066	230.66	176.17
cpdA 2 CDS	1079513	1080745	1233	forward	9.71	-9.71	-0.48	1.9e-10	328.93	220.23
hypothetical protein CDS	1080795	1081232	438	forward	8.49	-8.49	-0.42	3.2e-09	364.3	254.32
ltrA 4 CDS	1081338	1082636	1299	reverse	1.54	1.54	0.53	0.029	22.13	29.77
rdgB CDS	1083307	1083930	624	reverse	0.46	-0.46	-0.32	0.35	18.98	14.2
hypothetical protein CDS	1084184	1085362	1179	reverse	18.93	18.93	1.56	1.2e-19	32.05	88.23
hypothetical protein CDS	1085731	1085964	234	reverse	1.6	1.6	0.7	0.025	13.42	20.3
hypothetical protein CDS	1086094	1086450	357	forward	24.77	24.77	0.47	1.7e-25	666.36	860
hypothetical protein CDS	1086548	1087156	609	forward	2.86	-2.86	-0.26	0.0014	236.81	183.77
hypothetical protein CDS	1087182	1087838	657	forward	0.19	0.19	0.08	0.65	146.65	144.02
hypothetical protein CDS	1087885	1088640	756	forward	0.5	0.5	0.15	0.32	97.83	100.9
pncA CDS	1088652	1089203	552	forward	1.35	-1.35	-0.22	0.044	130.7	104.81
hypothetical protein CDS	1089311	1089427	117	forward	0.04	-0.04	-0.01	0.9	289.12	267.25
hypothetical protein CDS	1089449	1089673	225	forward	4.54	4.54	0.37	2.9e-05	171.11	205.83
rapA CDS	1090456	1093983	3528	forward	1.04	1.04	0.23	0.09	66.8	72.96
plsY 2 CDS	1094101	1094736	636	reverse	5.45	-5.45	-0.45	3.5e-06	188.79	128.59
parE CDS	1094835	1096781	1947	forward	4.21	-4.21	-0.32	6.1e-05	270.3	202.14
parC CDS	1096800	1099259	2460	forward	0.82	-0.82	-0.09	0.15	320.23	279.74
cmpR CDS	1099407	1100381	975	forward	5.33	-5.33	-0.33	4.7e-06	321.47	237.82
ppaC CDS	1100411	1101346	936	forward	19.61	19.61	0.46	2.5e-20	547.26	700.99
Putative peptidyl-prolyl cis-trans isomerase CDS	1101432	1102031	600	forward	0.24	-0.24	-0.06	0.58	121.27	108.2
hypothetical protein CDS	1102073	1102438	366	reverse	0.3	0.3	0.15	0.5	53.92	55.69
hypothetical protein CDS	1102662	1103840	1179	reverse	13.6	13.6	1.32	2.5e-14	34	78.79
[truncated: 1,215 more rows]

## Sheet: 500
Name	Minimum	Maximum	Length	Direction	Differential Expression Absolute Confidence	Differential Expression Confidence	Differential Expression Log2 Ratio	Differential Expression p-value	Lcr_Gen0 - TPM	Lcr_Gen500 - TPM
[truncated: 2,304 more rows]

[truncated: 1 more sheets: 1000]
