# Supplementary material for: Adaptive response to iterative passages of five Lactobacillus species in simulated vaginal fluid
Source: BMC Microbiol. 2020 Nov 10;20:339. doi: 10.1186/s12866-020-02027-8 (PMC7653816; doi:10.1186/s12866-020-02027-8)
Supplement: Supplementary file 3 — Additional file 3 Lactobacillus gasseri differential expression. [file 12866_2020_2027_MOESM3_ESM.xlsx]

## Sheet: TPM
Name	Minimum	Maximum	Length	Direction	Lga_Gen0 - TPM	Lga_Gen50 - TPM	Lga_Gen100 - TPM	Lga_Gen500 - TPM	Lga_1A_Gen1000 - TPM
amino acid permease CDS	34	1407	1374	reverse	136.09	291.65	321.36	178.6	312.14
bifunctional acetaldehyde-CoA/alcohol dehydrogenase CDS	1713	4322	2610	forward	236.27	584.3	584.39	264.75	85.13
hypothetical protein CDS	4473	4848	376	reverse	68.21	46.45	42.85	27.85	30.61
carboxymuconolactone decarboxylase CDS	5138	5845	708	forward	41.62	47.76	48.67	50.22	39.5
hypothetical protein CDS	5955	7844	1890	forward	24.71	33.66	40.47	36.25	66.45
biotin carboxylase CDS	7855	9183	1329	forward	40.25	49.36	54.95	51.08	78.13
DEAD/DEAH box helicase CDS	9191	11413	2223	forward	46.52	66.99	71.68	76.47	91.37
galE CDS	11464	12456	993	reverse	665.34	763.89	872.13	625.32	930.83
FAD-containing oxidoreductase CDS	12690	14021	1332	forward	189.1	103.85	93.9	86.98	89.24
aldo/keto reductase CDS	14097	14954	858	forward	185.51	125.12	110.24	92.93	67.96
Rpn family recombination-promoting nuclease/putative transposase CDS	15274	16248	975	forward	22.44	13.46	11.19	24.85	14.65
N-acetyltransferase CDS	16348	16869	522	forward	13.66	19.06	23.53	22.9	30.77
psiE CDS	16864	17268	405	reverse	15.35	33.43	33.99	37.83	34.43
membrane protein CDS	17411	18133	723	forward	26.34	36.07	45.24	49.06	59.72
hypothetical protein CDS	18362	19141	780	forward	837.18	503.27	743.18	214.8	694.74
hypothetical protein CDS	19365	20258	894	forward	2357.23	1738.49	2112.27	839.98	2490.7
DUF898 family protein CDS	20571	20891	321	forward	11.82	39.5	42.95	68.15	74.25
Gfo/Idh/MocA family oxidoreductase CDS	20937	21923	987	reverse	1.97	4.24	2.96	6.58	3.93
ribose-5-phosphate isomerase A CDS	21929	22594	666	reverse	1	2.1	2.76	4.14	2.05
MurR/RpiR family transcriptional regulator CDS	22745	23584	840	forward	31.92	21.46	19.36	36.82	25.67
L-lactate dehydrogenase CDS	23657	24565	909	forward	441.42	358.15	350.8	385.87	313.28
rhodanese-like domain-containing protein CDS	24940	25242	303	reverse	40.97	90.09	96.34	36.97	31.72
hypothetical protein CDS	25335	26456	1122	forward	22.04	25.59	25.33	38.76	40.4
GntR family transcriptional regulator CDS	26511	27212	702	forward	146.24	160.3	159.55	196.72	181.08
tagD CDS	27262	27648	387	reverse	90.49	114.22	107.16	127.53	127.05
glycosyltransferase CDS	27791	28519	729	forward	29.01	42.64	45.14	55.84	52.77
glycosyltransferase family 4 protein CDS	28539	29639	1101	forward	30.06	57.82	56.08	68.64	68.1
glycosyltransferase family 2 protein CDS	29639	31612	1974	forward	26	52.11	47.29	65.75	53.82
nicotinate phosphoribosyltransferase CDS	31723	33195	1473	forward	133.46	175.3	218.93	150.13	209.4
ammonia-dependent NAD(+) synthetase CDS	33197	34030	834	forward	155.79	188.72	233.64	155.56	215.6
calcium-translocating P-type ATPase, PMCA-type CDS	34202	36877	2676	forward	198.1	278.86	272.2	326.15	261.45
ABC transporter ATP-binding protein CDS	36965	38533	1569	reverse	14.7	22.15	22.19	24.55	28.26
XRE family transcriptional regulator CDS	38636	39442	807	reverse	13.34	24.14	28.03	25.52	28.77
CDP-glycerol--glycerophosphate glycerophosphotransferase CDS	39672	40820	1149	forward	54.39	106.82	110.61	86.47	84.55
capsular polysaccharide biosynthesis protein CDS	40832	42268	1437	forward	41.11	73.62	68.32	54.27	50.84
glycosyl transferase CDS	42265	42966	702	forward	56.37	103.53	99.78	74.87	92.27
SprT family protein CDS	42966	43424	459	forward	18.08	33.93	31.82	32.5	29.78
ECF transporter S component CDS	43640	44257	618	forward	36.18	66.46	71.73	91.03	104.3
N-acetylmuramidase CDS	44259	44885	627	forward	51.19	80.9	87.5	115.13	109.05
pcrA CDS	44984	47227	2244	forward	57.31	99.75	100.89	104.87	72.18
ligA CDS	47267	49273	2007	forward	185.26	189.91	191.07	163.32	143.39
CamS family sex pheromone protein CDS	49296	50435	1140	forward	535.39	678.96	688.15	606.64	818.18
Asp-tRNA(Asn)/Glu-tRNA(Gln) amidotransferase subunit GatC CDS	50446	50748	303	forward	1100.34	1311.93	1334.97	1346.28	1332.48
gatA CDS	50748	52187	1440	forward	953.81	1078.83	1088.65	1100.9	766.37
gatB CDS	52191	53621	1431	forward	1001.18	1128.74	1158.75	1172.33	935.85
diacylglycerol kinase CDS	53645	54553	909	forward	790.8	893.46	905.46	974.45	824.2
hypothetical protein CDS	54606	54815	210	forward	121.59	189.8	222.67	205.45	464.52
Cof-type HAD-IIB family hydrolase CDS	54825	55640	816	forward	102.39	152.47	179.37	182.12	161.57
secY2 CDS	55805	56995	1191	forward	61.82	61.37	66.35	74.67	66.09
asp1 CDS	56997	58508	1512	forward	74.93	64.01	73.5	77.98	73.25
asp2 CDS	58505	60053	1549	forward	84.52	64.2	72.41	77.7	55.31
asp3 CDS	60053	60907	855	forward	70.88	54.15	58.26	68.31	47.52
secA2 CDS	60914	63280	2367	forward	84.24	68.56	68.05	85.79	75.46
gtfA CDS	63290	64819	1530	forward	92.54	92.36	96.27	108.18	96.89
gtfB CDS	64812	66140	1329	forward	100.57	102.26	104.92	127.09	110.17
hypothetical protein CDS	66133	66315	183	forward	108.8	147.09	138.83	167.01	293.22
hypothetical protein CDS	66652	68982	2331	forward	139.33	153.85	204.61	157.26	309.3
LPXTG cell wall anchor domain-containing protein CDS	69420	74135	4716	forward	57.49	57.65	64.08	73.65	65.4
hypothetical protein CDS	74352	75569	1218	forward	165.83	154.24	164.11	182.99	212.48
family 8 glycosyl transferase CDS	75575	76825	1251	forward	212.2	161.92	166.36	206.7	153.8
SP 1767 family glycosyltransferase CDS	76857	78884	2028	forward	236.41	190.44	190.75	244.08	215.5
glycosyltransferase family 2 protein CDS	78874	79758	885	forward	167.25	171.97	168.94	194.82	197.54
sugar transferase CDS	79849	80862	1014	reverse	265.5	270.47	238.89	250.59	151.07
cob(I)yrinic acid a,c-diamide adenosyltransferase CDS	80975	81511	537	reverse	681.27	517.66	466.55	862.84	697.96
ECF transporter S component CDS	81513	82034	522	reverse	680.75	458.09	439.34	741.45	435.78
DUF4430 domain-containing protein CDS	82034	82420	387	reverse	702.2	539.83	537.76	793.44	831.27
nrdJ CDS	82439	84673	2235	reverse	494.22	424.37	430.47	673.61	580.33
Bax inhibitor-1/YccA family protein CDS	84905	85618	714	reverse	738.1	670.76	625.35	692.06	436.52
energy-coupling factor transporter transmembraneprotein EcfT CDS	85681	86511	831	reverse	101.23	358.46	387.8	355.86	493.28
ABC transporter ATP-binding protein CDS	86504	88225	1722	reverse	122.58	409.24	462.88	376.21	534.08
ECF-type riboflavin transporter substrate-binding protein CDS	88247	88804	558	reverse	347.27	849.14	1099.81	699.62	867.53
DNA-directed RNA polymerase subunit delta CDS	88826	89671	846	reverse	219	636.97	858.42	466.58	1461.68
nhaC CDS	89797	91173	1377	reverse	1.39	2.74	3.52	4.63	4.63
ABC transporter ATP-binding protein CDS	91537	92241	705	forward	145.2	139.4	105.88	145.88	120.36
hypothetical protein CDS	92234	92917	684	forward	159.51	125.08	113.01	129.68	89.18
rlmD CDS	92964	94310	1347	forward	168.74	122.35	106.43	127.44	90.6
serine hydrolase CDS	94494	95531	1038	forward	94.43	86.46	75.77	78.61	50.09
aminoglycoside 3'-phosphotransferase CDS	95531	96316	786	forward	193.58	137.01	106.32	137.18	106.07
site-specific DNA-methyltransferase CDS	97166	98911	1746	forward	11.25	12.92	12.78	27.15	33.96
type III restriction-modification system endonuclease CDS	98916	101894	2979	forward	14.81	15.84	14.05	30.06	30.22
hypothetical protein CDS	101895	103190	1296	forward	11.61	12.37	12.04	25.45	23.75
helicase CDS	103171	105063	1893	forward	13.54	12.9	13.75	24.12	21.95
NUDIX hydrolase CDS	105084	105608	525	forward	21.16	28.03	26.89	38.62	63.59
hypothetical protein CDS	105634	106017	384	reverse	50.96	17.81	13.43	14.53	19.32
nucleotidyltransferase CDS	106010	107329	1320	reverse	59.12	18.58	14.87	14.7	20.86
RluA family pseudouridine synthase CDS	107594	108442	849	reverse	15.05	23.18	21.74	23.59	37.04
PBP1A family penicillin-binding protein CDS	108549	110606	2058	forward	96.06	113.73	115.12	75.67	86.66
hypothetical protein CDS	110632	110985	354	forward	1633.16	1230.9	952.91	1079.46	600.79
DNA repair exonuclease CDS	110991	112214	1224	forward	362.59	281.47	229.82	258.98	255.68
DNA repair ATPase CDS	112192	114630	2439	forward	195.13	149.79	125.13	149.28	97.42
HD domain-containing protein CDS	114633	115610	978	forward	183.16	169.97	147.56	170.11	160.23
prsA CDS	115664	116560	897	reverse	790.68	1180.84	1209.69	1013.14	805.06
hypothetical protein CDS	116682	117032	351	reverse	1486.64	851.62	709.55	999.01	388.42
hypothetical protein CDS	117032	117520	489	reverse	1688.14	1091.89	892.99	1169.93	632.31
HIT family protein CDS	117604	118038	435	reverse	187.92	255.44	275.23	259.06	264.12
ABC transporter ATP-binding protein CDS	118135	118881	747	forward	135.75	198.1	180.36	222.47	156.93
ABC transporter permease CDS	118874	120085	1212	forward	127.07	161.86	146.24	180.11	113.66
trmB CDS	120097	120750	654	forward	135.69	173.5	166.52	199.8	182.54
Rpn family recombination-promoting nuclease/putative transposase CDS	120870	121742	873	forward	68.55	55.7	48.57	69.88	41.44
thioredoxin CDS	121955	122275	321	forward	564.51	421.69	391.17	473.71	323.36
DUF4479 domain-containing protein CDS	122300	122947	648	forward	1268.17	1054.5	938.28	1102.34	1065.85
GntR family transcriptional regulator CDS	123128	123856	729	forward	7.53	9.14	9.05	12.08	10.47
copper homeostasis protein CutC CDS	124038	124682	645	forward	8.79	8.41	6.86	11.45	11.65
UDP-N-acetylmuramate--L-alanine ligase CDS	125068	126381	1314	forward	270.05	459.54	513.02	491.49	426.91
GntR family transcriptional regulator CDS	126453	127163	711	reverse	37.23	30.34	29.16	35.42	29.1
deoC CDS	127164	127877	714	reverse	39.83	36.14	33.47	38.91	38.84
extracellular solute-binding protein CDS	127993	129234	1242	reverse	22.38	23.29	25.28	24.2	23.19
response regulator transcription factor CDS	129251	129925	675	reverse	23.37	27.03	29.9	23.51	28.54
sensor histidine kinase CDS	129927	131231	1305	reverse	6.29	7.06	8.94	10	11.85
sugar ABC transporter substrate-binding protein CDS	131231	132193	963	reverse	5.32	6.85	7.81	6.28	12.86
PTS sugar transporter subunit IIA CDS	132387	132830	444	forward	8.86	1.57	2.39	3.02	4.28
PTS mannose/fructose/sorbose transporter subunitIIB CDS	132843	133346	504	forward	13.24	1.86	5.27	2.66	4.71
PTS sugar transporter subunit IIC CDS	133389	134249	861	forward	11.31	2.39	2.9	2.07	2.99
PTS system mannose/fructose/sorbose family transporter subunit IID CDS	134252	135085	834	forward	12.28	3.28	5.25	3.94	6.66
hypothetical protein CDS	135110	135418	309	forward	9.17	4	4.37	4.33	9.67
MarR family transcriptional regulator CDS	135585	136007	423	forward	4	10.75	7.17	9.83	13.93
MFS transporter CDS	136000	137394	1395	forward	4.7	5.99	7.39	8.29	8.17
diaminopropionate ammonia-lyase CDS	137457	138638	1182	forward	185.35	189.62	186.5	179.84	153.39
polA CDS	138740	141400	2661	forward	264.55	218.63	196.06	214.16	214.64
bifunctional DNA-formamidopyrimidine glycosylase/DNA-(apurinic or apyrimidinic site) lyase CDS	141416	142246	831	forward	307.57	251.98	228.33	254.85	180.15
dephospho-CoA kinase CDS	142243	142839	597	forward	273.97	216.79	211.92	243.76	147.16
transcriptional repressor NrdR CDS	142845	143309	465	forward	268.27	213.02	220.87	247.89	162.06
replication initiation/membrane attachment protein CDS	143317	144657	1341	forward	248.33	230.12	224.73	257.35	200.87
dnaI CDS	144672	145571	900	forward	255.29	222.38	210.11	267.72	214.51
thrS CDS	145854	147785	1932	forward	163.09	332.51	440.75	357.76	453.97
hypothetical protein CDS	147801	147989	189	reverse	10.64	26.9	30.79	26.09	42.59
LytTR family transcriptional regulator CDS	148119	148553	435	forward	31.32	15.08	13.38	15.21	20.82
DUF3021 domain-containing protein CDS	148550	148975	426	forward	25.17	11.7	12.83	15.2	16.71
ABC transporter ATP-binding protein CDS	148987	149940	954	forward	26.21	16.34	16.12	15.66	23.41
hypothetical protein CDS	149903	150673	771	forward	31.75	18.49	19.98	18.48	16.93
infC CDS	150892	151410	519	forward	968.33	2084.94	2028.95	3021.75	3738.36
50S ribosomal protein L35 CDS	151429	151629	201	forward	1113.97	2566.22	2360.23	3508.06	3823.39
50S ribosomal protein L20 CDS	151662	152018	357	forward	779.97	1508.07	1423.34	2249.01	1484.56
adenosine deaminase CDS	152059	153066	1008	reverse	75.72	132.11	116.64	170.24	127.64
YqeG family HAD IIIA-type phosphatase CDS	153230	153748	519	forward	167.24	287.63	251.07	334.51	192.95
yqeH CDS	153745	154854	1110	forward	227.73	366.02	316.88	408.74	325.87
nicotinate-nucleotide adenylyltransferase CDS	154854	155480	627	forward	281.68	376.42	336.12	369.78	319.36
HD domain-containing protein CDS	155473	156069	597	forward	367.82	497.86	469.33	484.67	444.14
rsfS CDS	156093	156440	348	forward	440.04	546.08	548.93	551.19	453.49
nucleotidyltransferase CDS	156451	157608	1158	forward	274	372.69	347.85	369.35	276.25
DUF177 domain-containing protein CDS	157608	158156	549	forward	247.96	359.26	335.74	372.6	322.4
response regulator transcription factor CDS	158241	158969	729	forward	254.12	461.95	530.12	462.38	559.88
HAMP domain-containing histidine kinase CDS	158935	160476	1542	forward	194.23	311.78	340.22	319.78	300.32
yidC CDS	160539	161522	984	reverse	535.22	522.01	494.83	525.36	492.66
acylphosphatase CDS	161586	161861	276	reverse	406.17	296.41	243.75	218.96	264.22
RNA methyltransferase CDS	161958	162719	762	forward	164.88	184.39	175.47	216.09	232.05
transcriptional regulator CDS	162810	163166	357	forward	451.17	456.63	427.48	529.74	550.81
phenylalanine--tRNA ligase subunit alpha CDS	163454	164503	1050	forward	400.47	420.87	321.88	774.98	344.58
phenylalanine--tRNA ligase subunit beta CDS	164503	166917	2415	forward	384.35	373.39	291.59	708.12	271.94
mltG CDS	166981	168075	1095	forward	322.83	366.89	341.27	647.73	327.95
greA CDS	168156	168638	483	forward	436.65	572.4	596.78	822.04	592.54
ABC transporter permease CDS	168682	171261	2580	reverse	12.27	20.09	18.8	20.23	18.75
penicillin-binding protein 2 CDS	171377	173476	2100	forward	72.82	148.15	176.45	126.09	158.34
rpmG CDS	173549	173698	150	forward	978.69	1592.29	1671.28	1854.83	2393.62
5-formyltetrahydrofolate cyclo-ligase CDS	173751	174308	558	forward	56.04	71.14	80.55	88.74	75.36
rhomboid family intramembrane serine protease CDS	174324	175010	687	forward	42.23	49.83	63.07	63.86	46.12
DUF910 family protein CDS	175013	175243	231	forward	66.01	77.6	73.96	89.08	66.19
rhodanese-like domain-containing protein CDS	175280	175678	399	forward	246.01	376.18	374.38	389.14	552.37
DUF3042 family protein CDS	175724	175903	180	reverse	467.47	633.49	849.31	687.28	872.68
miaA CDS	176046	176966	921	forward	76.5	96.47	92.75	110.79	70.22
glutamine synthetase CDS	177171	178508	1338	forward	2009.78	3224.1	3759.66	1708.21	2252.92
MFS transporter CDS	178615	179784	1170	forward	72.58	98.26	99.42	123.37	88.92
HAD family hydrolase CDS	179798	180610	813	forward	59.22	97.9	98.37	123.48	117.6
hypothetical protein CDS	180654	180950	297	reverse	22.71	40.21	35.54	56.1	35.63
alpha/beta hydrolase CDS	181026	181970	945	forward	21.24	39.92	43.11	44.54	43.74
thiolase family protein CDS	182096	183262	1167	forward	430.04	638.84	786.47	624.13	413.64
hydroxymethylglutaryl-CoA reductase, degradative CDS	183240	184475	1236	forward	625.06	869.09	1004.56	871.16	622.48
hydroxymethylglutaryl-CoA synthase CDS	184476	185639	1164	forward	858.03	1241.16	1276.69	1274.68	995.05
rlmD CDS	185953	187335	1383	reverse	195.8	207.43	207.48	203.67	242.48
recX CDS	187461	188276	816	forward	81.94	79.19	77.97	81.6	82.51
DUF402 domain-containing protein CDS	188313	188903	591	forward	195.21	188.45	176.18	205.48	279.41
hypothetical protein CDS	188875	189372	498	forward	193.48	174.52	183	197.84	200.73
hypothetical protein CDS	189376	189837	462	reverse	355.66	343.75	345.8	347.63	340.43
HlyC/CorC family transporter CDS	189952	190818	867	forward	187.67	178.8	201.42	234.42	207.28
peptide chain release factor 3 CDS	190818	192386	1569	forward	205.33	226.19	220.09	266.2	260.41
DUF1827 family protein CDS	192439	192720	282	reverse	384.88	309.75	246.02	367.59	146.59
ATP-dependent Clp protease ATP-binding subunit CDS	192848	195016	2169	reverse	32.42	33.06	41.76	29.38	49.02
hypothetical protein CDS	195223	195405	183	forward	24.23	53.82	78.24	43.58	195.19
phosphocarrier protein HPr CDS	195525	195791	267	forward	2588.93	2873.17	3099.89	3117	4008.03
ptsP CDS	195791	197530	1740	forward	2851.4	2713.95	3059.17	3098.4	2639.93
spxA CDS	197727	198128	402	forward	4848.3	4018.11	3578.22	3841.65	1202.51
adaptor protein MecA CDS	198232	198885	654	forward	752.47	702.64	726.88	684.99	370.23
competence protein CDS	198932	199815	884	forward	41.76	46.46	47.19	55.99	41.59
dithiol-disulfide isomerase CDS	199825	200523	699	reverse	723.98	749.85	703.74	593.59	741.6
CYTH domain-containing protein CDS	200501	201124	624	reverse	380.66	343.72	338.44	234.58	258.17
GTP pyrophosphokinase family protein CDS	201202	201828	627	forward	28.8	91.74	126.43	97.52	213.72
NAD(+) kinase CDS	201828	202631	804	forward	30.82	90.77	120.42	101.75	121.01
RluA family pseudouridine synthase CDS	202634	203533	900	forward	6.07	17.75	23.19	21.47	38.92
oleate hydratase CDS	203633	205408	1776	forward	428.38	248.5	240.77	190.72	177.4
DUF2075 domain-containing protein CDS	205503	206732	1230	reverse	30.52	39.96	37.66	43.72	39.86
lactonase family protein CDS	206824	207846	1023	reverse	238.16	257.64	253.04	222.81	228.7
PTS sorbitol transporter subunit IIA CDS	207979	208359	381	forward	727.36	472.3	435.75	433.25	636.03
AI-2E family transporter CDS	208371	209552	1182	forward	639.02	373.18	329.61	366.45	279.08
tRNA (uridine(34)/cytosine(34)/5- carboxymethylaminomethyluridine(34)-2'-O)- methyltransferase TrmL CDS	209626	210183	558	forward	455.92	340.74	333.9	357.9	252.16
DUF1149 family protein CDS	210185	210619	435	forward	414.15	355.18	343.55	377.79	426.76
DNA translocase FtsK CDS	210641	213070	2430	forward	316.38	272.17	258.16	320.71	234.06
insulinase family protein CDS	213073	214287	1215	forward	129.31	123.04	115.24	147.45	93.57
insulinase family protein CDS	214284	215519	1236	forward	121.84	112.58	102.63	146.03	95.18
SDR family NAD(P)-dependent oxidoreductase CDS	215520	216248	729	forward	181.97	192.82	191.86	196.95	197.49
helix-turn-helix domain-containing protein CDS	216307	217311	1005	forward	278.77	355.9	414.55	376.41	581.18
pgsA CDS	217311	217874	564	forward	296.73	345.32	352.55	396.08	243.48
recA CDS	218034	219098	1065	forward	422.12	371.77	375.82	439.87	492.22
rny CDS	219257	220879	1623	forward	124.17	396.49	463.37	558.73	571.01
undecaprenyl/decaprenyl-phosphate alpha-N-acetylglucosaminyl 1-phosphate transferase CDS	220980	222122	1143	forward	150.02	211.39	229.94	227.26	213.78
YigZ family protein CDS	222142	222807	666	reverse	40.26	48.44	52.83	47.9	42.97
DEAD/DEAH box helicase CDS	222849	224116	1268	forward	67.08	33.78	35.22	30.1	18.55
ComF family protein CDS	224113	224778	666	forward	77.54	36.61	35.16	38.3	18
raiA CDS	224867	225412	546	forward	2759.04	778	709.5	829.18	513.88
secA CDS	225571	227970	2400	forward	245.3	296	327.61	355.43	393.99
prfB CDS	228051	229168	1118	forward	310.63	419.44	439.52	501.84	334.79
hypothetical protein CDS	229188	229466	279	forward	312.17	447.51	444.75	511.85	472.85
HPr kinase/phosphorylase CDS	229459	230418	960	forward	334.77	443.59	461.3	536.53	294.17
prolipoprotein diacylglyceryl transferase CDS	230415	231251	837	forward	266.88	349.67	338.75	412.01	311.69
NAD(P)H-dependent glycerol-3-phosphate dehydrogenase CDS	231287	232306	1020	forward	404.48	474.64	473.33	565.63	421.21
trxB CDS	232378	233313	936	forward	435.75	445.29	444.26	576.22	324.55
galE CDS	233405	234397	993	reverse	229.91	234.74	267.15	199.48	231.59
LacI family DNA-binding transcriptional regulator CDS	234551	235552	1002	forward	29.54	39.48	45.54	48.87	40.19
galactokinase CDS	235683	236852	1170	forward	40.7	12.87	14.85	16.01	14.37
UDP-glucose--hexose-1-phosphate uridylyltransferase CDS	236871	238340	1470	forward	36.37	15.9	19.53	20.11	21.06
galactose mutarotase CDS	238342	239328	987	forward	41.32	25.19	28.61	30.2	35.45
phospho-sugar mutase CDS	239477	241201	1725	forward	510.94	621.04	639.28	763.73	603.73
uvrB CDS	241299	243314	2016	forward	49.15	48.94	57.48	60.95	103.22
uvrA CDS	243329	246190	2862	forward	52.41	56.12	65.78	66.43	113.55
membrane protein CDS	246246	246785	540	forward	1165.07	1185.35	992.7	1543.25	856.71
rapZ CDS	246905	247780	876	forward	125.07	179.54	220.24	227.93	282.48
YvcK family protein CDS	247797	248834	1038	forward	135.68	203.3	260.04	257.09	314.27
whiA CDS	248838	249779	942	forward	110.39	207.37	242.47	257.42	301.59
ATP-dependent Clp protease proteolytic subunit CDS	249833	250420	588	reverse	114.49	248.18	232.37	163.49	530.26
amino acid permease CDS	250562	252010	1449	reverse	11.23	17.79	25.51	26.85	35.76
central glycolytic genes regulator CDS	252444	253475	1032	forward	1095.75	2756.41	3277.25	3909.62	3698.23
gap CDS	253530	254546	1017	forward	35535.7	35722.6	33481.9	34120.3	24161.1
pgk CDS	254649	255860	1212	forward	7844.72	6580.89	6545.33	6032.92	4216.29
triose-phosphate isomerase CDS	255880	256635	756	forward	8184.97	6543.56	6686.02	6052.43	4085.63
phosphopyruvate hydratase CDS	256678	257976	1299	forward	6966.15	5757.44	5864.6	5188.64	3342.06
secG CDS	258100	258333	234	forward	823.82	1161.63	1232.86	1369.99	988.43
rnr CDS	258416	260755	2340	forward	462.05	495.41	515.56	621.77	485.63
SsrA-binding protein SmpB CDS	260770	261225	456	forward	485.01	570.7	562.57	661.94	889.35
GNAT family N-acetyltransferase CDS	261243	261812	570	forward	342.01	335.46	346.01	438.38	261.81
hypothetical protein CDS	262004	262573	570	forward	149.11	111.69	108.63	123.01	50.14
hypothetical protein CDS	262570	263085	516	reverse	295.36	259.86	229.28	229.52	174.18
Cof-type HAD-IIB family hydrolase CDS	263116	263976	861	reverse	142.57	126.12	121.39	133.22	141.51
uracil-DNA glycosylase CDS	264053	264748	696	forward	82.08	114.82	129.09	119.6	106.45
pta CDS	264820	265797	978	forward	360.23	435.14	437.24	384.27	286.16
tsaE CDS	265799	266275	477	forward	357.41	403.29	415.65	354.86	266.99
exonuclease CDS	266291	266824	534	reverse	97.9	146.48	150.1	138.71	125.93
murB CDS	266943	267848	906	forward	303.25	218.64	228.07	214.58	178.12
ABC transporter ATP-binding protein CDS	267908	268999	1092	forward	107.24	95.44	96.2	102.75	85.02
ABC transporter permease CDS	269003	269815	813	forward	77.89	62.93	63.29	68.94	45.76
ABC transporter permease CDS	269812	270609	798	forward	75.11	62.81	69.88	71.05	62.56
ABC transporter substrate-binding protein CDS	270606	271679	1074	forward	85.78	66.87	69.17	76.02	67.79
TIGR00159 family protein CDS	271722	272570	849	forward	137.1	140.91	149.12	160.15	195.57
hypothetical protein CDS	272567	273535	969	forward	492.55	627.44	653.45	705.14	644.27
phosphoglucosamine mutase CDS	273560	274915	1356	forward	791.65	826.51	827.4	1002.66	849.9
Cof-type HAD-IIB family hydrolase CDS	275069	275884	816	forward	98.33	74.01	74.88	128.43	73.22
CrcB family protein CDS	275877	276266	390	forward	63.77	54.45	48.97	89.29	45.74
crcB CDS	276263	276625	363	forward	58.44	46.96	45.91	82.12	42.06
hypothetical protein CDS	276681	277892	1212	reverse	68.35	98.03	93.8	86.13	63.86
hypothetical protein CDS	278003	278710	708	forward	40.17	61.96	56.92	55	59.2
alpha/beta hydrolase CDS	278713	279489	777	forward	46.54	84.3	81.94	64.64	94.31
metal ABC transporter substrate-binding protein CDS	279522	280415	894	reverse	43.67	78.53	82.48	75.11	78.45
coaBC CDS	280581	281789	1209	forward	48.38	64.42	74.79	73.07	98.63
VanZ family protein CDS	281786	282301	516	forward	78.24	107.77	127.38	116.06	188.24
YebC/PmpR family DNA-binding transcriptional regulator CDS	282385	283116	732	forward	771.57	1045.11	1353.21	1368.04	1642.12
competence protein CDS	283271	284248	978	forward	15.01	20.61	25.25	30.9	20.14
type II secretion system protein F CDS	284235	285215	981	forward	16.38	25.55	34.02	38.23	21.31
prepilin-type N-terminal cleavage/methylation domain-containing protein CDS	285224	285520	297	forward	16.16	29.67	36.06	39.77	30.7
type II secretion system protein CDS	285517	285933	417	forward	13.05	28.5	35.08	37.13	27.13
type II secretion system protein CDS	285923	286144	222	forward	13.08	25.87	29.21	34.19	22.63
competence protein ComGE CDS	286149	286667	519	forward	14.09	27.74	30.45	31.2	27.82
class I SAM-dependent methyltransferase CDS	286864	287865	1002	forward	130.15	218.11	271.72	202.35	361.33
acetate kinase CDS	287892	289091	1200	forward	194.86	293.41	345.55	286.6	342.45
site-specific integrase CDS	289601	290785	1185	reverse	36.46	10.8	10.64	13.46	15.62
hypothetical protein CDS	290990	291313	324	reverse	96.52	112.92	111.54	175.25	370.12
hypothetical protein CDS	291954	292358	405	reverse	50.52	52.87	52.18	53.57	89.37
XRE family transcriptional regulator CDS	292348	292677	330	reverse	47.45	42.17	52.11	61.74	60.47
XRE family transcriptional regulator CDS	292955	293164	210	forward	1170.07	286.74	201.81	162.74	304.21
DNA-binding protein CDS	293170	293379	210	forward	457.73	60.95	56.8	38.46	91.74
hypothetical protein CDS	293669	294145	477	forward	414.34	62.62	52.8	43.69	129.04
hypothetical protein CDS	294163	294435	273	forward	319.86	46.16	37.94	31.52	51.29
DEAD/DEAH box helicase CDS	294554	295822	1269	forward	302.85	40.79	34.7	29.86	55.42
hypothetical protein CDS	296005	296178	174	forward	337.37	49.27	44.01	35.92	42.51
NTP-binding protein CDS	296330	297097	768	forward	232.43	36.06	32.45	23.33	43.27
single-stranded DNA-binding protein CDS	297097	297678	582	forward	199.14	31.21	24.64	22.73	51.59
hypothetical protein CDS	297692	297997	306	forward	157.7	21.44	16.92	18.5	14.93
DNA primase CDS	298007	298816	810	forward	238.22	25.65	25	24.63	25.93
hypothetical protein CDS	298809	300122	1314	forward	258.64	29.85	29.36	28.43	27.62
hypothetical protein CDS	300378	300566	189	forward	169.45	25.85	21.19	21.26	27.94
hypothetical protein CDS	300582	300812	231	forward	136.86	22.53	22.23	21.44	37.42
hypothetical protein CDS	300815	301011	197	forward	248.78	43.32	32.47	32.35	49.8
hypothetical protein CDS	301170	301349	180	forward	178.94	25.37	23.73	22.89	33.4
VRR-NUC domain-containing protein CDS	301336	301677	342	forward	220.77	31.66	29.57	28.78	52.97
hypothetical protein CDS	301701	302147	447	forward	249.05	45.14	41.49	40.59	40.18
DUF4145 domain-containing protein CDS	302586	303203	618	forward	90.03	35.01	61.23	32.12	65.86
hypothetical protein CDS	303184	303364	181	forward	50.39	21.15	31.67	17.6	39.12
hypothetical protein CDS	303384	304040	657	forward	113.57	108.16	130.59	96.9	149.17
terminase small subunit CDS	304104	304613	510	forward	55.67	15.21	19.79	14.72	15.78
PBSX family phage terminase large subunit CDS	304600	305829	1230	forward	46.26	10.62	14.34	9.75	8.96
phage portal protein CDS	305842	307248	1407	forward	37.55	7.31	10.38	8.34	7.49
hypothetical protein CDS	307226	>308176	>951	forward	25.58	3.17	4.54	2.92	3.31
hypothetical protein CDS	308312	308998	687	forward	14.31	2.73	3.16	3.34	3.45
hypothetical protein CDS	309076	309300	225	forward	12.8	3.37	2.56	3.88	2.99
DUF4355 domain-containing protein CDS	309372	309965	594	forward	25.78	4.73	7.53	6.01	6.73
hypothetical protein CDS	309979	310887	909	forward	16.62	3.09	4.38	3.82	4.87
phage head-tail connector protein CDS	310902	311243	342	forward	10.89	2.91	4.59	4.39	3.53
hypothetical protein CDS	311233	311544	312	forward	12.75	2.75	3.05	3.38	3.87
hypothetical protein CDS	311537	311902	366	forward	11.8	3.16	2.6	2.11	5.51
hypothetical protein CDS	311902	312288	387	forward	7.32	2.16	3.37	1.52	2.66
phage major tail protein, TP901-1 family CDS	312289	312918	630	forward	10.81	3.51	3.37	2.42	4.71
hypothetical protein CDS	312918	313304	387	forward	10.51	2.06	2.46	1.99	2.45
hypothetical protein CDS	313352	313672	321	forward	8.4	1.43	2.41	2.53	3.02
phage tail tape measure protein CDS	313665	317078	3414	forward	6.93	2.08	2.55	2.53	2.59
hypothetical protein CDS	317066	317881	816	forward	6.33	1.42	1.52	1.27	2.04
peptidase M23 CDS	317881	320283	2403	forward	6.26	1.11	1.54	1.55	1.19
hypothetical protein CDS	320276	320650	375	forward	4.88	1.38	1.36	1.84	2.11
hypothetical protein CDS	320650	323166	2517	forward	7.57	2.16	3	2.54	2.81
hypothetical protein CDS	323186	323614	429	forward	8.31	6.23	3.46	6.24	7.79
hypothetical protein CDS	323672	324070	399	forward	11.69	4.55	6.82	6.51	7.39
hypothetical protein CDS	324085	324327	243	forward	6.11	2.13	1.73	2.51	2.36
hypothetical protein CDS	324320	324514	195	forward	7.5	0.92	0.34	1.77	1.01
phage holin CDS	324514	324912	399	forward	5.27	1.05	0.44	0.81	1.19
lysin CDS	324925	325872	948	forward	9.33	0.61	1.24	1.24	1.34
hypothetical protein CDS	325906	326094	189	forward	450.66	337.37	326.45	367.43	174.24
type I toxin-antitoxin system Fst family toxin CDS	326119	326223	105	reverse	6843.67	3453.74	3856.98	4212.56	2767.32
levansucrase CDS	326643	>327241	>599	forward	32.17	19.61	25.57	10.77	24.1
LPXTG cell wall anchor domain-containing protein CDS	327254	329029	1776	forward	31.97	9.67	16.12	9.87	13.7
manA CDS	329562	330527	966	forward	219.18	180.91	194.54	245.14	263.37
SdpI family protein CDS	330552	330944	393	forward	283.79	253.67	261.11	353.67	337.6
response regulator transcription factor CDS	330944	331654	711	forward	213.71	177.34	187.31	271.12	235.01
HAMP domain-containing histidine kinase CDS	331658	333109	1452	forward	120.96	102.07	108.79	183.86	135.15
LTA synthase family protein CDS	333237	335429	2193	reverse	39.47	58.93	64.33	56.84	59.94
glycopeptide antibiotics resistance protein CDS	335589	336191	603	forward	44.92	85.11	74.94	79.93	82.56
glucose-6-phosphate isomerase CDS	336274	337617	1344	forward	2366.32	2850.5	2825.82	3059.21	2338.96
DHA2 family efflux MFS transporter permease subunit CDS	337722	339104	1383	forward	14.56	21.74	20.63	24.95	31.02
hypothetical protein CDS	339123	339563	441	forward	174.27	156.8	134.74	128.66	78.17
esterase CDS	339920	340939	1020	forward	37.67	56.2	59.4	70.05	56.6
Mur ligase family protein CDS	340978	342330	1353	reverse	77.43	111.81	127.02	120.73	160.26
thymidine kinase CDS	342489	343088	600	forward	45.45	73.21	91.47	88.99	120.12
prfA CDS	343110	344198	1089	forward	109.74	153.58	178.46	167.68	219.29
prmC CDS	344191	345033	843	forward	102.91	159.01	157.64	174.19	260.78
threonylcarbamoyl-AMP synthase CDS	345033	346025	993	forward	186.42	251.67	255.87	265.72	366.85
uracil phosphoribosyltransferase CDS	346139	346768	630	forward	977.66	1462	1833.16	1644.36	2161.06
atpB CDS	346860	347576	717	forward	1292.98	2224.19	2641.8	2656.87	4473.87
F0F1 ATP synthase subunit C CDS	347596	347808	213	forward	1049.06	1745.7	1981.12	2481.53	1250.24
atpF CDS	347858	348358	501	forward	1132.57	2071.82	2295.54	2562.82	2546.95
F0F1 ATP synthase subunit delta CDS	348358	348906	549	forward	1207.01	2254.8	2547.6	2872.6	2945.87
F0F1 ATP synthase subunit alpha CDS	348912	350432	1521	forward	1232.18	2148.84	2398.08	2666.69	2579.97
F0F1 ATP synthase subunit gamma CDS	350450	351406	957	forward	1408.16	2806.08	2893.07	3342.5	4024.64
atpD CDS	351429	352871	1443	forward	1479.21	2651.32	2743.31	3268.39	2649.58
F0F1 ATP synthase subunit epsilon CDS	352883	353323	441	forward	1494.41	2467.72	2624.87	3067.14	2007.6
DUF1146 domain-containing protein CDS	353375	353608	234	forward	41.71	94.75	101.29	142.66	144.28
rod shape-determining protein CDS	353716	354705	990	forward	287.27	456.11	594.54	443.86	656.13
DNA-directed RNA polymerase subunit beta CDS	354708	354893	186	forward	353.21	626.24	806.92	547.71	1148.97
yidD CDS	354895	355188	294	forward	293.13	534.34	642.23	499.06	1139.76
DUF2969 domain-containing protein CDS	355201	355428	228	forward	263.58	458.06	586.06	466.4	690.69
rod shape-determining protein RodA CDS	355447	356643	1197	forward	238.62	397.21	440.33	429.45	835.05
universal stress protein CDS	356692	357171	480	reverse	2804.04	2136.08	1940.13	1612.45	1884.33
hypothetical protein CDS	357229	357513	285	reverse	925.28	525.26	402.3	482.77	178.42
replication-associated recombination protein A CDS	357799	359097	1299	reverse	113.68	99.2	95.69	113.73	107.92
DUF1694 domain-containing protein CDS	359100	359564	465	reverse	77.18	73.11	72.2	99.46	98.09
30S ribosomal protein S4 CDS	359683	360294	612	reverse	872.24	2162.62	2571.45	3634.91	3299.03
ezrA CDS	360575	362293	1719	forward	217.68	246.58	232.01	260.09	231.74
cysteine desulfurase CDS	362392	363546	1155	forward	113.39	120.2	132.88	133.9	248.27
thiI CDS	363556	364773	1218	forward	189.31	238.38	266.18	290.09	341.27
rRNA pseudouridine synthase CDS	364824	365525	702	forward	28	31.38	32.97	38.19	54.69
glycerophosphodiester phosphodiesterase CDS	365538	366641	1104	forward	18.7	24.83	26.32	33.31	44.54
cation-translocating P-type ATPase CDS	366855	369482	2628	forward	40.03	40.67	34.07	107.55	62.63
valine--tRNA ligase CDS	369770	372475	2706	forward	98.85	202.46	280.1	218.8	319.17
bifunctional folylpolyglutamate synthase/dihydrofolate synthase CDS	372478	373737	1260	forward	39.73	78.87	92.75	80.93	109.71
HAD family phosphatase CDS	373734	374414	681	forward	52	91.7	93.01	88.03	76.04
DNA repair protein RadC CDS	374453	375064	612	forward	61.44	128.07	144.75	140.2	125.46
rod shape-determining protein CDS	375201	376202	1002	forward	645.17	931.4	1022.25	904.64	907.19
mreC CDS	376267	377118	852	forward	306.54	345.95	358.4	375.86	424.64
mreD CDS	377118	377651	534	forward	226.45	241.61	226.52	272.29	253.72
DUF4044 domain-containing protein CDS	377698	377826	129	reverse	100.48	93.66	79.09	116.41	85.25
DUF3397 domain-containing protein CDS	377925	378260	336	forward	199.2	172.5	157.41	177.21	150.75
mraZ CDS	378441	378872	432	forward	757.06	1287.7	1467.46	1703.72	1311.67
rsmH CDS	378878	379825	948	forward	783.9	1403.88	1466.2	1901.8	1231.93
ftsL CDS	379855	380217	363	forward	601.84	957.38	946.24	1282.74	687.24
penicillin-binding protein CDS	380217	382367	2151	forward	211.31	343.02	316.23	443.46	371.3
phospho-N-acetylmuramoyl-pentapeptide- transferase CDS	382393	383352	960	forward	147.21	255.55	240.16	330.11	322.8
UDP-N-acetylmuramoyl-L-alanine--D-glutamate ligase CDS	383360	384742	1383	forward	155.42	316.26	305.1	411.08	340.67
murG CDS	384744	385856	1113	forward	166.71	307.14	287	394.33	272.1
FtsQ-type POTRA domain-containing protein CDS	385875	386729	855	forward	188.38	357.75	319.35	439.81	372.95
ftsA CDS	386794	388164	1371	forward	261.49	375.23	373.07	452.5	377.24
ftsZ CDS	388184	389557	1374	forward	1029.9	1121.87	1061.12	1267.67	1258.15
cell division protein SepF CDS	389576	390010	435	forward	1394.11	1405.42	1312.25	1497.95	1061.82
YggT family protein CDS	390010	390306	297	forward	958.09	972.89	903.46	1113.96	636.11
RNA-binding protein CDS	390308	391105	798	forward	201.01	219.2	187.16	308.75	204.83
DivIVA domain-containing protein CDS	391110	391901	792	forward	234.6	394.74	421.06	440.16	509.75
isoleucine--tRNA ligase CDS	392136	394940	2805	forward	214.3	447.08	600.87	469.66	618.93
cold shock domain-containing protein CDS	394940	395149	210	forward	319.27	726.24	876.25	704.38	1351.83
NUDIX hydrolase CDS	395163	395726	564	forward	298.31	612.65	729.79	600.24	1204.89
hypothetical protein CDS	395719	396000	282	forward	228.84	545.13	614.07	559.01	1248.37
5'-methylthioadenosine/adenosylhomocysteine nucleosidase CDS	396016	396717	702	forward	250.31	561.12	637.33	609.04	936.25
cysteine desulfurase CDS	396814	397968	1155	forward	110.87	166.24	170.87	212.07	203.8
hypothetical protein CDS	398083	398418	336	forward	229.34	376.87	464.8	405.09	462.03
mnmA CDS	398436	399563	1128	forward	320.44	503.55	617.37	591.68	675.33
histidine phosphatase family protein CDS	399660	400322	663	forward	233.73	266.24	290.46	256.01	290.33
tetratricopeptide repeat protein CDS	400325	400969	645	forward	261.94	317.63	323.17	305.16	280.09
ATP-dependent RecD-like DNA helicase CDS	400956	403334	2379	forward	150.23	232.18	233.36	261.53	223.73
YegS/Rv2252/BmrU family lipid kinase CDS	403375	404310	936	reverse	31.65	46.03	44.76	70.59	73.68
ribonuclease J CDS	404359	406038	1680	reverse	270.97	454.76	499.83	620.4	856.3
DUF1447 family protein CDS	406044	406271	228	reverse	252.76	479.05	544.42	574.54	768.85
peptide deformylase CDS	406461	407015	555	reverse	267.64	330.3	337.26	306.93	293.65
typA CDS	407260	409116	1857	forward	1071.09	1359.83	1564.83	1655.19	2234.82
FtsW/RodA/SpoVE family cell cycle protein CDS	409230	410414	1185	forward	58.51	92.96	105.48	141.87	134.31
DUF2129 domain-containing protein CDS	410411	410746	336	forward	59.6	106.22	115.53	156.07	190.19
rsmD CDS	410743	411291	549	forward	82.94	134.05	145.04	192.73	241.34
pantetheine-phosphate adenylyltransferase CDS	411293	411793	501	forward	59.77	93.72	101.07	148.37	149.11
PDZ domain-containing protein CDS	411780	412790	1011	forward	32.56	53.49	58.82	82.48	107.44
competence protein CDS	412849	413532	684	forward	5.75	7.23	6.76	12.43	12.14
DNA internalization-related competence protein ComEC/Rec2 CDS	413486	415772	2287	forward	7.4	9.69	9.1	13.3	12.34
holA CDS	415769	416758	990	forward	40.41	66.08	58.72	66.91	97.14
30S ribosomal protein S20 CDS	416828	417085	258	reverse	1021.23	1694.93	1612.25	2255.03	2027.08
30S ribosomal protein S15 CDS	417279	417548	270	forward	442.96	2140.51	2324.33	4032.26	4467.49
ribonuclease J CDS	417709	419484	1776	forward	238.35	315.44	268.19	427.91	397.41
hypothetical protein CDS	419484	420341	858	forward	191.13	212.19	171.75	314.98	255.21
tuf CDS	420519	421709	1191	forward	15272.3	15663.5	16477.4	17618.8	18154.6
trigger factor CDS	421868	423217	1350	forward	416.53	1063.89	1243.82	1658.2	1479.81
clpX CDS	423361	424626	1266	forward	132.46	155.3	174.89	243.14	255.37
YihA family ribosome biogenesis GTP-binding protein CDS	424626	425210	585	forward	142.51	172.77	189.34	265.9	269.9
low molecular weight phosphotyrosine protein phosphatase CDS	425424	425900	477	forward	190.5	168.12	153.8	161.41	191.36
hypothetical protein CDS	425900	426415	516	forward	217.03	170.25	141.14	176.59	109.13
DUF4767 domain-containing protein CDS	426653	427183	531	forward	286.15	231.68	207.76	239.97	173.95
hypothetical protein CDS	427280	428548	1269	forward	174.23	137.68	113.08	156.14	105.58
DsbA family oxidoreductase CDS	428616	429281	666	forward	1287.85	633.21	492.51	537.08	203.87
hypothetical protein CDS	429399	430265	867	forward	26.1	14.81	11.46	21.79	12.75
hypothetical protein CDS	430458	430934	477	forward	2.88	1.09	1.02	2.38	0.66
transcriptional regulator CDS	431184	432188	1005	forward	59.16	157.01	185.06	259.33	464.04
exopolysaccharide biosynthesis protein CDS	432195	433055	861	forward	56.21	118.36	139.9	223.14	270.61
polysaccharide biosynthesis tyrosine autokinase CDS	433066	433839	774	forward	59.9	153.09	164	262.14	466.54
exopolysaccharide biosynthesis protein CDS	433845	434615	771	forward	52.42	131.4	138.95	244.42	457.01
sugar transferase CDS	434639	435298	660	forward	48.56	115.25	126.78	220	297.43
UDP-N-acetylglucosamine--LPS N-acetylglucosaminetransferase CDS	435316	435765	450	forward	44.45	110.15	121.32	216.1	259.85
multidrug MFS transporter CDS	435775	436275	501	forward	30.25	79.44	89.8	145.82	201.18
glycosyl transferase CDS	436276	437001	726	forward	31.2	69.78	74.74	119.86	131.39
alpha-1,2-fucosyltransferase CDS	437030	437974	945	forward	44.63	94.25	95.73	154.04	224.54
glycosyltransferase family 2 protein CDS	437964	438845	882	forward	41.68	71.68	65.89	125.77	99.45
glycosyltransferase family 1 protein CDS	438861	439913	1053	forward	34.3	63.45	60.3	126.96	94.91
beta-1,6-galactofuranosyltransferase CDS	439910	440971	1062	forward	38.92	85.1	80.62	155.76	191.66
glycosyltransferase family 2 protein CDS	441020	442048	1029	forward	54.94	106.36	97.92	193.69	176.76
hypothetical protein CDS	442103	443263	1161	forward	31.82	54.42	46.83	104	111.55
glf CDS	443282	444400	1119	forward	36.49	72.77	72.19	138.08	157.43
flippase CDS	444406	445833	1428	forward	35.11	60.71	55.98	114.66	116.91
acyltransferase CDS	445840	446855	1016	forward	8.77	15.01	14.11	31.74	16.41
ISL3 family transposase CDS	446950	448199	1250	reverse	4.68	10.94	10.78	15.02	11.5
hypothetical protein CDS	448602	448814	213	reverse	506.34	1016.12	1121.37	1639.78	1929.4
hypothetical protein CDS	448946	449203	258	forward	54.93	68.7	50.18	101.23	64.09
hypothetical protein CDS	449354	450049	696	forward	67.72	86.94	94.05	113.39	100.17
hypothetical protein CDS	450061	450825	765	forward	139.61	180.23	170.91	179.62	215.34
Abi family protein CDS	451216	452166	951	forward	53.27	58.91	51.68	98.33	70.84
methyltransferase domain-containing protein CDS	452179	453354	1176	forward	48.71	54.15	45.92	93.6	62.7
rfbB CDS	453436	454473	1038	forward	42.26	70.82	57.44	398.13	178.83
rfbA CDS	454480	455364	885	forward	31.41	52.47	48.79	333.8	147.43
rfbC CDS	455397	456005	609	forward	42.49	64.79	62.18	368.58	175.28
rfbD CDS	456022	457008	987	forward	39.26	55.57	55.58	289.13	95.09
cas9 CDS	457338	461513	4176	forward	76.67	106.73	111.03	140.64	132.92
cas1 CDS	461719	462627	909	forward	23.99	26.23	26.34	50.16	50.81
cas2 CDS	462605	462910	306	forward	28.69	31.21	28.93	56.77	34.97
csn2 CDS	462907	463575	669	forward	70.39	96.77	98.97	130.89	88.75
PTS family oligomeric beta-glucoside porter component IIB CDS	465040	465282	243	forward	9.41	8.53	6.01	13.7	8.95
restriction endonuclease CDS	465543	465968	426	forward	58.17	67.96	85.66	67.31	100.7
protease CDS	466059	466976	918	forward	60.06	62.38	70.27	68.68	84.69
hypothetical protein CDS	467136	467975	840	reverse	211.99	160.15	135.39	136.76	122.25
8-oxo-dGTP diphosphatase CDS	468099	468539	441	forward	50.44	85.77	76.88	98.75	83.11
hypothetical protein CDS	468570	469217	648	reverse	178.96	327.82	316.96	347.21	290.12
hypothetical protein CDS	469407	469811	405	forward	654.79	515.74	444.03	597.98	353.28
DUF1828 domain-containing protein CDS	469888	470271	384	forward	243.18	187.34	176.12	199.03	88.8
hypothetical protein CDS	470488	471291	804	forward	514.79	492.34	386.67	661.66	225.76
APC family permease CDS	471360	472712	1353	reverse	261.27	480.84	507.18	667.72	523.21
NAD-dependent epimerase/dehydratase family protein CDS	472987	473628	642	forward	70.89	43.48	46.43	76.27	95.84
DedA family protein CDS	473703	474314	612	reverse	75	104.87	105.62	100.08	83.35
inosine-uridine preferring nucleoside hydrolase CDS	474326	475249	924	reverse	85.33	119.24	122.08	109.92	93.29
uvrC CDS	475393	477195	1803	forward	22.33	34.16	44.9	33.29	46.53
obgE CDS	477303	478589	1287	forward	140.9	247.23	283.14	308.63	333.79
acetyltransferase CDS	478620	480545	1926	forward	114.14	208.89	211.86	272.98	343.56
rnz CDS	480559	481488	930	forward	86.5	144.8	144.25	204.29	258.87
SDR family oxidoreductase CDS	481493	482287	795	forward	110.44	179.8	171.89	260.37	236
DUF1049 domain-containing protein CDS	482297	482623	327	forward	135.13	279.44	272.47	388.68	492.05
rpmF CDS	482740	482931	192	forward	1167.97	2378.61	2339.12	3633.61	2383.85
bifunctional metallophosphatase/5'-nucleotidase CDS	482991	484556	1566	forward	190.25	249.31	257.48	226.07	172.92
DUF2929 family protein CDS	484621	484821	201	reverse	210.4	342.53	382.82	364.68	303.57
dnaE CDS	484924	488040	3117	forward	107.43	79.3	81.97	65.75	51.65
hypothetical protein CDS	488012	488218	207	forward	525.66	357.64	367.77	387.44	282.92
ATP-dependent 6-phosphofructokinase CDS	488215	489174	960	forward	11082	11075	11024.8	11478	11335.3
pyk CDS	489209	490978	1770	forward	11557.4	10639.6	10510.7	11406.7	9162.96
RNA-binding protein CDS	491092	491985	894	forward	110.44	134.37	150.48	162.67	178.12
xerD CDS	491957	492865	909	forward	108.24	142.95	162.68	179.11	233.04
hypothetical protein CDS	492871	493233	363	forward	95.97	133.75	147.05	164.58	309.92
segregation and condensation protein A CDS	493226	493969	744	forward	77.03	140.72	137.63	188.02	276.93
scpB CDS	493959	494549	591	forward	72.21	118.69	129.86	172.27	267.43
rRNA pseudouridine synthase CDS	494551	495270	720	forward	71.05	118.14	140.68	183.18	244.38
LysM domain-containing protein CDS	495332	496072	741	forward	194.44	267.89	295.58	360.9	390.93
ECF transporter S component CDS	496334	496927	594	forward	490.63	231.14	208.9	428.63	193.99
(d)CMP kinase CDS	497033	497698	666	forward	107.71	205.64	232.27	263.27	305.05
rpsA CDS	497761	498957	1197	forward	1949.47	1907.22	2261.31	3034.61	2606.24
ribosome biogenesis GTPase Der CDS	499034	500341	1308	forward	135.37	133.72	146.94	197.88	186.25
HU family DNA-binding protein CDS	500505	500780	276	forward	4128.19	6547.5	6643.32	9970.18	7843.11
tetratricopeptide repeat protein CDS	500881	502140	1260	forward	104.81	125.49	125.98	132.55	147.93
hypothetical protein CDS	502216	503370	1155	reverse	1.11	1.86	2.03	2.14	2.29
type I restriction-modification system endonuclease CDS	503569	506775	3207	forward	37.36	44.52	44.67	49.71	62.28
hypothetical protein CDS	506768	507169	402	forward	37.19	45.18	39.64	45.28	91.41
type I restriction endonuclease CDS	507190	508641	1452	forward	42.88	46.56	47.96	49.59	57.76
type I restriction-modification system CDS	508631	510037	1407	forward	60.76	67.04	65.34	78.87	93.85
ATP-dependent DNA helicase CDS	510178	512499	2322	forward	16.8	23.09	25.87	27.13	36.99
FAD-binding protein CDS	513151	514962	1812	forward	16.45	8.16	7.77	10.95	8.25
ATP-binding protein CDS	515208	516422	1215	reverse	17.35	25.21	24.95	37.78	28.59
YitT family protein CDS	516624	517514	891	reverse	69.58	80.54	82.54	99.87	101.91
CCA tRNA nucleotidyltransferase CDS	517570	518766	1197	forward	190.76	249.94	234.98	310.39	290.75
hemolysin III family protein CDS	518814	519479	666	reverse	82.75	100.98	97.73	115.55	110.21
DegV family protein CDS	519621	520478	858	forward	94.82	166.25	182.07	246.65	204.68
YozE family protein CDS	520478	520705	228	forward	131.14	216.79	236.35	293.28	272.39
PDZ domain-containing protein CDS	520713	522161	1449	forward	127.58	191.29	191.41	274.94	241.19
ylqF CDS	522163	523002	840	forward	169.16	234.75	216.14	333.37	265.58
ribonuclease HII CDS	522999	523751	753	forward	152.49	205.16	194.18	296.16	244.02
dprA CDS	523803	524648	846	forward	43.96	53.85	49.02	73.21	49.77
topA CDS	524714	526795	2082	forward	120.86	164.85	196.63	202.99	200.11
methylenetetrahydrofolate--tRNA-(uracil(54)- C(5))-methyltransferase (FADH(2)-oxidizing) TrmFO CDS	526893	528209	1317	forward	218.61	117.51	139.12	140.22	95.18
xerC CDS	528212	529135	924	forward	306.28	174.61	201.88	181.3	190.47
hslV CDS	529140	529664	525	forward	406.81	205.46	215.86	192.85	119.27
ATP-dependent protease ATPase subunit HslU CDS	529675	531069	1395	forward	608.47	292.13	322.13	287.08	220.39
aldose 1-epimerase family protein CDS	531097	531984	888	forward	730.73	463.77	445.12	554.97	382.03
hypothetical protein CDS	532044	532646	603	forward	240.57	173.36	145.96	238.71	90.33
metal-dependent hydrolase CDS	532805	533368	564	forward	2.27	2.26	2.43	3.45	4.42
hypothetical protein CDS	533636	534097	462	forward	24.44	34.01	33.91	41.82	28.08
putative sulfate exporter family transporter CDS	534295	535326	1032	forward	17.01	24.73	28.52	28.63	17.9
LysR family transcriptional regulator CDS	535480	535992	513	forward	1.87	2.99	4.1	5.5	2.62
hypothetical protein CDS	535947	536342	396	forward	4.16	4.03	5.36	3.48	3.55
hypothetical protein CDS	536462	538378	1917	forward	5.01	4.58	4.99	5.82	4.61
LysR family transcriptional regulator CDS	538454	539317	864	reverse	11.54	17.88	20.31	22.9	28.2
NAD(P)H dehydrogenase CDS	539432	539968	537	forward	16.18	26.47	26.62	33.6	18.49
Zn-dependent alcohol dehydrogenase CDS	540003	541044	1042	forward	39.95	46.52	38.84	58.29	36.9
DUF2255 family protein CDS	541055	541429	375	forward	44.32	44.77	46.33	73.17	27
ABC-F type ribosomal protection protein CDS	541694	543202	1509	forward	6.51	8.02	8.48	10.84	11.26
hypothetical protein CDS	543273	543584	312	reverse	21.25	44.8	50.29	64.39	76.14
hypothetical protein CDS	543585	543842	258	reverse	14	26.28	28.56	25.33	35.88
Rpn family recombination-promoting nuclease/putative transposase CDS	544047	544868	822	forward	65.85	30.13	24.82	27.65	28.49
ATP-binding cassette domain-containing protein CDS	545085	545723	639	forward	31.77	42.56	44.64	50.27	57.14
fetB CDS	545720	546478	759	forward	24.06	27.37	27.7	38.93	27.65
alsS CDS	546611	548290	1680	forward	22.8	30.19	31.42	41.98	63.22
budA CDS	548274	549026	753	forward	41.65	47.53	48.17	63.17	80.19
DUF3021 domain-containing protein CDS	549082	549495	414	reverse	37.93	28.13	25.77	40.44	11.94
LytTR family transcriptional regulator CDS	549497	549934	438	reverse	43.63	29.82	26.22	41.37	14.09
DUF1211 domain-containing protein CDS	550200	550883	684	reverse	1.6	7	6.73	5.82	6.94
hypothetical protein CDS	551084	552931	1848	forward	33.44	53.09	58.62	66.38	96.61
zinc ribbon domain-containing protein CDS	552951	553796	846	forward	43.94	64.11	71.2	89.38	87.25
YSIRK-type signal peptide-containing protein CDS	553926	554304	379	forward	75.45	93.59	98.86	135.95	114.44
BspA family leucine-rich repeat surface protein CDS	554727	561869	7143	forward	95.85	90.18	86.49	77.55	70.04
YSIRK-type signal peptide-containing protein CDS	561908	564935	3028	forward	67.45	76.34	67.47	69.04	60.36
hypothetical protein CDS	565042	566775	1734	forward	126.31	128.91	123.99	157.48	110.4
HAD family phosphatase CDS	566875	567474	600	forward	259.8	293.86	248.67	307.04	342.76
NUDIX domain-containing protein CDS	567509	568132	624	forward	302.41	286.2	239.32	326.23	191.13
hypothetical protein CDS	568293	569039	747	forward	1685.66	1179.82	1225.72	487.32	773.04
brnQ CDS	569605	570981	1377	forward	11.52	31.48	48.57	38.76	63.03
MBL fold metallo-hydrolase CDS	571176	572011	836	forward	6.75	12.07	16.92	14.13	22.81
transcriptional regulator CDS	572022	572402	381	reverse	9.42	12.25	13.07	13.16	23.98
hypothetical protein CDS	572520	572813	294	forward	3.65	3.8	3.99	7.04	6.05
mandelate racemase/muconate lactonizing enzyme family protein CDS	572869	574041	1173	forward	2.28	4.11	4.92	4.52	4.62
ABC transporter ATP-binding protein CDS	574271	575860	1590	forward	11.69	25.33	35.05	27.49	25.7
ABC transporter ATP-binding protein CDS	575864	577447	1584	forward	16.61	28.1	37.27	34	31.92
ABC transporter ATP-binding protein CDS	577575	578426	852	forward	25.62	46.43	52.05	55.57	47.03
multidrug ABC transporter permease CDS	578426	579280	855	forward	28.23	44.91	47.29	50.75	42.77
LytTR family transcriptional regulator CDS	579284	579736	453	forward	33.81	46.39	62.73	61.06	45.15
DUF3021 domain-containing protein CDS	579738	580133	396	forward	46.3	73.26	88.97	81.23	89.7
Fic family protein CDS	580180	580899	720	forward	85.53	90.03	112.99	95.01	83.04
cupin domain-containing protein CDS	581005	581418	414	forward	156.43	126.08	155.18	135.49	112.65
brnQ CDS	582048	583415	1368	forward	11.76	17.49	18.18	20.5	20.39
choloylglycine hydrolase family protein CDS	583592	584569	978	forward	722.24	353.37	251.62	325.94	151.6
beta-glucuronidase CDS	584706	586502	1797	reverse	63.48	49.03	41.38	53.01	37.18
regulator CDS	586738	587191	454	forward	7.65	7.38	6.43	12.96	6.36
excinuclease ABC subunit UvrA CDS	587424	589934	2511	forward	46.79	66.43	73.36	65.19	67.08
mgtA CDS	590280	592958	2679	forward	25.2	45.21	57.17	60.31	25.83
DUF1211 domain-containing protein CDS	594164	594814	651	forward	19.17	22.54	28.62	42.64	16.22
aldo/keto reductase CDS	595040	595861	822	forward	15.57	26.2	23.37	23.21	30.46
gfo/Idh/MocA family oxidoreductase CDS	596014	596592	579	forward	4.18	3.58	4.36	6.59	5.26
NAD(FAD)-dependent dehydrogenase CDS	596708	598072	1365	forward	1132.02	260.91	153.92	216.11	70.42
6,7-dimethyl-8-ribityllumazine synthase CDS	598185	598630	446	reverse	1.08	0.45	1.64	1.32	1.15
riboflavin biosynthesis protein RibA CDS	598630	598920	291	reverse	1.02	0.41	0.68	0.49	0.82
ABC transporter permease CDS	599203	599319	117	forward	3.13	10.22	3.78	7.98	4.06
WYL domain-containing protein CDS	599692	600624	933	forward	50.96	65.03	60.91	70.17	64.91
hypothetical protein CDS	600698	601084	387	forward	80.57	93.82	92.01	115.94	111.98
ATP-binding cassette domain-containing protein CDS	601194	601847	654	forward	36.04	53.9	53.9	65.69	76.67
hypothetical protein CDS	601828	>602025	>198	forward	29.09	45.11	42.25	55.24	51.64
heavy metal translocating P-type ATPase CDS	602443	604344	1902	forward	17.46	8.6	5.9	17.49	9.92
copper-binding protein CDS	604367	604597	231	forward	149.82	52.39	25.39	113.85	72.44
hypothetical protein CDS	604597	605148	552	forward	203.04	68.2	29.43	152.46	46.54
Crp/Fnr family transcriptional regulator CDS	605166	605795	630	forward	195.21	94.98	53.22	154.65	74.94
hypothetical protein CDS	605922	606440	519	forward	39.55	23.43	25.37	19.94	24.81
NAD(P)-dependent oxidoreductase CDS	606530	607395	866	forward	8.02	7.11	7.1	6.75	5.96
MarR family transcriptional regulator CDS	607513	607960	448	forward	6.84	7.12	7.71	8.02	5.3
methylated-DNA--[protein]-cysteine S-methyltransferase CDS	608082	608603	522	forward	18.39	25.32	24.29	32.58	37.74
NAD(P)H dehydrogenase YwrO CDS	608594	609052	459	reverse	29.78	46.22	45.85	56.99	76.53
TIGR02452 family protein CDS	609318	610064	747	reverse	17.26	26.8	25.71	34.42	29.55
multidrug efflux SMR transporter CDS	610143	610463	321	reverse	27.92	38.01	43.85	53.8	62.85
LLM class flavin-dependent oxidoreductase CDS	611020	612107	1088	forward	6.24	4.82	5.55	3.97	4
N-acetyltransferase CDS	612222	612659	438	forward	9.5	14.34	15.71	10.8	17.7
GNAT family N-acetyltransferase CDS	612790	613281	492	forward	39.54	28.89	42.55	19.1	31.52
hypothetical protein CDS	613283	613930	648	forward	59.05	51.97	61.44	26.9	63.91
replication-associated recombination protein A CDS	614017	615297	1281	forward	61.33	47.24	49.48	36.09	44.92
amidohydrolase CDS	615287	616179	893	forward	58.77	52.11	48.8	44.63	38.65
Bax inhibitor-1/YccA family protein CDS	616319	617032	714	forward	98.9	61.35	53.71	47.92	32.11
DsbA family oxidoreductase CDS	617162	617794	633	forward	466.76	203.07	147.15	213.13	175.45
hypothetical protein CDS	618051	618287	237	forward	85.94	59.39	65.18	74.5	59.09
XRE family transcriptional regulator CDS	618321	619115	795	forward	49.23	39.48	37.97	45.62	32.42
ABC transporter permease CDS	619210	620325	1116	forward	9.73	10.67	10.63	11.69	6.79
tellurium resistance protein TerC CDS	620322	621567	1246	forward	7.56	7.38	6.66	7.08	5.16
ABC transporter ATP-binding protein CDS	621574	622443	870	forward	5.89	8.8	8.39	9.66	10.07
aldo/keto reductase CDS	622431	622836	406	forward	6.64	8.89	11.5	14.6	12.62
aldo/keto reductase CDS	622905	623780	876	forward	1425.58	687.97	527.69	544.22	247.57
endonuclease III CDS	623827	624477	651	reverse	27	23.83	27.06	32.01	15.53
sugar O-acetyltransferase CDS	624600	625214	615	forward	74.23	93.31	106.55	96.29	103.43
plsY CDS	625317	625976	660	reverse	14.3	35.86	41.75	46.55	62.99
parE CDS	626076	628034	1959	forward	80.13	122.51	144.44	159.14	141.26
parC CDS	628051	630531	2481	forward	133.4	174.63	191.44	198.39	213.3
LysR family transcriptional regulator CDS	630768	631721	954	forward	266.12	101.49	92.86	93.45	72.09
manganese-dependent inorganic pyrophosphatase CDS	631841	632776	936	forward	920.55	773.04	777.89	687.97	531.51
RecQ family ATP-dependent DNA helicase CDS	632850	634384	1535	forward	11.69	15.67	15.35	18.89	19.55
DUF1275 domain-containing protein CDS	634452	635150	699	forward	2.16	4.39	5.86	6.94	10.95
xerS CDS	636517	637587	1071	forward	23.03	24.11	23.64	31.09	41.63
LysR family transcriptional regulator CDS	637656	638546	891	forward	34.07	33.72	35.37	30.75	42.93
hypothetical protein CDS	638610	639701	1092	reverse	57.67	90	96.69	83.46	132.87
DegV family protein CDS	639786	640673	888	reverse	85.77	139.5	177.94	127.41	172.31
MarR family transcriptional regulator CDS	640789	641199	411	reverse	15.02	33.09	38.61	30.07	40.62
fibronectin/fibrinogen-binding protein CDS	641388	643079	1692	forward	86.32	88.39	78.28	106.83	85.73
carbamoyl phosphate synthase large subunit CDS	643165	646329	3165	reverse	155.64	133.21	119.12	170.43	113.02
carbamoyl phosphate synthase small subunit CDS	646333	647388	1056	reverse	218.79	180.98	151.35	210.87	190.16
RluA family pseudouridine synthase CDS	647392	648306	915	reverse	277.41	227.63	199.32	268.32	297.7
signal peptidase II CDS	648321	648785	465	reverse	237.3	171.86	145.16	217.16	122.59
formate--tetrahydrofolate ligase CDS	648786	650459	1674	reverse	278.78	193.81	187.99	227.28	181.64
hypothetical protein CDS	650462	650806	345	reverse	154.05	109.34	115.72	129.11	117.53
DegV family protein CDS	650939	651862	924	forward	91.61	120.58	127.03	123.28	131
3',5'-cyclic-nucleotide phosphodiesterase CDS	651921	653153	1233	reverse	130.98	127.55	119.12	125.42	198.36
class I SAM-dependent RNA methyltransferase CDS	653156	654280	1125	reverse	132.48	129.84	125.21	123.04	166.88
DivIVA domain-containing protein CDS	654745	655182	438	reverse	612.3	595.52	624.29	396.98	677.35
DUF1273 domain-containing protein CDS	655396	655965	570	reverse	22.54	26.44	31.64	41.33	58.47
recU CDS	656034	656663	630	forward	83.67	138.91	167.28	129.75	209.15
penicillin-binding protein CDS	656653	659031	2379	forward	129.21	181.02	211.29	182.98	238.3
nth CDS	659118	659747	630	reverse	143.69	202.01	222.29	215.02	251.75
DnaD domain protein CDS	659756	660400	645	reverse	96.97	136.82	149.97	152.63	180.65
asparagine--tRNA ligase CDS	660468	661766	1299	reverse	426.3	473.38	516.87	542.96	653.35
hypothetical protein CDS	661835	662329	495	reverse	122.75	141.38	137.21	127.95	188.4
DEAD/DEAH box helicase CDS	662322	665135	2814	reverse	92.1	94.28	94.61	85.04	104.48
addA CDS	665160	668774	3615	reverse	46.45	49.94	50.6	50.27	64.24
ATP-dependent helicase CDS	668775	672251	3477	reverse	24.98	30.85	32.16	34.32	46.99
mvk CDS	672338	673255	918	forward	44.15	79.38	79.19	116.37	106.97
mvaD CDS	673255	674220	966	forward	49.43	86.05	81.97	119.28	121.76
phosphomevalonate kinase CDS	674255	675328	1074	forward	94.63	173.23	195.11	247.7	218.36
type 2 isopentenyl-diphosphate Delta-isomerase CDS	675353	676378	1026	forward	72.68	100.37	108.08	130.35	115.55
ABC transporter ATP-binding protein CDS	676465	678048	1584	reverse	520.43	257.48	250.8	84.67	75.51
ABC transporter ATP-binding protein CDS	678048	679628	1581	reverse	463.95	272.9	250.68	66.76	116.3
MFS transporter CDS	679976	681199	1224	forward	25.6	67.11	70.39	83.21	88.23
AAC(3) family N-acetyltransferase CDS	681319	682129	811	forward	39.6	92.37	87.51	107.75	77.7
helix-turn-helix domain-containing protein CDS	682173	682394	222	reverse	13.59	20.21	22.33	32.45	26.02
ribose transporter RbsU CDS	682689	683579	891	reverse	9.98	15.55	19.17	25.4	23.31
D-ribose pyranase CDS	683606	684001	396	reverse	7.22	12.18	12.97	20.7	17.83
ASCH domain-containing protein CDS	684112	684561	450	reverse	2.64	3.19	3.15	4.64	3.43
phosphorylase CDS	684564	685328	765	reverse	3.05	3.88	4.08	6.95	5.82
NUDIX domain-containing protein CDS	685343	685797	455	reverse	5.48	8.72	9.44	12.44	16.56
hypothetical protein CDS	685790	686305	516	reverse	7.89	12.13	16.43	17.58	16.33
hypothetical protein CDS	686383	686568	186	forward	7.01	11.58	17.29	16.26	8.19
hypothetical protein CDS	686716	686982	267	reverse	8.22	13.14	17.43	15.89	18.96
GNAT family N-acetyltransferase CDS	686987	687469	483	reverse	6.06	10.53	11.78	13.61	19.94
N-acetyltransferase CDS	687488	688006	519	reverse	4.23	6.53	9.76	8.37	8.88
Fic family protein CDS	688452	>688646	>195	reverse	12.66	17.28	21.9	23.21	14.91
DUF3923 family protein CDS	688664	688873	210	reverse	17.53	29.15	38.89	29.47	73.09
hypothetical protein CDS	689009	689728	720	reverse	9.18	15.73	20.13	15.67	25.16
hypothetical protein CDS	689735	690094	360	reverse	14.22	21.93	34.12	18.72	28.62
pyrophosphatase CDS	690087	690389	303	reverse	11.62	19.02	25.71	19.49	27.22
N-acetyltransferase CDS	690395	690841	447	reverse	11.97	20.83	28.47	18.25	30.35
hypothetical protein CDS	690841	691175	335	reverse	8.05	13.93	21.07	10.78	21.43
ABC transporter ATP-binding protein CDS	691314	692891	1578	forward	8.4	12.26	12.68	15.21	9.12
nitroreductase CDS	692938	693420	483	reverse	65.64	30.18	38.44	33.36	28.05
ABC transporter ATP-binding protein CDS	693502	695109	1608	reverse	10.19	17.6	18.19	26.59	31.21
helix-turn-helix domain-containing protein CDS	695201	696019	819	reverse	16.64	25.51	30.24	28.32	31.93
membrane protein CDS	696173	697036	864	forward	21.09	38.68	50.15	34.93	52.83
DUF975 family protein CDS	697103	697912	810	forward	8.75	13.69	23.52	16.56	20.24
hypothetical protein CDS	697975	698550	576	reverse	19.45	14.75	15.14	20.61	16.55
N-acetyltransferase CDS	698634	699179	546	forward	13.52	12.67	13.66	18.14	18.37
hypothetical protein CDS	699151	699879	729	forward	14.89	13.07	14.27	21.05	15.19
IS3 family transposase CDS	699961	700883	923	reverse	25.91	21.36	23.62	23.94	19.65
transcriptional regulator CDS	700964	701671	708	reverse	8.3	8	8.03	8.89	9.3
hypothetical protein CDS	701782	702072	291	reverse	95.76	75.37	86.16	59.9	79.11
hypothetical protein CDS	702126	702326	201	reverse	1093.5	461.66	485.87	360.74	273.36
nitroreductase family protein CDS	702489	703133	645	reverse	309.97	85.16	92.05	94.67	70.19
DUF4038 domain-containing protein CDS	703239	704528	1290	reverse	9.21	10.2	9.01	17.08	10.95
alpha/beta hydrolase CDS	704543	705449	907	reverse	9.88	9.63	10.96	14.81	16.05
PTS sugar transporter subunit IIC CDS	705462	706733	1272	reverse	6.51	6.74	8.21	9.57	7.63
hypothetical protein CDS	706770	708227	1458	reverse	7.68	6.37	6.75	9.37	8.36
LacI family transcriptional regulator CDS	708328	709347	1020	reverse	9.95	5.92	6.77	6.72	8.11
transketolase CDS	709480	710313	834	forward	1.37	1.2	1.41	1.95	3.13
transketolase CDS	710306	711247	942	forward	2.26	2.12	2.07	3.53	2.94
glycerol kinase CDS	711257	712707	1451	forward	3.25	4.09	3.65	6.38	6.13
homoserine kinase CDS	712767	713630	864	reverse	30.08	39.21	51.12	46.79	57.8
homoserine dehydrogenase CDS	713640	714866	1227	reverse	19.84	28.01	38.24	35.44	51
threonine synthase CDS	714967	716454	1488	forward	71.77	84.28	99.59	79.05	84.55
aspartate-semialdehyde dehydrogenase CDS	716485	717543	1059	reverse	95.56	96.94	106.18	107.89	101.3
aspartate kinase CDS	717632	718987	1356	forward	120.15	100.34	102.83	109.97	96.22
M13 family peptidase CDS	719045	720988	1944	reverse	561.73	417.7	381.63	413.47	233.99
hypothetical protein CDS	721061	721315	255	reverse	10.67	7.35	7.12	6.29	6.9
hypothetical protein CDS	721459	722616	1158	reverse	627.86	419.16	510.26	52.12	36.55
hypothetical protein CDS	723195	723629	435	reverse	15.03	17.42	14.55	15.49	24.42
UbiX family flavin prenyltransferase CDS	723626	724180	555	reverse	17.83	12.86	13.44	14.11	13.58
UbiD family decarboxylase CDS	724193	725677	1485	reverse	20.41	22.7	24.81	20.69	22.35
hypothetical protein CDS	725742	725948	207	reverse	18.55	23.41	22.56	25.88	20.83
LysR family transcriptional regulator CDS	725958	726638	681	reverse	14.94	18.45	20.77	18.62	18.07
DUF554 domain-containing protein CDS	726751	727482	732	forward	4.4	4.55	5.47	4.1	5.54
FtsX-like permease family protein CDS	727527	730097	2571	reverse	18.64	17.56	16.78	23.87	16.28
ABC transporter ATP-binding protein CDS	730107	730883	777	reverse	58.49	42.01	46.08	40.82	36.94
DNA alkylation repair enzyme CDS	731135	731806	672	reverse	4.76	11.1	12.45	15.64	14.36
phosphoenolpyruvate carboxylase CDS	731965	734703	2739	forward	136.54	121.39	124.02	81.32	67.68
cysteine hydrolase CDS	734734	735279	546	forward	184.38	146.98	148.1	98.01	77.99
pyrR CDS	735393	735929	537	reverse	236	222.41	507.06	463.12	1087.68
carbamoyl-phosphate synthase large subunit CDS	735957	739145	3189	reverse	241.63	266.55	620.72	477.05	1304.65
carbamoyl-phosphate synthase small subunit CDS	739138	740226	1089	reverse	182.33	207.99	525.68	374.04	1099.52
dihydroorotase CDS	740223	741500	1278	reverse	142.47	165.2	436.41	297.15	1086.08
aspartate carbamoyltransferase catalytic subunit CDS	741500	742456	957	reverse	160.73	192.97	500.07	337.51	1114.22
pyrR CDS	742603	743145	543	reverse	649.37	705.12	1077	945.61	1758.26
dihydroorotate dehydrogenase CDS	743314	744237	924	reverse	113.55	288.12	649.2	550.43	1246.53
orotidine-5'-phosphate decarboxylase CDS	744489	745196	708	forward	116.69	331.69	637.09	525.97	1403.92
orotate phosphoribosyltransferase CDS	745198	745836	639	forward	188.31	426.6	839.42	660.83	2047.05
DUF2974 domain-containing protein CDS	746086	747681	1596	forward	107.25	122.92	97.38	158.43	98.17
Cof-type HAD-IIB family hydrolase CDS	747722	748543	822	reverse	79.95	71	72.85	75.62	49.3
membrane protein CDS	748548	749576	1029	reverse	60.8	72.84	67.92	73.36	55.72
heavy metal-binding domain-containing protein CDS	749706	750032	327	forward	58.51	69.08	88.11	65.6	129.14
NOL1/NOP2/sun family putative RNA methylase CDS	750062	751453	1392	reverse	22.5	36.43	39.35	53.33	41.06
hypothetical protein CDS	751453	752430	978	reverse	16.81	32.01	29.6	52.48	40.93
hypothetical protein CDS	752430	753167	738	reverse	27.04	48.77	49.27	77.43	69.79
lepB CDS	753249	753821	573	forward	261.07	382.14	359.68	375.56	362.44
hypothetical protein CDS	753849	754034	186	forward	366.73	647.04	607.87	680.6	516.9
hypothetical protein CDS	754106	754942	837	reverse	80.08	124.11	79.08	373.79	55.91
hypothetical protein CDS	754952	755770	819	reverse	150.41	230.79	149.08	668.05	164.48
ABC transporter ATP-binding protein CDS	755773	756480	708	reverse	165.28	251.74	143.13	789.44	146.27
GntR family transcriptional regulator CDS	756482	756850	369	reverse	184.8	342.52	203.79	1042.01	367.11
pepT CDS	757163	758410	1248	reverse	272.79	243.48	249.85	262.71	298.12
Nif3-like dinuclear metal center hexameric protein CDS	758422	759219	798	reverse	169.33	138.62	146.56	149.84	155.4
SAM-dependent methyltransferase CDS	759216	759929	714	reverse	117.59	105.47	105.97	122.64	133.27
rpoD CDS	760023	761144	1122	reverse	319.85	393.26	360.79	515.21	407.17
DNA primase CDS	761160	762974	1815	reverse	212.62	279.13	267.88	380.85	475.4
glycine--tRNA ligase subunit beta CDS	762998	765070	2073	reverse	252.81	305.81	316.64	435.27	393.7
glyQ CDS	765063	765980	918	reverse	220.23	297.32	308.69	436.36	451.1
recO CDS	766275	767027	753	reverse	2582.78	2639.86	2816.86	3347.55	3382.86
GTPase Era CDS	767028	767939	912	reverse	1990.2	2176.89	2197.49	2389.48	3651.6
ybeY CDS	767963	768490	528	reverse	502.34	492.08	465.2	599.12	505.89
PhoH family protein CDS	768494	769453	960	reverse	527.29	523.62	495.56	678.4	579.97
GatB/YqeY domain-containing protein CDS	769484	769927	444	reverse	548.06	559.54	530.93	688.11	764.73
30S ribosomal protein S21 CDS	770031	770207	177	reverse	3211.29	3044.74	2806.66	3736.43	4532.56
kinase/pyrophosphorylase CDS	770359	771201	843	forward	914.19	477.48	414.67	423.73	335.25
YitT family protein CDS	771273	772151	879	reverse	179.62	167.7	199.45	152.28	209.24
msrA CDS	772247	772804	558	reverse	172.8	128.89	123.1	96.38	61.18
SGNH/GDSL hydrolase family protein CDS	772950	773711	762	reverse	584.74	354.34	305.38	304.51	275.37
msrB CDS	773715	774170	456	reverse	222.38	97.03	73.72	83.8	59.42
aminotransferase class I/II-fold pyridoxal phosphate-dependent enzyme CDS	774253	775437	1185	forward	61.15	85.79	103.98	77.22	137.15
aspS CDS	775615	777459	1845	reverse	1955.98	1408.02	1052.94	1527.2	592.3
histidine--tRNA ligase CDS	777474	778760	1287	reverse	1756.83	1559.27	1243.25	1512.73	830.44
D-tyrosyl-tRNA(Tyr) deacylase CDS	779041	779478	438	reverse	624.46	388.44	380.21	392.11	286.75
bifunctional (p)ppGpp synthetase/guanosine-3',5'-bis(diphosphate) 3'-pyrophosphohydrolase CDS	779478	781730	2253	reverse	426.33	320.1	318.51	314.1	267.67
hypothetical protein CDS	781748	782128	381	reverse	185.16	184.16	172.8	191.86	117.11
50S ribosomal protein L11 methyltransferase CDS	782159	783106	948	reverse	71.98	106.76	99.24	120.71	121.59
ybaK CDS	783168	783671	504	forward	108.45	152.47	153.59	155.38	283.26
hypothetical protein CDS	783722	785413	1692	reverse	41.53	69.82	91.11	92.8	109.58
HAD family hydrolase CDS	785494	787920	2427	reverse	44.78	53.33	63.23	57.66	58.55
asparaginase CDS	787935	788951	1017	reverse	54.4	55.8	72.7	56.57	61.44
threonine/serine exporter family protein CDS	789055	790431	1377	reverse	22.54	64.64	91	92.15	165.57
L-lactate dehydrogenase CDS	790551	791477	927	reverse	169.46	70.33	79.19	82.05	95.88
flavocytochrome c CDS	791558	792931	1374	reverse	150.9	61.5	67.18	73.23	86.83
class II fumarate hydratase CDS	792946	794352	1407	reverse	170.43	54.88	64.61	70.01	92.46
ABC transporter permease CDS	794491	795192	702	reverse	16.02	30.36	37.99	38.36	47.11
methionine ABC transporter ATP-binding protein CDS	795185	796234	1050	reverse	18.09	33.14	40.3	36.55	78
MetQ/NlpA family ABC transporter substrate-binding protein CDS	796251	797105	855	reverse	14.09	32.65	40.4	35.22	69.42
hypothetical protein CDS	797498	798238	741	forward	21.59	31.4	36.94	44.61	71.21
2-hydroxyacid dehydrogenase CDS	798238	799089	852	forward	25.17	32.51	34.73	42.23	48.19
XRE family transcriptional regulator CDS	799319	799708	390	forward	46.77	66.72	45.45	138.57	211.78
choloylglycine hydrolase family protein CDS	799774	800754	981	reverse	396.18	251.27	213.34	250.83	147.24
ATP-binding cassette domain-containing protein CDS	800857	802479	1623	reverse	69.45	82.95	95.5	120.52	101.95
membrane protein CDS	802532	802813	282	reverse	63.8	83.15	119.21	110.1	198.7
phosphopyruvate hydratase CDS	802929	804215	1287	reverse	17039	12952.3	12461.4	9925.99	6939.01
phosphatase PAP2 family protein CDS	804393	804977	585	reverse	218.36	542.74	577.73	679.71	634.61
LysR family transcriptional regulator CDS	805498	806346	849	reverse	37.13	52.54	46.53	30.57	19.57
HAD family hydrolase CDS	806470	808737	2268	forward	10.53	16.47	19.17	18.78	28.84
MFS transporter CDS	808824	810167	1344	reverse	7.45	11.81	13.24	18.57	15.38
dihydrofolate reductase CDS	810334	810843	510	reverse	142.31	172.96	177.09	219.25	219.12
thymidylate synthase CDS	810873	811829	957	reverse	111.57	126.51	137.36	176.22	195.06
cls CDS	811965	813452	1488	forward	17.74	34.89	35.56	53.58	54.56
yjeM CDS	813517	815025	1509	reverse	57.9	143.93	156.1	323.72	244.02
adenine phosphoribosyltransferase CDS	815151	815678	528	reverse	689.85	1174.15	1139.83	1043.27	1193.2
recJ CDS	815813	818083	2271	reverse	62.25	86.83	93.12	120.77	93.61
class A sortase CDS	818178	818867	690	reverse	99.49	161.94	179.83	216.44	265.12
elongation factor 4 CDS	819031	820869	1839	reverse	239.98	183.26	188.58	173.94	207.04
dnaJ CDS	821009	822175	1167	reverse	101.13	122.18	124	121.59	171.21
dnaK CDS	822255	824126	1872	reverse	255.84	263.37	267.55	241.54	316.65
grpE CDS	824144	824722	579	reverse	211.18	208.44	220.73	182.75	218.69
heat-inducible transcriptional repressor HrcA CDS	824734	825792	1059	reverse	177.33	158.13	179.74	135.98	209.27
hypothetical protein CDS	825932	826558	627	reverse	423.68	339.88	260.34	348.13	226.24
ABC-F type ribosomal protection protein CDS	826582	828087	1506	reverse	19.66	24.67	25.42	41.33	52.7
ribF CDS	828347	829285	939	reverse	120.92	178.89	162.97	204.62	252.99
truB CDS	829298	830191	894	reverse	53.13	84.86	84.29	111.39	125.26
ribosome-binding factor A CDS	830232	830603	372	reverse	225.21	367.68	368.9	478.75	467.67
translation initiation factor IF-2 CDS	830634	833279	2646	reverse	193.43	310.31	342.8	389.83	526.97
50S ribosomal protein L7ae CDS	833284	833595	312	reverse	139.79	246.16	296.98	314.81	532.12
YlxR family protein CDS	833598	833894	297	reverse	131.69	226.57	287.1	289.92	326.45
nusA CDS	833905	835125	1221	reverse	112.5	225.76	289.81	281.78	478.66
rimP CDS	835145	835621	477	reverse	74.04	170.08	254.1	219.32	430.57
PolC-type DNA polymerase III CDS	835729	840027	4299	reverse	119.25	130.47	119.07	152.14	126.57
proline--tRNA ligase CDS	840033	841730	1698	reverse	278.58	388.72	374.1	481.57	433.1
rseP CDS	841747	843003	1257	reverse	267.55	351.71	341.37	407.84	465.18
phosphatidate cytidylyltransferase CDS	843016	843807	792	reverse	293.54	345.32	364.73	406.41	317.06
isoprenyl transferase CDS	843833	844552	720	reverse	454.74	543.52	615.62	570.28	583.61
ribosome recycling factor CDS	844571	845128	558	reverse	304.3	364.36	425.27	421.51	300.33
UMP kinase CDS	845128	845853	726	reverse	272.52	333.38	408.37	415.46	272.02
elongation factor Ts CDS	845963	846988	1026	reverse	497.43	1286.42	1270.74	1723.27	1988.78
rpsB CDS	847026	847811	786	reverse	647.57	1835.41	1944.62	2357.85	3235.7
methyltransferase domain-containing protein CDS	847965	848993	1029	reverse	12.73	16.95	19.98	30.29	32.2
1-acyl-sn-glycerol-3-phosphate acyltransferase CDS	849062	849676	615	forward	23.64	48.99	52.46	65.1	59.72
class I SAM-dependent methyltransferase CDS	849743	850924	1182	forward	87.3	141.32	161.41	193.66	162.15
ABC transporter ATP-binding protein CDS	850978	852771	1794	reverse	87.39	96.48	99.61	168.16	158.79
ATP-binding cassette domain-containing protein CDS	852761	854527	1767	reverse	72.06	78.6	81.93	143.75	143.23
YneF family protein CDS	854605	854826	222	reverse	927.66	1171.7	1034.24	1892.79	1551.47
DUF896 domain-containing protein CDS	854899	855147	249	reverse	924.47	845.67	756.52	828.37	1104.91
transcriptional repressor LexA CDS	855286	855909	624	forward	162.07	157.3	147.22	181.21	178.96
uracil-DNA glycosylase CDS	855943	856593	651	reverse	189.83	122.69	104.74	129.12	72.86
NUDIX domain-containing protein CDS	856577	856993	417	reverse	167.64	102.56	87.67	108.72	69.77
lepB CDS	857166	857807	642	forward	126.12	183.11	194.62	196.8	298.13
50S ribosomal protein L19 CDS	857902	858252	351	reverse	474.58	1465.34	1396.1	1911.47	1554.18
trmD CDS	858366	859088	723	reverse	64.37	151.21	174.59	155.64	218.55
rimM CDS	859078	859599	522	reverse	56.27	133.8	155.72	138.98	159.93
30S ribosomal protein S16 CDS	859668	859940	273	reverse	384.51	779.72	950.95	1030.88	1601.2
signal recognition particle protein CDS	860027	861457	1431	reverse	193.98	187.49	222.68	176.32	289.12
transcriptional regulator CDS	861459	861800	342	reverse	157.14	152.28	173.42	143.95	395.98
C69 family dipeptidase CDS	861941	863365	1425	reverse	946.43	662.27	634.51	580.1	413.99
ftsY CDS	863405	864745	1341	reverse	243.95	236.76	225.84	260.03	200.38
smc CDS	864748	868308	3561	reverse	146.74	172.74	173.89	209.2	149.61
ribonuclease III CDS	868323	869003	681	reverse	171.63	233.7	232.03	261.43	187.42
oligopeptide ABC transporter substrate-binding protein CDS	869107	870864	1758	reverse	261.02	413.42	397.66	679.33	608.41
oligopeptide ABC transporter substrate-binding protein CDS	870990	872744	1755	reverse	145.71	189.89	174.05	214.6	143.02
ABC transporter permease CDS	873057	873971	915	reverse	513.6	684.34	749.36	814.58	793.16
ABC transporter permease CDS	873988	874950	963	reverse	502.08	638.18	736.39	725.81	741.61
ABC transporter ATP-binding protein CDS	874953	875921	969	reverse	501.63	745.69	875.37	818.17	1044.92
ABC transporter ATP-binding protein CDS	875928	876938	1011	reverse	394.13	612.87	691.44	705.86	590.62
acpP CDS	877096	877338	243	reverse	393.22	564.76	492.88	756.12	456.7
plsX CDS	877394	878395	1002	reverse	195.9	252.24	244.69	318.14	253.45
recG CDS	878407	880446	2040	reverse	82.39	119.43	128.2	111.85	123.61
DAK2 domain-containing protein CDS	880450	882114	1665	reverse	315.76	460.25	542.54	396.58	546.75
Asp23/Gls24 family envelope stress response protein CDS	882136	882498	363	reverse	159.39	255.63	304.46	205.17	300.66
50S ribosomal protein L28 CDS	882670	882855	186	forward	2321.58	3381.73	4063.4	3817.05	4866.19
thiamine diphosphokinase CDS	882905	883573	669	reverse	41.14	64.23	55.31	83.21	98.86
rpe CDS	883570	884220	651	reverse	107.91	150.96	143.66	161.79	142.89
rsgA CDS	884229	885122	894	reverse	134.01	180.34	178.43	193.58	188.05
pknB CDS	885122	887110	1989	reverse	135.5	179.31	194.05	192.37	233.17
Stp1/IreP family PP2C-type Ser/Thr phosphatase CDS	887113	887865	753	reverse	178.47	225.12	243.64	230.8	369.75
rsmB CDS	887872	889188	1317	reverse	136.38	177.49	184.13	192.21	267.52
methionyl-tRNA formyltransferase CDS	889181	890125	945	reverse	149.11	206.92	222.31	222.35	264.59
priA CDS	890146	892542	2397	reverse	53.73	85.47	94.41	119.2	99.5
DNA-directed RNA polymerase subunit omega CDS	892597	892815	219	reverse	196.65	361.72	357.01	500.58	327.93
guanylate kinase CDS	892819	893433	615	reverse	216.4	484	544.98	626.43	853.76
hypothetical protein CDS	893593	893886	294	forward	54.35	46.18	28.98	37.07	51.53
recN CDS	893947	895626	1680	reverse	114.51	131.4	128.66	150.66	135.92
TlyA family RNA methyltransferase CDS	895636	896448	813	reverse	161.31	172.73	174.7	190.63	141.49
polyprenyl synthetase family protein CDS	896452	897318	867	reverse	156.67	151.99	164.94	164.57	149.88
exodeoxyribonuclease VII small subunit CDS	897319	897564	246	reverse	197.56	204.25	217.61	207.47	180.74
exodeoxyribonuclease VII large subunit CDS	897545	898915	1371	reverse	214.6	232.83	223.16	231.4	225.82
bifunctional methylenetetrahydrofolate dehydrogenase/methenyltetrahydrofolate cyclohydrolase CDS	898905	899753	849	reverse	247.12	264.86	263.27	272.92	281.93
nusB CDS	899801	900202	402	reverse	775.34	834.2	829.28	924.52	612.35
Asp23/Gls24 family envelope stress response protein CDS	900203	900649	447	reverse	955.19	1067.72	1039.82	1152.6	889.69
efp CDS	900667	901236	570	reverse	887.55	1108.55	1086.28	1133.49	1036.78
aminopeptidase P family protein CDS	901321	902430	1110	reverse	75.72	118.75	116.49	203.43	212.68
50S ribosomal protein L27 CDS	902503	902802	300	reverse	1242.41	2278.44	2338.65	3886.42	2272.11
rplU CDS	902822	903133	312	reverse	1316.39	2943.17	3298.26	4284.55	10276.1
arsenate reductase family protein CDS	903350	903706	357	forward	160.72	130.08	126.71	124.83	118.62
YitT family protein CDS	903701	904540	840	reverse	153.1	123.41	123.24	112.63	139.13
DUF2325 domain-containing protein CDS	904618	905940	1323	reverse	52.75	46.22	44.56	51.14	59.62
hypothetical protein CDS	906067	906180	114	forward	65.17	80.8	92.21	92.92	92.13
4-oxalocrotonate tautomerase CDS	906306	906485	180	reverse	102.49	150.98	171.51	216.46	220.42
membrane protein CDS	906535	907092	558	reverse	39.08	54.63	54.85	88.52	82.91
pyridoxal kinase CDS	907068	907925	858	reverse	22.59	29.77	29.82	45.81	38.4
hypothetical protein CDS	907922	908383	462	reverse	19.94	23.74	18.92	31.36	22.69
N-acetyltransferase CDS	908422	908859	438	reverse	10.12	10.7	12.28	16.36	19.42
DUF2207 domain-containing protein CDS	908880	910676	1797	reverse	19.73	23.6	23.98	32.22	28.85
MFS transporter CDS	910779	911984	1206	reverse	8.38	9.29	11.67	11.56	5.95
alpha/beta hydrolase CDS	911990	912892	903	reverse	9.95	9.63	14.02	12.65	6.88
AraC family transcriptional regulator CDS	912984	913862	879	reverse	21.4	27.72	37.87	48.11	31.14
ROK family protein CDS	913862	914767	906	reverse	20.31	22.98	31.36	39.6	18.29
aminopeptidase CDS	914906	916222	1317	reverse	260.98	265.48	314.02	487.77	486.31
pyridoxamine 5'-phosphate oxidase family protein CDS	916392	916757	366	reverse	6038.75	4801.92	3676.64	7174.72	4365.25
oligopeptide ABC transporter substrate-binding protein CDS	917454	919208	1755	forward	72.72	210.69	270.42	202.65	340.22
MerR family transcriptional regulator CDS	919294	919731	438	reverse	46.19	60.5	54.92	84.28	104.85
DHA2 family efflux MFS transporter permease subunit CDS	919904	921376	1473	forward	9.23	13.16	14.62	20.91	22.36
DUF4811 domain-containing protein CDS	921376	921936	561	forward	14.42	20.29	19.88	31.33	36.38
nitroreductase CDS	921979	922644	666	reverse	158.27	97.81	89.88	89.34	75.22
membrane protein CDS	922916	923995	1080	forward	14.9	27.21	29.61	25.27	36.33
cell division protein Fic CDS	924093	924680	588	reverse	78.8	139.3	163.53	100.95	128.02
hypothetical protein CDS	924673	925092	420	reverse	68.69	125.42	172.77	75.67	90.04
glmS CDS	925228	927039	1812	reverse	205.17	400.22	583.46	70.42	312.64
type I toxin-antitoxin system Fst family toxin CDS	927479	927586	108	forward	11512.2	6807.91	6368.18	5777.66	3162.76
lysin CDS	927835	928767	933	reverse	5.41	9.6	10.96	7.7	11.91
phage holin CDS	928777	929208	432	reverse	3.02	5.77	8.2	4.93	12.64
hypothetical protein CDS	929205	929483	279	reverse	0.82	0.79	1.67	1.38	2.91
hypothetical protein CDS	929494	929853	360	reverse	0.89	1.22	2.34	0.96	2.03
XkdX family protein CDS	929870	930064	195	reverse	6.1	10.84	10.55	13.22	36.01
hypothetical protein CDS	930064	930582	519	reverse	5.33	11.72	11.43	16.11	17.34
hypothetical protein CDS	930622	932790	2169	reverse	9.16	15.36	16.97	15.3	20.25
DUF2313 domain-containing protein CDS	932803	933363	561	reverse	1.75	1.56	0.75	2.42	2.57
baseplate J/gp47 family protein CDS	933353	934504	1152	reverse	2.34	2.63	2.73	4.77	3.33
DUF2634 domain-containing protein CDS	934501	934893	393	reverse	2.91	3.65	3.77	5.78	6.95
DUF2577 domain-containing protein CDS	934874	935236	363	reverse	2.2	3.35	2.93	3.02	3.92
hypothetical protein CDS	935215	936261	1047	reverse	2.49	3.22	3.19	3.31	4.17
hypothetical protein CDS	936258	936947	690	reverse	2.78	2.69	2.79	2.74	1.72
tail protein CDS	936940	940353	3414	reverse	1.7	2.21	2.08	2.43	2.86
hypothetical protein CDS	940590	941009	420	reverse	4.95	2.85	5.59	6.23	3.91
sheath tail protein CDS	941021	941491	471	reverse	4.13	4.83	5.45	5.64	5.84
phage tail protein CDS	941503	942858	1356	reverse	2.6	2.84	3.46	2.84	5.69
hypothetical protein CDS	942858	943085	228	reverse	4.21	6.47	7.47	10.15	15.7
hypothetical protein CDS	943060	943467	408	reverse	2.86	3.91	4.61	6.12	9.89
HK97 gp10 family phage protein CDS	943464	943898	435	reverse	3.15	5.23	7.73	7.56	15
hypothetical protein CDS	943895	944257	363	reverse	3.97	5.71	5.85	7.21	9.75
hypothetical protein CDS	944254	944643	390	reverse	3.05	4.29	3.97	6.35	5.73
hypothetical protein CDS	944652	945707	1056	reverse	3.12	4.23	3.6	5.05	5.39
hypothetical protein CDS	945712	946266	555	reverse	3.79	2.77	3.59	5.01	5.52
hypothetical protein CDS	946440	946646	207	reverse	561.66	682.73	540.53	747.04	580.56
phage portal protein CDS	948240	949652	1413	reverse	4.29	3.89	3.96	5.01	4.2
PBSX family phage terminase large subunit CDS	949643	950872	1230	reverse	5.95	6.53	7.54	10	11.58
hypothetical protein CDS	950835	951344	510	reverse	10.4	9.27	11.8	17.07	19.9
hypothetical protein CDS	951393	951836	444	reverse	127.48	217.03	252.3	215.32	216.99
DUF4065 domain-containing protein CDS	951811	952281	471	reverse	129.83	247.01	293.38	233.57	317.76
hypothetical protein CDS	953580	954122	543	reverse	4.63	5.32	4.61	5.53	4.66
hypothetical protein CDS	954139	954348	210	reverse	4.68	6.55	6.85	5.41	7.82
hypothetical protein CDS	954351	954638	288	reverse	3.89	3.88	4.15	3.95	4.05
hypothetical protein CDS	954829	955062	234	reverse	2.15	3.66	1.51	3.38	2.37
RusA family crossover junction endodeoxyribonuclease CDS	955059	955520	462	reverse	1.88	2.07	1.48	2.24	2.57
hypothetical protein CDS	955517	955762	246	reverse	1.77	1.38	1.53	2.31	1.93
hypothetical protein CDS	955762	956010	249	reverse	2.3	1.12	1.16	1.96	1.43
hypothetical protein CDS	956013	956282	270	reverse	1.52	1.18	2.05	1.95	1.03
hypothetical protein CDS	956507	956788	282	reverse	1.38	1.34	1.33	3.45	2.24
hypothetical protein CDS	956794	957714	921	reverse	1.29	1.3	1.06	1.67	1.61
hypothetical protein CDS	957724	958545	822	reverse	1.31	1.24	1.18	1.53	1.01
DUF1351 domain-containing protein CDS	958551	959411	861	reverse	0.98	0.39	0.49	1.01	0.76
hypothetical protein CDS	959411	959740	330	reverse	1.32	1.27	0.13	1.05	1.56
hypothetical protein CDS	960074	960283	210	reverse	0.87	0.85	1.26	2.61	2.17
hypothetical protein CDS	960277	960579	303	reverse	0.68	1.25	1.02	1.07	2.35
DUF771 domain-containing protein CDS	960582	960911	330	reverse	1.11	0.97	1.21	1.35	1.32
XRE family transcriptional regulator CDS	960998	961213	216	reverse	0.32	0.74	1.23	2.54	1.56
XRE family transcriptional regulator CDS	961361	961708	348	forward	27.98	51.91	60.1	65.78	66.55
ImmA/IrrE family metallo-endopeptidase CDS	961708	962166	459	forward	33.12	59.38	68.95	68.26	73.94
hypothetical protein CDS	962175	962912	738	forward	24.59	45.44	57.81	65.01	68.21
hypothetical protein CDS	962958	963488	531	forward	33.02	54.93	70.31	99.9	85.15
site-specific integrase CDS	963699	964802	1104	forward	11.18	16.47	18.12	31.25	46.8
CPBP family intramembrane metalloprotease CDS	965042	965737	696	reverse	39.97	46.84	43.24	56.74	69.14
Cof-type HAD-IIB family hydrolase CDS	965783	966553	771	reverse	35.19	26.79	31.29	31.59	52.23
M1 family peptidase CDS	966641	969175	2535	reverse	1153.94	833.45	806.68	849.77	675.62
hypothetical protein CDS	969358	>969846	>489	forward	16.88	14.76	14.03	14.36	11.53
hypothetical protein CDS	969865	970278	414	forward	17.06	14.54	13.47	13.53	13.71
Xaa-Pro dipeptidyl-peptidase CDS	970401	972785	2385	forward	554.09	383.15	359.26	323.83	276.14
HAMP domain-containing histidine kinase CDS	972915	974189	1275	reverse	149.35	143.62	126.81	135.64	88.61
response regulator transcription factor CDS	974199	974864	666	reverse	158.92	151.72	137.9	137.3	141.51
GTP pyrophosphokinase CDS	974869	975480	612	reverse	162.41	159.08	156.65	153.13	124.23
hypothetical protein CDS	975548	975958	411	reverse	58.4	48.66	40.76	64.93	21.22
OsmC family peroxiredoxin CDS	976074	976484	411	reverse	386.55	297.28	260.45	346.77	247.84
ABC transporter permease/substrate-binding protein CDS	976498	978045	1548	reverse	268.45	217.11	185.96	267.02	175.02
ABC transporter ATP-binding protein CDS	978038	979000	963	reverse	273.32	252.43	213.76	282.51	208.59
Rpn family recombination-promoting nuclease/putative transposase CDS	979125	979958	834	reverse	12.88	21.06	25.82	30.49	42
galU CDS	980077	980985	909	reverse	1302.96	1322.26	1272.33	1483.89	1609.49
YihY/virulence factor BrkB family protein CDS	981044	981967	924	reverse	527.52	420.85	390.58	463.13	381.83
map CDS	981983	982807	825	reverse	469.66	364.02	349.42	387.2	337.63
flavodoxin CDS	982994	983440	447	forward	332.66	190.15	181.1	138.24	151.24
GtrA family protein CDS	983433	983942	510	forward	330.52	167.76	168.1	147.9	112.2
UDP-N-acetylglucosamine 2-epimerase (non-hydrolyzing) CDS	983980	985122	1143	reverse	98.26	124.11	125.39	136	135.27
hypothetical protein CDS	985238	985423	186	forward	16.22	18.54	23.56	31.64	34.45
PTS sugar transporter subunit IIC CDS	985599	986930	1332	reverse	51.11	56.97	55.64	75.81	58.3
DEAD/DEAH box helicase CDS	986930	988165	1236	reverse	53.6	65.51	60.95	81.72	76.15
lysozyme CDS	988179	988895	717	reverse	37.37	55.95	49.51	64.87	89.71
amino acid permease CDS	989009	990319	1311	forward	64.59	91.3	98.63	93.22	114.21
hpt CDS	990403	990972	570	reverse	443.55	640.87	643.68	602.36	888.96
HlyC/CorC family transporter CDS	991070	992449	1380	reverse	467.19	482.08	445.41	523.15	475.22
hypothetical protein CDS	992500	993204	705	reverse	64.14	50.28	54.74	71.56	61.52
nitroreductase CDS	993317	993973	657	reverse	367.49	187.76	162.02	322.81	230.84
phosphoketolase family protein CDS	994139	996544	2406	reverse	2065.69	1352.37	884.39	2443.76	967.45
DeoR/GlpR transcriptional regulator CDS	996656	997435	780	reverse	19.23	39.19	35.66	45.14	54.82
enterocin A Immunity superfamily protein CDS	997699	998025	327	forward	14.96	27.99	27.07	51.51	45.85
GntR family transcriptional regulator CDS	998092	998820	729	reverse	93.41	143.73	135.85	185.68	140.27
nucleoside hydrolase CDS	998820	999743	924	reverse	96.76	142.31	135.7	178.97	225.23
rpiA CDS	999859	1000557	699	reverse	405.58	309.86	294.85	285.68	159.5
rbsK CDS	1000561	1001484	924	reverse	413.67	343.12	308.72	293.58	222.21
hypothetical protein CDS	1001543	1001884	342	reverse	287.28	175.6	118.48	169.83	46.79
DNA starvation/stationary phase protection protein CDS	1002007	1002474	468	reverse	1578.08	802.95	582.67	614.18	352.8
YfcC family protein CDS	1002555	1004093	1539	reverse	321.28	44.92	50.54	49.92	35.15
phoU CDS	1004228	1004911	684	reverse	68.58	91.41	96.45	121.44	103.23
phosphate ABC transporter ATP-binding protein CDS	1004929	1005684	756	reverse	54.03	78.01	82.9	105.44	63.39
pstB CDS	1005695	1006495	801	reverse	53.71	77.86	75.2	94.4	58.87
pstA CDS	1006506	1007396	891	reverse	45.18	70	74.76	85.23	76.34
pstC CDS	1007396	1008388	993	reverse	41.87	60.86	61.87	68.83	47.62
phosphate ABC transporter substrate-binding protein CDS	1008405	1009274	870	reverse	38.44	70.93	74.96	76.84	64.25
GNAT family N-acetyltransferase CDS	1009392	1009922	531	reverse	16.44	21.29	31.67	21.29	38.81
amino acid ABC transporter ATP-binding protein CDS	1010013	1010747	735	reverse	94.3	97.36	117.88	102.74	110.17
transporter substrate-binding domain-containing protein CDS	1010731	1012227	1497	reverse	76.5	85.57	103.26	82.15	70.06
patatin family protein CDS	1012329	1013177	849	reverse	23.32	25.74	29.77	27.15	19.31
cation-transporting P-type ATPase CDS	1013250	1016051	2802	reverse	162.91	187.9	170.94	225.38	172.9
bacteriocin immunity protein CDS	1016187	1016501	315	reverse	4.93	6.2	9.13	6.18	7.16
hypothetical protein CDS	1016685	1016915	231	reverse	1.98	2.59	3.35	3.6	2.31
hypothetical protein CDS	1016929	1017126	198	reverse	2.31	3.63	3.91	4.41	5.49
bacteriocin immunity protein CDS	1017282	1017566	285	reverse	42.51	53.45	46.12	51.7	33.73
hypothetical protein CDS	1018288	1018626	339	reverse	1.15	2	2.61	1.98	1.34
bacteriocin CDS	1018642	1018839	198	reverse	10.51	13.39	12.29	13.43	12.99
bacteriocin CDS	1018849	1019076	228	reverse	14.44	15.48	14.37	16.73	15.01
HlyD family efflux transporter periplasmic adaptor subunit CDS	1019378	1019971	594	reverse	7.08	7.12	6.37	9.09	7.36
peptide cleavage/export ABC transporter CDS	1019982	1022141	2160	reverse	8.06	9.35	8.65	13.21	11.07
response regulator transcription factor CDS	1022154	1022951	798	reverse	20.91	28.46	29.01	37.84	29.35
GHKL domain-containing protein CDS	1022948	1024256	1309	reverse	19.17	29.08	30.14	34.23	39.16
hypothetical protein CDS	1024259	1024411	153	reverse	29.88	35.97	41.51	35.28	35.68
MFS transporter CDS	1024554	1025921	1368	reverse	467.97	292.33	281.45	259.29	266.06
uridine kinase CDS	1026080	1026718	639	forward	40.53	80.04	112.97	77.9	152.69
hypothetical protein CDS	1026759	1027553	795	reverse	21.13	37.44	52.39	45.92	44.06
PTS trehalose transporter subunit IIBC CDS	1027696	1029624	1929	reverse	55.96	8.68	12.99	6.23	5.17
treR CDS	1029819	1030544	726	forward	21.57	9.26	15.39	8.61	9.64
treC CDS	1030558	1032216	1659	forward	28.33	18.3	21	15.63	19.24
Rpn family recombination-promoting nuclease/putative transposase CDS	1032278	1032732	455	forward	52.6	78.57	65.32	71.27	46.95
amino acid ABC transporter permease CDS	1032779	1033429	651	reverse	272.35	291.02	282.42	268.12	353.52
amino acid ABC transporter permease CDS	1033443	1034081	639	reverse	296.53	351.09	354.15	296.53	445.93
transporter substrate-binding domain-containing protein CDS	1034078	1034902	825	reverse	269.71	336.66	365.48	277.79	582.38
amino acid ABC transporter ATP-binding protein CDS	1034904	1035653	750	reverse	265.93	329.36	375	266.01	429.2
transporter substrate-binding domain-containing protein CDS	1036104	1036925	822	reverse	17.8	23.04	22.59	26.98	20
ABC transporter ATP-binding protein CDS	1036976	1038745	1770	reverse	10.51	10.6	10.41	15.73	13.7
ABC transporter ATP-binding protein CDS	1038738	1040471	1734	reverse	10.93	10.37	10.27	13.82	11.7
MarR family transcriptional regulator CDS	1040472	1040912	441	reverse	9.07	7.87	7.08	9.8	13.14
alpha/beta hydrolase CDS	1041001	1041852	852	reverse	107.59	71.89	86.88	112.52	148.18
MFS transporter CDS	1041950	1043182	1233	reverse	425.93	734.72	1129.47	1215.52	1846.89
peptide MFS transporter CDS	1043335	1044828	1494	reverse	32.62	60.56	60.58	131.62	75.46
beta-galactosidase CDS	1044976	1047012	2037	reverse	68.17	58.91	54.03	66.6	59.77
alpha-xylosidase CDS	1047087	1049360	2274	reverse	8.94	6.23	5.53	10.49	5.55
glycoside hydrolase family 1 protein CDS	1049363	1050850	1488	reverse	7.3	3.67	4.82	8.4	6.54
ROK family protein CDS	1050840	1051727	888	reverse	12.25	3.95	3.66	7.79	7.82
ROK family protein CDS	1051868	1053013	1146	forward	31.06	57	53.74	70.18	54.85
PTS sugar transporter subunit IIC CDS	1053149	1054432	1284	forward	11.64	14.91	11.43	28.84	11.6
phosphatidylserine decarboxylase family protein CDS	1054568	1055854	1287	forward	341.24	153.19	132.88	103.98	57.26
hypothetical protein CDS	1055912	1056112	201	reverse	222.91	255.83	243.65	357.01	402.66
M42 family peptidase CDS	1056112	1057197	1086	reverse	165.03	212.99	197.85	295.83	267.07
hypothetical protein CDS	1057502	1058089	588	forward	26.2	30.86	32.78	16.77	30.37
MarR family transcriptional regulator CDS	1058175	1058606	432	forward	16.83	31.52	30.58	63.89	158.41
hypothetical protein CDS	1058599	1058808	210	forward	18.51	24.88	32.56	63.39	95.41
MFS transporter CDS	1058810	1060020	1211	forward	23.86	32.09	39.02	86.44	125.63
APC family permease CDS	1060211	1061860	1650	forward	121.2	268.87	299.95	299.02	323.44
Rpn family recombination-promoting nuclease/putative transposase CDS	1062045	1062965	921	forward	24.52	30.91	26.53	38.52	33.5
ABC transporter permease CDS	1063288	1064118	831	forward	81.53	484	513.82	790.3	364.23
ABC transporter permease CDS	1064111	1064899	789	forward	82.98	537.43	556.17	882.63	551.87
ABC transporter ATP-binding protein CDS	1064910	1065953	1044	forward	106.87	667.04	645.15	1034.39	716.66
ABC transporter substrate-binding protein CDS	1065982	1067031	1050	forward	205.87	1028.85	1036.12	1372.85	954.93
adenine deaminase CDS	1067096	1068796	1701	forward	94.49	395.55	337.8	553.9	345.91
APC family permease CDS	1069005	1070375	1371	reverse	394.36	50.73	31.61	31.85	17.31
amino acid permease CDS	1070913	1072554	1642	forward	379.6	34.87	24.17	21.13	7.55
peptidase C1 CDS	1072586	1073770	1185	forward	211.39	30.72	24.26	24.9	10.65
peptidase C45 CDS	1073867	1075222	1356	forward	68.88	43.57	44.95	43.51	31.43
phosphatase PAP2 family protein CDS	1075313	1075933	621	reverse	133.88	222.09	256.23	274.54	337.73
hypothetical protein CDS	1076115	1076309	195	reverse	486.49	496.73	492.77	729.63	678.76
MFS transporter CDS	1076441	1078012	1572	reverse	4.44	3.5	3.22	3.23	3.67
rhamnogalacturonate lyase CDS	1078005	1079696	1692	reverse	3.78	1.71	2.38	2.1	1.77
AraC family transcriptional regulator CDS	1079765	1080589	825	reverse	27.1	9.86	10.01	13.63	11.77
acetylesterase CDS	1080636	1081583	948	reverse	6.82	8.08	9.9	10.66	11.7
alpha/beta hydrolase CDS	1081586	1082425	840	reverse	4.9	6.93	9.01	8.87	9.11
MFS transporter CDS	1082438	1083919	1482	reverse	6.94	9.22	10.89	12.21	12.44
hypothetical protein CDS	1083861	1086413	2553	reverse	4.33	6.72	7.27	8.58	9.75
celB CDS	1086700	1087992	1293	reverse	3.09	4.7	5.67	4.6	4.37
glycosyl hydrolase family protein CDS	1088005	1089408	1404	reverse	4.25	5.55	5.82	5.77	8.54
MurR/RpiR family transcriptional regulator CDS	1089560	1090444	885	reverse	15.14	17.48	21.61	20.04	20.87
glsA CDS	1090596	1091516	921	reverse	325.94	139.98	96.02	106.16	45.79
DASS family sodium-coupled anion symporter CDS	1091652	1093067	1416	reverse	4.57	4.73	5.19	5.02	4.06
FAD-binding protein CDS	1093094	1094887	1794	reverse	2.41	3.25	2.99	2.38	3.52
LysR family transcriptional regulator CDS	1095098	1095982	885	forward	2.01	3.83	4.25	3.9	4.47
lacG CDS	1096120	1097547	1428	reverse	22.24	7.37	6.74	8.65	8.02
PTS lactose transporter subunit IIB CDS	1097563	1099260	1698	reverse	23.92	4.6	4.43	6.87	5.59
PTS lactose/cellobiose transporter subunit IIA CDS	1099311	1099667	357	reverse	25.61	2.74	3.16	3.52	6.09
PRD domain-containing protein CDS	1099680	1100519	840	reverse	15.57	1.21	2.37	2.08	1.81
hypothetical protein CDS	1100823	1101080	258	reverse	68.93	44.13	51.89	43.89	61.71
PTS glucitol transporter subunit IIA CDS	1101109	1102527	1419	reverse	28.45	14.07	13.33	14.76	16.04
PTS fructose transporter subunit IIB CDS	1102552	1102866	315	reverse	20.75	6.08	6.53	9.02	11.99
PTS sugar transporter subunit IIA CDS	1102894	1103385	492	reverse	28.81	5.84	6.43	9.32	13.79
DUF4867 family protein CDS	1103626	1104306	681	reverse	157.87	115.77	102.27	123.97	102.58
lacB CDS	1104325	1104900	576	reverse	150.69	113.5	96.21	124.47	106.1
lacA CDS	1104914	1105342	429	reverse	158.31	119.72	108.38	124.03	143.98
DeoR/GlpR transcriptional regulator CDS	1105358	1106122	765	reverse	113.1	89.27	79.73	105.45	95.07
uracil transporter CDS	1106541	1107872	1332	forward	75.99	341.93	757.94	350.66	1284.62
hypothetical protein CDS	1107923	>1108192	>270	reverse	15.24	24.3	38.03	24.73	50.25
AraC family transcriptional regulator CDS	1108224	1109060	837	reverse	18.49	30.75	36.67	38.53	48.35
Cof-type HAD-IIB family hydrolase CDS	1109166	1109972	807	forward	20.42	25.65	26.52	37.72	43.16
HAD family hydrolase CDS	1109998	1110786	789	forward	19.18	31.89	35.12	38.79	58.26
N-acetyltransferase CDS	1110926	1111354	429	reverse	326.53	366.93	303.22	373.61	359.61
oleate hydratase CDS	1111602	>1112993	>1392	reverse	36.56	36.51	33.48	44.39	23.59
hypothetical protein CDS	1113026	1113259	234	forward	67.31	76.26	75.38	86.38	50.04
hypothetical protein CDS	1113382	1113935	554	forward	224.01	179.88	154.99	135.61	89.68
ABC transporter ATP-binding protein CDS	1113953	1115524	1572	reverse	133.61	131.21	117.08	107.78	73.08
ABC transporter ATP-binding protein CDS	1115531	1117117	1587	reverse	49.52	75.77	68.41	80.41	45.99
MFS transporter CDS	1117373	1118813	1441	reverse	11.39	15.91	16.91	22.12	18.58
MFS transporter CDS	1118919	1120397	1479	reverse	20.9	44.7	59.03	37.47	55.39
aquaporin family protein CDS	1120599	1121354	756	forward	11.85	12.4	12.68	14.68	12.71
CPBP family intramembrane metalloprotease CDS	1121394	1122176	783	reverse	47.44	29.54	30.5	38.75	38.34
AEC family transporter CDS	1122198	1123136	939	reverse	70.5	41.34	41.15	41.24	37.87
DNA-3-methyladenine glycosylase I CDS	1123136	1123702	567	reverse	108.37	41.35	42.78	36.26	40.08
hypothetical protein CDS	1123765	1124760	996	reverse	338.97	151.68	114.74	110.33	62.06
GAF domain-containing protein CDS	1124969	1125427	459	forward	15.29	28.02	29.17	30.73	34.99
oxidoreductase CDS	1125486	1126106	621	reverse	63.35	207.44	194.11	352.02	146.92
type 1 glutamine amidotransferase CDS	1126175	1126843	669	reverse	83.72	321.13	322.19	466.3	409.85
hpt CDS	1126855	1127391	537	reverse	70.75	315.04	353.92	437.35	394.32
monooxygenase CDS	1127828	1128160	333	reverse	89.24	110.29	114.44	138.95	117.84
GNAT family N-acetyltransferase CDS	1128175	1128615	441	reverse	72.62	85.32	91.73	120.52	79.97
hypothetical protein CDS	1128665	1128982	318	reverse	56.86	60.44	59.64	77.03	80.17
ketose-bisphosphate aldolase CDS	1129052	1129969	918	reverse	8070.76	9113.94	9284.89	7257.59	6650.01
arginine--tRNA ligase CDS	1130081	1131757	1677	reverse	41.85	63.09	79.31	72.41	98.26
D-alanyl-D-alanine carboxypeptidase CDS	1132038	1132964	927	reverse	154.89	105.56	103.27	121.41	35.99
L,D-transpeptidase CDS	1133001	1133678	678	reverse	175.93	129.48	130.33	136.58	78.18
NAD(P)H-hydrate dehydratase CDS	1133684	1134529	846	reverse	207.9	144.54	140.52	144.19	79.91
hypothetical protein CDS	1134575	1135321	747	reverse	345.43	283.06	260.62	262.24	195.8
DUF2974 domain-containing protein CDS	1135393	1136526	1134	reverse	44.75	83.17	72.97	73.12	54.85
polysaccharide biosynthesis protein CDS	1136634	1138292	1659	reverse	79.19	184.65	195.49	246.84	216.34
leucine--tRNA ligase CDS	1138394	1140808	2415	reverse	56.13	114.37	128.99	144.7	159.79
phosphatase PAP2 family protein CDS	1141052	1141759	708	forward	11.49	23.46	23.44	30.24	26.48
MFS transporter CDS	1141807	1143264	1458	reverse	62.76	87.43	77.73	189.1	123.96
methionine adenosyltransferase CDS	1143254	1144462	1209	reverse	117.7	170.72	162.42	303.9	184.4
S1 RNA-binding domain-containing protein CDS	1145428	1145793	366	reverse	381.68	187.24	133.08	161.41	108.19
NAD(P)/FAD-dependent oxidoreductase CDS	1145894	1146850	957	forward	34.64	81.09	93.82	91.88	137.15
membrane protein CDS	1146877	1147527	651	forward	79.46	165.97	182.31	173.73	230.05
TIGR01906 family membrane protein CDS	1147524	1148141	618	reverse	49.2	79.46	75.67	93.19	71.27
TIGR01457 family HAD-type hydrolase CDS	1148138	1148920	783	reverse	84.87	108.96	108.96	137.21	130.95
DUF1027 domain-containing protein CDS	1148923	1149468	546	reverse	78.38	90.93	88.76	105.15	143.81
bifunctional metallophosphatase/5'-nucleotidase CDS	1149480	1150847	1368	reverse	72.3	76.04	77.54	85.4	113.11
hypothetical protein CDS	1150861	1151187	327	reverse	69.28	78.66	94.27	97.12	115.16
glycerophosphodiester phosphodiesterase CDS	1151288	1152670	1383	forward	78.56	102.27	108.59	92.22	95.15
pepV CDS	1152688	1154085	1398	forward	289.98	340.21	370.56	288.6	357.33
penicillin-binding protein CDS	1154183	1157011	2829	forward	301.82	306.51	295.57	243.94	264.3
ABC transporter ATP-binding protein CDS	1157178	1158812	1635	forward	8.75	19.27	23.35	29.45	39.75
LacI family DNA-binding transcriptional regulator CDS	1158893	1159888	996	reverse	177.46	187.21	245.77	199.15	245.41
aminopeptidase P family protein CDS	1160032	1161138	1107	forward	143.87	130.19	126.22	138.85	90.19
hypothetical protein CDS	1161231	1161572	342	reverse	1842.52	1227.68	1104.51	1426.66	610.59
DUF948 domain-containing protein CDS	1161595	1162026	432	reverse	1770.33	1389.1	1222.75	1568.34	1037.1
mechanosensitive ion channel family protein CDS	1162153	1163049	897	forward	45.29	38.3	41.4	37.85	56.14
acetate kinase CDS	1163092	1164270	1179	reverse	54.21	23.13	23.84	28.14	16.57
XTP/dITP diphosphatase CDS	1164406	1165029	624	reverse	141.81	156.73	153.88	141.79	104
murI CDS	1165031	1165831	801	reverse	143.58	154.75	163.14	138.81	128.47
DUF2507 domain-containing protein CDS	1165928	1166323	396	forward	181.84	204.32	176.15	212.11	200.98
trxA CDS	1166409	1166720	312	reverse	370	234.6	210.59	251.98	266.31
endonuclease MutS2 CDS	1166800	1169166	2367	reverse	63.9	78.24	83.68	90.8	64.85
CvpA family protein CDS	1169210	1169752	543	reverse	222.11	277.05	288.22	301.64	235.05
DUF1292 domain-containing protein CDS	1169808	1170122	315	reverse	686.22	613.28	625.48	615.19	447.69
ruvX CDS	1170124	1170555	432	reverse	664.99	677.54	711.09	623.46	592.81
IreB family regulatory phosphoprotein CDS	1170555	1170812	258	reverse	494.58	503.41	537.99	471.63	430.15
alanine--tRNA ligase CDS	1170867	1173515	2649	reverse	130.06	227.98	287.41	236.82	274.59
DEAD/DEAH box helicase CDS	1173746	1175131	1386	reverse	336.57	291.87	299.88	260.55	203.07
bifunctional oligoribonuclease/PAP phosphatase NrnA CDS	1175115	1176080	966	reverse	317.29	285.97	293.6	258.8	197.77
DNA polymerase IV CDS	1176121	1177242	1122	reverse	301.9	259.15	278.38	252.42	185.8
glucose-6-phosphate dehydrogenase CDS	1177242	1178690	1449	reverse	297.6	295.76	314.99	300.22	211.23
yajC CDS	1178798	1179250	453	reverse	483.43	641.64	602.89	789.21	816.91
ruvB CDS	1179311	1180330	1020	reverse	258.36	263.09	237.27	280.33	250.1
ruvA CDS	1180358	1180936	579	reverse	149.4	132.51	114.82	132.52	101.69
mutL CDS	1180942	1182834	1893	reverse	181.02	174.67	155.96	182.92	165.7
mutS CDS	1182840	1185389	2550	reverse	101.83	117.97	115.16	134.9	152.4
ABC transporter ATP-binding protein CDS	1185554	1187317	1764	reverse	8.97	25.39	28.73	21.01	19.46
LPXTG cell wall anchor domain-containing protein CDS	1187572	1187778	207	reverse	118.71	68.97	70.56	103.53	30.29
YSIRK-type signal peptide-containing protein CDS	1187750	1194781	7032	reverse	137.91	82.76	86.8	123.64	92.25
groL CDS	1195074	1196705	1632	reverse	334.29	428.97	446.32	319.26	440.18
co-chaperone GroES CDS	1196737	1197021	285	reverse	255.7	393.17	427.07	284.75	753.05
hypothetical protein CDS	1197168	1197393	226	forward	324.58	134.45	122.5	69.59	50.58
hypothetical protein CDS	1197528	1198286	759	reverse	1398.58	583.58	507.07	186.81	150.59
LytTR family transcriptional regulator CDS	1198283	1198741	459	reverse	1120.36	560.23	513.67	164.91	171.89
TIGR00730 family Rossman fold protein CDS	1198912	1199479	568	reverse	54.57	83.76	91.64	59.74	49.79
redox-sensing transcriptional repressor Rex CDS	1199617	1200261	645	reverse	52.74	92.18	124.41	86.27	127.26
ABC transporter ATP-binding protein CDS	1200427	1202358	1932	forward	25.65	40.16	46.46	48.12	65.29
hypothetical protein CDS	1202494	1202958	465	reverse	5.41	9.56	8.8	9.34	14.89
hypothetical protein CDS	1202975	>1203244	>270	reverse	6.1	7.53	12.05	8.34	17
XRE family transcriptional regulator CDS	1203848	1204666	819	reverse	1.95	3.7	5.73	5.3	8.26
sucrose-6-phosphate hydrolase CDS	1204860	1206389	1530	reverse	2.79	5.4	6.13	6.23	9.15
PTS beta-glucoside transporter subunit IIBCA CDS	1206516	1208450	1935	reverse	4.75	8.68	8.39	9.68	9.16
bglX CDS	1208547	1210775	2229	reverse	4.09	6.96	8.04	7.78	6.81
AraC family transcriptional regulator CDS	1210926	1211753	828	forward	7.95	8.16	9.19	8.97	6.55
CoA transferase CDS	1211831	1213018	1188	reverse	88.19	101.56	98.9	91.7	102.71
toxin RelE CDS	1213118	1213426	309	reverse	148.03	127.83	101.91	136.41	88.14
type II toxin-antitoxin system RelB/DinJ family antitoxin CDS	1213426	1213770	345	reverse	77.39	81.95	56.64	84.59	72.12
NUDIX domain-containing protein CDS	1213841	1214290	450	reverse	1.93	4.65	5.07	4.46	8.39
hypothetical protein CDS	1214307	1215050	744	reverse	1.11	2.92	2.44	3.22	5.5
hypothetical protein CDS	1215124	1215576	453	reverse	1.92	3.48	4.01	4.12	9.43
glycoside hydrolase family 1 protein CDS	1215962	1217437	1476	reverse	7.03	7.04	7.44	10.63	7.32
PTS sugar transporter subunit IIC CDS	1217459	1218775	1317	reverse	3.94	3.13	3.68	6.26	4.1
PTS sugar transporter subunit IIB CDS	1218808	1219122	315	reverse	4.79	4.43	3.86	11.47	4.4
PTS lactose/cellobiose transporter subunit IIA CDS	1219125	1219463	339	reverse	2.9	5.06	4.31	9.76	4.96
DUF3284 domain-containing protein CDS	1219750	1220181	432	forward	21.27	44.08	46.57	43.97	59.66
PRD domain-containing protein CDS	1220222	1222843	2622	reverse	14.55	36.52	36.01	76.28	46.9
purB CDS	1222929	1224224	1296	reverse	127.7	777.54	1036.57	1531.13	1622.32
adenylosuccinate synthase CDS	1224228	1225517	1290	reverse	92.98	533.52	819.87	1047.62	1080.24
GMP reductase CDS	1225708	1226700	993	forward	19.34	236.41	314.5	599.82	430.95
DUF3990 domain-containing protein CDS	1226854	1227384	531	forward	16.27	45.96	50.89	70.59	60.45
hypothetical protein CDS	1227371	1227658	288	forward	61.43	129.95	133.7	121.27	87.42
ClC family H(+)/Cl(-) exchange transporter CDS	1227768	1229141	1374	forward	78.18	99.66	106.59	107.45	90.44
hypothetical protein CDS	1229232	1229855	624	reverse	918.59	374.01	243.18	344.7	101.21
tsaD CDS	1230085	1231131	1047	reverse	226.11	256.23	235.53	332.22	249.53
rimI CDS	1231128	1231685	558	reverse	236.13	234.83	227.45	320.88	259.96
tsaB CDS	1231669	1232394	726	reverse	284.42	286.64	290.95	351.45	360.21
folate family ECF transporter S component CDS	1232423	1232944	522	reverse	217.34	176.66	163.22	219.3	163.04
acyl-ACP thioesterase CDS	1232989	1233723	735	reverse	378.32	306.73	278.09	431.36	346.11
rsmI CDS	1233741	1234598	858	reverse	439.9	353.01	316.43	462.59	329.92
yabA CDS	1234602	1234946	345	reverse	602.03	491.01	426.18	580.87	678.38
DNA polymerase III subunit CDS	1234957	1235814	858	reverse	642.67	416.76	373.58	512.64	226.69
hypothetical protein CDS	1235814	1236140	327	reverse	804.69	655.96	598.73	736.46	573.52
dTMP kinase CDS	1236154	1236795	642	reverse	111.31	160.47	170.29	243.18	148.06
DUF2508 family protein CDS	1236903	1237139	237	reverse	261.77	330.79	287.79	366.57	271.39
recR CDS	1237136	1237735	600	reverse	314.81	327.03	327.64	354.26	289.82
YbaB/EbfC family nucleoid-associated protein CDS	1237738	1238067	330	reverse	312.48	339.98	349.93	393.76	341.09
dnaX CDS	1238079	1239887	1809	reverse	205.62	267.54	262.86	287.67	405.57
nucleoside deaminase CDS	1240064	1240546	483	reverse	51.78	44.83	48.2	43.44	65.27
hypothetical protein CDS	1240707	1240889	183	reverse	207.23	76.92	70.5	81.51	57.71
class I SAM-dependent methyltransferase CDS	1240966	1241580	615	reverse	63.3	76.87	75.67	84.28	99.67
hypothetical protein CDS	1241683	1241907	225	forward	61.26	90.12	88.03	113.55	191.02
Kef-type K+ transporter NAD-binding protein CDS	1241943	1242827	885	reverse	76.61	134.37	132.86	155.93	257.28
50S ribosomal protein L7/L12 CDS	1242857	1243219	363	reverse	1051.78	1951.89	1961.79	2993.72	2012.96
50S ribosomal protein L10 CDS	1243263	1243763	501	reverse	1648.75	4283.01	3918.64	5568.54	7982.61
amino acid ABC transporter substrate-binding protein CDS	1243963	1244754	792	reverse	17.43	29.76	29.65	45.28	58.24
amino acid ABC transporter ATP-binding protein CDS	1244751	1245398	648	reverse	13.16	19.11	21.24	34.61	35.68
amino acid ABC transporter permease CDS	1245385	1246029	645	reverse	13.11	22.01	23.57	34.55	30.42
50S ribosomal protein L1 CDS	1246160	1246852	693	reverse	917.97	2196.35	2304.77	3018.53	2920.05
rplK CDS	1246950	1247375	426	reverse	1017.57	2759.66	2886.33	3545.23	5347.3
nusG CDS	1247506	1248057	552	reverse	116.78	249.56	296.31	281.32	452.69
secE CDS	1248153	1248323	171	reverse	491.28	480.04	556.36	453.82	345.49
rpmG CDS	1248331	1248480	150	reverse	473.04	621.95	671.28	525.74	1144
polyprenyl synthetase family protein CDS	1248904	1249920	1017	forward	22.21	50.27	52.96	62.14	69.37
MFS transporter CDS	1250016	1251263	1248	forward	17.82	48.54	59.6	53.81	47.47
1-deoxy-D-xylulose-5-phosphate synthase CDS	1251362	1253170	1809	forward	309.27	192.54	184.96	169.39	134.23
glycerate kinase CDS	1253270	1254409	1140	forward	89.83	89.43	91.47	73.43	60.52
gluconokinase CDS	1254456	1255964	1509	reverse	87.92	80.45	81.26	113.52	93.68
hypothetical protein CDS	1256087	1256305	219	reverse	242430	206481	194369	122983	114155
sigma-70 family RNA polymerase sigma factor CDS	1256373	1256930	558	reverse	6.39	8.11	9.28	8.91	16.66
lacG CDS	1257076	1258503	1428	reverse	5.59	4.83	6.07	7.36	9.04
PTS lactose transporter subunit IIBC CDS	1258514	1260217	1704	reverse	4.67	5.22	4.73	5.76	7.41
PTS lactose/cellobiose transporter subunit IIA CDS	1260236	1260595	360	reverse	5.91	3.93	4.12	5.41	6.48
PRD domain-containing protein CDS	1260605	1261468	864	reverse	2.38	2.33	3.2	3.62	5.43
rlmB CDS	1261651	1262406	756	reverse	224.39	238.21	246.54	222.34	157.37
ribonuclease III CDS	1262393	1262836	444	reverse	192.25	199.3	226.29	199.74	263.23
cysteine--tRNA ligase CDS	1262829	1264247	1419	reverse	197.39	211.89	236.23	212.9	209.47
glutamate--tRNA ligase CDS	1264335	1265834	1500	reverse	1126.21	1160.16	1208.09	1055.27	1069.12
radA CDS	1265916	1267295	1380	reverse	110.65	109.11	108.37	101.72	122.76
dUTP diphosphatase CDS	1267295	1267846	552	reverse	87.38	87.27	87	79.74	84.99
aminopeptidase C CDS	1268041	1269390	1350	forward	1228.48	1181.87	1120.3	1074.75	1037.49
2',3'-cyclic-nucleotide 2'-phosphodiesterase CDS	1269457	1270392	936	reverse	57.73	110.47	151.29	116.1	144.79
2,3-bisphosphoglycerate-dependent phosphoglycerate mutase CDS	1270502	1271179	678	reverse	67.47	95.63	100.01	92.61	107.03
hypothetical protein CDS	1271198	1271383	186	reverse	97.46	135.71	171.69	129.62	265.1
hypothetical protein CDS	1271385	1271642	258	reverse	64.77	101.55	117	91.24	244.86
cation transporter CDS	1271708	1272592	885	reverse	7.49	12.55	18	20.06	28.29
ArsR family transcriptional regulator CDS	1272690	1273013	324	forward	13.05	18.46	22.54	22.36	35.04
histidine phosphatase family protein CDS	1273040	1273729	690	reverse	22.99	26.56	30.76	40.03	56.58
DJ-1 family protein CDS	1274004	1274588	585	forward	1180.09	771.23	626.3	640.51	365.55
3-beta hydroxysteroid dehydrogenase CDS	1274841	1275707	867	reverse	564.97	503.68	409.04	489.9	278.73
lantibiotic ABC transporter permease CDS	1275808	1276542	735	reverse	35.74	24.93	20.65	25.07	27.23
hypothetical protein CDS	1276535	1277263	729	reverse	25.02	18.38	15.45	20.02	13.16
lantibiotic protection ABC transporter ATP-binding subunit CDS	1277256	1277960	705	reverse	33.62	18.86	18.18	17.44	20.84
30S ribosomal protein S9 CDS	1278096	1278491	396	reverse	1917.07	4323.95	4490.48	6793.33	8685.24
50S ribosomal protein L13 CDS	1278505	1278948	444	reverse	1536.11	3318.56	3689.72	4971.61	6433.19
truA CDS	1279051	1279842	792	reverse	119.95	111.02	116.91	102.24	119.1
energy-coupling factor transporter transmembraneprotein EcfT CDS	1279846	1280643	798	reverse	113.38	98.09	112.2	97.14	141.13
energy-coupling factor transporter ATPase CDS	1280640	1281506	867	reverse	99	86.68	92.83	80.71	106.65
energy-coupling factor transporter ATPase CDS	1281482	1282330	849	reverse	69.33	70.45	77.68	64.25	92.65
50S ribosomal protein L17 CDS	1282510	1282893	384	reverse	1378.65	3070.07	2890.01	4977.16	3849.99
DNA-directed RNA polymerase subunit alpha CDS	1282920	1283858	939	reverse	1316.33	2771.1	2767.01	4382.44	5572.38
30S ribosomal protein S11 CDS	1283904	1284293	390	reverse	1024.69	2181.02	2218.3	3191.71	6082.3
30S ribosomal protein S13 CDS	1284318	1284665	348	reverse	1202.09	2211.06	2432.23	3649.99	4691.35
50S ribosomal protein L36 CDS	1284699	1284815	117	reverse	1261.17	2722.21	2924.22	4281.08	6733.88
translation initiation factor IF-1 CDS	1284830	1285051	222	reverse	1297.94	2996.35	2953.39	4538.08	8807.39
adenylate kinase CDS	1285125	1285778	654	reverse	864.15	1739.1	1653.95	2914.95	3048.64
secY CDS	1285790	1287085	1296	reverse	937.82	1922.32	1902.72	3108.8	3268.47
50S ribosomal protein L15 CDS	1287085	1287525	441	reverse	1057.44	2408	2384.8	3609.5	4200.97
50S ribosomal protein L30 CDS	1287551	1287736	186	reverse	932.07	2088.29	2099.99	3145.29	4756.35
30S ribosomal protein S5 CDS	1287746	1288270	525	reverse	955	1861.54	1914.37	3040.4	2402.94
50S ribosomal protein L18 CDS	1288288	1288647	360	reverse	983.4	2126.06	2054.91	3274.65	2074.12
50S ribosomal protein L6 CDS	1288675	1289205	531	reverse	923.5	2090.13	1982.72	3269.41	2785.33
30S ribosomal protein S8 CDS	1289230	1289628	399	reverse	1230.63	2769.51	2740.43	4363.43	4407.18
type Z 30S ribosomal protein S14 CDS	1289653	1289838	186	reverse	1175.66	2460.48	2418.38	3931.06	2722.55
50S ribosomal protein L5 CDS	1289853	1290395	543	reverse	767.58	1576.39	1602.95	2581.84	2378.8
50S ribosomal protein L24 CDS	1290410	1290649	240	reverse	883.99	2014.04	2197.62	3051.14	5370.16
50S ribosomal protein L14 CDS	1290670	1291038	369	reverse	920.39	2052.54	2181.66	3267.82	2490.29
30S ribosomal protein S17 CDS	1291072	1291338	267	reverse	1323.62	2927.31	3301.13	4489.67	5699.52
50S ribosomal protein L29 CDS	1291361	1291558	198	reverse	1239.95	2911.43	3188.09	4408.22	5527.14
50S ribosomal protein L16 CDS	1291548	1291985	438	reverse	801.49	1962.58	2084.18	2785.69	3335.06
30S ribosomal protein S3 CDS	1291988	1292656	669	reverse	878.84	2092.53	2228.47	3242.27	2992.02
50S ribosomal protein L22 CDS	1292671	1293024	354	reverse	1161.96	2849.41	3173.31	4015.55	5868.07
30S ribosomal protein S19 CDS	1293045	1293332	288	reverse	1209.88	3244.79	3615.83	4611.29	4314.29
50S ribosomal protein L2 CDS	1293354	1294190	837	reverse	1146.08	2808.5	3241.83	3944.37	4525.44
50S ribosomal protein L23 CDS	1294210	1294506	297	reverse	981.34	3032.67	3166.34	3998.59	6559.66
50S ribosomal protein L4 CDS	1294506	1295123	618	reverse	839.73	2114.97	2389.46	3046.21	2919.63
50S ribosomal protein L3 CDS	1295138	1295767	630	reverse	997.18	3037.18	3459.2	3976	6718.94
30S ribosomal protein S10 CDS	1295794	1296102	309	reverse	1297.07	3664.63	4471.88	4836.57	8646.16
fusA CDS	1296373	1298469	2097	reverse	701.97	1587.66	1512.08	2228.89	1917.68
30S ribosomal protein S7 CDS	1298499	1298969	471	reverse	675.88	1546.82	1582.05	2101.14	1690.38
30S ribosomal protein S12 CDS	1298995	1299402	408	reverse	867.93	2283.4	2392.56	3195.34	4962.46
prepilin peptidase CDS	1299570	1300247	678	forward	3.71	4.68	5.03	6.7	8.14
rpoC CDS	1300315	1303986	3672	reverse	760.96	1311.98	1317.05	1457.49	1249.04
DNA-directed RNA polymerase subunit beta CDS	1304002	1307640	3639	reverse	640.59	1176.94	1261.05	1295.93	1238.57
ATP-dependent Clp protease ATP-binding subunit CDS	1307841	1310309	2469	reverse	131.19	121.42	150.6	133.52	155.43
lysS CDS	1310762	1312303	1542	reverse	308.59	563.31	609.36	606.99	681.38
dusB CDS	1312318	1313325	1008	reverse	111.78	162.93	201.81	152.44	220.7
hslO CDS	1313385	1314260	876	reverse	64.85	120.54	148.82	100.03	177.15
membrane protein CDS	1314478	1317177	2700	reverse	85.71	170.3	188.41	161.23	196.45
ATP-dependent metallopeptidase FtsH/Yme1/Tma family protein CDS	1317260	1319386	2127	reverse	588.13	955.87	1100.86	922.65	879.99
tilS CDS	1319470	1320765	1296	reverse	64.98	63.54	53.96	77.96	61.67
S1 RNA-binding domain-containing protein CDS	1320787	1321143	357	reverse	321.95	292.71	310.26	328.22	299.12
septum formation initiator family protein CDS	1321143	1321520	378	reverse	353.96	414.17	422.82	357.07	544.96
RNA-binding S4 domain-containing protein CDS	1321609	1321851	243	reverse	128.97	153.6	158.55	192.25	329.81
mfd CDS	1321848	1325363	3516	reverse	82.23	104.66	102.1	104.78	136.95
aminoacyl-tRNA hydrolase CDS	1325365	1325922	558	reverse	60.22	85.15	89.87	83.43	124.84
L-lactate dehydrogenase CDS	1326103	1327074	972	forward	3789.44	3709.8	3608.96	2524.88	1847.64
CBS domain-containing protein CDS	1327217	1327897	681	forward	387.2	589.78	605.35	507.73	720.57
alr CDS	1327960	1329090	1131	reverse	84.34	143.38	140.78	211.3	130.16
holo-ACP synthase CDS	1329090	1329449	360	reverse	104.01	193.63	189.77	290.48	338.55
DEAD/DEAH box helicase CDS	1329522	1330979	1458	reverse	218.14	350.58	331.89	536.68	501.79
murF CDS	1330995	1332362	1368	reverse	226.14	371.36	389.51	610.19	533.46
type B 50S ribosomal protein L31 CDS	1332528	1332779	252	reverse	373.73	1813.85	1690.77	3675.8	3922.46
APC family permease CDS	1332897	1334510	1614	reverse	5.5	10.57	12.23	12.96	23.98
ATP-binding cassette domain-containing protein CDS	1334596	1335360	765	reverse	7.32	9.7	12.96	12.36	17.27
branched-chain amino acid ABC transporter permease CDS	1335353	1336252	900	reverse	6.81	8.91	10.3	9.27	19.58
ABC transporter substrate-binding protein CDS	1336249	1337241	993	reverse	4.95	6.32	7.62	8.2	12.07
alpha-galactosidase CDS	1337500	1339731	2232	reverse	298.92	174.94	172.04	163.65	142.95
serine hydroxymethyltransferase CDS	1339802	1341037	1236	reverse	355.15	220.28	211.42	185.38	182.3
C69 family dipeptidase CDS	1341186	1342601	1416	forward	875.08	657.18	616.61	415.47	368.08
hypothetical protein CDS	1342784	1343266	483	forward	67.4	81.98	85.36	66.8	67.81
hypothetical protein CDS	1343292	1343744	453	reverse	62.32	83.32	84.61	67.82	98.89
hypothetical protein CDS	1343831	1344547	717	forward	20.5	33.84	37.99	38.72	43.64
phosphopyruvate hydratase CDS	1344617	1345909	1293	reverse	12.38	28.53	29.68	48.37	28.93
hypothetical protein CDS	1346086	1346349	264	reverse	125.81	171.21	188.61	191.33	148.34
permease CDS	1346412	1347593	1182	reverse	637.96	951.53	863.6	986.85	716.45
oxalyl-CoA decarboxylase CDS	1347995	1349689	1695	forward	132.07	171.88	167.56	174.37	193.2
frc CDS	1349695	1351053	1359	forward	70.16	84.42	82.2	111.64	96.13
hypothetical protein CDS	1351260	1351772	513	forward	651.25	946.25	1034.25	703.31	672.13
methylated-DNA--[protein]-cysteine S-methyltransferase CDS	1351858	1352367	510	forward	94.04	120.92	129.53	98.44	75.74
prenyltransferase CDS	1352478	1353389	912	forward	130.87	160.97	164.86	136.74	108.05
DUF4160 domain-containing protein CDS	1353481	1353758	278	reverse	87.41	83.41	62.89	78.62	51.72
hypothetical protein CDS	1353751	1354041	291	reverse	96.54	83.87	78.1	77.13	88.63
hypothetical protein CDS	1354099	1354560	462	reverse	21.47	21.54	17.96	34.31	19.91
putative holin-like toxin CDS	1354802	1354891	90	forward	294.12	420.04	339.33	506.89	542.81
hypothetical protein CDS	1355053	1355300	248	reverse	10.14	18.01	22.49	34.7	24.4
XRE family transcriptional regulator CDS	1355483	1356488	1006	forward	13.09	27.93	28.71	35.95	23.89
hypothetical protein CDS	1356546	1357094	549	reverse	119.25	223.68	221.67	273.54	358.93
putative holin-like toxin CDS	1357322	1357411	90	forward	746.23	1552.99	1262.41	1901.28	1890.4
glutamine-hydrolyzing GMP synthase CDS	1357606	1359159	1554	reverse	160.9	379.6	449.92	276.27	363.98
hypothetical protein CDS	1359344	1360120	777	forward	29.89	40.24	36.06	27.84	22.71
xanthine phosphoribosyltransferase CDS	1360338	1360916	579	forward	55.19	224.04	337.88	190.11	283.6
purine permease CDS	1360917	1362245	1329	forward	53.13	231.3	311.06	200.87	346.46
UDP-N-acetylglucosamine 1-carboxyvinyltransferase CDS	1362319	1363584	1266	reverse	216.3	368.39	468.27	293.87	633.95
CTP synthase CDS	1363718	1365340	1623	reverse	106.87	260.21	420.8	216.19	438.18
DNA-directed RNA polymerase subunit delta CDS	1365471	1366013	543	reverse	884.57	769.97	820.77	666.32	852.16
DUF1934 domain-containing protein CDS	1366054	1366491	438	reverse	72.91	95.78	102.97	84.28	130.77
HD domain-containing protein CDS	1366589	1367953	1365	forward	206.91	231.3	241.13	203.5	232.42
alpha-glucosidase CDS	1368000	1369616	1617	reverse	15.99	14.03	13.48	16.45	7.29
sugar ABC transporter permease CDS	1369687	1370544	858	reverse	53.47	10.57	11.22	9.32	7.72
sugar ABC transporter permease CDS	1370547	1371902	1356	reverse	63.59	13.67	11.72	9.76	9.7
extracellular solute-binding protein CDS	1371939	1373156	1218	reverse	81.7	13.93	10.74	10.21	8.95
ugpC CDS	1373267	1374370	1104	reverse	75.97	10.37	8.7	7.74	6.49
pgmB CDS	1374391	1375053	663	reverse	59.79	9.59	7.54	6.89	6.59
glycoside hydrolase family 65 protein CDS	1375038	1377308	2271	reverse	58.44	6.15	4.48	3.93	2.97
alpha-glycosidase CDS	1377462	1379186	1725	reverse	22.14	12.11	13.84	22	11.16
alpha-glucosidase CDS	1379197	1380855	1659	reverse	17.07	9.22	9.83	15.9	9.95
LacI family transcriptional regulator CDS	1380959	1381903	945	reverse	73.39	92.77	113.72	107.85	118.92
ribose-phosphate diphosphokinase CDS	1382059	1383030	972	reverse	630.61	1244.01	1394.05	1114.02	1116.91
glmU CDS	1383140	1384525	1386	reverse	289.57	496.22	569.75	658.79	600.99
purR CDS	1384573	1385409	837	reverse	159.25	304.99	372.57	379.1	478.97
protein veg CDS	1385530	1385769	240	reverse	3332.42	3316.36	2806.11	3101.28	3573.35
rsmA CDS	1385846	1386736	891	reverse	220.79	228.68	237.99	235.07	270.62
rnmV CDS	1386726	1387289	564	reverse	242.94	257.61	276.43	276.45	472.51
TatD family deoxyribonuclease CDS	1387276	1388046	771	reverse	216.59	217.72	233.5	220.65	319.41
metG CDS	1388046	1390022	1977	reverse	193.99	209.17	247.56	218.56	221.77
magnesium-transporting ATPase CDS	1390143	1391141	999	reverse	30.14	30.94	25.98	31.41	22.69
TPM domain-containing protein CDS	1391437	1392024	588	reverse	242.43	306.33	298.68	295.29	390.06
hypothetical protein CDS	1392014	1392502	489	reverse	227.61	266.46	269.23	237.46	230.63
trpS CDS	1392522	1393550	1029	reverse	207.2	276.16	282.42	267.13	268.98
DUF159 family protein CDS	1393683	1394294	612	forward	165.69	99.99	81.54	75.37	50.55
CAAX protease family protein CDS	1394432	1395094	663	reverse	41.93	74.28	76.17	90.17	74.49
ROK family protein CDS	1395240	1396100	861	forward	13.12	10.47	12.39	13.95	11
glycoside hydrolase family 1 protein CDS	1396302	1397681	1380	forward	6.15	5.56	6.77	6.76	8.7
PTS sugar transporter subunit IIC CDS	1397681	1399111	1431	forward	7.97	10.49	12.02	9.3	13.42
PTS sugar transporter subunit IIB CDS	1399258	1399581	324	forward	2470.01	401.54	427.1	328.83	221.96
hypothetical protein CDS	1399587	1399835	249	forward	2348	355.77	391.23	285.33	230.2
PTS lactose/cellobiose transporter subunit IIA CDS	1399924	1400250	327	forward	657.26	108.59	121.14	118.97	199.54
GntR family transcriptional regulator CDS	1400250	1400975	726	forward	544.31	94.23	104.92	125.73	86.77
glycosyl hydrolase family protein CDS	1401042	1402535	1494	forward	171.23	34.29	37.15	35.91	34.91
DUF3284 domain-containing protein CDS	1402604	1403012	409	forward	94.85	112.22	96.91	105.49	69.2
GntR family transcriptional regulator CDS	1403056	1403754	699	reverse	14.03	28.24	30.74	21.66	28.01
celB CDS	1403830	1405182	1353	reverse	5.19	4.11	4.09	5.23	4.91
hypothetical protein CDS	1405205	1405702	498	reverse	3.76	2.72	2.93	3.46	4.77
glycosyl hydrolase family protein CDS	1405901	1407349	1449	forward	105.3	63.86	79.83	57.21	54.53
Hsp20/alpha crystallin family protein CDS	1407481	1407930	450	forward	365.6	251.4	256.02	125.41	129.75
greA CDS	1407976	1408437	462	reverse	320.03	308.96	305.7	257.23	303.27
hypothetical protein CDS	1408437	1409057	621	reverse	277.7	276.7	288.33	202.35	287.19
aminopeptidase CDS	1409223	1410533	1311	forward	1986.43	1949.67	1879.38	1444.16	1353.19
transcriptional regulator CDS	1410591	1410974	384	reverse	99.59	100.42	100.16	91.32	66.96
hypothetical protein CDS	1411038	1411691	654	reverse	208.53	254.96	253.35	193.63	218.08
aminopeptidase CDS	1411708	1413021	1314	reverse	162.49	171.89	190.48	134.44	132.99
tyrosine--tRNA ligase CDS	1413291	1414553	1263	reverse	52.99	76.53	123.21	69.99	111.91
phosphoglycerol transferase CDS	1414812	1417760	2949	reverse	58.15	95.63	88.95	93.89	59.3
membrane protein CDS	1417757	1418377	621	reverse	53.74	121.81	132.03	122.22	130.3
transcriptional regulator CDS	1418377	1419486	1110	reverse	184.26	351.58	380.62	294.97	253.01
aldose 1-epimerase family protein CDS	1419619	1420500	882	reverse	329.54	290.6	293.34	347.89	397.46
sugar transporter CDS	1420785	1421648	864	reverse	91.73	145.94	154.73	197.06	125.7
hypothetical protein CDS	1421721	1422434	714	reverse	115.9	176.49	165.88	210.33	120.81
glycosyltransferase CDS	1422537	1423469	933	reverse	305.11	503.4	515.11	636.56	493.3
GtrA family protein CDS	1423489	1423926	438	reverse	148.43	308.27	343.27	435.9	259.38
30S ribosomal protein S14 CDS	1424102	1424359	258	forward	135.74	141.12	156.8	179.97	234.89
Abi family protein CDS	1424508	1425065	558	reverse	37.28	28.8	26.77	43.02	25.98
Abi family protein CDS	1425081	1425584	504	reverse	68.31	72.87	56.69	84.84	90.85
2,3-diphosphoglycerate-dependent phosphoglycerate mutase CDS	1425767	1426459	693	reverse	5059.15	5918.78	5963.79	5052.43	4392.47
hypothetical protein CDS	1426619	1427041	423	forward	122.24	73.91	65.61	67.89	87.48
hypothetical protein CDS	1427125	1427952	828	forward	571.35	381.79	320.89	338.13	380.84
hypothetical protein CDS	1427974	1428756	783	forward	196.74	144.69	125.35	138.32	145.17
Gfo/Idh/MocA family oxidoreductase CDS	1428768	1429730	963	forward	188.6	138.66	118.79	138.49	104.46
potassium transporter CDS	1429770	1431596	1827	reverse	46.56	79.27	93.01	87.02	97.26
phosphofructokinase CDS	1431686	1432516	831	reverse	87.64	146.82	172.73	128.99	153.73
lysozyme CDS	1432604	1434676	2073	reverse	610.3	674.63	751.64	1083.77	1034.01
muramidase CDS	1434733	1436616	1884	reverse	966.03	1064.91	1186.38	1308.79	1313.08
DUF2922 domain-containing protein CDS	1436820	1437059	240	reverse	5.81	6.81	5.53	7.78	3.71
hypothetical protein CDS	1437105	1437314	210	reverse	3.16	3.99	6.32	6.76	6.69
hypothetical protein CDS	1437501	1438538	1038	forward	416.71	415.98	395.34	397.07	388.71
hypothetical protein CDS	1438625	1439044	420	forward	828.49	968.06	990.54	881.51	823.26
potassium transporter Kup CDS	1439188	1441185	1998	forward	128.53	147.71	181.34	71.06	57.34
potassium transporter Kup CDS	1441337	1443388	2052	forward	37.97	104.07	121.76	146.49	138.66
phosphoenolpyruvate carboxykinase (ATP) CDS	1443483	1445141	1659	reverse	353.02	59.9	58.29	80.12	48.57
hypothetical protein CDS	1445330	1447051	1722	reverse	51.36	128.26	137.93	122.76	126.38
ABC transporter ATP-binding protein CDS	1447170	1448744	1575	reverse	34.72	77.34	84.36	80.74	108.4
ABC transporter ATP-binding protein CDS	1448745	1450334	1590	reverse	23.79	59.16	70.72	64.34	94.5
peptidase M13 CDS	1450491	1452440	1950	reverse	1905.65	1039.19	1130.88	932	680.71
PTS fructose transporter subunit IIABC CDS	1452527	1454458	1932	reverse	633.48	11.7	20.53	13.21	6.95
pfkB CDS	1454477	1455403	927	reverse	553.51	8.71	13.56	7.97	3.39
MurR/RpiR family transcriptional regulator CDS	1455528	1456286	759	forward	60.12	27.58	34.73	19.25	29.03
LPXTG cell wall anchor domain-containing protein CDS	1456380	1459253	2874	reverse	82.99	114.14	137.26	116.91	143.54
tagatose 1,6-diphosphate aldolase CDS	1459419	1460414	996	reverse	3976.18	134.61	157.16	119.95	62.45
MFS transporter CDS	1460533	1461750	1218	reverse	119.59	90.56	99.1	100.4	67.33
LPXTG cell wall anchor domain-containing protein CDS	1461862	1469793	7932	reverse	344.4	213.51	184.76	173.47	125.74
DUF438 domain-containing protein CDS	1473542	1474738	1197	reverse	161.52	114.87	87.62	192.95	73.84
DUF59 domain-containing protein CDS	1474735	1475328	594	reverse	177.22	150.41	116.76	231.91	121.9
nrdG CDS	1475384	1476097	714	reverse	1812.52	1347.64	980.05	2044.31	1227.97
anaerobic ribonucleoside-triphosphate reductase CDS	1476097	1478307	2211	reverse	1272.12	1016.3	805.67	1383.44	1027.61
hypothetical protein CDS	1478537	1478926	390	reverse	265.46	197.7	197.47	283.9	218.93
carboxylate--amine ligase CDS	1479036	1480367	1332	reverse	493.86	689	666.45	670.24	698.88
asnB CDS	1480397	1482346	1950	reverse	304.23	433.19	469.3	470.49	450.26
serine/threonine protein phosphatase CDS	1482407	1483801	1395	reverse	228.51	462.49	476.16	479.44	611.17
hypothetical protein CDS	1483854	1484336	483	reverse	351.22	649.51	753.07	665.7	571.45
phnE CDS	1484489	1485301	813	reverse	170.17	451.6	517.05	462.01	643.77
phnE CDS	1485301	1486104	804	reverse	178.24	505.58	608.83	476.87	877.69
phnC CDS	1486097	1486882	786	reverse	249.94	679.23	844.72	643.46	1258.31
phnD CDS	1486990	1487919	930	reverse	825.62	2634.83	3157.29	2757.61	3101.53
universal stress protein CDS	1488321	1488815	495	reverse	1515.37	1538.29	1295.54	1562.24	2115.16
tyrosine-protein phosphatase CDS	1488989	1489792	804	forward	26.16	49.05	60.03	63.88	83.99
GntR family transcriptional regulator CDS	1489799	1490524	726	forward	396.7	333.27	294.43	257.53	273.33
PTS sugar transporter subunit IIA CDS	1490571	1491131	561	reverse	161.24	150.02	169.15	145.02	147.34
nucleoside deoxyribosyltransferase CDS	1491216	1491692	477	forward	151.68	374.49	416.53	378.86	469.71
hypothetical protein CDS	1491786	1492799	1014	reverse	36.27	64.16	80.01	60.12	83.89
DUF4767 domain-containing protein CDS	1492820	1494001	1182	reverse	26.34	40.45	50.48	42.78	55
hypothetical protein CDS	1494177	1494563	387	reverse	50.8	40.29	38.2	38.28	23
PTS sugar transporter subunit IIA CDS	1494744	1495142	399	reverse	514.08	290.18	301.78	370.52	354.18
PTS system mannose/fructose/sorbose family transporter subunit IID CDS	1495166	1495984	819	reverse	546.78	272.49	278.34	355.82	265.43
PTS sugar transporter subunit IIC CDS	1495971	1496888	918	reverse	508.26	237.18	255.15	330.51	230.43
PTS mannose/fructose/sorbose transporter subunitIIB CDS	1496900	1497388	489	reverse	519.08	255.21	246.74	346.36	283.09
nagA CDS	1497528	1498685	1158	reverse	316.32	135.13	136.34	142.98	70.9
SIS domain-containing protein CDS	1498747	1499913	1167	reverse	176.69	77.31	72.63	137.99	85.06
GntR family transcriptional regulator CDS	1499934	1500653	720	reverse	235.77	109.16	106.9	198.65	199.6
DUF5110 domain-containing protein CDS	1500812	1503871	3060	forward	153.27	171.04	152.58	157.33	145.16
alpha/beta hydrolase CDS	1503972	1504790	819	reverse	114.05	143.29	137.59	125.4	115.92
YibE/F family protein CDS	1504812	1505573	762	reverse	59.52	72.74	83.21	80.35	88.67
YibE/F family protein CDS	1505570	1506676	1107	reverse	57.03	72.87	79.5	71.97	70.31
sodium:proton antiporter CDS	1506785	1508356	1572	forward	35.53	57.38	64.19	60.74	60.03
hypothetical protein CDS	1508390	1509109	720	reverse	267.39	407.52	461.02	500.15	429.97
D-alanine--D-alanine ligase CDS	1509139	1510224	1086	reverse	247.03	343.55	443.66	430.24	453.85
CAP domain-containing protein CDS	1510383	1511909	1527	forward	39.49	64.09	75.94	60.6	80.51
hypothetical protein CDS	1512138	1512977	840	reverse	118.46	105.03	111.28	127.1	126.91
TetR/AcrR family transcriptional regulator CDS	1512998	1513657	660	reverse	137.54	95.49	102	109.86	102.67
amino acid permease CDS	1513831	1515123	1293	reverse	7.74	10.08	10.78	15.91	17.25
CPBP family intramembrane metalloprotease CDS	1515303	1516529	1227	reverse	15.65	25.19	31.09	34.57	45.07
hypothetical protein CDS	1516686	1516982	297	reverse	58.5	102.04	133.23	121.9	223.76
CPBP family intramembrane metalloprotease CDS	1517132	1518316	1185	reverse	53.84	148.1	170.13	211.48	103.15
hypothetical protein CDS	1518417	1518644	228	reverse	82.51	165.8	217.61	250.2	139.67
ribose-phosphate pyrophosphokinase CDS	1518816	>1518920	>105	reverse	18.94	21.84	28.87	38.46	26.37
CPBP family intramembrane metalloprotease CDS	1518956	1519249	294	reverse	12.44	19.26	25.97	33.55	21.46
hypothetical protein CDS	1519231	1519998	768	reverse	10.03	20.38	21.67	30.47	25.62
hypothetical protein CDS	1520149	1520382	234	reverse	18.37	33.57	48.99	43.54	61.36
prs CDS	1520534	1521523	990	reverse	850.42	961.28	1006.95	748.42	581.29
hypothetical protein CDS	1521607	1521969	363	reverse	141.31	177.63	192.47	136.02	240.83
alpha/beta hydrolase CDS	1522058	1522720	663	reverse	148.16	179.87	188.99	224.64	188.78
glycosyltransferase family 2 protein CDS	1522745	1523575	831	reverse	168.76	257.09	270.41	282.79	426.47
DUF1002 domain-containing protein CDS	1523703	1524671	969	forward	258.93	342.27	333.78	207.77	278
ribonuclease CDS	1524830	1525585	756	reverse	44.03	56.18	68.88	77.12	135.23
alpha/beta hydrolase CDS	1525669	1526595	927	forward	47.03	56.98	67.27	63	67.57
zinc metallopeptidase CDS	1526619	1527326	708	forward	35.61	38.55	42.35	51.28	65.09
cls CDS	1527344	1528801	1458	forward	35.18	48.22	53.2	59.64	88.34
hypothetical protein CDS	1528886	1529440	555	reverse	154.25	205.42	180.59	160.67	97.11
NAD-dependent protein deacylase CDS	1529486	1530199	714	forward	103.6	116.81	121.69	87.31	103.38
methylated-DNA--[protein]-cysteine S-methyltransferase CDS	1530315	1530845	531	forward	104.52	133.04	146.66	159.37	130.96
DUF475 domain-containing protein CDS	1530832	1531614	783	forward	163.72	193.63	208.75	180	237.32
DUF488 family protein CDS	1531611	1531973	363	reverse	177.08	222.62	229.72	173.87	208.58
DNA-3-methyladenine glycosylase CDS	1532048	1532674	627	forward	33.21	46.52	54.81	46.67	56.53
transporter substrate-binding domain-containing protein CDS	1533011	1534624	1614	forward	350.74	102.88	160.41	77.49	85.19
amino acid ABC transporter ATP-binding protein CDS	1534614	1535372	759	forward	367.44	115.77	173.89	83.42	121.3
HNH endonuclease CDS	1535416	1536279	864	reverse	213.59	194.31	226.07	167.8	410.22
HD domain-containing protein CDS	1536347	1536991	645	reverse	201.06	163	197.39	143.75	346.79
beta-glucanase CDS	1537106	1538224	1119	reverse	3.45	3.78	4.43	4.81	5.44
glycosyltransferase CDS	1538234	1539541	1308	reverse	2.95	1.89	3.18	3.63	4.69
hypothetical protein CDS	1539674	1540534	861	reverse	3.77	1.85	2.93	4.03	8.55
hypothetical protein CDS	1540708	1540848	141	reverse	928.48	1238.17	1096.47	1899.82	2175.23
iron-sulfur cluster biosynthesis family protein CDS	1540927	1541337	411	reverse	428.21	124.19	111.57	156.72	126.71
cation transporter CDS	1541514	1542608	1095	forward	106.41	191.05	196.38	228.03	218.11
LemA family protein CDS	1542724	1543281	558	forward	246.91	343.28	393.11	267.93	335.1
htpX CDS	1543290	1544180	891	forward	287.37	341.06	376.91	309.35	361.81
AraC family transcriptional regulator CDS	1544218	1545147	930	reverse	243.56	113.46	96.99	121.22	83.07
cobalt ABC transporter permease CDS	1545385	1545942	558	forward	39.12	41.95	38.59	50.92	27.79
ABC transporter ATP-binding protein CDS	1545923	1547275	1353	forward	38.32	44.25	39.86	53.65	33.11
ABC transporter permease CDS	1547290	1547943	654	forward	31.39	45.46	35.63	50.64	41.07
rlmH CDS	1547944	1548423	480	reverse	44.53	68.04	84.51	88.07	136.27
PDZ domain-containing protein CDS	1548937	1550157	1221	reverse	666.22	606.42	680.96	268.92	128.8
MBL fold metallo-hydrolase CDS	1550244	1551041	798	reverse	169.67	102.02	93.93	113.52	54.7
hypothetical protein CDS	1551048	1551869	822	reverse	179.18	114.63	104.76	131.14	74.3
hypothetical protein CDS	1551859	1553187	1329	reverse	182.22	117.92	101.56	133.32	82.45
walK CDS	1553177	1555027	1851	reverse	285.51	171.08	129.88	179.52	116.27
response regulator transcription factor CDS	1555074	1555781	708	reverse	904.37	426.74	371.62	374.49	377.5
1-acyl-sn-glycerol-3-phosphate acyltransferase CDS	1556245	1557021	777	forward	101.85	75.8	57.85	70	68.83
glycosyltransferase family 8 protein CDS	1557024	1557848	825	forward	68.72	61.17	49.25	63.24	46.39
glycosyltransferase family 8 protein CDS	1557877	1558830	954	forward	66.97	75.09	69.22	83.32	71.59
glycosyltransferase family 8 protein CDS	1558843	1559793	951	forward	57.55	70.13	70.35	80.15	77.91
1-acyl-sn-glycerol-3-phosphate acyltransferase CDS	1559790	1560650	861	forward	59.02	74.78	74.18	79.19	68.5
MFS transporter CDS	1560838	1562184	1347	forward	255.05	38.06	30.43	34.59	9.56
MFS transporter CDS	1562209	1563564	1356	forward	187.07	31.6	24.04	25.74	9.61
linear amide C-N hydrolase CDS	1563582	1564532	951	forward	192.92	34.57	32.83	27.42	9.75
hypothetical protein CDS	1564594	1565196	603	reverse	134.96	139.47	153.74	145.99	120.74
prolyl aminopeptidase CDS	1565331	1566245	915	reverse	313.64	397.75	434.67	430.25	598.33
ubiE CDS	1566288	1567001	714	reverse	129.12	90.28	87.44	75.75	80.92
brnQ CDS	1567067	1568431	1365	reverse	22.24	47.05	65.5	42.06	73.91
flavocytochrome c CDS	1568523	1570373	1851	reverse	26.82	26.67	28.75	26.79	38.79
LysR family transcriptional regulator CDS	1570501	1571427	927	reverse	27.5	20.95	19.27	25.35	32.05
amino acid permease CDS	1571612	1573096	1485	reverse	7.87	19.07	40.34	18.5	98.6
hypothetical protein CDS	1573165	1575784	2620	reverse	39.27	59.16	68.39	55.54	69.37
D-2-hydroxyacid dehydrogenase CDS	1576041	1577054	1014	forward	6325.79	9892.74	10965.6	9387.98	8157.22
esterase CDS	1577130	1577693	564	forward	30.24	85.48	121.32	108.95	145.71
guanosine monophosphate reductase CDS	1577779	1578933	1155	forward	114	160.72	228.83	210.74	356.51
NAD(P)/FAD-dependent oxidoreductase CDS	1578979	1580310	1332	reverse	53	27.33	28.51	29.51	28.35
AI-2E family transporter CDS	1580552	1581601	1050	reverse	135.68	134.86	133.27	169.42	106.45
DUF3923 family protein CDS	1581717	1581968	252	forward	119.83	39.88	35.65	39.06	35.32
alpha/beta hydrolase CDS	1582012	1582899	888	reverse	81.06	54.29	53.88	62.09	45.13
DUF3427 domain-containing protein CDS	1582994	1585867	2874	reverse	70.66	51.14	44.96	56.89	26.05
xth CDS	1585901	1586728	828	reverse	757.76	466.97	368.41	479.03	283.06
GlsB/YeaQ/YmgE family stress response membrane protein CDS	1586864	1587130	267	reverse	29326.3	12440.8	10392.7	8494.04	2343.07
CsbD family protein CDS	1587165	1587329	165	reverse	31174.5	18548.9	14870.8	11170.9	6801.23
magnesium transporter CorA family protein CDS	1587621	1588547	927	forward	58.15	54.55	60.92	45.95	39.9
GTP-binding protein CDS	1588582	1590504	1923	reverse	46.6	51.84	57.06	40.41	51.51
hypothetical protein CDS	1590869	1591054	186	forward	169.6	366.4	403.34	285.64	446.19
DegV family protein CDS	1591166	1592005	840	forward	1748.28	1015.75	904.26	693.44	382.36
noncanonical pyrimidine nucleotidase, YjjG family CDS	1592041	1592748	708	reverse	334.04	235.15	193.8	199.04	98.19
DUF975 family protein CDS	1592888	1593577	690	forward	627.74	525.97	520.41	507.81	446.77
NADH-flavin reductase CDS	1593631	1594278	648	reverse	1183.5	722.74	602.81	617.04	429.64
GNAT family N-acetyltransferase CDS	1594430	1595593	1164	reverse	17.6	29.33	31.67	44.6	54.54
aldo/keto reductase CDS	1595837	1596874	1038	reverse	17.05	14.12	12.64	13.06	9.49
DUF3278 domain-containing protein CDS	1596924	1597442	519	reverse	51.66	36.23	38.89	41.06	41.81
transcriptional regulator CDS	1597445	1597639	195	reverse	33.41	33.33	33.03	31.22	48.58
HAD family hydrolase CDS	1598013	1598639	627	forward	16.19	8.52	10.09	11.85	9.72
methyltransferase CDS	1599107	1599808	702	forward	168.06	193.25	185.3	149.34	134.96
hypothetical protein CDS	1599915	1601933	2019	forward	128.81	146.16	164.28	311.67	360.5
DUF2974 domain-containing protein CDS	1602062	1603204	1143	forward	178.1	142.03	135.82	137.72	77.28
ROK family protein CDS	1603282	1604166	885	reverse	165.41	111.7	124.73	169.59	87.41
dnaB CDS	1604260	1605633	1374	reverse	91.34	80.12	91.58	107.89	65.61
50S ribosomal protein L9 CDS	1605636	1606091	456	reverse	334.97	389.11	404.9	431.59	565.73
diguanylate cyclase CDS	1606103	1608121	2019	reverse	212.95	234.7	248.28	275.18	275.82
magnesium transporter CorA family protein CDS	1608227	1609144	918	reverse	92.38	160.88	185.31	207.09	192.7
rpsR CDS	1609239	1609475	237	reverse	560.01	1666.09	1980.89	2333.51	2997.85
ssb CDS	1609500	1610018	519	reverse	479.65	1659.66	1906.48	2182.36	3653.11
30S ribosomal protein S6 CDS	1610052	1610348	297	reverse	565.17	2204.65	2643.18	2831.47	7844.41
gyrA CDS	1610535	1613024	2490	reverse	348.53	349.59	361.74	456.24	372.41
gyrB CDS	1613035	1615002	1968	reverse	404.48	377.08	374.14	528.09	353.79
recF CDS	1615003	1616127	1125	reverse	556.27	499.42	461.27	663.28	533.94
yaaA CDS	1616131	1616346	216	reverse	799.87	808.62	791.87	1006.41	1172.07
dnaN CDS	1616558	1617688	1131	reverse	419.15	576.97	584.11	574.43	591.54
dnaA CDS	1617873	1619237	1365	reverse	98	166.34	179.6	173.29	303.82
50S ribosomal protein L34 CDS	1619721	1619861	141	forward	338.68	659.1	754.94	1014.25	1535.86
rnpA CDS	1619910	1620278	369	forward	473.36	996.93	1161.39	1511.9	2825.83
membrane protein insertase YidC CDS	1620280	1621155	876	forward	297.77	549.45	656.2	912.1	1092.91
mnmE CDS	1621264	1622649	1386	forward	22.51	40.98	42.31	83.24	94.77
mnmG CDS	1622657	1624552	1896	forward	31.81	48.75	52.1	94.14	101.07
spxB CDS	1624805	1626616	1812	forward	3903.74	573.99	442.78	779	374.29
ABC transporter ATP-binding protein CDS	1626939	1628552	1614	forward	26.09	39.85	41.63	56.28	62.47
gndA CDS	1628745	1630133	1389	forward	363.51	465.36	592.93	540.72	541.5
ClC family H(+)/Cl(-) exchange transporter CDS	1630224	1631777	1554	forward	61.03	87	99.12	111.73	112.4
cysteine hydrolase CDS	1631838	1632389	552	reverse	173.56	215.42	236.26	219.11	321.58
MFS transporter CDS	1632661	1633920	1260	reverse	6.19	8.8	9.01	13.87	15.29
Rgg/GadR/MutR family transcriptional regulator CDS	1633998	1634864	867	forward	8.15	15.78	14.27	20.43	34.58
ssb CDS	1635053	1635385	333	reverse	1.44	2.81	3.85	3.78	2.26
YvrJ family protein CDS	1635440	1635585	146	reverse	1.41	1.78	2.73	1.11	2.17
hypothetical protein CDS	1636454	1637011	558	reverse	653.58	234.47	129.85	309.64	208.7
Crp/Fnr family transcriptional regulator CDS	1637156	1637806	651	forward	13.59	14.85	16.73	15.12	18.11
MutS family ATPase CDS	1637863	1639740	1878	reverse	71.41	78.62	80.23	70.08	64.62
iron-sulfur cluster biosynthesis family protein CDS	1639953	1640351	399	reverse	442.23	260.2	271.72	186.66	73.12
MFS transporter CDS	1640405	1641748	1344	reverse	8.35	16.36	13.81	30.02	21.27
N-acetyltransferase CDS	1641986	1642426	441	forward	38.31	48.6	56.86	33.04	83.51
aluminum resistance protein CDS	1642493	1643761	1269	reverse	206.78	386.66	394.4	299.09	436.86
putative ornithine decarboxylase CDS	1643765	1645864	2100	reverse	37.18	181.1	239.46	113.69	367.63
APC family permease CDS	1646108	1647592	1485	forward	9.39	48.15	102.86	76.42	273.92
copper-translocating P-type ATPase CDS	1647790	1649724	1935	reverse	36.76	34.43	36.09	34.94	43.45
cupredoxin domain-containing protein CDS	1649724	1650011	288	reverse	25.08	24.65	28.28	28.61	43.95
cupredoxin domain-containing protein CDS	1650029	1650406	378	reverse	29.51	31.12	35.48	32.27	55.99
CopY/TcrY family copper transport repressor CDS	1650419	1650853	435	reverse	12.4	18.2	19.94	17.59	39.88
hypothetical protein CDS	1651012	1651569	558	forward	12.29	23.55	34.54	17.89	36.83
hypothetical protein CDS	1651590	1652135	546	forward	12.73	17.78	23.91	16.06	18.11
LacI family transcriptional regulator CDS	1652192	1653142	951	reverse	12.07	13.25	14.08	16.43	20.15
gtfA CDS	1653312	1654754	1443	forward	4.23	2.6	2.79	3.77	2.78
PTS beta-glucoside transporter subunit EIIBCA CDS	1654786	1656684	1899	forward	8.35	7.68	8.41	9.37	6.6
peptide deformylase CDS	1656728	1657141	414	reverse	20.15	27.02	31.43	36.47	38.65
NCS2 family permease CDS	1657282	1658595	1314	reverse	6.61	13.54	20.18	29.61	35.79
phosphoribosyl-ATP pyrophosphohydrolase CDS	1658858	1659157	300	reverse	129	1033.02	1114.7	1198.13	767.15
NCS2 family permease CDS	1659168	1660478	1311	reverse	149.45	1079.89	1222.33	1089.88	1045.9
MerR family transcriptional regulator CDS	1660783	1661490	708	forward	6.39	8.5	11.63	11.24	7.65
putative holin-like toxin CDS	1661651	1661761	111	reverse	66.31	72.57	63.8	94.7	93.73
hypothetical protein CDS	1662013	1662195	183	reverse	52.71	71.69	55.63	76.3	59.66
NCS2 family permease CDS	1662425	1663735	1311	reverse	51.82	273.39	252.23	771.87	321.41
lactate oxidase CDS	1663975	1665213	1239	forward	1168.47	325.47	241.41	266.86	141.83
deoxynucleoside kinase CDS	1665334	1666008	675	reverse	695.13	716.16	775.31	859.52	632.51
deoxynucleoside kinase CDS	1666030	1666680	651	reverse	436.19	670.07	749.1	726.27	922.25
nagB CDS	1666863	1667582	720	reverse	182.37	43.89	38.57	156.63	20.55
aldo/keto reductase CDS	1667712	1668551	840	forward	201.16	140.19	137.92	116.95	110.2
Rpn family recombination-promoting nuclease/putative transposase CDS	1668650	1669510	861	reverse	58.12	61.16	49.86	64.79	60.65
sulfite exporter TauE/SafE family protein CDS	1669602	>1669739	>138	reverse	14.41	17.34	14.11	34.56	14.91
PTS N-acetylgalactosamine transporter subunit IIB CDS	1670087	1671304	1218	forward	38.62	26.55	29.07	34.06	40.4
PTS N-acetylgalactosamine transporter subunit IIC CDS	1671347	1672153	807	forward	28.55	19.94	21.88	25.65	25.69
PTS N-acetylgalactosamine transporter subunit IID CDS	1672143	1672943	801	forward	33.99	34.62	41.58	38.1	39.21
PTS sugar transporter CDS	1672954	1673376	423	forward	53.18	59.34	72.35	67.31	77.06
sulfite exporter TauE/SafE family protein CDS	1673475	1674236	762	reverse	7.5	14.57	16.9	15.34	17.81
murQ CDS	1674310	1675203	894	reverse	11.89	9.46	8.94	8.88	10.46
serine hydrolase CDS	1675219	1675950	732	reverse	9.49	6.1	6.62	7.04	6.19
dipeptide epimerase CDS	1675955	1677010	1056	reverse	10.13	6.27	7.4	7.4	7.55
serine hydrolase CDS	1677007	1678038	1032	reverse	18.58	7.48	8.99	9.46	9.7
PTS mannose/fructose/sorbose transporter subunitIIB CDS	1678050	1678529	480	reverse	25.91	10.8	10.51	11.92	12.16
PTS system mannose/fructose/sorbose family transporter subunit IID CDS	1678542	1679390	849	reverse	22.21	9.25	8.42	10.66	7.57
PTS sugar transporter subunit IIC CDS	1679383	1680255	873	reverse	21.84	8.02	7.22	9.86	7.64
LPXTG cell wall anchor domain-containing protein CDS	1680530	1682455	1926	reverse	427.33	140.75	164.56	124.96	149.93
alpha/beta fold hydrolase CDS	1682732	1683616	885	reverse	148.73	126.48	126.03	122.77	106.11
BMP family ABC transporter substrate-binding protein CDS	1683780	1684853	1074	reverse	31.8	79.79	82.55	137.16	112.8
phnD CDS	1684947	1685879	933	reverse	511.04	2683.48	2461.56	5126.71	2884.53
extracellular solute-binding protein CDS	1686209	1687462	1254	forward	10.68	36.6	38.72	91.4	108.07
hypothetical protein CDS	1687628	1687900	273	forward	50.41	64.78	52.12	72.11	31.66
prenyltransferase CDS	1687954	1688880	927	reverse	131.04	176.18	156.89	212.06	182.64
cydC CDS	1688901	1690646	1746	reverse	75.83	52.82	46.5	82.98	49.82
cydD CDS	1690643	1692460	1818	reverse	112.57	58.06	51.59	89.52	60.59
cydB CDS	1692479	1693501	1023	reverse	1287.28	480.86	440.31	734.91	499.63
cytochrome ubiquinol oxidase subunit I CDS	1693501	1694892	1392	reverse	1050.79	382.46	341.05	565.03	478.87
ABC transporter ATP-binding protein/permease CDS	1695055	1697394	2340	reverse	205.82	103.81	99.12	103.99	61.73
membrane protein CDS	1697407	1698528	1122	reverse	182.75	95.98	67.53	68.95	36.17
CPBP family intramembrane metalloprotease CDS	1698609	1699256	648	forward	456.02	253.05	190.26	174.37	100.21
DUF1440 domain-containing protein CDS	1699273	1699782	510	reverse	1074.88	709.23	632.23	503.2	438.82
PTS galactitol transporter subunit IIC CDS	1699829	1701283	1455	reverse	146.87	134.81	136.19	101.12	56.03
PTS galactitol transporter subunit IIC CDS	1701399	1702850	1452	reverse	27.06	35.69	38.26	34.34	36.36
DUF969 domain-containing protein CDS	1703014	1703688	675	forward	208.48	310.13	360.94	269.56	189.03
DUF979 domain-containing protein CDS	1703690	1704613	924	forward	229.81	380.19	398.06	299.53	228.89
pcp CDS	1704632	1705279	648	forward	328.99	534.13	615.34	436.78	372.41
hypothetical protein CDS	1705299	1705541	243	forward	131.51	157.38	176.22	168.36	40.45
hypothetical protein CDS	1705591	1705761	171	forward	3.07	2.8	4.92	5.46	5.09
Rgg/GadR/MutR family transcriptional regulator CDS	1705878	1706726	849	forward	5.22	7.21	7.35	8.87	10.25
hypothetical protein CDS	1707223	1707438	216	forward	4.23	14.22	13.01	15.6	16.48
XRE family transcriptional regulator CDS	1707554	1708414	861	reverse	4.67	8.04	9.46	10.14	11.39
ABC transporter ATP-binding protein CDS	1708516	1710093	1578	forward	7.87	11.74	13.11	13.37	16.47
hypothetical protein CDS	1710094	1710747	654	forward	13.35	19.82	20.98	22.43	21.08
cation:proton antiporter CDS	1710806	1711966	1161	reverse	23.06	59.52	67.25	83.71	127.48
cadA CDS	1712133	1714010	1878	reverse	168.91	181.83	186.91	276.71	279.14
CBS domain-containing protein CDS	1714089	1714577	489	reverse	150.95	145.89	137.26	155.67	65.4
hypothetical protein CDS	1714914	1715198	285	reverse	17.33	25.05	28.58	46.14	26.65
hypothetical protein CDS	1715501	1715812	312	forward	10.55	8.95	6.38	37.86	15.21
hypothetical protein CDS	1716169	1717320	1152	forward	30.54	37.11	43.24	41.66	58.65
hypothetical protein CDS	1717322	1717609	288	forward	44.69	42.37	49.1	58.98	45.46
dltX CDS	1717747	1717905	159	forward	64.12	179.32	205.3	450.93	809.06
dltA CDS	1717926	1719434	1509	forward	92.69	177.44	214.22	477.3	601.84
dltB CDS	1719431	1720654	1224	forward	143.95	234.96	265.89	554.44	615.03
dltC CDS	1720685	1720924	240	forward	406.33	496.72	551.6	765.24	996.43
dltD CDS	1720917	1722218	1302	forward	345.31	405.02	433.1	609.15	796.1
serine hydrolase CDS	1722245	1723171	927	forward	278.78	327.32	349.95	548.41	522.84
MFS transporter CDS	1723410	1724609	1200	reverse	41.45	53.24	42.01	79.23	66.04
hypothetical protein CDS	1724727	1724963	237	reverse	429.6	438.31	352.96	390.72	313.54
PTS sugar transporter subunit IIC CDS	1725131	1726450	1320	forward	55.94	78.11	82.8	66.23	73.66
alpha/beta hydrolase CDS	1726440	1727354	915	forward	72.15	96.34	93.43	83.48	107.69
ATP-dependent Clp protease ATP-binding subunit CDS	1727608	1729725	2118	forward	1349.76	1701.82	1668.17	1164.97	1223.05
amino acid permease CDS	1729858	1731258	1401	forward	39.68	47.45	61.76	47.8	72.68
PTS mannose transporter subunit IIAB CDS	1731527	1732525	999	forward	3828.21	1927.79	2092.4	2480.49	2638.13
PTS mannose/fructose/sorbose transporter subunitIIC CDS	1732547	1733350	804	forward	3860.48	2547.77	2665.29	3511.98	2734.53
PTS mannose/fructose/sorbose transporter family subunit IID CDS	1733379	1734308	930	forward	4690.55	3661.32	3806.3	5235	4004.37
DUF956 family protein CDS	1734371	1734733	363	forward	1525.16	1245.09	1163.21	1717.02	776.65
amino acid permease CDS	1734891	1736282	1392	forward	10.56	10.77	14.37	20.02	26.9
amino acid permease CDS	1736272	1737654	1383	forward	9.31	13.84	17.99	23.11	45.15
gamma-glutamyl-gamma-aminobutyrate hydrolase family protein CDS	1737816	1738541	726	forward	71.25	117.27	167.56	145.19	410.78
APC family permease CDS	1738559	1739959	1401	forward	72.23	117.07	165.91	158.1	287.91
CPBP family intramembrane metalloprotease CDS	1740054	1741274	1221	forward	101.98	122.23	133.31	134.14	119.47
aspartate--ammonia ligase CDS	1741304	1742314	1011	reverse	77.67	227.88	383.53	143.68	133.25
DMT transporter permease CDS	1742732	1743625	894	forward	29.64	34.01	34.43	36.5	34.82
amino acid permease CDS	1743686	1745074	1389	reverse	82.98	77.92	76.13	81.13	48.4
cobalamin biosynthesis protein CobQ CDS	1745055	1745738	684	reverse	215.79	197.37	228.97	178.96	258.02
thiD CDS	1745811	1746629	819	reverse	122.25	108.19	123.11	91.71	130.65
tyrosine-protein phosphatase CDS	1746846	1747622	777	forward	214.8	82.37	75.88	80	43.38
RNA polymerase subunit sigma-54 CDS	1747666	1748916	1251	reverse	34.59	19.78	19.85	26.56	21.68
PRD domain-containing protein CDS	1749004	1751550	2547	forward	15.63	18.12	20.78	20.76	26.29
PTS mannose transporter subunit IIAB CDS	1751705	1752133	429	forward	176.53	52.38	35.39	76.4	64.73
PTS mannose/fructose/sorbose transporter subunitIIB CDS	1752156	1752650	495	forward	168.1	34.4	30.89	54.12	16.78
PTS sugar transporter subunit IIC CDS	1752664	1753479	816	forward	141.95	29.42	24.65	48	15.2
PTS system mannose/fructose/sorbose family transporter subunit IID CDS	1753476	1754330	855	forward	138.41	33.63	27.85	48.3	22.07
ChbG/HpnK family deacetylase CDS	1754355	1755143	789	forward	140.31	49.48	48.16	57.33	38.03
LacI family transcriptional regulator CDS	1755222	1756208	987	reverse	44.61	66.18	85	64.99	125.16
sucrose-6-phosphate hydrolase CDS	1756219	1757688	1470	reverse	30.91	29.34	40.05	23.94	39.42
PTS beta-glucoside transporter subunit IIBCA CDS	1757927	1759870	1944	forward	14	8.02	10.75	6.94	6.45
O-acetyl-ADP-ribose deacetylase CDS	1759976	1760482	507	forward	33.41	40.11	44.26	34.18	36.09
ABC transporter ATP-binding protein CDS	1760502	1762103	1602	forward	42.81	62.98	66.92	61.87	66.09
gamma-glutamyl-gamma-aminobutyrate hydrolase CDS	1762154	1762837	684	reverse	51.23	70.86	78.98	81.29	100.02
MFS transporter CDS	1762859	1764073	1215	reverse	48.79	69.76	84.82	73.21	135.88
hypothetical protein CDS	1764250	1765122	873	forward	90.21	92.29	118.64	57.6	63.28
type I 3-dehydroquinate dehydratase CDS	1765183	1765605	423	forward	61.01	72.78	82.87	74.7	77.76
DUF4931 domain-containing protein CDS	1765666	1766535	870	forward	81.85	79.07	85.09	90.76	105.8
MurR/RpiR family transcriptional regulator CDS	1766585	1767436	852	forward	83.52	91.81	105.95	103.14	152.52
serine hydrolase CDS	1767645	1768406	762	forward	42.48	48.43	62.27	51	88.67
glycerophosphodiester phosphodiesterase CDS	1768475	1770265	1791	forward	17.18	26.21	30.87	27.82	28.83
haloacid dehalogenase-like hydrolase CDS	1770375	1771284	910	forward	66.27	63.58	68.34	92.75	67.6
hypothetical protein CDS	1771339	1772028	690	reverse	142.06	226.46	236.6	221.35	164.08
hypothetical protein CDS	1772142	1772501	360	forward	64.32	74.71	74.94	98.71	63.07
yaaA CDS	1772491	1773249	759	forward	80.57	101.74	88.7	117.59	88.29
DUF975 family protein CDS	1773303	1773905	603	forward	88.9	117.85	105.44	133.57	90.04
alpha/beta fold hydrolase CDS	1773946	1774728	783	reverse	464.11	357.95	301.6	225.69	213.98
histidine phosphatase family protein CDS	1774816	1775442	627	forward	95.52	132.29	126.46	148.4	235.42
histidine phosphatase family protein CDS	1775452	1776051	600	forward	267.23	260.36	223.85	292.36	228.31
TetR/AcrR family transcriptional regulator CDS	1776173	1776694	522	forward	53.38	30.44	26.67	28.57	27.09
ABC transporter permease CDS	1776701	1777753	1053	forward	63.82	33.55	31.78	30.91	28.46
ABC transporter ATP-binding protein CDS	1777771	1778448	678	forward	84.86	49.38	39.79	40.32	38.27
PRD domain-containing protein CDS	1778597	1779445	849	forward	8.8	9.14	10.11	10.25	11.56
PTS beta-glucoside transporter subunit IIBCA CDS	1779442	1781316	1875	forward	5.08	3.91	3.34	4.85	3.79
glycosyl hydrolase family protein CDS	1781328	1782806	1479	forward	8.64	9.77	11.24	13.76	14.94
C69 family dipeptidase CDS	1782856	1784268	1413	reverse	85.35	125.78	122.7	114.21	116.6
hypothetical protein CDS	1784348	1784590	243	forward	187.01	247.06	265.29	214.46	261.93
TetR/AcrR family transcriptional regulator CDS	1784734	1785357	624	forward	3031.25	1967.33	2040.27	1910.88	2103.7
NAD(P)H-dependent oxidoreductase CDS	1785493	1786035	543	forward	617.88	584.9	630.2	535.15	678.85
NAD(P)H-dependent oxidoreductase CDS	1786047	1786601	555	forward	610.53	655.78	695.13	550.6	854.76
DUF871 domain-containing protein CDS	1786731	1787771	1041	forward	140.78	104.77	104.06	103.32	145.01
tyrosine-protein phosphatase CDS	1787782	1788585	804	forward	304.19	239.34	229.48	231.66	153.53
FAD:protein FMN transferase CDS	1788582	1789508	927	forward	324.82	241.43	240.66	217.84	193.33
CvpA family protein CDS	1789549	1790085	537	reverse	169.25	181.19	230.08	136.08	187.25
rsmG CDS	1790284	1791003	720	forward	166.75	285.81	316.09	342.99	338.11
noc CDS	1791026	1791907	882	forward	161.36	283.12	311.05	346.16	375.12
ParA family protein CDS	1791922	1792695	774	forward	129.24	196.22	233.71	236.55	191.96
ParB/RepB/Spo0J family partition protein CDS	1792679	1793560	882	forward	181.16	274.03	302.87	304.77	305.2
DUF951 domain-containing protein CDS	1793581	1793829	249	forward	185.17	298.68	337.46	321.19	670.65
ychF CDS	1793853	1794953	1101	forward	210.8	326.48	349.94	374.57	355.96
DUF1129 domain-containing protein CDS	1794965	1795798	834	forward	286.95	482.64	492.6	501.09	641.29
ABC transporter ATP-binding protein CDS	1795936	1797666	1731	forward	355.2	303.03	284.45	296.75	238.12
ABC transporter ATP-binding protein CDS	1797680	1799530	1851	forward	353.7	299.58	283.31	296.94	218.42
response regulator transcription factor CDS	1799681	1800367	687	forward	311.28	330.19	357.27	228.66	300.74
HAMP domain-containing histidine kinase CDS	1800373	1801518	1146	forward	253.51	258.17	281.24	203.06	274.35
UDP-N-acetylmuramoyl-L-alanyl-D-glutamate--2, 6-diaminopimelate ligase CDS	1801568	1803139	1572	forward	365.69	493.95	558.55	438.6	535.62
aspartate/glutamate racemase family protein CDS	1803142	1803891	750	forward	310.4	435.27	472.67	389.34	394.23
ABC transporter ATP-binding protein CDS	1804012	1804908	897	forward	33.87	53.21	55.56	55.84	80.26
ABC transporter permease CDS	1804901	1806127	1227	forward	31.56	47.87	49.09	57.92	55.03
DUF4968 domain-containing protein CDS	1806220	1808523	2304	forward	62.04	70.38	78.21	74.53	66.44
DeoR/GlpR transcriptional regulator CDS	1808690	1809448	759	forward	85.23	103.84	141.62	108.47	146.45
pfkB CDS	1809445	1810359	915	forward	94.11	108.98	153.12	117.61	156.78
PTS fructose transporter subunit IIC CDS	1810400	1812385	1986	forward	106.18	124.05	164.61	127.59	102.61
YSIRK signal domain/LPXTG anchor domain surface protein CDS	1812731	1819369	6639	forward	20.58	21.38	27.66	20.31	16.32
HAD family hydrolase CDS	1819475	1820260	786	forward	52.93	94.77	114.85	95.3	99.57
ArsR family transcriptional regulator CDS	1820291	1820569	279	forward	76.2	129.64	151.34	155.88	124.91
metal ABC transporter substrate-binding protein CDS	1820828	1821727	900	forward	788.9	244.14	181.66	196.71	178.43
ATP-binding cassette domain-containing protein CDS	1821762	1822421	660	forward	880.29	234.13	185.79	204.69	195.72
metal ABC transporter permease CDS	1822421	1823212	792	forward	721.92	193.12	151.64	196.53	152.04
lactate permease CDS	1823319	1824842	1524	forward	72.66	48.68	44.96	84.65	66.53
Rpn family recombination-promoting nuclease/putative transposase CDS	1824987	1825859	873	forward	62.29	57.39	55.72	52.37	52.13
pepF CDS	1825918	1827729	1812	reverse	89.51	119.44	165.88	125.85	249.1
LytR family transcriptional regulator CDS	1827893	1829017	1125	forward	38.85	86.7	123.14	79.59	90.16
hypothetical protein CDS	1829122	1829391	270	reverse	39.28	26.14	30.33	16.84	16.7
hypothetical protein CDS	1829614	1830006	393	forward	30.83	59.92	76.53	63.88	86.81
ABC-F family ATP-binding cassette domain-containing protein CDS	1830015	1831562	1548	forward	38.85	72.72	80.29	72.19	99.07
threonine/serine exporter CDS	1831585	1832367	783	forward	39.18	64.6	73.51	75.52	69.57
threonine/serine exporter CDS	1832367	1832837	471	forward	47.61	73.23	79.5	81.95	83.36
toxin-antitoxin addiction module regulator MazE CDS	1833068	1833319	252	forward	85.99	108.32	110.65	78.84	100.86
type II toxin-antitoxin system PemK/MazF family toxin CDS	1833306	1833647	342	forward	128.67	169.59	174.78	117.79	117.52
hypothetical protein CDS	1833733	1834224	492	forward	94.69	151.4	139.53	121.18	78.59
ribonucleotide-diphosphate reductase subunit beta CDS	1834250	1835194	945	reverse	152.4	294.8	267.97	331.53	277.61
nrdI CDS	1835187	1835648	462	reverse	148.29	290.27	288.32	294.3	295.44
hypothetical protein CDS	1835791	1836417	627	forward	180.69	229.05	212.69	233.94	167.69
O-antigen ligase domain-containing protein CDS	1836483	1838012	1530	reverse	63.41	134.38	148.5	132.6	153.15
DUF2187 domain-containing protein CDS	1838065	1838355	291	reverse	97.72	204.87	223.28	152.45	301.03
guanylate kinase CDS	1838446	1839003	558	forward	18.8	40.66	49.65	49.61	62.63
peptidoglycan endopeptidase CDS	1839147	1840364	1218	forward	1758.88	3296.29	4242.25	2160.1	4211.98
hypothetical protein CDS	1840467	1841675	1209	forward	70.26	81.73	85.06	80.1	54.17
hflX CDS	1841717	1842997	1281	reverse	621.5	417.23	373.04	387.46	158.52
amino acid permease CDS	1843790	1845232	1443	reverse	285.09	444.29	434.63	367.08	530.31
ABC transporter ATP-binding protein CDS	1845467	1846213	747	forward	333.47	276.15	112.4	1129.24	178.8
ABC transporter permease CDS	1846233	1848101	1869	forward	228.84	181.28	83.51	664.04	82.71
histidine phosphatase family protein CDS	1848142	1848792	651	reverse	107.13	90.41	69.38	136.01	58.24
hypothetical protein CDS	1848835	1849050	216	reverse	38.63	36.28	15.06	99.03	20.51
hypothetical protein CDS	1849151	1849495	345	forward	182.41	113.16	95.77	132	38.58
xth CDS	1849545	1850351	807	forward	1024.82	466.79	357.37	330.2	138.35
PTS sugar transporter subunit IIABC CDS	1850414	1852489	2076	reverse	9.51	6.69	5.86	9.45	5.7
N-acetylmannosamine-6-phosphate 2-epimerase CDS	1852517	1853209	693	reverse	8.08	8.78	7.44	10.98	7.85
MurR/RpiR family transcriptional regulator CDS	1853341	1854159	819	forward	54.59	27.73	29.91	40.79	30.11
cation-translocating P-type ATPase CDS	1854412	1857086	2675	reverse	107.74	125.47	104.77	63.27	55.14
hypothetical protein CDS	1857282	1857464	183	forward	61.58	46.63	37.85	46.24	34.69
matrixin family metalloprotease CDS	1857492	1858136	645	reverse	155.69	160.37	161.16	80.51	136.24
ATP-dependent DNA helicase CDS	1858305	1860599	2295	forward	420.47	204.68	177.72	216.2	145.96
ATP-binding protein CDS	1860651	1861838	1188	reverse	110.72	66.78	56.22	63.2	36.86
family C39 peptidase CDS	1862066	1862788	723	forward	85.87	55.24	42.52	58.44	35.97
SGNH/GDSL hydrolase family protein CDS	1862828	1863400	573	reverse	169.55	144.41	120.42	123.96	160.2
type I pantothenate kinase CDS	1863490	1864341	852	forward	63.91	192.08	203.25	244.48	341.99
efp CDS	1864351	1864923	573	forward	125.51	355.24	376.45	417.13	459.74
PRD domain-containing protein CDS	1866275	1867117	843	forward	251.18	174.46	166.41	183.44	120.83
PTS beta-glucoside transporter subunit EIIBCA CDS	1867244	1869262	2019	forward	150.62	55.19	55.21	56.46	20.76
glycosyl hydrolase family protein CDS	1869325	1870800	1476	forward	187.68	59.78	57.09	62.02	21.11
hypothetical protein CDS	1871194	1871535	342	forward	477.37	505.69	471.34	409.55	379.15
DMT transporter permease CDS	1871761	1872690	930	forward	9.44	12.97	15.23	15.71	22.37
ATP-binding protein CDS	1872756	1873859	1104	reverse	1.7	4.61	5.69	5.26	6.84
oligopeptide ABC transporter substrate-binding protein CDS	1874076	1875830	1755	forward	1293.26	3468.97	4188.93	3419.59	2823.04
excinuclease ABC subunit UvrA CDS	1876049	1878562	2514	forward	23.2	33.86	37.81	45.3	46.73
hypothetical protein CDS	1878640	1879035	396	forward	95.25	84.64	80.64	103.31	50.65
YSIRK-type signal peptide-containing protein CDS	1879231	1885593	6363	forward	169.04	155.77	164.44	180.73	186.58
LPXTG cell wall anchor domain-containing protein CDS	1885759	1888998	3240	forward	123.03	115.84	130.47	142.22	126.49
S-ribosylhomocysteine lyase CDS	1889083	1889559	477	reverse	50.18	78.71	84.11	79.13	151.47
vitamin B12 independent methionine synthase CDS	1889589	1890689	1101	reverse	48.9	67.57	73.33	67.13	132.36
cation:dicarboxylase symporter family transporter CDS	1891207	1892595	1389	reverse	6.35	12.2	12.91	25.68	22.16
oxidoreductase CDS	1893005	1893742	738	forward	1376.33	409.09	338.4	434.99	260.85
hypothetical protein CDS	1893829	1894131	303	reverse	94.23	129.96	107.15	115.13	208.49
mscL CDS	1894247	1894624	378	reverse	31.87	21.78	26.11	27.27	20.04
YSIRK-type signal peptide-containing protein CDS	1894758	1899848	5091	reverse	9.8	9.57	10.57	12.76	18.94
membrane protein CDS	1900344	1901114	771	forward	339.24	704.34	650.1	1350.48	990.34
oxidoreductase CDS	1901186	1901722	537	forward	38.65	48.08	44.26	72.75	63.06
pepT CDS	1901792	1903069	1278	forward	50.67	54.75	58.01	61.96	64.69
DUF3290 domain-containing protein CDS	1903075	1903524	450	forward	39.06	41.83	46.87	46.18	29.05
DUF421 domain-containing protein CDS	1903532	1904167	636	forward	61.35	68.72	62.81	73.52	88.72
hypothetical protein CDS	1904182	1904991	810	forward	201.33	173.17	168.08	151.2	174.47
DNA polymerase III subunit epsilon CDS	1904995	1905957	963	forward	221.02	185.66	173.3	164.14	152.09
low temperature requirement protein A CDS	1905982	1907107	1126	reverse	178.14	174.79	138.78	213.68	151.45
aldo/keto reductase CDS	1907128	1907952	825	reverse	286.98	273.77	228.36	299.68	257.55
DNA-entry nuclease CDS	1908089	1908937	849	forward	36.73	34.19	36.28	40.95	60.22
C69 family dipeptidase CDS	1908958	1910391	1434	forward	271.95	301.76	321.49	321.88	345.49
ABC transporter ATP-binding protein CDS	1910702	1911787	1086	forward	474.81	653.86	672.81	652.2	720.45
sugar ABC transporter permease CDS	1911787	1912650	864	forward	478.94	592.55	644.88	593.28	798.95
carbohydrate ABC transporter permease CDS	1912652	1913482	831	forward	506.46	661.38	662.76	651.2	776.75
MBL fold metallo-hydrolase CDS	1913466	1914767	1302	forward	634.41	721.68	668.12	665.78	749.6
extracellular solute-binding protein CDS	1914811	1916115	1305	forward	1444.84	2052.14	2258.45	1695.19	1744.34
DUF1304 domain-containing protein CDS	1916182	1916550	369	reverse	46.52	57.22	57.69	49.99	57.51
MarR family transcriptional regulator CDS	1916695	1917153	459	forward	23.71	25.37	29.75	31.52	27.36
GNAT family N-acetyltransferase CDS	1917131	1917679	549	forward	22.94	20.16	24.27	30.53	22.3
GNAT family N-acetyltransferase CDS	1917679	1918119	441	forward	29.7	28.89	34.02	35.71	35.48
N-acetylglucosamine kinase CDS	1918170	1919096	927	reverse	148.01	246.83	347.14	290.39	448.3
serine hydrolase CDS	1919282	1920226	945	forward	60.81	114.31	128.87	118.91	179.31
TetR/AcrR family transcriptional regulator CDS	1920349	1920921	573	forward	28.72	58.35	68.9	80.15	148.08
membrane protein CDS	1920939	1924685	3747	forward	28.79	52.24	60.86	71.34	115.54
Cof-type HAD-IIB family hydrolase CDS	1924769	1925572	804	reverse	27.21	37.27	41.12	25.8	39.31
DedA family protein CDS	1925709	1926404	696	forward	87.59	70.16	65.82	67.65	52.35
zinc ribbon domain-containing protein CDS	1926477	1927487	1011	forward	118.64	134.05	141.6	128.69	114.76
NAD-dependent succinate-semialdehyde dehydrogenase CDS	1927539	1928912	1374	reverse	114.75	52.5	47.51	61.8	45.52
XRE family transcriptional regulator CDS	1929013	1929855	843	reverse	126.93	158.11	157.9	154.26	162.52
alpha/beta hydrolase CDS	1929860	1930648	789	reverse	128.58	181.01	183.77	182.23	179.66
TVP38/TMEM64 family protein CDS	1930814	1931413	600	forward	36.12	50.51	57.8	42.79	65.01
N-acetyltransferase CDS	1931413	1931967	555	forward	72.99	92.18	97.97	77.55	134.07
serine--tRNA ligase CDS	1932179	1933489	1311	forward	324.39	377.94	360.5	456.61	458.82
bacteriocin immunity protein CDS	1935710	>1935778	>69	reverse	77.52	93.14	87.02	89.61	181.16
hypothetical protein CDS	1936233	1936448	216	reverse	67.63	68.22	92.21	108.04	80.85
ATPase CDS	1936455	1937240	786	reverse	63.37	65.73	82.83	102.6	101.94
replication initiator protein A CDS	1937825	1938913	1089	forward	63.14	71.73	71.37	90.16	96.08
hypothetical protein CDS	1939075	1939326	252	forward	71.93	84.42	80.97	116.77	129.35
hypothetical protein CDS	1939323	1940144	822	forward	65.1	74.64	65.77	108.28	110.37
hypothetical protein CDS	1940134	1940412	279	reverse	256.12	504.04	416.83	516.94	1457.38
hypothetical protein CDS	1940435	1940644	210	reverse	205.52	410.07	354.29	451.77	595.15
nickase CDS	1940915	1942975	2061	forward	1512.07	1123.21	813.48	1062.72	698.87
LtrC-like protein CDS	1943033	1943215	183	forward	1673.73	1391.88	1005.9	1300.34	1003.63
hypothetical protein CDS	1943306	1943668	363	forward	1156.89	1050.81	954.1	1156.62	967.03
thiocillin/thiostrepton family thiazolyl peptide CDS	1943823	1943981	159	forward	6015.62	6198	6236.27	5818.26	6901.39
hypothetical protein CDS	1944149	1944838	690	forward	220.44	273.94	239.2	308.99	177.58
hypothetical protein CDS	1944855	1946612	1758	forward	345.53	424.66	376.1	474.97	288.41
hypothetical protein CDS	1946636	1949215	2580	forward	260.35	312.75	280.53	367.26	279.81
hypothetical protein CDS	1949196	1950047	852	forward	249.52	300.51	260.21	394.22	328.95
hypothetical protein CDS	1950034	1950819	786	forward	243.43	290.81	269.34	377.99	370.61
hypothetical protein CDS	1950824	1952191	1368	forward	244.62	308.95	292.68	442.16	285.95
hypothetical protein CDS	1952223	1952402	180	forward	289.43	377.17	367.12	471.71	401.84
acetyl-CoA synthetase CDS	1952389	1953861	1473	forward	250.82	333.95	315.83	457.2	370.46
alpha/beta fold hydrolase CDS	1953863	1954750	888	forward	399.24	569.15	558.19	741.9	826.85
MerR family transcriptional regulator CDS	1954752	1955180	429	forward	1822.68	2933.71	2854.23	2943.8	5321.53
ATP-binding protein CDS	1955188	1956075	888	forward	2300.67	3253.4	3289.03	3564.93	3175.08
integrase CDS	1956494	1957105	612	forward	21.93	26.23	23.32	23.78	35.13
transcriptional regulator CDS	1957213	1957803	591	forward	45.76	49.66	54.6	47.15	104.68
nucleotidyl transferase AbiEii/AbiGii toxin family protein CDS	1957800	1958678	879	forward	50.71	59.77	71.38	52.32	80.49
hypothetical protein CDS	1958887	1959666	780	reverse	6.45	9.25	9.36	9.94	14.25
hypothetical protein CDS	1960044	1960538	495	forward	391.24	367.92	302.58	200.89	206.26
MFS transporter CDS	1961316	1962575	1260	reverse	9.6	10.95	12.58	17.33	13.09
Rgg/GadR/MutR family transcriptional regulator CDS	1962653	1963519	867	forward	9.52	15.59	15.01	19.33	31.98
ssb CDS	1963708	1964040	333	reverse	2.54	3.77	1.99	4.75	2.08
YvrJ family protein CDS	1964095	1964240	146	reverse	2.35	2.46	4.24	5.7	3.12
DUF2922 domain-containing protein CDS	1964307	1964528	222	reverse	6.69	7.45	9.17	15.45	9.98
DUF1659 domain-containing protein CDS	1964549	1964767	219	reverse	11.59	8.38	9.5	14.46	15.9
ABC transporter ATP-binding protein CDS	1965056	1966627	1572	reverse	57.1	62.77	68.59	84.58	72.97
ABC transporter ATP-binding protein CDS	1966634	1968220	1587	reverse	53.68	67.57	65.09	96.12	54.41
hypothetical protein CDS	1968231	>1968542	>312	reverse	80.3	97.46	91.78	141.6	51.6
type II toxin-antitoxin system RelE/ParE family toxin CDS	1968781	1969101	321	reverse	492.79	377.96	277.9	480.91	168.7
type II toxin-antitoxin system prevent-host-death family antitoxin CDS	1969101	1969334	234	reverse	443.51	357.45	302.35	424.17	276.73
replication-associated protein RepB CDS	1969508	1970314	807	forward	162.62	205.56	188.61	258.56	254.65
hypothetical protein CDS	1970307	1970609	303	forward	202.11	273.68	239.78	325.57	322.66
hypothetical protein CDS	1970723	1970908	186	reverse	1336.17	1132.1	1140.9	1200.27	1314.43
RelB/DinJ family addiction module antitoxin CDS	1971087	1971347	261	reverse	1082.01	788.37	846.88	829.94	745.98
IS256 family transposase CDS	1972349	1973512	1164	reverse	49.29	61.49	63.65	70.3	51.49
nrdF CDS	1973780	1974787	1008	forward	157.48	201.74	238.71	278.47	193.39
nrdI CDS	1974771	>1975061	>291	forward	119.72	154.64	167.23	211.03	180.52
conjugal transfer protein CDS	1975485	1975796	312	forward	1059.08	822.98	1075.09	914.97	1279.97
hypothetical protein CDS	1975772	1976179	408	forward	470.75	373.9	494.68	382.99	716.44
hypothetical protein CDS	1976151	1976810	660	forward	128.5	98.03	146.9	83.91	184.9
DUF87 domain-containing protein CDS	1976823	1978823	2001	forward	173.59	227.63	237.69	239.93	635.76
hypothetical protein CDS	1978820	1979845	1026	forward	89.01	81.29	91.2	61.65	113.24
putative holin-like toxin CDS	1980051	1980158	108	reverse	43873.1	32980.2	31826.1	15571.6	22492.8
recombinase family protein CDS	1980440	1981024	585	forward	52.13	44.68	53.42	39.65	57.54
response regulator transcription factor CDS	1981031	1981216	186	forward	62.43	60.57	73.77	48.22	67.2
dipeptidyl aminopeptidase CDS	1981291	1982493	1203	forward	314.07	292.23	350.85	257.27	268.45
DHA2 family efflux MFS transporter permease subunit CDS	1982656	1984500	1845	reverse	137.53	106.32	105.43	112.92	96.72
TetR/AcrR family transcriptional regulator CDS	1984665	1985240	576	forward	233.44	173.49	167.36	185.11	127.33
DUF3592 domain-containing protein CDS	1986013	1986699	687	forward	264.2	205.19	228.52	208.84	203.03
ParM/StbA family protein CDS	1987052	1988101	1050	forward	102.04	97.03	158.16	100.73	214.1
hypothetical protein CDS	1988104	1988379	276	forward	127.47	135.81	201.58	126.61	257.12
plasmid replication initiation protein CDS	1988926	1990092	1167	forward	74.71	58.06	80.33	79.44	98.06
hypothetical protein CDS	1990536	1991372	837	forward	162.06	160.75	200.84	167.05	318.77
type III toxin-antitoxin system ToxN/AbiQ familytoxin CDS	1991673	1992287	615	forward	330.66	299.31	293.05	226.13	235.16
hypothetical protein CDS	1992280	1992555	276	reverse	491.81	346.11	238.54	358.89	243.29
hypothetical protein CDS	1992581	1992808	228	reverse	321.64	178.66	142.39	198.31	56.99
nickase CDS	1993084	1995144	2061	forward	17.22	11.86	12.65	11.63	15.11
hypothetical protein CDS	1995228	1995551	324	forward	1119.33	945.85	1208.28	950.6	1830.08
LTA synthase family protein CDS	1995825	1997894	2070	reverse	201.98	291.53	340.42	265.65	283.7
flippase-like domain-containing protein CDS	1997979	1998995	1017	reverse	65.52	89.44	87.06	93.33	71.51
glycosyltransferase CDS	1998995	2000038	1044	reverse	68.45	83.46	91.95	81.7	97.93
glycosyltransferase family 4 protein CDS	2000031	2001197	1167	reverse	90.05	102.75	114.56	107.31	143.91
hypothetical protein CDS	2002494	2002856	363	forward	258.07	303.2	282.02	217.81	162.04
nrdI CDS	2010622	2011044	423	reverse	262.1	314.92	371.24	444.25	420.17
ribonucleotide-diphosphate reductase subunit beta CDS	2011028	>2011855	>828	reverse	138.07	184.55	203.13	257.84	158.3
bacteriocin immunity protein CDS	<1019212	>1019313	>102	reverse	5.15	1.95	6.29	6.96	1.55
YSIRK-type signal peptide-containing protein CDS	<1469845	1473192	>3348	reverse	551.9	307.53	301.28	236.53	218.84
LPXTG cell wall anchor domain-containing protein CDS	<1864996	1866027	>1032	forward	133.39	345.79	351.75	410.47	370.45
nrdE CDS	<1933583	1935645	>2063	forward	358.8	404.01	414.69	545.89	454.09
ISL3 family transposase CDS	<1935775	1935945	>171	reverse	104.14	102.53	96.2	111.04	141.81
hypothetical protein CDS	<1975062	1975464	>403	forward	1319.89	1197.99	1460.27	1220.79	2223.36
nickase CDS	<1985419	>1985711	>293	forward	368.09	301.87	274.93	278.02	241.53
ribonucleotide-diphosphate reductase subunit alpha CDS	<2010068	2010629	>562	reverse	172.58	196.09	225.08	277.54	186.56
DUF5067 domain-containing protein CDS	<291328	291897	>570	reverse	101.3	107.28	115.19	146.58	267.05
plastocyanin CDS	<329155	329505	>351	forward	4.88	4.89	5.67	7.52	6.25
ion transporter CDS	<512562	512990	>429	forward	17.9	25.33	25.07	28.67	45.78
ABC transporter ATP-binding protein CDS	<592980	593999	>1020	forward	23.33	28.73	39.73	47.79	21.85
DUF3021 family protein CDS	<602026	602324	>299	forward	24.08	38.14	32.71	56.6	37.51
ATP-binding protein CDS	<610662	610889	>228	forward	5.92	4.63	8.35	10.32	7.81
NUDIX hydrolase CDS	<686585	686722	>138	reverse	12.92	19.65	26.67	26.47	25.51
phage head morphogenesis protein CDS	<947165	948250	>1086	reverse	3.62	3.05	3.06	4.71	3.84

## Sheet: 50
Name	Minimum	Maximum	Length	Direction	Differential Expression Absolute Confidence	Differential Expression Confidence	Differential Expression Log2 Ratio	Differential Expression p-value	Lga_Gen0 - TPM	Lga_Gen50 - TPM
amino acid permease CDS	34	1407	1374	reverse	24.01	24.01	0.87	9.8e-25	136.09	291.65
bifunctional acetaldehyde-CoA/alcohol dehydrogenase CDS	1713	4322	2610	forward	1000	1000	1.07	0	236.27	584.3
hypothetical protein CDS	4473	4848	376	reverse	6.49	-6.49	-0.79	3.2e-07	68.21	46.45
carboxymuconolactone decarboxylase CDS	5138	5845	708	forward	0.03	-0.03	-0.03	0.93	41.62	47.76
hypothetical protein CDS	5955	7844	1890	forward	0.53	0.53	0.21	0.3	24.71	33.66
biotin carboxylase CDS	7855	9183	1329	forward	0.11	0.11	0.06	0.78	40.25	49.36
DEAD/DEAH box helicase CDS	9191	11413	2223	forward	1.32	1.32	0.29	0.047	46.52	66.99
galE CDS	11464	12456	993	reverse	0.23	-0.23	-0.03	0.59	665.34	763.89
FAD-containing oxidoreductase CDS	12690	14021	1332	forward	27.83	-27.83	-1.1	1.5e-28	189.1	103.85
aldo/keto reductase CDS	14097	14954	858	forward	16.59	-16.59	-0.8	2.6e-17	185.51	125.12
Rpn family recombination-promoting nuclease/putative transposase CDS	15274	16248	975	forward	3.25	-3.25	-0.97	0.00056	22.44	13.46
N-acetyltransferase CDS	16348	16869	522	forward	0.39	0.39	0.25	0.41	13.66	19.06
psiE CDS	16864	17268	405	reverse	3.42	3.42	0.89	0.00038	15.35	33.43
membrane protein CDS	17411	18133	723	forward	0.52	0.52	0.22	0.3	26.34	36.07
hypothetical protein CDS	18362	19141	780	forward	1000	-1000	-0.97	0	837.18	503.27
hypothetical protein CDS	19365	20258	894	forward	1000	-1000	-0.67	0	2357.23	1738.49
DUF898 family protein CDS	20571	20891	321	forward	8.25	8.25	1.51	5.7e-09	11.82	39.5
Gfo/Idh/MocA family oxidoreductase CDS	20937	21923	987	reverse	0.45	0.45	0.88	0.36	1.97	4.24
ribose-5-phosphate isomerase A CDS	21929	22594	666	reverse	0.11	0.11	0.84	0.78	1	2.1
MurR/RpiR family transcriptional regulator CDS	22745	23584	840	forward	3.44	-3.44	-0.81	0.00037	31.92	21.46
L-lactate dehydrogenase CDS	23657	24565	909	forward	19.09	-19.09	-0.54	8.2e-20	441.42	358.15
rhodanese-like domain-containing protein CDS	24940	25242	303	reverse	8.55	8.55	0.9	2.8e-09	40.97	90.09
hypothetical protein CDS	25335	26456	1122	forward	0	0	-0.02	1	22.04	25.59
GntR family transcriptional regulator CDS	26511	27212	702	forward	0.33	-0.33	-0.1	0.47	146.24	160.3
tagD CDS	27262	27648	387	reverse	0.46	0.46	0.1	0.35	90.49	114.22
glycosyltransferase CDS	27791	28519	729	forward	1.05	1.05	0.32	0.089	29.01	42.64
glycosyltransferase family 4 protein CDS	28539	29639	1101	forward	4.1	4.1	0.71	8e-05	30.06	57.82
glycosyltransferase family 2 protein CDS	29639	31612	1974	forward	4.18	4.18	0.77	6.6e-05	26	52.11
nicotinate phosphoribosyltransferase CDS	31723	33195	1473	forward	1.16	1.16	0.16	0.069	133.46	175.3
ammonia-dependent NAD(+) synthetase CDS	33197	34030	834	forward	0.23	0.23	0.04	0.59	155.79	188.72
calcium-translocating P-type ATPase, PMCA-type CDS	34202	36877	2676	forward	3.38	3.38	0.26	0.00042	198.1	278.86
ABC transporter ATP-binding protein CDS	36965	38533	1569	reverse	0.66	0.66	0.36	0.22	14.7	22.15
XRE family transcriptional regulator CDS	38636	39442	807	reverse	1.65	1.65	0.62	0.022	13.34	24.14
CDP-glycerol--glycerophosphate glycerophosphotransferase CDS	39672	40820	1149	forward	7.4	7.4	0.74	4e-08	54.39	106.82
capsular polysaccharide biosynthesis protein CDS	40832	42268	1437	forward	3.98	3.98	0.61	0.0001	41.11	73.62
glycosyl transferase CDS	42265	42966	702	forward	5.9	5.9	0.64	1.3e-06	56.37	103.53
SprT family protein CDS	42966	43424	459	forward	2.37	2.37	0.67	0.0043	18.08	33.93
ECF transporter S component CDS	43640	44257	618	forward	3.96	3.96	0.64	0.00011	36.18	66.46
N-acetylmuramidase CDS	44259	44885	627	forward	2.54	2.54	0.43	0.0029	51.19	80.9
pcrA CDS	44984	47227	2244	forward	4.65	4.65	0.57	2.2e-05	57.31	99.75
ligA CDS	47267	49273	2007	forward	0.97	-0.97	-0.2	0.11	185.26	189.91
CamS family sex pheromone protein CDS	49296	50435	1140	forward	1.86	1.86	0.11	0.014	535.39	678.96
Asp-tRNA(Asn)/Glu-tRNA(Gln) amidotransferase subunit GatC CDS	50446	50748	303	forward	0.32	0.32	0.02	0.47	1100.34	1311.93
gatA CDS	50748	52187	1440	forward	0.55	-0.55	-0.06	0.28	953.81	1078.83
gatB CDS	52191	53621	1431	forward	0.64	-0.64	-0.06	0.23	1001.18	1128.74
diacylglycerol kinase CDS	53645	54553	909	forward	0.5	-0.5	-0.06	0.32	790.8	893.46
hypothetical protein CDS	54606	54815	210	forward	4.91	4.91	0.41	1.2e-05	121.59	189.8
Cof-type HAD-IIB family hydrolase CDS	54825	55640	816	forward	3.07	3.07	0.34	0.00084	102.39	152.47
secY2 CDS	55805	56995	1191	forward	0.56	-0.56	-0.24	0.28	61.82	61.37
asp1 CDS	56997	58508	1512	forward	3.12	-3.12	-0.46	0.00075	74.93	64.01
asp2 CDS	58505	60053	1549	forward	5.5	-5.5	-0.63	3.2e-06	84.52	64.2
asp3 CDS	60053	60907	855	forward	4.69	-4.69	-0.62	2.1e-05	70.88	54.15
secA2 CDS	60914	63280	2367	forward	4.34	-4.34	-0.53	4.6e-05	84.24	68.56
gtfA CDS	63290	64819	1530	forward	0.76	-0.76	-0.24	0.17	92.54	92.36
gtfB CDS	64812	66140	1329	forward	0.68	-0.68	-0.21	0.21	100.57	102.26
hypothetical protein CDS	66133	66315	183	forward	1.41	1.41	0.2	0.039	108.8	147.09
hypothetical protein CDS	66652	68982	2331	forward	0.28	-0.28	-0.09	0.53	139.33	153.85
LPXTG cell wall anchor domain-containing protein CDS	69420	74135	4716	forward	0.48	-0.48	-0.23	0.33	57.49	57.65
hypothetical protein CDS	74352	75569	1218	forward	2.92	-2.92	-0.34	0.0012	165.83	154.24
family 8 glycosyl transferase CDS	75575	76825	1251	forward	12.48	-12.48	-0.62	3.3e-13	212.2	161.92
SP 1767 family glycosyltransferase CDS	76857	78884	2028	forward	11.09	-11.09	-0.55	8.1e-12	236.41	190.44
glycosyltransferase family 2 protein CDS	78874	79758	885	forward	0.88	-0.88	-0.19	0.13	167.25	171.97
sugar transferase CDS	79849	80862	1014	reverse	1.36	-1.36	-0.21	0.044	265.5	270.47
cob(I)yrinic acid a,c-diamide adenosyltransferase CDS	80975	81511	537	reverse	1000	-1000	-0.63	0	681.27	517.66
ECF transporter S component CDS	81513	82034	522	reverse	1000	-1000	-0.8	0	680.75	458.09
DUF4430 domain-containing protein CDS	82034	82420	387	reverse	1000	-1000	-0.61	0	702.2	539.83
nrdJ CDS	82439	84673	2235	reverse	16.04	-16.04	-0.45	9.2e-17	494.22	424.37
Bax inhibitor-1/YccA family protein CDS	84905	85618	714	reverse	13.53	-13.53	-0.37	3e-14	738.1	670.76
energy-coupling factor transporter transmembraneprotein EcfT CDS	85681	86511	831	reverse	1000	1000	1.59	0	101.23	358.46
ABC transporter ATP-binding protein CDS	86504	88225	1722	reverse	1000	1000	1.51	0	122.58	409.24
ECF-type riboflavin transporter substrate-binding protein CDS	88247	88804	558	reverse	1000	1000	1.06	0	347.27	849.14
DNA-directed RNA polymerase subunit delta CDS	88826	89671	846	reverse	1000	1000	1.31	0	219	636.97
nhaC CDS	89797	91173	1377	reverse	0.18	0.18	0.74	0.66	1.39	2.74
ABC transporter ATP-binding protein CDS	91537	92241	705	forward	1.78	-1.78	-0.29	0.017	145.2	139.4
hypothetical protein CDS	92234	92917	684	forward	8.62	-8.62	-0.58	2.4e-09	159.51	125.08
rlmD CDS	92964	94310	1347	forward	12.18	-12.18	-0.7	6.7e-13	168.74	122.35
serine hydrolase CDS	94494	95531	1038	forward	2.17	-2.17	-0.36	0.0067	94.43	86.46
aminoglycoside 3'-phosphotransferase CDS	95531	96316	786	forward	14.95	-14.95	-0.73	1.1e-15	193.58	137.01
site-specific DNA-methyltransferase CDS	97166	98911	1746	forward	0	0	-0.03	1	11.25	12.92
type III restriction-modification system endonuclease CDS	98916	101894	2979	forward	0.06	-0.06	-0.14	0.87	14.81	15.84
hypothetical protein CDS	101895	103190	1296	forward	0.03	-0.03	-0.14	0.93	11.61	12.37
helicase CDS	103171	105063	1893	forward	0.31	-0.31	-0.3	0.49	13.54	12.9
NUDIX hydrolase CDS	105084	105608	525	forward	0.29	0.29	0.17	0.51	21.16	28.03
hypothetical protein CDS	105634	106017	384	reverse	15.44	-15.44	-1.75	3.6e-16	50.96	17.81
nucleotidyltransferase CDS	106010	107329	1320	reverse	20.18	-20.18	-1.9	6.6e-21	59.12	18.58
RluA family pseudouridine synthase CDS	107594	108442	849	reverse	0.83	0.83	0.39	0.15	15.05	23.18
PBP1A family penicillin-binding protein CDS	108549	110606	2058	forward	0.01	0.01	0.01	0.98	96.06	113.73
hypothetical protein CDS	110632	110985	354	forward	1000	-1000	-0.64	0	1633.16	1230.9
DNA repair exonuclease CDS	110991	112214	1224	forward	19.27	-19.27	-0.6	5.4e-20	362.59	281.47
DNA repair ATPase CDS	112192	114630	2439	forward	11.35	-11.35	-0.61	4.4e-12	195.13	149.79
HD domain-containing protein CDS	114633	115610	978	forward	3.2	-3.2	-0.34	0.00064	183.16	169.97
prsA CDS	115664	116560	897	reverse	19.12	19.12	0.35	7.6e-20	790.68	1180.84
hypothetical protein CDS	116682	117032	351	reverse	1000	-1000	-1.04	0	1486.64	851.62
hypothetical protein CDS	117032	117520	489	reverse	1000	-1000	-0.86	0	1688.14	1091.89
HIT family protein CDS	117604	118038	435	reverse	2.27	2.27	0.21	0.0053	187.92	255.44
ABC transporter ATP-binding protein CDS	118135	118881	747	forward	3.38	3.38	0.31	0.00042	135.75	198.1
ABC transporter permease CDS	118874	120085	1212	forward	0.71	0.71	0.12	0.2	127.07	161.86
trmB CDS	120097	120750	654	forward	0.79	0.79	0.12	0.16	135.69	173.5
Rpn family recombination-promoting nuclease/putative transposase CDS	120870	121742	873	forward	3.64	-3.64	-0.53	0.00023	68.55	55.7
thioredoxin CDS	121955	122275	321	forward	1000	-1000	-0.65	0	564.51	421.69
DUF4479 domain-containing protein CDS	122300	122947	648	forward	1000	-1000	-0.5	0	1268.17	1054.5
GntR family transcriptional regulator CDS	123128	123856	729	forward	0	0	0.05	1	7.53	9.14
copper homeostasis protein CutC CDS	124038	124682	645	forward	0.18	-0.18	-0.3	0.66	8.79	8.41
UDP-N-acetylmuramate--L-alanine ligase CDS	125068	126381	1314	forward	16.65	16.65	0.53	2.3e-17	270.05	459.54
GntR family transcriptional regulator CDS	126453	127163	711	reverse	2.18	-2.18	-0.53	0.0067	37.23	30.34
deoC CDS	127164	127877	714	reverse	1.22	-1.22	-0.37	0.061	39.83	36.14
extracellular solute-binding protein CDS	127993	129234	1242	reverse	0.17	-0.17	-0.18	0.68	22.38	23.29
response regulator transcription factor CDS	129251	129925	675	reverse	0	0	-0.02	0.99	23.37	27.03
sensor histidine kinase CDS	129927	131231	1305	reverse	0	0	-0.07	1	6.29	7.06
sugar ABC transporter substrate-binding protein CDS	131231	132193	963	reverse	0	0	0.13	1	5.32	6.85
PTS sugar transporter subunit IIA CDS	132387	132830	444	forward	5.14	-5.14	-2.73	7.3e-06	8.86	1.57
PTS mannose/fructose/sorbose transporter subunitIIB CDS	132843	133346	504	forward	8.3	-8.3	-3.07	5.1e-09	13.24	1.86
PTS sugar transporter subunit IIC CDS	133389	134249	861	forward	5.75	-5.75	-2.48	1.8e-06	11.31	2.39
PTS system mannose/fructose/sorbose family transporter subunit IID CDS	134252	135085	834	forward	5.06	-5.06	-2.14	8.6e-06	12.28	3.28
hypothetical protein CDS	135110	135418	309	forward	2.52	-2.52	-1.43	0.003	9.17	4
MarR family transcriptional regulator CDS	135585	136007	423	forward	1.9	1.9	1.19	0.013	4	10.75
MFS transporter CDS	136000	137394	1395	forward	0	0	0.12	1	4.7	5.99
diaminopropionate ammonia-lyase CDS	137457	138638	1182	forward	0.98	-0.98	-0.2	0.1	185.35	189.62
polA CDS	138740	141400	2661	forward	11	-11	-0.51	1e-11	264.55	218.63
bifunctional DNA-formamidopyrimidine glycosylase/DNA-(apurinic or apyrimidinic site) lyase CDS	141416	142246	831	forward	13.13	-13.13	-0.52	7.5e-14	307.57	251.98
dephospho-CoA kinase CDS	142243	142839	597	forward	13.78	-13.78	-0.57	1.7e-14	273.97	216.79
transcriptional repressor NrdR CDS	142845	143309	465	forward	13.22	-13.22	-0.57	6.1e-14	268.27	213.02
replication initiation/membrane attachment protein CDS	143317	144657	1341	forward	4.21	-4.21	-0.34	6.1e-05	248.33	230.12
dnaI CDS	144672	145571	900	forward	7.82	-7.82	-0.43	1.5e-08	255.29	222.38
thrS CDS	145854	147785	1932	forward	23.71	23.71	0.79	2e-24	163.09	332.51
hypothetical protein CDS	147801	147989	189	reverse	3.75	3.75	1.1	0.00018	10.64	26.9
LytTR family transcriptional regulator CDS	148119	148553	435	forward	6.47	-6.47	-1.29	3.4e-07	31.32	15.08
DUF3021 domain-containing protein CDS	148550	148975	426	forward	5.82	-5.82	-1.34	1.5e-06	25.17	11.7
ABC transporter ATP-binding protein CDS	148987	149940	954	forward	3.4	-3.4	-0.91	0.0004	26.21	16.34
hypothetical protein CDS	149903	150673	771	forward	4.75	-4.75	-1.01	1.8e-05	31.75	18.49
infC CDS	150892	151410	519	forward	1000	1000	0.87	0	968.33	2084.94
50S ribosomal protein L35 CDS	151429	151629	201	forward	1000	1000	0.97	0	1113.97	2566.22
50S ribosomal protein L20 CDS	151662	152018	357	forward	1000	1000	0.72	0	779.97	1508.07
adenosine deaminase CDS	152059	153066	1008	reverse	6.06	6.06	0.57	8.7e-07	75.72	132.11
YqeG family HAD IIIA-type phosphatase CDS	153230	153748	519	forward	11.33	11.33	0.55	4.6e-12	167.24	287.63
yqeH CDS	153745	154854	1110	forward	10.24	10.24	0.45	5.7e-11	227.73	366.02
nicotinate-nucleotide adenylyltransferase CDS	154854	155480	627	forward	2.53	2.53	0.18	0.0029	281.68	376.42
HD domain-containing protein CDS	155473	156069	597	forward	3.71	3.71	0.2	0.0002	367.82	497.86
rsfS CDS	156093	156440	348	forward	1	1	0.08	0.1	440.04	546.08
nucleotidyltransferase CDS	156451	157608	1158	forward	3.08	3.08	0.21	0.00084	274	372.69
DUF177 domain-containing protein CDS	157608	158156	549	forward	5.24	5.24	0.3	5.8e-06	247.96	359.26
response regulator transcription factor CDS	158241	158969	729	forward	22.06	22.06	0.63	8.6e-23	254.12	461.95
HAMP domain-containing histidine kinase CDS	158935	160476	1542	forward	8.8	8.8	0.45	1.6e-09	194.23	311.78
yidC CDS	160539	161522	984	reverse	4.24	-4.24	-0.27	5.8e-05	535.22	522.01
acylphosphatase CDS	161586	161861	276	reverse	27.01	-27.01	-0.69	9.8e-28	406.17	296.41
RNA methyltransferase CDS	161958	162719	762	forward	0.23	-0.23	-0.07	0.59	164.88	184.39
transcriptional regulator CDS	162810	163166	357	forward	2.26	-2.26	-0.22	0.0055	451.17	456.63
phenylalanine--tRNA ligase subunit alpha CDS	163454	164503	1050	forward	1.32	-1.32	-0.16	0.048	400.47	420.87
phenylalanine--tRNA ligase subunit beta CDS	164503	166917	2415	forward	3.39	-3.39	-0.28	0.00041	384.35	373.39
mltG CDS	166981	168075	1095	forward	0.23	-0.23	-0.05	0.59	322.83	366.89
greA CDS	168156	168638	483	forward	2.79	2.79	0.16	0.0016	436.65	572.4
ABC transporter permease CDS	168682	171261	2580	reverse	0.99	0.99	0.48	0.1	12.27	20.09
penicillin-binding protein 2 CDS	171377	173476	2100	forward	11.11	11.11	0.79	7.8e-12	72.82	148.15
rpmG CDS	173549	173698	150	forward	1000	1000	0.47	0	978.69	1592.29
5-formyltetrahydrofolate cyclo-ligase CDS	173751	174308	558	forward	0.39	0.39	0.11	0.41	56.04	71.14
rhomboid family intramembrane serine protease CDS	174324	175010	687	forward	0	0	0.01	1	42.23	49.83
DUF910 family protein CDS	175013	175243	231	forward	0	0	0	1	66.01	77.6
rhodanese-like domain-containing protein CDS	175280	175678	399	forward	7.91	7.91	0.38	1.2e-08	246.01	376.18
DUF3042 family protein CDS	175724	175903	180	reverse	4.56	4.56	0.21	2.8e-05	467.47	633.49
miaA CDS	176046	176966	921	forward	0.41	0.41	0.1	0.39	76.5	96.47
glutamine synthetase CDS	177171	178508	1338	forward	1000	1000	0.45	0	2009.78	3224.1
MFS transporter CDS	178615	179784	1170	forward	1.03	1.03	0.2	0.093	72.58	98.26
HAD family hydrolase CDS	179798	180610	813	forward	3.72	3.72	0.49	0.00019	59.22	97.9
hypothetical protein CDS	180654	180950	297	reverse	2.25	2.25	0.59	0.0056	22.71	40.21
alpha/beta hydrolase CDS	181026	181970	945	forward	2.7	2.7	0.68	0.002	21.24	39.92
thiolase family protein CDS	182096	183262	1167	forward	10.45	10.45	0.34	3.5e-11	430.04	638.84
hydroxymethylglutaryl-CoA reductase, degradative CDS	183240	184475	1236	forward	7.91	7.91	0.24	1.2e-08	625.06	869.09
hydroxymethylglutaryl-CoA synthase CDS	184476	185639	1164	forward	15.6	15.6	0.3	2.5e-16	858.03	1241.16
rlmD CDS	185953	187335	1383	reverse	0.69	-0.69	-0.15	0.21	195.8	207.43
recX CDS	187461	188276	816	forward	1.03	-1.03	-0.28	0.094	81.94	79.19
DUF402 domain-containing protein CDS	188313	188903	591	forward	2.1	-2.1	-0.28	0.008	195.21	188.45
hypothetical protein CDS	188875	189372	498	forward	4.54	-4.54	-0.38	2.9e-05	193.48	174.52
hypothetical protein CDS	189376	189837	462	reverse	3.41	-3.41	-0.28	0.00039	355.66	343.75
HlyC/CorC family transporter CDS	189952	190818	867	forward	2.43	-2.43	-0.3	0.0037	187.67	178.8
peptide chain release factor 3 CDS	190818	192386	1569	forward	0.37	-0.37	-0.09	0.42	205.33	226.19
DUF1827 family protein CDS	192439	192720	282	reverse	17.48	-17.48	-0.55	3.3e-18	384.88	309.75
ATP-dependent Clp protease ATP-binding subunit CDS	192848	195016	2169	reverse	0.25	-0.25	-0.21	0.57	32.42	33.06
hypothetical protein CDS	195223	195405	183	forward	5.52	5.52	0.92	3e-06	24.23	53.82
phosphocarrier protein HPr CDS	195525	195791	267	forward	2.09	-2.09	-0.08	0.008	2588.93	2873.17
ptsP CDS	195791	197530	1740	forward	1000	-1000	-0.3	0	2851.4	2713.95
spxA CDS	197727	198128	402	forward	1000	-1000	-0.5	0	4848.3	4018.11
adaptor protein MecA CDS	198232	198885	654	forward	10.1	-10.1	-0.33	7.9e-11	752.47	702.64
competence protein CDS	198932	199815	884	forward	0.09	-0.09	-0.08	0.82	41.76	46.46
dithiol-disulfide isomerase CDS	199825	200523	699	reverse	2.58	-2.58	-0.18	0.0026	723.98	749.85
CYTH domain-containing protein CDS	200501	201124	624	reverse	7.99	-7.99	-0.38	1e-08	380.66	343.72
GTP pyrophosphokinase family protein CDS	201202	201828	627	forward	17.04	17.04	1.44	9.1e-18	28.8	91.74
NAD(+) kinase CDS	201828	202631	804	forward	15.07	15.07	1.32	8.6e-16	30.82	90.77
RluA family pseudouridine synthase CDS	202634	203533	900	forward	3.29	3.29	1.31	0.00051	6.07	17.75
oleate hydratase CDS	203633	205408	1776	forward	1000	-1000	-1.02	0	428.38	248.5
DUF2075 domain-containing protein CDS	205503	206732	1230	reverse	0.36	0.36	0.16	0.44	30.52	39.96
lactonase family protein CDS	206824	207846	1023	reverse	0.57	-0.57	-0.12	0.27	238.16	257.64
PTS sorbitol transporter subunit IIA CDS	207979	208359	381	forward	1000	-1000	-0.86	0	727.36	472.3
AI-2E family transporter CDS	208371	209552	1182	forward	1000	-1000	-1.01	0	639.02	373.18
tRNA (uridine(34)/cytosine(34)/5- carboxymethylaminomethyluridine(34)-2'-O)- methyltransferase TrmL CDS	209626	210183	558	forward	27.66	-27.66	-0.65	2.2e-28	455.92	340.74
DUF1149 family protein CDS	210185	210619	435	forward	13.7	-13.7	-0.46	2e-14	414.15	355.18
DNA translocase FtsK CDS	210641	213070	2430	forward	10.53	-10.53	-0.45	2.9e-11	316.38	272.17
insulinase family protein CDS	213073	214287	1215	forward	1.8	-1.8	-0.31	0.016	129.31	123.04
insulinase family protein CDS	214284	215519	1236	forward	2.43	-2.43	-0.35	0.0037	121.84	112.58
SDR family NAD(P)-dependent oxidoreductase CDS	215520	216248	729	forward	0.65	-0.65	-0.15	0.22	181.97	192.82
helix-turn-helix domain-containing protein CDS	216307	217311	1005	forward	1.29	1.29	0.12	0.051	278.77	355.9
pgsA CDS	217311	217874	564	forward	0.05	-0.05	-0.01	0.9	296.73	345.32
recA CDS	218034	219098	1065	forward	11.13	-11.13	-0.42	7.4e-12	422.12	371.77
rny CDS	219257	220879	1623	forward	1000	1000	1.44	0	124.17	396.49
undecaprenyl/decaprenyl-phosphate alpha-N-acetylglucosaminyl 1-phosphate transferase CDS	220980	222122	1143	forward	2.71	2.71	0.26	0.002	150.02	211.39
YigZ family protein CDS	222142	222807	666	reverse	0.03	0.03	0.03	0.94	40.26	48.44
DEAD/DEAH box helicase CDS	222849	224116	1268	forward	12.35	-12.35	-1.22	4.5e-13	67.08	33.78
ComF family protein CDS	224113	224778	666	forward	15.58	-15.58	-1.32	2.6e-16	77.54	36.61
raiA CDS	224867	225412	546	forward	1000	-1000	-2.06	0	2759.04	778
secA CDS	225571	227970	2400	forward	0.26	0.26	0.04	0.56	245.3	296
prfB CDS	228051	229168	1118	forward	3.14	3.14	0.2	0.00072	310.63	419.44
hypothetical protein CDS	229188	229466	279	forward	5.83	5.83	0.29	1.5e-06	312.17	447.51
HPr kinase/phosphorylase CDS	229459	230418	960	forward	2.64	2.64	0.17	0.0023	334.77	443.59
prolipoprotein diacylglyceryl transferase CDS	230415	231251	837	forward	1.88	1.88	0.16	0.013	266.88	349.67
NAD(P)H-dependent glycerol-3-phosphate dehydrogenase CDS	231287	232306	1020	forward	0.01	-0.01	0	0.99	404.48	474.64
trxB CDS	232378	233313	936	forward	1.99	-1.99	-0.2	0.01	435.75	445.29
galE CDS	233405	234397	993	reverse	1.21	-1.21	-0.2	0.062	229.91	234.74
LacI family DNA-binding transcriptional regulator CDS	234551	235552	1002	forward	0.44	0.44	0.18	0.36	29.54	39.48
galactokinase CDS	235683	236852	1170	forward	13.97	-13.97	-1.89	1.1e-14	40.7	12.87
UDP-glucose--hexose-1-phosphate uridylyltransferase CDS	236871	238340	1470	forward	8.5	-8.5	-1.43	3.2e-09	36.37	15.9
galactose mutarotase CDS	238342	239328	987	forward	5.44	-5.44	-0.95	3.7e-06	41.32	25.19
phospho-sugar mutase CDS	239477	241201	1725	forward	0.57	0.57	0.05	0.27	510.94	621.04
uvrB CDS	241299	243314	2016	forward	0.44	-0.44	-0.24	0.36	49.15	48.94
uvrA CDS	243329	246190	2862	forward	0.21	-0.21	-0.13	0.61	52.41	56.12
membrane protein CDS	246246	246785	540	forward	4.82	-4.82	-0.21	1.5e-05	1165.07	1185.35
rapZ CDS	246905	247780	876	forward	2.73	2.73	0.29	0.0019	125.07	179.54
YvcK family protein CDS	247797	248834	1038	forward	4.09	4.09	0.35	8.2e-05	135.68	203.3
whiA CDS	248838	249779	942	forward	11.73	11.73	0.68	1.9e-12	110.39	207.37
ATP-dependent Clp protease proteolytic subunit CDS	249833	250420	588	reverse	21.17	21.17	0.88	6.7e-22	114.49	248.18
amino acid permease CDS	250562	252010	1449	reverse	0.81	0.81	0.43	0.16	11.23	17.79
central glycolytic genes regulator CDS	252444	253475	1032	forward	1000	1000	1.1	0	1095.75	2756.41
gap CDS	253530	254546	1017	forward	1000	-1000	-0.23	0	35535.7	35722.6
pgk CDS	254649	255860	1212	forward	1000	-1000	-0.49	0	7844.72	6580.89
triose-phosphate isomerase CDS	255880	256635	756	forward	1000	-1000	-0.56	0	8184.97	6543.56
phosphopyruvate hydratase CDS	256678	257976	1299	forward	1000	-1000	-0.51	0	6966.15	5757.44
secG CDS	258100	258333	234	forward	11.69	11.69	0.26	2.1e-12	823.82	1161.63
rnr CDS	258416	260755	2340	forward	1.1	-1.1	-0.13	0.079	462.05	495.41
SsrA-binding protein SmpB CDS	260770	261225	456	forward	0	0	0	1	485.01	570.7
GNAT family N-acetyltransferase CDS	261243	261812	570	forward	2.67	-2.67	-0.26	0.0022	342.01	335.46
hypothetical protein CDS	262004	262573	570	forward	9.76	-9.76	-0.65	1.7e-10	149.11	111.69
hypothetical protein CDS	262570	263085	516	reverse	8.17	-8.17	-0.42	6.8e-09	295.36	259.86
Cof-type HAD-IIB family hydrolase CDS	263116	263976	861	reverse	4.15	-4.15	-0.41	7.1e-05	142.57	126.12
uracil-DNA glycosylase CDS	264053	264748	696	forward	1.56	1.56	0.25	0.028	82.08	114.82
pta CDS	264820	265797	978	forward	0.35	0.35	0.04	0.45	360.23	435.14
tsaE CDS	265799	266275	477	forward	0.31	-0.31	-0.06	0.49	357.41	403.29
exonuclease CDS	266291	266824	534	reverse	3.1	3.1	0.35	0.00079	97.9	146.48
murB CDS	266943	267848	906	forward	21.41	-21.41	-0.71	3.9e-22	303.25	218.64
ABC transporter ATP-binding protein CDS	267908	268999	1092	forward	3.13	-3.13	-0.4	0.00075	107.24	95.44
ABC transporter permease CDS	269003	269815	813	forward	4.07	-4.07	-0.54	8.6e-05	77.89	62.93
ABC transporter permease CDS	269812	270609	798	forward	3.51	-3.51	-0.49	0.00031	75.11	62.81
ABC transporter substrate-binding protein CDS	270606	271679	1074	forward	5.16	-5.16	-0.59	7e-06	85.78	66.87
TIGR00159 family protein CDS	271722	272570	849	forward	0.76	-0.76	-0.19	0.17	137.1	140.91
hypothetical protein CDS	272567	273535	969	forward	1.91	1.91	0.12	0.012	492.55	627.44
phosphoglucosamine mutase CDS	273560	274915	1356	forward	2.48	-2.48	-0.17	0.0033	791.65	826.51
Cof-type HAD-IIB family hydrolase CDS	275069	275884	816	forward	6.5	-6.5	-0.64	3.2e-07	98.33	74.01
CrcB family protein CDS	275877	276266	390	forward	2.78	-2.78	-0.46	0.0017	63.77	54.45
crcB CDS	276263	276625	363	forward	3.34	-3.34	-0.55	0.00045	58.44	46.96
hypothetical protein CDS	276681	277892	1212	reverse	1.68	1.68	0.29	0.021	68.35	98.03
hypothetical protein CDS	278003	278710	708	forward	1.82	1.82	0.39	0.015	40.17	61.96
alpha/beta hydrolase CDS	278713	279489	777	forward	4.68	4.68	0.62	2.1e-05	46.54	84.3
metal ABC transporter substrate-binding protein CDS	279522	280415	894	reverse	4.32	4.32	0.61	4.8e-05	43.67	78.53
coaBC CDS	280581	281789	1209	forward	0.64	0.64	0.18	0.23	48.38	64.42
VanZ family protein CDS	281786	282301	516	forward	1.33	1.33	0.23	0.047	78.24	107.77
YebC/PmpR family DNA-binding transcriptional regulator CDS	282385	283116	732	forward	6.99	6.99	0.2	1e-07	771.57	1045.11
competence protein CDS	283271	284248	978	forward	0.29	0.29	0.22	0.51	15.01	20.61
type II secretion system protein F CDS	284235	285215	981	forward	0.98	0.98	0.41	0.1	16.38	25.55
prepilin-type N-terminal cleavage/methylation domain-containing protein CDS	285224	285520	297	forward	1.98	1.98	0.64	0.011	16.16	29.67
type II secretion system protein CDS	285517	285933	417	forward	3.06	3.06	0.89	0.00088	13.05	28.5
type II secretion system protein CDS	285923	286144	222	forward	2.25	2.25	0.75	0.0056	13.08	25.87
competence protein ComGE CDS	286149	286667	519	forward	2.34	2.34	0.74	0.0046	14.09	27.74
class I SAM-dependent methyltransferase CDS	286864	287865	1002	forward	7.9	7.9	0.51	1.3e-08	130.15	218.11
acetate kinase CDS	287892	289091	1200	forward	5.8	5.8	0.36	1.6e-06	194.86	293.41
site-specific integrase CDS	289601	290785	1185	reverse	13.33	-13.33	-1.99	4.6e-14	36.46	10.8
hypothetical protein CDS	290990	291313	324	reverse	0	0	-0.01	1	96.52	112.92
hypothetical protein CDS	291954	292358	405	reverse	0.29	-0.29	-0.17	0.52	50.52	52.87
XRE family transcriptional regulator CDS	292348	292677	330	reverse	1.67	-1.67	-0.4	0.022	47.45	42.17
XRE family transcriptional regulator CDS	292955	293164	210	forward	1000	-1000	-2.26	0	1170.07	286.74
DNA-binding protein CDS	293170	293379	210	forward	1000	-1000	-3.14	0	457.73	60.95
hypothetical protein CDS	293669	294145	477	forward	1000	-1000	-2.96	0	414.34	62.62
hypothetical protein CDS	294163	294435	273	forward	1000	-1000	-3.03	0	319.86	46.16
DEAD/DEAH box helicase CDS	294554	295822	1269	forward	1000	-1000	-3.13	0	302.85	40.79
hypothetical protein CDS	296005	296178	174	forward	1000	-1000	-3.01	0	337.37	49.27
NTP-binding protein CDS	296330	297097	768	forward	1000	-1000	-2.92	0	232.43	36.06
single-stranded DNA-binding protein CDS	297097	297678	582	forward	1000	-1000	-2.91	0	199.14	31.21
hypothetical protein CDS	297692	297997	306	forward	1000	-1000	-3.11	0	157.7	21.44
DNA primase CDS	298007	298816	810	forward	1000	-1000	-3.45	0	238.22	25.65
hypothetical protein CDS	298809	300122	1314	forward	1000	-1000	-3.35	0	258.64	29.85
hypothetical protein CDS	300378	300566	189	forward	1000	-1000	-2.95	0	169.45	25.85
hypothetical protein CDS	300582	300812	231	forward	1000	-1000	-2.84	0	136.86	22.53
hypothetical protein CDS	300815	301011	197	forward	1000	-1000	-2.76	0	248.78	43.32
hypothetical protein CDS	301170	301349	180	forward	1000	-1000	-3.05	0	178.94	25.37
VRR-NUC domain-containing protein CDS	301336	301677	342	forward	1000	-1000	-3.04	0	220.77	31.66
hypothetical protein CDS	301701	302147	447	forward	1000	-1000	-2.7	0	249.05	45.14
DUF4145 domain-containing protein CDS	302586	303203	618	forward	23.79	-23.79	-1.6	1.6e-24	90.03	35.01
hypothetical protein CDS	303184	303364	181	forward	12.48	-12.48	-1.49	3.3e-13	50.39	21.15
hypothetical protein CDS	303384	304040	657	forward	1.62	-1.62	-0.3	0.024	113.57	108.16
terminase small subunit CDS	304104	304613	510	forward	21.65	-21.65	-2.11	2.2e-22	55.67	15.21
PBSX family phage terminase large subunit CDS	304600	305829	1230	forward	20.49	-20.49	-2.36	3.2e-21	46.26	10.62
phage portal protein CDS	305842	307248	1407	forward	18.67	-18.67	-2.59	2.1e-19	37.55	7.31
hypothetical protein CDS	307226	>308176	>951	forward	16.54	-16.54	-3.25	2.9e-17	25.58	3.17
hypothetical protein CDS	308312	308998	687	forward	7.59	-7.59	-2.62	2.6e-08	14.31	2.73
hypothetical protein CDS	309076	309300	225	forward	5.59	-5.59	-2.16	2.6e-06	12.8	3.37
DUF4355 domain-containing protein CDS	309372	309965	594	forward	13.64	-13.64	-2.68	2.3e-14	25.78	4.73
hypothetical protein CDS	309979	310887	909	forward	8.85	-8.85	-2.66	1.4e-09	16.62	3.09
phage head-tail connector protein CDS	310902	311243	342	forward	4.39	-4.39	-2.14	4.1e-05	10.89	2.91
hypothetical protein CDS	311233	311544	312	forward	6.16	-6.16	-2.45	7e-07	12.75	2.75
hypothetical protein CDS	311537	311902	366	forward	5.18	-5.18	-2.14	6.5e-06	11.8	3.16
hypothetical protein CDS	311902	312288	387	forward	3.12	-3.12	-1.99	0.00077	7.32	2.16
phage major tail protein, TP901-1 family CDS	312289	312918	630	forward	3.72	-3.72	-1.86	0.00019	10.81	3.51
hypothetical protein CDS	312918	313304	387	forward	5.35	-5.35	-2.59	4.5e-06	10.51	2.06
hypothetical protein CDS	313352	313672	321	forward	4.83	-4.83	-2.79	1.5e-05	8.4	1.43
phage tail tape measure protein CDS	313665	317078	3414	forward	2.85	-2.85	-1.97	0.0014	6.93	2.08
hypothetical protein CDS	317066	317881	816	forward	3.07	-3.07	-2.39	0.00086	6.33	1.42
peptidase M23 CDS	317881	320283	2403	forward	3.51	-3.51	-2.73	0.00031	6.26	1.11
hypothetical protein CDS	320276	320650	375	forward	1.96	-1.96	-2.05	0.011	4.88	1.38
hypothetical protein CDS	320650	323166	2517	forward	3.12	-3.12	-2.04	0.00076	7.57	2.16
hypothetical protein CDS	323186	323614	429	forward	0.74	-0.74	-0.65	0.18	8.31	6.23
hypothetical protein CDS	323672	324070	399	forward	3.54	-3.54	-1.59	0.00029	11.69	4.55
hypothetical protein CDS	324085	324327	243	forward	2.09	-2.09	-1.75	0.0081	6.11	2.13
hypothetical protein CDS	324320	324514	195	forward	5.01	-5.01	-3.26	9.7e-06	7.5	0.92
phage holin CDS	324514	324912	399	forward	2.62	-2.62	-2.56	0.0024	5.27	1.05
lysin CDS	324925	325872	948	forward	7.43	-7.43	-4.17	3.7e-08	9.33	0.61
hypothetical protein CDS	325906	326094	189	forward	27.27	-27.27	-0.65	5.4e-28	450.66	337.37
type I toxin-antitoxin system Fst family toxin CDS	326119	326223	105	reverse	1000	-1000	-1.22	0	6843.67	3453.74
levansucrase CDS	326643	>327241	>599	forward	4.43	-4.43	-0.95	3.7e-05	32.17	19.61
LPXTG cell wall anchor domain-containing protein CDS	327254	329029	1776	forward	11.53	-11.53	-1.96	2.9e-12	31.97	9.67
manA CDS	329562	330527	966	forward	9.31	-9.31	-0.51	4.9e-10	219.18	180.91
SdpI family protein CDS	330552	330944	393	forward	6.77	-6.77	-0.4	1.7e-07	283.79	253.67
response regulator transcription factor CDS	330944	331654	711	forward	8.86	-8.86	-0.5	1.4e-09	213.71	177.34
HAMP domain-containing histidine kinase CDS	331658	333109	1452	forward	5.01	-5.01	-0.48	9.8e-06	120.96	102.07
LTA synthase family protein CDS	333237	335429	2193	reverse	1.44	1.44	0.34	0.036	39.47	58.93
glycopeptide antibiotics resistance protein CDS	335589	336191	603	forward	5.45	5.45	0.69	3.6e-06	44.92	85.11
glucose-6-phosphate isomerase CDS	336274	337617	1344	forward	1.06	1.06	0.04	0.087	2366.32	2850.5
DHA2 family efflux MFS transporter permease subunit CDS	337722	339104	1383	forward	0.69	0.69	0.34	0.2	14.56	21.74
hypothetical protein CDS	339123	339563	441	forward	4.25	-4.25	-0.39	5.6e-05	174.27	156.8
esterase CDS	339920	340939	1020	forward	1.42	1.42	0.34	0.038	37.67	56.2
Mur ligase family protein CDS	340978	342330	1353	reverse	1.98	1.98	0.3	0.011	77.43	111.81
thymidine kinase CDS	342489	343088	600	forward	2.6	2.6	0.45	0.0025	45.45	73.21
prfA CDS	343110	344198	1089	forward	1.96	1.96	0.25	0.011	109.74	153.58
prmC CDS	344191	345033	843	forward	3.97	3.97	0.39	0.00011	102.91	159.01
threonylcarbamoyl-AMP synthase CDS	345033	346025	993	forward	2.08	2.08	0.2	0.0083	186.42	251.67
uracil phosphoribosyltransferase CDS	346139	346768	630	forward	23.61	23.61	0.35	2.5e-24	977.66	1462
atpB CDS	346860	347576	717	forward	1000	1000	0.55	0	1292.98	2224.19
F0F1 ATP synthase subunit C CDS	347596	347808	213	forward	1000	1000	0.5	0	1049.06	1745.7
atpF CDS	347858	348358	501	forward	1000	1000	0.64	0	1132.57	2071.82
F0F1 ATP synthase subunit delta CDS	348358	348906	549	forward	1000	1000	0.67	0	1207.01	2254.8
F0F1 ATP synthase subunit alpha CDS	348912	350432	1521	forward	1000	1000	0.57	0	1232.18	2148.84
F0F1 ATP synthase subunit gamma CDS	350450	351406	957	forward	1000	1000	0.76	0	1408.16	2806.08
atpD CDS	351429	352871	1443	forward	1000	1000	0.61	0	1479.21	2651.32
F0F1 ATP synthase subunit epsilon CDS	352883	353323	441	forward	1000	1000	0.49	0	1494.41	2467.72
DUF1146 domain-containing protein CDS	353375	353608	234	forward	9.7	9.7	0.95	2e-10	41.71	94.75
rod shape-determining protein CDS	353716	354705	990	forward	11.7	11.7	0.43	2e-12	287.27	456.11
DNA-directed RNA polymerase subunit beta CDS	354708	354893	186	forward	26.61	26.61	0.59	2.4e-27	353.21	626.24
yidD CDS	354895	355188	294	forward	25.59	25.59	0.63	2.6e-26	293.13	534.34
DUF2969 domain-containing protein CDS	355201	355428	228	forward	18.27	18.27	0.56	5.3e-19	263.58	458.06
rod shape-determining protein RodA CDS	355447	356643	1197	forward	13.22	13.22	0.5	6e-14	238.62	397.21
universal stress protein CDS	356692	357171	480	reverse	1000	-1000	-0.63	0	2804.04	2136.08
hypothetical protein CDS	357229	357513	285	reverse	1000	-1000	-1.05	0	925.28	525.26
replication-associated recombination protein A CDS	357799	359097	1299	reverse	3.88	-3.88	-0.43	0.00013	113.68	99.2
DUF1694 domain-containing protein CDS	359100	359564	465	reverse	1.26	-1.26	-0.31	0.055	77.18	73.11
30S ribosomal protein S4 CDS	359683	360294	612	reverse	1000	1000	1.08	0	872.24	2162.62
ezrA CDS	360575	362293	1719	forward	0.19	-0.19	-0.05	0.64	217.68	246.58
cysteine desulfurase CDS	362392	363546	1155	forward	0.47	-0.47	-0.15	0.34	113.39	120.2
thiI CDS	363556	364773	1218	forward	0.77	0.77	0.1	0.17	189.31	238.38
rRNA pseudouridine synthase CDS	364824	365525	702	forward	0.03	-0.03	-0.07	0.93	28	31.38
glycerophosphodiester phosphodiesterase CDS	365538	366641	1104	forward	0.28	0.28	0.18	0.52	18.7	24.83
cation-translocating P-type ATPase CDS	366855	369482	2628	forward	0.31	-0.31	-0.21	0.49	40.03	40.67
valine--tRNA ligase CDS	369770	372475	2706	forward	15	15	0.8	9.9e-16	98.85	202.46
bifunctional folylpolyglutamate synthase/dihydrofolate synthase CDS	372478	373737	1260	forward	5.79	5.79	0.76	1.6e-06	39.73	78.87
HAD family phosphatase CDS	373734	374414	681	forward	4.54	4.54	0.59	2.9e-05	52	91.7
DNA repair protein RadC CDS	374453	375064	612	forward	10.38	10.38	0.83	4.2e-11	61.44	128.07
rod shape-determining protein CDS	375201	376202	1002	forward	11.83	11.83	0.3	1.5e-12	645.17	931.4
mreC CDS	376267	377118	852	forward	0.27	-0.27	-0.06	0.53	306.54	345.95
mreD CDS	377118	377651	534	forward	0.69	-0.69	-0.14	0.2	226.45	241.61
DUF4044 domain-containing protein CDS	377698	377826	129	reverse	1.85	-1.85	-0.33	0.014	100.48	93.66
DUF3397 domain-containing protein CDS	377925	378260	336	forward	6.59	-6.59	-0.44	2.6e-07	199.2	172.5
mraZ CDS	378441	378872	432	forward	1000	1000	0.53	0	757.06	1287.7
rsmH CDS	378878	379825	948	forward	1000	1000	0.61	0	783.9	1403.88
ftsL CDS	379855	380217	363	forward	23.63	23.63	0.44	2.3e-24	601.84	957.38
penicillin-binding protein CDS	380217	382367	2151	forward	10.13	10.13	0.47	7.4e-11	211.31	343.02
phospho-N-acetylmuramoyl-pentapeptide- transferase CDS	382393	383352	960	forward	10.59	10.59	0.56	2.6e-11	147.21	255.55
UDP-N-acetylmuramoyl-L-alanine--D-glutamate ligase CDS	383360	384742	1383	forward	22.49	22.49	0.79	3.2e-23	155.42	316.26
murG CDS	384744	385856	1113	forward	15.81	15.81	0.65	1.5e-16	166.71	307.14
FtsQ-type POTRA domain-containing protein CDS	385875	386729	855	forward	20.27	20.27	0.69	5.4e-21	188.38	357.75
ftsA CDS	386794	388164	1371	forward	5.08	5.08	0.29	8.4e-06	261.49	375.23
ftsZ CDS	388184	389557	1374	forward	1.53	-1.53	-0.11	0.029	1029.9	1121.87
cell division protein SepF CDS	389576	390010	435	forward	6.31	-6.31	-0.22	4.9e-07	1394.11	1405.42
YggT family protein CDS	390010	390306	297	forward	4.14	-4.14	-0.21	7.2e-05	958.09	972.89
RNA-binding protein CDS	390308	391105	798	forward	0.44	-0.44	-0.11	0.36	201.01	219.2
DivIVA domain-containing protein CDS	391110	391901	792	forward	13.81	13.81	0.52	1.6e-14	234.6	394.74
isoleucine--tRNA ligase CDS	392136	394940	2805	forward	33.52	33.52	0.83	3e-34	214.3	447.08
cold shock domain-containing protein CDS	394940	395149	210	forward	1000	1000	0.95	0	319.27	726.24
NUDIX hydrolase CDS	395163	395726	564	forward	1000	1000	0.8	0	298.31	612.65
hypothetical protein CDS	395719	396000	282	forward	1000	1000	1.02	0	228.84	545.13
5'-methylthioadenosine/adenosylhomocysteine nucleosidase CDS	396016	396717	702	forward	1000	1000	0.93	0	250.31	561.12
cysteine desulfurase CDS	396814	397968	1155	forward	3.45	3.45	0.35	0.00035	110.87	166.24
hypothetical protein CDS	398083	398418	336	forward	11.8	11.8	0.48	1.6e-12	229.34	376.87
mnmA CDS	398436	399563	1128	forward	12.11	12.11	0.42	7.7e-13	320.44	503.55
histidine phosphatase family protein CDS	399660	400322	663	forward	0.16	-0.16	-0.05	0.69	233.73	266.24
tetratricopeptide repeat protein CDS	400325	400969	645	forward	0.34	0.34	0.04	0.45	261.94	317.63
ATP-dependent RecD-like DNA helicase CDS	400956	403334	2379	forward	5.52	5.52	0.39	3e-06	150.23	232.18
YegS/Rv2252/BmrU family lipid kinase CDS	403375	404310	936	reverse	1.08	1.08	0.31	0.083	31.65	46.03
ribonuclease J CDS	404359	406038	1680	reverse	15.52	15.52	0.51	3e-16	270.97	454.76
DUF1447 family protein CDS	406044	406271	228	reverse	26.62	26.62	0.69	2.4e-27	252.76	479.05
peptide deformylase CDS	406461	407015	555	reverse	0.61	0.61	0.07	0.25	267.64	330.3
typA CDS	407260	409116	1857	forward	3.24	3.24	0.11	0.00057	1071.09	1359.83
FtsW/RodA/SpoVE family cell cycle protein CDS	409230	410414	1185	forward	2.94	2.94	0.43	0.0011	58.51	92.96
DUF2129 domain-containing protein CDS	410411	410746	336	forward	5.37	5.37	0.6	4.2e-06	59.6	106.22
rsmD CDS	410743	411291	549	forward	4.39	4.39	0.46	4.1e-05	82.94	134.05
pantetheine-phosphate adenylyltransferase CDS	411293	411793	501	forward	2.76	2.76	0.42	0.0017	59.77	93.72
PDZ domain-containing protein CDS	411780	412790	1011	forward	2.17	2.17	0.48	0.0068	32.56	53.49
competence protein CDS	412849	413532	684	forward	0	0	0.1	1	5.75	7.23
DNA internalization-related competence protein ComEC/Rec2 CDS	413486	415772	2287	forward	0.04	0.04	0.16	0.92	7.4	9.69
holA CDS	415769	416758	990	forward	2.61	2.61	0.48	0.0025	40.41	66.08
30S ribosomal protein S20 CDS	416828	417085	258	reverse	1000	1000	0.5	0	1021.23	1694.93
30S ribosomal protein S15 CDS	417279	417548	270	forward	1000	1000	2.04	0	442.96	2140.51
ribonuclease J CDS	417709	419484	1776	forward	1.96	1.96	0.17	0.011	238.35	315.44
hypothetical protein CDS	419484	420341	858	forward	0.3	-0.3	-0.08	0.5	191.13	212.19
tuf CDS	420519	421709	1191	forward	1000	-1000	-0.2	0	15272.3	15663.5
trigger factor CDS	421868	423217	1350	forward	1000	1000	1.12	0	416.53	1063.89
clpX CDS	423361	424626	1266	forward	0	0	0	1	132.46	155.3
YihA family ribosome biogenesis GTP-binding protein CDS	424626	425210	585	forward	0.21	0.21	0.04	0.61	142.51	172.77
low molecular weight phosphotyrosine protein phosphatase CDS	425424	425900	477	forward	5.4	-5.4	-0.41	4e-06	190.5	168.12
hypothetical protein CDS	425900	426415	516	forward	11.43	-11.43	-0.58	3.7e-12	217.03	170.25
DUF4767 domain-containing protein CDS	426653	427183	531	forward	12.95	-12.95	-0.54	1.1e-13	286.15	231.68
hypothetical protein CDS	427280	428548	1269	forward	9.17	-9.17	-0.57	6.8e-10	174.23	137.68
DsbA family oxidoreductase CDS	428616	429281	666	forward	1000	-1000	-1.26	0	1287.85	633.21
hypothetical protein CDS	429399	430265	867	forward	4.19	-4.19	-1.05	6.4e-05	26.1	14.81
hypothetical protein CDS	430458	430934	477	forward	0.72	-0.72	-1.64	0.19	2.88	1.09
transcriptional regulator CDS	431184	432188	1005	forward	21.27	21.27	1.17	5.3e-22	59.16	157.01
exopolysaccharide biosynthesis protein CDS	432195	433055	861	forward	9.82	9.82	0.84	1.5e-10	56.21	118.36
polysaccharide biosynthesis tyrosine autokinase CDS	433066	433839	774	forward	19.4	19.4	1.12	3.9e-20	59.9	153.09
exopolysaccharide biosynthesis protein CDS	433845	434615	771	forward	16.2	16.2	1.09	6.3e-17	52.42	131.4
sugar transferase CDS	434639	435298	660	forward	12.8	12.8	1.01	1.6e-13	48.56	115.25
UDP-N-acetylglucosamine--LPS N-acetylglucosaminetransferase CDS	435316	435765	450	forward	13.36	13.36	1.08	4.4e-14	44.45	110.15
multidrug MFS transporter CDS	435775	436275	501	forward	10.95	10.95	1.16	1.1e-11	30.25	79.44
glycosyl transferase CDS	436276	437001	726	forward	7.08	7.08	0.93	8.3e-08	31.2	69.78
alpha-1,2-fucosyltransferase CDS	437030	437974	945	forward	8.06	8.06	0.85	8.7e-09	44.63	94.25
glycosyltransferase family 2 protein CDS	437964	438845	882	forward	3.32	3.32	0.55	0.00048	41.68	71.68
glycosyltransferase family 1 protein CDS	438861	439913	1053	forward	3.83	3.83	0.65	0.00015	34.3	63.45
beta-1,6-galactofuranosyltransferase CDS	439910	440971	1062	forward	8.15	8.15	0.9	7.1e-09	38.92	85.1
glycosyltransferase family 2 protein CDS	441020	442048	1029	forward	7.17	7.17	0.72	6.8e-08	54.94	106.36
hypothetical protein CDS	442103	443263	1161	forward	2.59	2.59	0.54	0.0026	31.82	54.42
glf CDS	443282	444400	1119	forward	5.49	5.49	0.76	3.2e-06	36.49	72.77
flippase CDS	444406	445833	1428	forward	2.98	2.98	0.56	0.0011	35.11	60.71
acyltransferase CDS	445840	446855	1016	forward	0.84	0.84	0.54	0.14	8.77	15.01
ISL3 family transposase CDS	446950	448199	1250	reverse	1.55	1.55	0.99	0.028	4.68	10.94
hypothetical protein CDS	448602	448814	213	reverse	1000	1000	0.77	0	506.34	1016.12
hypothetical protein CDS	448946	449203	258	forward	0.28	0.28	0.09	0.53	54.93	68.7
hypothetical protein CDS	449354	450049	696	forward	0.51	0.51	0.13	0.31	67.72	86.94
hypothetical protein CDS	450061	450825	765	forward	0.92	0.92	0.14	0.12	139.61	180.23
Abi family protein CDS	451216	452166	951	forward	0.14	-0.14	-0.09	0.72	53.27	58.91
methyltransferase domain-containing protein CDS	452179	453354	1176	forward	0.1	-0.1	-0.08	0.79	48.71	54.15
rfbB CDS	453436	454473	1038	forward	3.07	3.07	0.51	0.00085	42.26	70.82
rfbA CDS	454480	455364	885	forward	2.28	2.28	0.51	0.0052	31.41	52.47
rfbC CDS	455397	456005	609	forward	1.81	1.81	0.38	0.015	42.49	64.79
rfbD CDS	456022	457008	987	forward	1.02	1.02	0.27	0.094	39.26	55.57
cas9 CDS	457338	461513	4176	forward	1.44	1.44	0.24	0.036	76.67	106.73
cas1 CDS	461719	462627	909	forward	0.06	-0.06	-0.1	0.86	23.99	26.23
cas2 CDS	462605	462910	306	forward	0.1	-0.1	-0.11	0.8	28.69	31.21
csn2 CDS	462907	463575	669	forward	1.17	1.17	0.23	0.068	70.39	96.77
PTS family oligomeric beta-glucoside porter component IIB CDS	465040	465282	243	forward	0.33	-0.33	-0.37	0.47	9.41	8.53
restriction endonuclease CDS	465543	465968	426	forward	0	0	-0.01	1	58.17	67.96
protease CDS	466059	466976	918	forward	0.35	-0.35	-0.18	0.45	60.06	62.38
hypothetical protein CDS	467136	467975	840	reverse	12.94	-12.94	-0.64	1.2e-13	211.99	160.15
8-oxo-dGTP diphosphatase CDS	468099	468539	441	forward	3.75	3.75	0.53	0.00018	50.44	85.77
hypothetical protein CDS	468570	469217	648	reverse	16.4	16.4	0.64	4e-17	178.96	327.82
hypothetical protein CDS	469407	469811	405	forward	1000	-1000	-0.58	0	654.79	515.74
DUF1828 domain-containing protein CDS	469888	470271	384	forward	13.64	-13.64	-0.61	2.3e-14	243.18	187.34
hypothetical protein CDS	470488	471291	804	forward	5.34	-5.34	-0.3	4.5e-06	514.79	492.34
APC family permease CDS	471360	472712	1353	reverse	23.92	23.92	0.65	1.2e-24	261.27	480.84
NAD-dependent epimerase/dehydratase family protein CDS	472987	473628	642	forward	8.8	-8.8	-0.94	1.6e-09	70.89	43.48
DedA family protein CDS	473703	474314	612	reverse	1.49	1.49	0.25	0.032	75	104.87
inosine-uridine preferring nucleoside hydrolase CDS	474326	475249	924	reverse	1.59	1.59	0.25	0.026	85.33	119.24
uvrC CDS	475393	477195	1803	forward	1.06	1.06	0.38	0.088	22.33	34.16
obgE CDS	477303	478589	1287	forward	10.75	10.75	0.58	1.8e-11	140.9	247.23
acetyltransferase CDS	478620	480545	1926	forward	10.83	10.83	0.64	1.5e-11	114.14	208.89
rnz CDS	480559	481488	930	forward	5.49	5.49	0.51	3.2e-06	86.5	144.8
SDR family oxidoreductase CDS	481493	482287	795	forward	5.79	5.79	0.47	1.6e-06	110.44	179.8
DUF1049 domain-containing protein CDS	482297	482623	327	forward	21.01	21.01	0.81	9.7e-22	135.13	279.44
rpmF CDS	482740	482931	192	forward	1000	1000	0.79	0	1167.97	2378.61
bifunctional metallophosphatase/5'-nucleotidase CDS	482991	484556	1566	forward	1.46	1.46	0.16	0.035	190.25	249.31
DUF2929 family protein CDS	484621	484821	201	reverse	10.34	10.34	0.47	4.5e-11	210.4	342.53
dnaE CDS	484924	488040	3117	forward	7.59	-7.59	-0.67	2.6e-08	107.43	79.3
hypothetical protein CDS	488012	488218	207	forward	1000	-1000	-0.79	0	525.66	357.64
ATP-dependent 6-phosphofructokinase CDS	488215	489174	960	forward	1000	-1000	-0.23	0	11082	11075
pyk CDS	489209	490978	1770	forward	1000	-1000	-0.35	0	11557.4	10639.6
RNA-binding protein CDS	491092	491985	894	forward	0.2	0.2	0.05	0.63	110.44	134.37
xerD CDS	491957	492865	909	forward	1.06	1.06	0.17	0.088	108.24	142.95
hypothetical protein CDS	492871	493233	363	forward	1.72	1.72	0.25	0.019	95.97	133.75
segregation and condensation protein A CDS	493226	493969	744	forward	7.53	7.53	0.64	2.9e-08	77.03	140.72
scpB CDS	493959	494549	591	forward	4.2	4.2	0.48	6.3e-05	72.21	118.69
rRNA pseudouridine synthase CDS	494551	495270	720	forward	4.44	4.44	0.5	3.6e-05	71.05	118.14
LysM domain-containing protein CDS	495332	496072	741	forward	2.68	2.68	0.23	0.0021	194.44	267.89
ECF transporter S component CDS	496334	496927	594	forward	1000	-1000	-1.32	0	490.63	231.14
(d)CMP kinase CDS	497033	497698	666	forward	12.33	12.33	0.7	4.7e-13	107.71	205.64
rpsA CDS	497761	498957	1197	forward	12.82	-12.82	-0.27	1.5e-13	1949.47	1907.22
ribosome biogenesis GTPase Der CDS	499034	500341	1308	forward	1.14	-1.14	-0.25	0.073	135.37	133.72
HU family DNA-binding protein CDS	500505	500780	276	forward	1000	1000	0.43	0	4128.19	6547.5
tetratricopeptide repeat protein CDS	500881	502140	1260	forward	0.09	0.09	0.03	0.82	104.81	125.49
hypothetical protein CDS	502216	503370	1155	reverse	0	0	0.52	1	1.11	1.86
type I restriction-modification system endonuclease CDS	503569	506775	3207	forward	0.01	0.01	0.02	0.98	37.36	44.52
hypothetical protein CDS	506768	507169	402	forward	0.05	0.05	0.05	0.89	37.19	45.18
type I restriction endonuclease CDS	507190	508641	1452	forward	0.15	-0.15	-0.11	0.71	42.88	46.56
type I restriction-modification system CDS	508631	510037	1407	forward	0.14	-0.14	-0.09	0.72	60.76	67.04
ATP-dependent DNA helicase CDS	510178	512499	2322	forward	0.34	0.34	0.23	0.46	16.8	23.09
FAD-binding protein CDS	513151	514962	1812	forward	3.59	-3.59	-1.24	0.00026	16.45	8.16
ATP-binding protein CDS	515208	516422	1215	reverse	0.64	0.64	0.31	0.23	17.35	25.21
YitT family protein CDS	516624	517514	891	reverse	0.01	-0.01	-0.02	0.98	69.58	80.54
CCA tRNA nucleotidyltransferase CDS	517570	518766	1197	forward	1.47	1.47	0.16	0.034	190.76	249.94
hemolysin III family protein CDS	518814	519479	666	reverse	0.18	0.18	0.05	0.66	82.75	100.98
DegV family protein CDS	519621	520478	858	forward	7.45	7.45	0.58	3.5e-08	94.82	166.25
YozE family protein CDS	520478	520705	228	forward	7.39	7.39	0.49	4.1e-08	131.14	216.79
PDZ domain-containing protein CDS	520713	522161	1449	forward	3.88	3.88	0.35	0.00013	127.58	191.29
ylqF CDS	522163	523002	840	forward	2.57	2.57	0.24	0.0027	169.16	234.75
ribonuclease HII CDS	522999	523751	753	forward	1.73	1.73	0.19	0.019	152.49	205.16
dprA CDS	523803	524648	846	forward	0.12	0.12	0.06	0.76	43.96	53.85
topA CDS	524714	526795	2082	forward	1.69	1.69	0.21	0.021	120.86	164.85
methylenetetrahydrofolate--tRNA-(uracil(54)- C(5))-methyltransferase (FADH(2)-oxidizing) TrmFO CDS	526893	528209	1317	forward	1000	-1000	-1.13	0	218.61	117.51
xerC CDS	528212	529135	924	forward	1000	-1000	-1.04	0	306.28	174.61
hslV CDS	529140	529664	525	forward	1000	-1000	-1.22	0	406.81	205.46
ATP-dependent protease ATPase subunit HslU CDS	529675	531069	1395	forward	1000	-1000	-1.29	0	608.47	292.13
aldose 1-epimerase family protein CDS	531097	531984	888	forward	1000	-1000	-0.89	0	730.73	463.77
hypothetical protein CDS	532044	532646	603	forward	17.2	-17.2	-0.71	6.3e-18	240.57	173.36
metal-dependent hydrolase CDS	532805	533368	564	forward	0	0	-0.24	1	2.27	2.26
hypothetical protein CDS	533636	534097	462	forward	0.58	0.58	0.24	0.26	24.44	34.01
putative sulfate exporter family transporter CDS	534295	535326	1032	forward	0.6	0.6	0.31	0.25	17.01	24.73
LysR family transcriptional regulator CDS	535480	535992	513	forward	0.04	0.04	0.44	0.91	1.87	2.99
hypothetical protein CDS	535947	536342	396	forward	0.04	-0.04	-0.28	0.91	4.16	4.03
hypothetical protein CDS	536462	538378	1917	forward	0.08	-0.08	-0.36	0.84	5.01	4.58
LysR family transcriptional regulator CDS	538454	539317	864	reverse	0.7	0.7	0.4	0.2	11.54	17.88
NAD(P)H dehydrogenase CDS	539432	539968	537	forward	1.2	1.2	0.48	0.064	16.18	26.47
Zn-dependent alcohol dehydrogenase CDS	540003	541044	1042	forward	0	0	-0.01	1	39.95	46.52
DUF2255 family protein CDS	541055	541429	375	forward	0.37	-0.37	-0.22	0.42	44.32	44.77
ABC-F type ribosomal protection protein CDS	541694	543202	1509	forward	0	0	0.07	1	6.51	8.02
hypothetical protein CDS	543273	543584	312	reverse	4.17	4.17	0.84	6.8e-05	21.25	44.8
hypothetical protein CDS	543585	543842	258	reverse	1.88	1.88	0.67	0.013	14	26.28
Rpn family recombination-promoting nuclease/putative transposase CDS	544047	544868	822	forward	14.16	-14.16	-1.36	6.9e-15	65.85	30.13
ATP-binding cassette domain-containing protein CDS	545085	545723	639	forward	0.5	0.5	0.19	0.32	31.77	42.56
fetB CDS	545720	546478	759	forward	0.04	-0.04	-0.05	0.92	24.06	27.37
alsS CDS	546611	548290	1680	forward	0.35	0.35	0.17	0.45	22.8	30.19
budA CDS	548274	549026	753	forward	0.04	-0.04	-0.04	0.91	41.65	47.53
DUF3021 domain-containing protein CDS	549082	549495	414	reverse	3.08	-3.08	-0.66	0.00084	37.93	28.13
LytTR family transcriptional regulator CDS	549497	549934	438	reverse	4.35	-4.35	-0.78	4.5e-05	43.63	29.82
DUF1211 domain-containing protein CDS	550200	550883	684	reverse	2.13	2.13	1.89	0.0073	1.6	7
hypothetical protein CDS	551084	552931	1848	forward	1.9	1.9	0.43	0.013	33.44	53.09
zinc ribbon domain-containing protein CDS	552951	553796	846	forward	1.34	1.34	0.31	0.045	43.94	64.11
YSIRK-type signal peptide-containing protein CDS	553926	554304	379	forward	0.26	0.26	0.08	0.55	75.45	93.59
BspA family leucine-rich repeat surface protein CDS	554727	561869	7143	forward	1.65	-1.65	-0.32	0.022	95.85	90.18
YSIRK-type signal peptide-containing protein CDS	561908	564935	3028	forward	0.09	-0.09	-0.05	0.8	67.45	76.34
hypothetical protein CDS	565042	566775	1734	forward	0.75	-0.75	-0.2	0.18	126.31	128.91
HAD family phosphatase CDS	566875	567474	600	forward	0.23	-0.23	-0.06	0.58	259.8	293.86
NUDIX domain-containing protein CDS	567509	568132	624	forward	3.91	-3.91	-0.31	0.00012	302.41	286.2
hypothetical protein CDS	568293	569039	747	forward	1000	-1000	-0.75	0	1685.66	1179.82
brnQ CDS	569605	570981	1377	forward	5.12	5.12	1.22	7.6e-06	11.52	31.48
MBL fold metallo-hydrolase CDS	571176	572011	836	forward	0.88	0.88	0.6	0.13	6.75	12.07
transcriptional regulator CDS	572022	572402	381	reverse	0.09	0.09	0.14	0.81	9.42	12.25
hypothetical protein CDS	572520	572813	294	forward	0.03	-0.03	-0.18	0.93	3.65	3.8
mandelate racemase/muconate lactonizing enzyme family protein CDS	572869	574041	1173	forward	0.14	0.14	0.62	0.73	2.28	4.11
ABC transporter ATP-binding protein CDS	574271	575860	1590	forward	2.58	2.58	0.88	0.0026	11.69	25.33
ABC transporter ATP-binding protein CDS	575864	577447	1584	forward	1.44	1.44	0.52	0.036	16.61	28.1
ABC transporter ATP-binding protein CDS	577575	578426	852	forward	2.79	2.79	0.62	0.0016	25.62	46.43
multidrug ABC transporter permease CDS	578426	579280	855	forward	1.64	1.64	0.44	0.023	28.23	44.91
LytTR family transcriptional regulator CDS	579284	579736	453	forward	0.7	0.7	0.22	0.2	33.81	46.39
DUF3021 domain-containing protein CDS	579738	580133	396	forward	2.32	2.32	0.43	0.0047	46.3	73.26
Fic family protein CDS	580180	580899	720	forward	0.4	-0.4	-0.16	0.4	85.53	90.03
cupin domain-containing protein CDS	581005	581418	414	forward	7.62	-7.62	-0.54	2.4e-08	156.43	126.08
brnQ CDS	582048	583415	1368	forward	0.53	0.53	0.34	0.29	11.76	17.49
choloylglycine hydrolase family protein CDS	583592	584569	978	forward	1000	-1000	-1.26	0	722.24	353.37
beta-glucuronidase CDS	584706	586502	1797	reverse	4.12	-4.12	-0.61	7.6e-05	63.48	49.03
regulator CDS	586738	587191	454	forward	0.16	-0.16	-0.29	0.69	7.65	7.38
excinuclease ABC subunit UvrA CDS	587424	589934	2511	forward	1.17	1.17	0.27	0.068	46.79	66.43
mgtA CDS	590280	592958	2679	forward	2.61	2.61	0.61	0.0025	25.2	45.21
DUF1211 domain-containing protein CDS	594164	594814	651	forward	0	0	0	1	19.17	22.54
aldo/keto reductase CDS	595040	595861	822	forward	1.35	1.35	0.52	0.045	15.57	26.2
gfo/Idh/MocA family oxidoreductase CDS	596014	596592	579	forward	0.16	-0.16	-0.46	0.69	4.18	3.58
NAD(FAD)-dependent dehydrogenase CDS	596708	598072	1365	forward	1000	-1000	-2.35	0	1132.02	260.91
6,7-dimethyl-8-ribityllumazine synthase CDS	598185	598630	446	reverse	0	0	-1.5	1	1.08	0.45
riboflavin biosynthesis protein RibA CDS	598630	598920	291	reverse	0	0	-1.54	1	1.02	0.41
ABC transporter permease CDS	599203	599319	117	forward	2.35	2.35	1.48	0.0045	3.13	10.22
WYL domain-containing protein CDS	599692	600624	933	forward	0.38	0.38	0.12	0.42	50.96	65.03
hypothetical protein CDS	600698	601084	387	forward	0.02	-0.02	-0.01	0.96	80.57	93.82
ATP-binding cassette domain-containing protein CDS	601194	601847	654	forward	1.39	1.39	0.35	0.04	36.04	53.9
hypothetical protein CDS	601828	>602025	>198	forward	1.51	1.51	0.4	0.031	29.09	45.11
heavy metal translocating P-type ATPase CDS	602443	604344	1902	forward	3.55	-3.55	-1.26	0.00028	17.46	8.6
copper-binding protein CDS	604367	604597	231	forward	1000	-1000	-1.75	0	149.82	52.39
hypothetical protein CDS	604597	605148	552	forward	1000	-1000	-1.81	0	203.04	68.2
Crp/Fnr family transcriptional regulator CDS	605166	605795	630	forward	1000	-1000	-1.27	0	195.21	94.98
hypothetical protein CDS	605922	606440	519	forward	5.61	-5.61	-0.99	2.4e-06	39.55	23.43
NAD(P)-dependent oxidoreductase CDS	606530	607395	866	forward	0.39	-0.39	-0.41	0.41	8.02	7.11
MarR family transcriptional regulator CDS	607513	607960	448	forward	0.01	-0.01	-0.18	0.98	6.84	7.12
methylated-DNA--[protein]-cysteine S-methyltransferase CDS	608082	608603	522	forward	0.4	0.4	0.23	0.4	18.39	25.32
NAD(P)H dehydrogenase YwrO CDS	608594	609052	459	reverse	1.5	1.5	0.4	0.032	29.78	46.22
TIGR02452 family protein CDS	609318	610064	747	reverse	0.95	0.95	0.4	0.11	17.26	26.8
multidrug efflux SMR transporter CDS	610143	610463	321	reverse	0.53	0.53	0.21	0.3	27.92	38.01
LLM class flavin-dependent oxidoreductase CDS	611020	612107	1088	forward	0.53	-0.53	-0.61	0.29	6.24	4.82
N-acetyltransferase CDS	612222	612659	438	forward	0.46	0.46	0.36	0.35	9.5	14.34
GNAT family N-acetyltransferase CDS	612790	613281	492	forward	3.22	-3.22	-0.69	0.0006	39.54	28.89
hypothetical protein CDS	613283	613930	648	forward	2.14	-2.14	-0.42	0.0073	59.05	51.97
replication-associated recombination protein A CDS	614017	615297	1281	forward	4.06	-4.06	-0.61	8.6e-05	61.33	47.24
amidohydrolase CDS	615287	616179	893	forward	1.96	-1.96	-0.41	0.011	58.77	52.11
Bax inhibitor-1/YccA family protein CDS	616319	617032	714	forward	11.51	-11.51	-0.92	3.1e-12	98.9	61.35
DsbA family oxidoreductase CDS	617162	617794	633	forward	1000	-1000	-1.43	0	466.76	203.07
hypothetical protein CDS	618051	618287	237	forward	7.54	-7.54	-0.77	2.9e-08	85.94	59.39
XRE family transcriptional regulator CDS	618321	619115	795	forward	2.9	-2.9	-0.55	0.0013	49.23	39.48
ABC transporter permease CDS	619210	620325	1116	forward	0	0	-0.1	1	9.73	10.67
tellurium resistance protein TerC CDS	620322	621567	1246	forward	0.08	-0.08	-0.27	0.84	7.56	7.38
ABC transporter ATP-binding protein CDS	621574	622443	870	forward	0.2	0.2	0.35	0.63	5.89	8.8
aldo/keto reductase CDS	622431	622836	406	forward	0.09	0.09	0.19	0.82	6.64	8.89
aldo/keto reductase CDS	622905	623780	876	forward	1000	-1000	-1.28	0	1425.58	687.97
endonuclease III CDS	623827	624477	651	reverse	1.09	-1.09	-0.41	0.081	27	23.83
sugar O-acetyltransferase CDS	624600	625214	615	forward	0.37	0.37	0.1	0.43	74.23	93.31
plsY CDS	625317	625976	660	reverse	4.79	4.79	1.09	1.6e-05	14.3	35.86
parE CDS	626076	628034	1959	forward	3.04	3.04	0.38	0.00091	80.13	122.51
parC CDS	628051	630531	2481	forward	1.11	1.11	0.16	0.078	133.4	174.63
LysR family transcriptional regulator CDS	630768	631721	954	forward	1000	-1000	-1.62	0	266.12	101.49
manganese-dependent inorganic pyrophosphatase CDS	631841	632776	936	forward	1000	-1000	-0.49	0	920.55	773.04
RecQ family ATP-dependent DNA helicase CDS	632850	634384	1535	forward	0.17	0.17	0.19	0.67	11.69	15.67
DUF1275 domain-containing protein CDS	634452	635150	699	forward	0.43	0.43	0.79	0.37	2.16	4.39
xerS CDS	636517	637587	1071	forward	0.17	-0.17	-0.17	0.67	23.03	24.11
LysR family transcriptional regulator CDS	637656	638546	891	forward	0.37	-0.37	-0.25	0.43	34.07	33.72
hypothetical protein CDS	638610	639701	1092	reverse	2.61	2.61	0.41	0.0025	57.67	90
DegV family protein CDS	639786	640673	888	reverse	4.65	4.65	0.47	2.2e-05	85.77	139.5
MarR family transcriptional regulator CDS	640789	641199	411	reverse	3.51	3.51	0.91	0.00031	15.02	33.09
fibronectin/fibrinogen-binding protein CDS	641388	643079	1692	forward	0.53	-0.53	-0.2	0.29	86.32	88.39
carbamoyl phosphate synthase large subunit CDS	643165	646329	3165	reverse	5.8	-5.8	-0.46	1.6e-06	155.64	133.21
carbamoyl phosphate synthase small subunit CDS	646333	647388	1056	reverse	9.15	-9.15	-0.51	7.1e-10	218.79	180.98
RluA family pseudouridine synthase CDS	647392	648306	915	reverse	11.79	-11.79	-0.52	1.6e-12	277.41	227.63
signal peptidase II CDS	648321	648785	465	reverse	16.72	-16.72	-0.7	1.9e-17	237.3	171.86
formate--tetrahydrofolate ligase CDS	648786	650459	1674	reverse	22.25	-22.25	-0.76	5.6e-23	278.78	193.81
hypothetical protein CDS	650462	650806	345	reverse	11.93	-11.93	-0.73	1.2e-12	154.05	109.34
DegV family protein CDS	650939	651862	924	forward	0.89	0.89	0.16	0.13	91.61	120.58
3',5'-cyclic-nucleotide phosphodiesterase CDS	651921	653153	1233	reverse	1.38	-1.38	-0.27	0.042	130.98	127.55
class I SAM-dependent RNA methyltransferase CDS	653156	654280	1125	reverse	1.25	-1.25	-0.26	0.057	132.48	129.84
DivIVA domain-containing protein CDS	654745	655182	438	reverse	4.91	-4.91	-0.27	1.2e-05	612.3	595.52
DUF1273 domain-containing protein CDS	655396	655965	570	reverse	0	0	0	1	22.54	26.44
recU CDS	656034	656663	630	forward	5.1	5.1	0.5	7.9e-06	83.67	138.91
penicillin-binding protein CDS	656653	659031	2379	forward	2.3	2.3	0.25	0.005	129.21	181.02
nth CDS	659118	659747	630	reverse	2.56	2.56	0.26	0.0027	143.69	202.01
DnaD domain protein CDS	659756	660400	645	reverse	1.94	1.94	0.26	0.011	96.97	136.82
asparagine--tRNA ligase CDS	660468	661766	1299	reverse	0.53	-0.53	-0.08	0.29	426.3	473.38
hypothetical protein CDS	661835	662329	495	reverse	0.05	-0.05	-0.03	0.89	122.75	141.38
DEAD/DEAH box helicase CDS	662322	665135	2814	reverse	0.57	-0.57	-0.2	0.27	92.1	94.28
addA CDS	665160	668774	3615	reverse	0.2	-0.2	-0.13	0.64	46.45	49.94
ATP-dependent helicase CDS	668775	672251	3477	reverse	0.09	0.09	0.07	0.81	24.98	30.85
mvk CDS	672338	673255	918	forward	4.3	4.3	0.61	5e-05	44.15	79.38
mvaD CDS	673255	674220	966	forward	4.15	4.15	0.57	7e-05	49.43	86.05
phosphomevalonate kinase CDS	674255	675328	1074	forward	9.15	9.15	0.64	7.1e-10	94.63	173.23
type 2 isopentenyl-diphosphate Delta-isomerase CDS	675353	676378	1026	forward	1.29	1.29	0.23	0.051	72.68	100.37
ABC transporter ATP-binding protein CDS	676465	678048	1584	reverse	1000	-1000	-1.25	0	520.43	257.48
ABC transporter ATP-binding protein CDS	678048	679628	1581	reverse	1000	-1000	-1	0	463.95	272.9
MFS transporter CDS	679976	681199	1224	forward	9.36	9.36	1.16	4.3e-10	25.6	67.11
AAC(3) family N-acetyltransferase CDS	681319	682129	811	forward	10.14	10.14	0.99	7.2e-11	39.6	92.37
helix-turn-helix domain-containing protein CDS	682173	682394	222	reverse	0.56	0.56	0.34	0.27	13.59	20.21
ribose transporter RbsU CDS	682689	683579	891	reverse	0.63	0.63	0.41	0.23	9.98	15.55
D-ribose pyranase CDS	683606	684001	396	reverse	0.73	0.73	0.52	0.19	7.22	12.18
ASCH domain-containing protein CDS	684112	684561	450	reverse	0	0	0.04	1	2.64	3.19
phosphorylase CDS	684564	685328	765	reverse	0	0	0.11	1	3.05	3.88
NUDIX domain-containing protein CDS	685343	685797	455	reverse	0.32	0.32	0.44	0.48	5.48	8.72
hypothetical protein CDS	685790	686305	516	reverse	0.48	0.48	0.39	0.33	7.89	12.13
hypothetical protein CDS	686383	686568	186	forward	0.57	0.57	0.49	0.27	7.01	11.58
hypothetical protein CDS	686716	686982	267	reverse	0.6	0.6	0.44	0.25	8.22	13.14
GNAT family N-acetyltransferase CDS	686987	687469	483	reverse	0.71	0.71	0.56	0.19	6.06	10.53
N-acetyltransferase CDS	687488	688006	519	reverse	0.22	0.22	0.39	0.61	4.23	6.53
Fic family protein CDS	688452	>688646	>195	reverse	0.29	0.29	0.22	0.52	12.66	17.28
DUF3923 family protein CDS	688664	688873	210	reverse	1.32	1.32	0.5	0.048	17.53	29.15
hypothetical protein CDS	689009	689728	720	reverse	0.87	0.87	0.54	0.13	9.18	15.73
hypothetical protein CDS	689735	690094	360	reverse	0.77	0.77	0.39	0.17	14.22	21.93
pyrophosphatase CDS	690087	690389	303	reverse	0.91	0.91	0.48	0.12	11.62	19.02
N-acetyltransferase CDS	690395	690841	447	reverse	1.27	1.27	0.57	0.054	11.97	20.83
hypothetical protein CDS	690841	691175	335	reverse	0.76	0.76	0.56	0.17	8.05	13.93
ABC transporter ATP-binding protein CDS	691314	692891	1578	forward	0.27	0.27	0.31	0.53	8.4	12.26
nitroreductase CDS	692938	693420	483	reverse	13.93	-13.93	-1.35	1.2e-14	65.64	30.18
ABC transporter ATP-binding protein CDS	693502	695109	1608	reverse	1.1	1.1	0.55	0.079	10.19	17.6
helix-turn-helix domain-containing protein CDS	695201	696019	819	reverse	0.88	0.88	0.38	0.13	16.64	25.51
membrane protein CDS	696173	697036	864	forward	2.51	2.51	0.64	0.0031	21.09	38.68
DUF975 family protein CDS	697103	697912	810	forward	0.53	0.53	0.41	0.3	8.75	13.69
hypothetical protein CDS	697975	698550	576	reverse	1.61	-1.61	-0.63	0.025	19.45	14.75
N-acetyltransferase CDS	698634	699179	546	forward	0.4	-0.4	-0.33	0.4	13.52	12.67
hypothetical protein CDS	699151	699879	729	forward	0.62	-0.62	-0.42	0.24	14.89	13.07
IS3 family transposase CDS	699961	700883	923	reverse	1.53	-1.53	-0.51	0.029	25.91	21.36
transcriptional regulator CDS	700964	701671	708	reverse	0.1	-0.1	-0.29	0.8	8.3	8
hypothetical protein CDS	701782	702072	291	reverse	5.41	-5.41	-0.58	3.9e-06	95.76	75.37
hypothetical protein CDS	702126	702326	201	reverse	1000	-1000	-1.48	0	1093.5	461.66
nitroreductase family protein CDS	702489	703133	645	reverse	1000	-1000	-2.1	0	309.97	85.16
DUF4038 domain-containing protein CDS	703239	704528	1290	reverse	0.01	-0.01	-0.09	0.97	9.21	10.2
alpha/beta hydrolase CDS	704543	705449	907	reverse	0.17	-0.17	-0.27	0.67	9.88	9.63
PTS sugar transporter subunit IIC CDS	705462	706733	1272	reverse	0	0	-0.18	1	6.51	6.74
hypothetical protein CDS	706770	708227	1458	reverse	0.5	-0.5	-0.5	0.32	7.68	6.37
LacI family transcriptional regulator CDS	708328	709347	1020	reverse	1.67	-1.67	-0.98	0.022	9.95	5.92
transketolase CDS	709480	710313	834	forward	0	0	-0.43	1	1.37	1.2
transketolase CDS	710306	711247	942	forward	0.03	-0.03	-0.32	0.94	2.26	2.12
glycerol kinase CDS	711257	712707	1451	forward	0	0	0.1	1	3.25	4.09
homoserine kinase CDS	712767	713630	864	reverse	0.34	0.34	0.15	0.46	30.08	39.21
homoserine dehydrogenase CDS	713640	714866	1227	reverse	0.57	0.57	0.26	0.27	19.84	28.01
threonine synthase CDS	714967	716454	1488	forward	0	0	0	1	71.77	84.28
aspartate-semialdehyde dehydrogenase CDS	716485	717543	1059	reverse	0.66	-0.66	-0.21	0.22	95.56	96.94
aspartate kinase CDS	717632	718987	1356	forward	5.13	-5.13	-0.49	7.5e-06	120.15	100.34
M13 family peptidase CDS	719045	720988	1944	reverse	1000	-1000	-0.66	0	561.73	417.7
hypothetical protein CDS	721061	721315	255	reverse	1.22	-1.22	-0.77	0.06	10.67	7.35
hypothetical protein CDS	721459	722616	1158	reverse	1000	-1000	-0.82	0	627.86	419.16
hypothetical protein CDS	723195	723629	435	reverse	0	0	-0.02	1	15.03	17.42
UbiX family flavin prenyltransferase CDS	723626	724180	555	reverse	1.67	-1.67	-0.7	0.022	17.83	12.86
UbiD family decarboxylase CDS	724193	725677	1485	reverse	0.07	-0.07	-0.08	0.86	20.41	22.7
hypothetical protein CDS	725742	725948	207	reverse	0.12	0.12	0.1	0.76	18.55	23.41
LysR family transcriptional regulator CDS	725958	726638	681	reverse	0.06	0.06	0.07	0.86	14.94	18.45
DUF554 domain-containing protein CDS	726751	727482	732	forward	0.04	-0.04	-0.19	0.91	4.4	4.55
FtsX-like permease family protein CDS	727527	730097	2571	reverse	0.45	-0.45	-0.32	0.36	18.64	17.56
ABC transporter ATP-binding protein CDS	730107	730883	777	reverse	4.82	-4.82	-0.71	1.5e-05	58.49	42.01
DNA alkylation repair enzyme CDS	731135	731806	672	reverse	1.34	1.34	0.99	0.046	4.76	11.1
phosphoenolpyruvate carboxylase CDS	731965	734703	2739	forward	3.81	-3.81	-0.4	0.00016	136.54	121.39
cysteine hydrolase CDS	734734	735279	546	forward	9.26	-9.26	-0.56	5.6e-10	184.38	146.98
pyrR CDS	735393	735929	537	reverse	3.31	-3.31	-0.32	0.00049	236	222.41
carbamoyl-phosphate synthase large subunit CDS	735957	739145	3189	reverse	0.42	-0.42	-0.09	0.38	241.63	266.55
carbamoyl-phosphate synthase small subunit CDS	739138	740226	1089	reverse	0.13	-0.13	-0.04	0.74	182.33	207.99
dihydroorotase CDS	740223	741500	1278	reverse	0.05	-0.05	-0.02	0.9	142.47	165.2
aspartate carbamoyltransferase catalytic subunit CDS	741500	742456	957	reverse	0.13	0.13	0.03	0.74	160.73	192.97
pyrR CDS	742603	743145	543	reverse	1.15	-1.15	-0.11	0.072	649.37	705.12
dihydroorotate dehydrogenase CDS	743314	744237	924	reverse	35	35	1.11	9.9e-36	113.55	288.12
orotidine-5'-phosphate decarboxylase CDS	744489	745196	708	forward	1000	1000	1.27	0	116.69	331.69
orotate phosphoribosyltransferase CDS	745198	745836	639	forward	1000	1000	0.95	0	188.31	426.6
DUF2974 domain-containing protein CDS	746086	747681	1596	forward	0.07	-0.07	-0.04	0.84	107.25	122.92
Cof-type HAD-IIB family hydrolase CDS	747722	748543	822	reverse	2.5	-2.5	-0.4	0.0032	79.95	71
membrane protein CDS	748548	749576	1029	reverse	0.05	0.05	0.03	0.88	60.8	72.84
heavy metal-binding domain-containing protein CDS	749706	750032	327	forward	0	0	0.01	1	58.51	69.08
NOL1/NOP2/sun family putative RNA methylase CDS	750062	751453	1392	reverse	1.5	1.5	0.46	0.032	22.5	36.43
hypothetical protein CDS	751453	752430	978	reverse	2.29	2.29	0.7	0.0051	16.81	32.01
hypothetical protein CDS	752430	753167	738	reverse	2.82	2.82	0.62	0.0015	27.04	48.77
lepB CDS	753249	753821	573	forward	5.96	5.96	0.32	1.1e-06	261.07	382.14
hypothetical protein CDS	753849	754034	186	forward	26.95	26.95	0.59	1.1e-27	366.73	647.04
hypothetical protein CDS	754106	754942	837	reverse	3.36	3.36	0.4	0.00044	80.08	124.11
hypothetical protein CDS	754952	755770	819	reverse	5.32	5.32	0.38	4.8e-06	150.41	230.79
ABC transporter ATP-binding protein CDS	755773	756480	708	reverse	5.47	5.47	0.37	3.4e-06	165.28	251.74
GntR family transcriptional regulator CDS	756482	756850	369	reverse	17.89	17.89	0.66	1.3e-18	184.8	342.52
pepT CDS	757163	758410	1248	reverse	6.64	-6.64	-0.4	2.3e-07	272.79	243.48
Nif3-like dinuclear metal center hexameric protein CDS	758422	759219	798	reverse	7.65	-7.65	-0.52	2.3e-08	169.33	138.62
SAM-dependent methyltransferase CDS	759216	759929	714	reverse	3.1	-3.1	-0.39	0.0008	117.59	105.47
rpoD CDS	760023	761144	1122	reverse	0.62	0.62	0.06	0.24	319.85	393.26
DNA primase CDS	761160	762974	1815	reverse	1.64	1.64	0.16	0.023	212.62	279.13
glycine--tRNA ligase subunit beta CDS	762998	765070	2073	reverse	0.3	0.3	0.04	0.5	252.81	305.81
glyQ CDS	765063	765980	918	reverse	2.37	2.37	0.2	0.0042	220.23	297.32
recO CDS	766275	767027	753	reverse	9.45	-9.45	-0.2	3.5e-10	2582.78	2639.86
GTPase Era CDS	767028	767939	912	reverse	2.41	-2.41	-0.1	0.0039	1990.2	2176.89
ybeY CDS	767963	768490	528	reverse	3.74	-3.74	-0.26	0.00018	502.34	492.08
PhoH family protein CDS	768494	769453	960	reverse	3.23	-3.23	-0.24	0.0006	527.29	523.62
GatB/YqeY domain-containing protein CDS	769484	769927	444	reverse	2.42	-2.42	-0.2	0.0038	548.06	559.54
30S ribosomal protein S21 CDS	770031	770207	177	reverse	1000	-1000	-0.31	0	3211.29	3044.74
kinase/pyrophosphorylase CDS	770359	771201	843	forward	1000	-1000	-1.17	0	914.19	477.48
YitT family protein CDS	771273	772151	879	reverse	2.98	-2.98	-0.33	0.0011	179.62	167.7
msrA CDS	772247	772804	558	reverse	11.24	-11.24	-0.66	5.8e-12	172.8	128.89
SGNH/GDSL hydrolase family protein CDS	772950	773711	762	reverse	1000	-1000	-0.96	0	584.74	354.34
msrB CDS	773715	774170	456	reverse	1000	-1000	-1.43	0	222.38	97.03
aminotransferase class I/II-fold pyridoxal phosphate-dependent enzyme CDS	774253	775437	1185	forward	1.32	1.32	0.26	0.048	61.15	85.79
aspS CDS	775615	777459	1845	reverse	1000	-1000	-0.71	0	1955.98	1408.02
histidine--tRNA ligase CDS	777474	778760	1287	reverse	1000	-1000	-0.41	0	1756.83	1559.27
D-tyrosyl-tRNA(Tyr) deacylase CDS	779041	779478	438	reverse	1000	-1000	-0.92	0	624.46	388.44
bifunctional (p)ppGpp synthetase/guanosine-3',5'-bis(diphosphate) 3'-pyrophosphohydrolase CDS	779478	781730	2253	reverse	25.53	-25.53	-0.65	3e-26	426.33	320.1
hypothetical protein CDS	781748	782128	381	reverse	1.33	-1.33	-0.24	0.047	185.16	184.16
50S ribosomal protein L11 methyltransferase CDS	782159	783106	948	reverse	2.27	2.27	0.34	0.0053	71.98	106.76
ybaK CDS	783168	783671	504	forward	2.07	2.07	0.26	0.0086	108.45	152.47
hypothetical protein CDS	783722	785413	1692	reverse	3.01	3.01	0.52	0.00097	41.53	69.82
HAD family hydrolase CDS	785494	787920	2427	reverse	0.02	0.02	0.02	0.95	44.78	53.33
asparaginase CDS	787935	788951	1017	reverse	0.39	-0.39	-0.2	0.4	54.4	55.8
threonine/serine exporter family protein CDS	789055	790431	1377	reverse	10.62	10.62	1.29	2.4e-11	22.54	64.64
L-lactate dehydrogenase CDS	790551	791477	927	reverse	1000	-1000	-1.5	0	169.46	70.33
flavocytochrome c CDS	791558	792931	1374	reverse	1000	-1000	-1.53	0	150.9	61.5
class II fumarate hydratase CDS	792946	794352	1407	reverse	1000	-1000	-1.87	0	170.43	54.88
ABC transporter permease CDS	794491	795192	702	reverse	2.29	2.29	0.69	0.0052	16.02	30.36
methionine ABC transporter ATP-binding protein CDS	795185	796234	1050	reverse	2.2	2.2	0.64	0.0063	18.09	33.14
MetQ/NlpA family ABC transporter substrate-binding protein CDS	796251	797105	855	reverse	3.87	3.87	0.98	0.00014	14.09	32.65
hypothetical protein CDS	797498	798238	741	forward	0.71	0.71	0.31	0.19	21.59	31.4
2-hydroxyacid dehydrogenase CDS	798238	799089	852	forward	0.23	0.23	0.14	0.59	25.17	32.51
XRE family transcriptional regulator CDS	799319	799708	390	forward	1.21	1.21	0.28	0.062	46.77	66.72
choloylglycine hydrolase family protein CDS	799774	800754	981	reverse	1000	-1000	-0.89	0	396.18	251.27
ATP-binding cassette domain-containing protein CDS	800857	802479	1623	reverse	0.04	0.04	0.02	0.91	69.45	82.95
membrane protein CDS	802532	802813	282	reverse	0.58	0.58	0.15	0.27	63.8	83.15
phosphopyruvate hydratase CDS	802929	804215	1287	reverse	1000	-1000	-0.63	0	17039	12952.3
phosphatase PAP2 family protein CDS	804393	804977	585	reverse	1000	1000	1.08	0	218.36	542.74
LysR family transcriptional regulator CDS	805498	806346	849	reverse	0.97	0.97	0.27	0.11	37.13	52.54
HAD family hydrolase CDS	806470	808737	2268	forward	0.66	0.66	0.41	0.22	10.53	16.47
MFS transporter CDS	808824	810167	1344	reverse	0.52	0.52	0.43	0.3	7.45	11.81
dihydrofolate reductase CDS	810334	810843	510	reverse	0.24	0.24	0.05	0.58	142.31	172.96
thymidylate synthase CDS	810873	811829	957	reverse	0.12	-0.12	-0.05	0.75	111.57	126.51
cls CDS	811965	813452	1488	forward	2.78	2.78	0.74	0.0016	17.74	34.89
yjeM CDS	813517	815025	1509	reverse	17.43	17.43	1.08	3.7e-18	57.9	143.93
adenine phosphoribosyltransferase CDS	815151	815678	528	reverse	1000	1000	0.53	0	689.85	1174.15
recJ CDS	815813	818083	2271	reverse	1.26	1.26	0.25	0.055	62.25	86.83
class A sortase CDS	818178	818867	690	reverse	5.3	5.3	0.47	5.1e-06	99.49	161.94
elongation factor 4 CDS	819031	820869	1839	reverse	13.93	-13.93	-0.62	1.2e-14	239.98	183.26
dnaJ CDS	821009	822175	1167	reverse	0.13	0.13	0.04	0.73	101.13	122.18
dnaK CDS	822255	824126	1872	reverse	1.2	-1.2	-0.19	0.063	255.84	263.37
grpE CDS	824144	824722	579	reverse	1.64	-1.64	-0.25	0.023	211.18	208.44
heat-inducible transcriptional repressor HrcA CDS	824734	825792	1059	reverse	4.61	-4.61	-0.4	2.4e-05	177.33	158.13
hypothetical protein CDS	825932	826558	627	reverse	19.34	-19.34	-0.55	4.6e-20	423.68	339.88
ABC-F type ribosomal protection protein CDS	826582	828087	1506	reverse	0.11	0.11	0.09	0.77	19.66	24.67
ribF CDS	828347	829285	939	reverse	3.41	3.41	0.33	0.00039	120.92	178.89
truB CDS	829298	830191	894	reverse	2.85	2.85	0.44	0.0014	53.13	84.86
ribosome-binding factor A CDS	830232	830603	372	reverse	11.14	11.14	0.47	7.2e-12	225.21	367.68
translation initiation factor IF-2 CDS	830634	833279	2646	reverse	8.79	8.79	0.45	1.6e-09	193.43	310.31
50S ribosomal protein L7ae CDS	833284	833595	312	reverse	10.88	10.88	0.58	1.3e-11	139.79	246.16
YlxR family protein CDS	833598	833894	297	reverse	9.14	9.14	0.55	7.3e-10	131.69	226.57
nusA CDS	833905	835125	1221	reverse	15.78	15.78	0.77	1.7e-16	112.5	225.76
rimP CDS	835145	835621	477	reverse	17.05	17.05	0.97	9e-18	74.04	170.08
PolC-type DNA polymerase III CDS	835729	840027	4299	reverse	0.3	-0.3	-0.1	0.5	119.25	130.47
proline--tRNA ligase CDS	840033	841730	1698	reverse	4.1	4.1	0.25	8e-05	278.58	388.72
rseP CDS	841747	843003	1257	reverse	1.99	1.99	0.16	0.01	267.55	351.71
phosphatidate cytidylyltransferase CDS	843016	843807	792	reverse	0	0	0	1	293.54	345.32
isoprenyl transferase CDS	843833	844552	720	reverse	0.22	0.22	0.02	0.6	454.74	543.52
ribosome recycling factor CDS	844571	845128	558	reverse	0.19	0.19	0.03	0.65	304.3	364.36
UMP kinase CDS	845128	845853	726	reverse	0.47	0.47	0.06	0.34	272.52	333.38
elongation factor Ts CDS	845963	846988	1026	reverse	1000	1000	1.14	0	497.43	1286.42
rpsB CDS	847026	847811	786	reverse	1000	1000	1.27	0	647.57	1835.41
methyltransferase domain-containing protein CDS	847965	848993	1029	reverse	0.23	0.23	0.18	0.59	12.73	16.95
1-acyl-sn-glycerol-3-phosphate acyltransferase CDS	849062	849676	615	forward	4.39	4.39	0.82	4.1e-05	23.64	48.99
class I SAM-dependent methyltransferase CDS	849743	850924	1182	forward	4.63	4.63	0.46	2.3e-05	87.3	141.32
ABC transporter ATP-binding protein CDS	850978	852771	1794	reverse	0.19	-0.19	-0.09	0.65	87.39	96.48
ATP-binding cassette domain-containing protein CDS	852761	854527	1767	reverse	0.21	-0.21	-0.11	0.62	72.06	78.6
YneF family protein CDS	854605	854826	222	reverse	2.59	2.59	0.1	0.0025	927.66	1171.7
DUF896 domain-containing protein CDS	854899	855147	249	reverse	15.51	-15.51	-0.36	3.1e-16	924.47	845.67
transcriptional repressor LexA CDS	855286	855909	624	forward	1.68	-1.68	-0.28	0.021	162.07	157.3
uracil-DNA glycosylase CDS	855943	856593	651	reverse	19.15	-19.15	-0.86	7.1e-20	189.83	122.69
NUDIX domain-containing protein CDS	856577	856993	417	reverse	19.51	-19.51	-0.94	3.1e-20	167.64	102.56
lepB CDS	857166	857807	642	forward	3	3	0.3	0.001	126.12	183.11
50S ribosomal protein L19 CDS	857902	858252	351	reverse	1000	1000	1.39	0	474.58	1465.34
trmD CDS	858366	859088	723	reverse	16.18	16.18	1	6.6e-17	64.37	151.21
rimM CDS	859078	859599	522	reverse	14.76	14.76	1.02	1.8e-15	56.27	133.8
30S ribosomal protein S16 CDS	859668	859940	273	reverse	1000	1000	0.79	0	384.51	779.72
signal recognition particle protein CDS	860027	861457	1431	reverse	2.07	-2.07	-0.28	0.0085	193.98	187.49
transcriptional regulator CDS	861459	861800	342	reverse	1.7	-1.7	-0.28	0.02	157.14	152.28
C69 family dipeptidase CDS	861941	863365	1425	reverse	1000	-1000	-0.75	0	946.43	662.27
ftsY CDS	863405	864745	1341	reverse	2.35	-2.35	-0.28	0.0045	243.95	236.76
smc CDS	864748	868308	3561	reverse	0	0	0	1	146.74	172.74
ribonuclease III CDS	868323	869003	681	reverse	2.14	2.14	0.21	0.0072	171.63	233.7
oligopeptide ABC transporter substrate-binding protein CDS	869107	870864	1758	reverse	10.58	10.58	0.43	2.6e-11	261.02	413.42
oligopeptide ABC transporter substrate-binding protein CDS	870990	872744	1755	reverse	1.14	1.14	0.15	0.073	145.71	189.89
ABC transporter permease CDS	873057	873971	915	reverse	4.02	4.02	0.18	9.7e-05	513.6	684.34
ABC transporter permease CDS	873988	874950	963	reverse	1.84	1.84	0.11	0.015	502.08	638.18
ABC transporter ATP-binding protein CDS	874953	875921	969	reverse	12.13	12.13	0.34	7.4e-13	501.63	745.69
ABC transporter ATP-binding protein CDS	875928	876938	1011	reverse	13.62	13.62	0.4	2.4e-14	394.13	612.87
acpP CDS	877096	877338	243	reverse	7.24	7.24	0.29	5.8e-08	393.22	564.76
plsX CDS	877394	878395	1002	reverse	1.16	1.16	0.13	0.07	195.9	252.24
recG CDS	878407	880446	2040	reverse	2.12	2.12	0.3	0.0076	82.39	119.43
DAK2 domain-containing protein CDS	880450	882114	1665	reverse	6.83	6.83	0.31	1.5e-07	315.76	460.25
Asp23/Gls24 family envelope stress response protein CDS	882136	882498	363	reverse	7.37	7.37	0.45	4.3e-08	159.39	255.63
50S ribosomal protein L28 CDS	882670	882855	186	forward	1000	1000	0.31	0	2321.58	3381.73
thiamine diphosphokinase CDS	882905	883573	669	reverse	2.05	2.05	0.41	0.009	41.14	64.23
rpe CDS	883570	884220	651	reverse	1.94	1.94	0.25	0.012	107.91	150.96
rsgA CDS	884229	885122	894	reverse	1.59	1.59	0.19	0.026	134.01	180.34
pknB CDS	885122	887110	1989	reverse	1.3	1.3	0.17	0.051	135.5	179.31
Stp1/IreP family PP2C-type Ser/Thr phosphatase CDS	887113	887865	753	reverse	0.77	0.77	0.1	0.17	178.47	225.12
rsmB CDS	887872	889188	1317	reverse	1.04	1.04	0.15	0.09	136.38	177.49
methionyl-tRNA formyltransferase CDS	889181	890125	945	reverse	2.31	2.31	0.24	0.0049	149.11	206.92
priA CDS	890146	892542	2397	reverse	2.78	2.78	0.44	0.0016	53.73	85.47
DNA-directed RNA polymerase subunit omega CDS	892597	892815	219	reverse	18.34	18.34	0.65	4.6e-19	196.65	361.72
guanylate kinase CDS	892819	893433	615	reverse	1000	1000	0.93	0	216.4	484
hypothetical protein CDS	893593	893886	294	forward	2.48	-2.48	-0.47	0.0033	54.35	46.18
recN CDS	893947	895626	1680	reverse	0.07	-0.07	-0.03	0.84	114.51	131.4
TlyA family RNA methyltransferase CDS	895636	896448	813	reverse	0.5	-0.5	-0.13	0.31	161.31	172.73
polyprenyl synthetase family protein CDS	896452	897318	867	reverse	1.69	-1.69	-0.28	0.02	156.67	151.99
exodeoxyribonuclease VII small subunit CDS	897319	897564	246	reverse	0.94	-0.94	-0.19	0.12	197.56	204.25
exodeoxyribonuclease VII large subunit CDS	897545	898915	1371	reverse	0.53	-0.53	-0.12	0.3	214.6	232.83
bifunctional methylenetetrahydrofolate dehydrogenase/methenyltetrahydrofolate cyclohydrolase CDS	898905	899753	849	reverse	0.7	-0.7	-0.13	0.2	247.12	264.86
nusB CDS	899801	900202	402	reverse	1.56	-1.56	-0.13	0.028	775.34	834.2
Asp23/Gls24 family envelope stress response protein CDS	900203	900649	447	reverse	0.78	-0.78	-0.07	0.16	955.19	1067.72
efp CDS	900667	901236	570	reverse	1.93	1.93	0.09	0.012	887.55	1108.55
aminopeptidase P family protein CDS	901321	902430	1110	reverse	3.44	3.44	0.42	0.00036	75.72	118.75
50S ribosomal protein L27 CDS	902503	902802	300	reverse	1000	1000	0.64	0	1242.41	2278.44
rplU CDS	902822	903133	312	reverse	1000	1000	0.93	0	1316.39	2943.17
arsenate reductase family protein CDS	903350	903706	357	forward	7.73	-7.73	-0.54	1.8e-08	160.72	130.08
YitT family protein CDS	903701	904540	840	reverse	7.53	-7.53	-0.54	2.9e-08	153.1	123.41
DUF2325 domain-containing protein CDS	904618	905940	1323	reverse	1.96	-1.96	-0.42	0.011	52.75	46.22
hypothetical protein CDS	906067	906180	114	forward	0.26	0.26	0.08	0.55	65.17	80.8
4-oxalocrotonate tautomerase CDS	906306	906485	180	reverse	2.85	2.85	0.33	0.0014	102.49	150.98
membrane protein CDS	906535	907092	558	reverse	0.89	0.89	0.25	0.13	39.08	54.63
pyridoxal kinase CDS	907068	907925	858	reverse	0.26	0.26	0.16	0.55	22.59	29.77
hypothetical protein CDS	907922	908383	462	reverse	0	0	0.02	1	19.94	23.74
N-acetyltransferase CDS	908422	908859	438	reverse	0.03	-0.03	-0.15	0.93	10.12	10.7
DUF2207 domain-containing protein CDS	908880	910676	1797	reverse	0	0	0.02	1	19.73	23.6
MFS transporter CDS	910779	911984	1206	reverse	0.03	-0.03	-0.08	0.93	8.38	9.29
alpha/beta hydrolase CDS	911990	912892	903	reverse	0.17	-0.17	-0.28	0.68	9.95	9.63
AraC family transcriptional regulator CDS	912984	913862	879	reverse	0.24	0.24	0.14	0.57	21.4	27.72
ROK family protein CDS	913862	914767	906	reverse	0	0	-0.06	0.99	20.31	22.98
aminopeptidase CDS	914906	916222	1317	reverse	1.38	-1.38	-0.21	0.042	260.98	265.48
pyridoxamine 5'-phosphate oxidase family protein CDS	916392	916757	366	reverse	1000	-1000	-0.56	0	6038.75	4801.92
oligopeptide ABC transporter substrate-binding protein CDS	917454	919208	1755	forward	32.83	32.83	1.3	1.5e-33	72.72	210.69
MerR family transcriptional regulator CDS	919294	919731	438	reverse	0.52	0.52	0.16	0.3	46.19	60.5
DHA2 family efflux MFS transporter permease subunit CDS	919904	921376	1473	forward	0.28	0.28	0.28	0.52	9.23	13.16
DUF4811 domain-containing protein CDS	921376	921936	561	forward	0.39	0.39	0.26	0.41	14.42	20.29
nitroreductase CDS	921979	922644	666	reverse	18	-18	-0.93	1e-18	158.27	97.81
membrane protein CDS	922916	923995	1080	forward	1.85	1.85	0.64	0.014	14.9	27.21
cell division protein Fic CDS	924093	924680	588	reverse	6.57	6.57	0.59	2.7e-07	78.8	139.3
hypothetical protein CDS	924673	925092	420	reverse	6.82	6.82	0.64	1.5e-07	68.69	125.42
glmS CDS	925228	927039	1812	reverse	24.58	24.58	0.73	2.7e-25	205.17	400.22
type I toxin-antitoxin system Fst family toxin CDS	927479	927586	108	forward	1000	-1000	-0.99	0	11512.2	6807.91
lysin CDS	927835	928767	933	reverse	0.72	0.72	0.59	0.19	5.41	9.6
phage holin CDS	928777	929208	432	reverse	0.48	0.48	0.7	0.33	3.02	5.77
hypothetical protein CDS	929205	929483	279	reverse	0	0	-0.29	1	0.82	0.79
hypothetical protein CDS	929494	929853	360	reverse	0	0	0.22	1	0.89	1.22
XkdX family protein CDS	929870	930064	195	reverse	0.8	0.8	0.6	0.16	6.1	10.84
hypothetical protein CDS	930064	930582	519	reverse	1.36	1.36	0.9	0.044	5.33	11.72
hypothetical protein CDS	930622	932790	2169	reverse	0.79	0.79	0.51	0.16	9.16	15.36
DUF2313 domain-containing protein CDS	932803	933363	561	reverse	0	0	-0.4	1	1.75	1.56
baseplate J/gp47 family protein CDS	933353	934504	1152	reverse	0	0	-0.07	1	2.34	2.63
DUF2634 domain-containing protein CDS	934501	934893	393	reverse	0	0	0.1	1	2.91	3.65
DUF2577 domain-containing protein CDS	934874	935236	363	reverse	0.02	0.02	0.37	0.96	2.2	3.35
hypothetical protein CDS	935215	936261	1047	reverse	0	0	0.14	1	2.49	3.22
hypothetical protein CDS	936258	936947	690	reverse	0	0	-0.28	1	2.78	2.69
tail protein CDS	936940	940353	3414	reverse	0	0	0.14	1	1.7	2.21
hypothetical protein CDS	940590	941009	420	reverse	0.94	-0.94	-1.03	0.12	4.95	2.85
sheath tail protein CDS	941021	941491	471	reverse	0	0	-0.01	1	4.13	4.83
phage tail protein CDS	941503	942858	1356	reverse	0	0	-0.11	1	2.6	2.84
hypothetical protein CDS	942858	943085	228	reverse	0.22	0.22	0.39	0.6	4.21	6.47
hypothetical protein CDS	943060	943467	408	reverse	0.01	0.01	0.22	0.97	2.86	3.91
HK97 gp10 family phage protein CDS	943464	943898	435	reverse	0.25	0.25	0.5	0.56	3.15	5.23
hypothetical protein CDS	943895	944257	363	reverse	0.17	0.17	0.29	0.68	3.97	5.71
hypothetical protein CDS	944254	944643	390	reverse	0.01	0.01	0.26	0.97	3.05	4.29
hypothetical protein CDS	944652	945707	1056	reverse	0.01	0.01	0.21	0.97	3.12	4.23
hypothetical protein CDS	945712	946266	555	reverse	0.39	-0.39	-0.69	0.41	3.79	2.77
hypothetical protein CDS	946440	946646	207	reverse	0.61	0.61	0.05	0.24	561.66	682.73
phage portal protein CDS	948240	949652	1413	reverse	0.04	-0.04	-0.37	0.9	4.29	3.89
PBSX family phage terminase large subunit CDS	949643	950872	1230	reverse	0	0	-0.1	1	5.95	6.53
hypothetical protein CDS	950835	951344	510	reverse	0.4	-0.4	-0.4	0.4	10.4	9.27
hypothetical protein CDS	951393	951836	444	reverse	8.45	8.45	0.53	3.5e-09	127.48	217.03
DUF4065 domain-containing protein CDS	951811	952281	471	reverse	14.45	14.45	0.69	3.5e-15	129.83	247.01
hypothetical protein CDS	953580	954122	543	reverse	0	0	-0.03	1	4.63	5.32
hypothetical protein CDS	954139	954348	210	reverse	0.09	0.09	0.25	0.81	4.68	6.55
hypothetical protein CDS	954351	954638	288	reverse	0	0	-0.24	1	3.89	3.88
hypothetical protein CDS	954829	955062	234	reverse	0.19	0.19	0.54	0.65	2.15	3.66
RusA family crossover junction endodeoxyribonuclease CDS	955059	955520	462	reverse	0	0	-0.09	1	1.88	2.07
hypothetical protein CDS	955517	955762	246	reverse	0	0	-0.59	1	1.77	1.38
hypothetical protein CDS	955762	956010	249	reverse	0.48	-0.48	-1.27	0.33	2.3	1.12
hypothetical protein CDS	956013	956282	270	reverse	0.06	-0.06	-0.6	0.88	1.52	1.18
hypothetical protein CDS	956507	956788	282	reverse	0	0	-0.27	1	1.38	1.34
hypothetical protein CDS	956794	957714	921	reverse	0	0	-0.22	1	1.29	1.3
hypothetical protein CDS	957724	958545	822	reverse	0	0	-0.31	1	1.31	1.24
DUF1351 domain-containing protein CDS	958551	959411	861	reverse	0	0	-1.55	1	0.98	0.39
hypothetical protein CDS	959411	959740	330	reverse	0	0	-0.28	1	1.32	1.27
hypothetical protein CDS	960074	960283	210	reverse	0	0	-0.26	1	0.87	0.85
hypothetical protein CDS	960277	960579	303	reverse	0	0	0.65	1	0.68	1.25
DUF771 domain-containing protein CDS	960582	960911	330	reverse	0.01	-0.01	-0.43	0.97	1.11	0.97
XRE family transcriptional regulator CDS	960998	961213	216	reverse	0	0	0.99	1	0.32	0.74
XRE family transcriptional regulator CDS	961361	961708	348	forward	3.35	3.35	0.66	0.00045	27.98	51.91
ImmA/IrrE family metallo-endopeptidase CDS	961708	962166	459	forward	3.41	3.41	0.61	0.00039	33.12	59.38
hypothetical protein CDS	962175	962912	738	forward	2.95	2.95	0.65	0.0011	24.59	45.44
hypothetical protein CDS	962958	963488	531	forward	2.39	2.39	0.5	0.004	33.02	54.93
site-specific integrase CDS	963699	964802	1104	forward	0.45	0.45	0.33	0.35	11.18	16.47
CPBP family intramembrane metalloprotease CDS	965042	965737	696	reverse	0	0	0	1	39.97	46.84
Cof-type HAD-IIB family hydrolase CDS	965783	966553	771	reverse	2.58	-2.58	-0.63	0.0026	35.19	26.79
M1 family peptidase CDS	966641	969175	2535	reverse	1000	-1000	-0.7	0	1153.94	833.45
hypothetical protein CDS	969358	>969846	>489	forward	0.8	-0.8	-0.43	0.16	16.88	14.76
hypothetical protein CDS	969865	970278	414	forward	0.92	-0.92	-0.46	0.12	17.06	14.54
Xaa-Pro dipeptidyl-peptidase CDS	970401	972785	2385	forward	1000	-1000	-0.77	0	554.09	383.15
HAMP domain-containing histidine kinase CDS	972915	974189	1275	reverse	1.77	-1.77	-0.29	0.017	149.35	143.62
response regulator transcription factor CDS	974199	974864	666	reverse	2.06	-2.06	-0.3	0.0087	158.92	151.72
GTP pyrophosphokinase CDS	974869	975480	612	reverse	1.47	-1.47	-0.26	0.034	162.41	159.08
hypothetical protein CDS	975548	975958	411	reverse	2.84	-2.84	-0.5	0.0014	58.4	48.66
OsmC family peroxiredoxin CDS	976074	976484	411	reverse	21.24	-21.24	-0.61	5.7e-22	386.55	297.28
ABC transporter permease/substrate-binding protein CDS	976498	978045	1548	reverse	12.25	-12.25	-0.54	5.7e-13	268.45	217.11
ABC transporter ATP-binding protein CDS	978038	979000	963	reverse	4.73	-4.73	-0.35	1.8e-05	273.32	252.43
Rpn family recombination-promoting nuclease/putative transposase CDS	979125	979958	834	reverse	0.98	0.98	0.48	0.1	12.88	21.06
galU CDS	980077	980985	909	reverse	5.51	-5.51	-0.21	3.1e-06	1302.96	1322.26
YihY/virulence factor BrkB family protein CDS	981044	981967	924	reverse	24.37	-24.37	-0.56	4.3e-25	527.52	420.85
map CDS	981983	982807	825	reverse	24.75	-24.75	-0.6	1.8e-25	469.66	364.02
flavodoxin CDS	982994	983440	447	forward	1000	-1000	-1.04	0	332.66	190.15
GtrA family protein CDS	983433	983942	510	forward	1000	-1000	-1.21	0	330.52	167.76
UDP-N-acetylglucosamine 2-epimerase (non-hydrolyzing) CDS	983980	985122	1143	reverse	0.53	0.53	0.1	0.3	98.26	124.11
hypothetical protein CDS	985238	985423	186	forward	0	0	-0.04	1	16.22	18.54
PTS sugar transporter subunit IIC CDS	985599	986930	1332	reverse	0.11	-0.11	-0.08	0.77	51.11	56.97
DEAD/DEAH box helicase CDS	986930	988165	1236	reverse	0.12	0.12	0.06	0.75	53.6	65.51
lysozyme CDS	988179	988895	717	reverse	1.45	1.45	0.35	0.036	37.37	55.95
amino acid permease CDS	989009	990319	1311	forward	1.42	1.42	0.27	0.038	64.59	91.3
hpt CDS	990403	990972	570	reverse	8.51	8.51	0.3	3.1e-09	443.55	640.87
HlyC/CorC family transporter CDS	991070	992449	1380	reverse	1.88	-1.88	-0.19	0.013	467.19	482.08
hypothetical protein CDS	992500	993204	705	reverse	3.95	-3.95	-0.58	0.00011	64.14	50.28
nitroreductase CDS	993317	993973	657	reverse	1000	-1000	-1.2	0	367.49	187.76
phosphoketolase family protein CDS	994139	996544	2406	reverse	1000	-1000	-0.84	0	2065.69	1352.37
DeoR/GlpR transcriptional regulator CDS	996656	997435	780	reverse	3.45	3.45	0.79	0.00036	19.23	39.19
enterocin A Immunity superfamily protein CDS	997699	998025	327	forward	1.98	1.98	0.67	0.011	14.96	27.99
GntR family transcriptional regulator CDS	998092	998820	729	reverse	3.56	3.56	0.39	0.00027	93.41	143.73
nucleoside hydrolase CDS	998820	999743	924	reverse	2.71	2.71	0.32	0.0019	96.76	142.31
rpiA CDS	999859	1000557	699	reverse	22.75	-22.75	-0.62	1.8e-23	405.58	309.86
rbsK CDS	1000561	1001484	924	reverse	16.25	-16.25	-0.5	5.6e-17	413.67	343.12
hypothetical protein CDS	1001543	1001884	342	reverse	32.44	-32.44	-0.94	3.7e-33	287.28	175.6
DNA starvation/stationary phase protection protein CDS	1002007	1002474	468	reverse	1000	-1000	-1.21	0	1578.08	802.95
YfcC family protein CDS	1002555	1004093	1539	reverse	1000	-1000	-3.07	0	321.28	44.92
phoU CDS	1004228	1004911	684	reverse	0.86	0.86	0.18	0.14	68.58	91.41
phosphate ABC transporter ATP-binding protein CDS	1004929	1005684	756	reverse	1.45	1.45	0.3	0.035	54.03	78.01
pstB CDS	1005695	1006495	801	reverse	1.52	1.52	0.3	0.03	53.71	77.86
pstA CDS	1006506	1007396	891	reverse	2.02	2.02	0.4	0.0095	45.18	70
pstC CDS	1007396	1008388	993	reverse	1.29	1.29	0.31	0.051	41.87	60.86
phosphate ABC transporter substrate-binding protein CDS	1008405	1009274	870	reverse	4.27	4.27	0.65	5.4e-05	38.44	70.93
GNAT family N-acetyltransferase CDS	1009392	1009922	531	reverse	0.17	0.17	0.14	0.68	16.44	21.29
amino acid ABC transporter ATP-binding protein CDS	1010013	1010747	735	reverse	0.53	-0.53	-0.19	0.3	94.3	97.36
transporter substrate-binding domain-containing protein CDS	1010731	1012227	1497	reverse	0.12	-0.12	-0.07	0.76	76.5	85.57
patatin family protein CDS	1012329	1013177	849	reverse	0.09	-0.09	-0.09	0.82	23.32	25.74
cation-transporting P-type ATPase CDS	1013250	1016051	2802	reverse	0.07	-0.07	-0.03	0.84	162.91	187.9
bacteriocin immunity protein CDS	1016187	1016501	315	reverse	0	0	0.1	1	4.93	6.2
hypothetical protein CDS	1016685	1016915	231	reverse	0	0	0.16	1	1.98	2.59
hypothetical protein CDS	1016929	1017126	198	reverse	0.06	0.06	0.42	0.87	2.31	3.63
bacteriocin immunity protein CDS	1017282	1017566	285	reverse	0.25	0.25	0.1	0.56	42.51	53.45
hypothetical protein CDS	1018288	1018626	339	reverse	0.04	0.04	0.57	0.9	1.15	2
bacteriocin CDS	1018642	1018839	198	reverse	0.09	0.09	0.12	0.82	10.51	13.39
bacteriocin CDS	1018849	1019076	228	reverse	0.06	-0.06	-0.13	0.87	14.44	15.48
HlyD family efflux transporter periplasmic adaptor subunit CDS	1019378	1019971	594	reverse	0.07	-0.07	-0.23	0.85	7.08	7.12
peptide cleavage/export ABC transporter CDS	1019982	1022141	2160	reverse	0	0	-0.02	1	8.06	9.35
response regulator transcription factor CDS	1022154	1022951	798	reverse	0.4	0.4	0.21	0.4	20.91	28.46
GHKL domain-containing protein CDS	1022948	1024256	1309	reverse	0.91	0.91	0.37	0.12	19.17	29.08
hypothetical protein CDS	1024259	1024411	153	reverse	0.02	0.02	0.03	0.96	29.88	35.97
MFS transporter CDS	1024554	1025921	1368	reverse	1000	-1000	-0.91	0	467.97	292.33
uridine kinase CDS	1026080	1026718	639	forward	5.83	5.83	0.75	1.5e-06	40.53	80.04
hypothetical protein CDS	1026759	1027553	795	reverse	2.06	2.06	0.59	0.0087	21.13	37.44
PTS trehalose transporter subunit IIBC CDS	1027696	1029624	1929	reverse	31.24	-31.24	-2.92	5.7e-32	55.96	8.68
treR CDS	1029819	1030544	726	forward	5.45	-5.45	-1.45	3.5e-06	21.57	9.26
treC CDS	1030558	1032216	1659	forward	3.4	-3.4	-0.86	0.00039	28.33	18.3
Rpn family recombination-promoting nuclease/putative transposase CDS	1032278	1032732	455	forward	1.84	1.84	0.35	0.015	52.6	78.57
amino acid ABC transporter permease CDS	1032779	1033429	651	reverse	0.77	-0.77	-0.14	0.17	272.35	291.02
amino acid ABC transporter permease CDS	1033443	1034081	639	reverse	0.06	0.06	0.01	0.86	296.53	351.09
transporter substrate-binding domain-containing protein CDS	1034078	1034902	825	reverse	0.8	0.8	0.09	0.16	269.71	336.66
amino acid ABC transporter ATP-binding protein CDS	1034904	1035653	750	reverse	0.67	0.67	0.08	0.21	265.93	329.36
transporter substrate-binding domain-containing protein CDS	1036104	1036925	822	reverse	0.2	0.2	0.14	0.64	17.8	23.04
ABC transporter ATP-binding protein CDS	1036976	1038745	1770	reverse	0.08	-0.08	-0.22	0.83	10.51	10.6
ABC transporter ATP-binding protein CDS	1038738	1040471	1734	reverse	0.28	-0.28	-0.31	0.52	10.93	10.37
MarR family transcriptional regulator CDS	1040472	1040912	441	reverse	0.45	-0.45	-0.44	0.35	9.07	7.87
alpha/beta hydrolase CDS	1041001	1041852	852	reverse	10.32	-10.32	-0.82	4.8e-11	107.59	71.89
MFS transporter CDS	1041950	1043182	1233	reverse	27.53	27.53	0.55	3e-28	425.93	734.72
peptide MFS transporter CDS	1043335	1044828	1494	reverse	3.77	3.77	0.66	0.00017	32.62	60.56
beta-galactosidase CDS	1044976	1047012	2037	reverse	2.74	-2.74	-0.44	0.0018	68.17	58.91
alpha-xylosidase CDS	1047087	1049360	2274	reverse	1.03	-1.03	-0.76	0.093	8.94	6.23
glycoside hydrolase family 1 protein CDS	1049363	1050850	1488	reverse	1.71	-1.71	-1.22	0.02	7.3	3.67
ROK family protein CDS	1050840	1051727	888	reverse	4.37	-4.37	-1.87	4.3e-05	12.25	3.95
ROK family protein CDS	1051868	1053013	1146	forward	3.43	3.43	0.64	0.00037	31.06	57
PTS sugar transporter subunit IIC CDS	1053149	1054432	1284	forward	0.08	0.08	0.12	0.84	11.64	14.91
phosphatidylserine decarboxylase family protein CDS	1054568	1055854	1287	forward	1000	-1000	-1.39	0	341.24	153.19
hypothetical protein CDS	1055912	1056112	201	reverse	0.11	-0.11	-0.03	0.78	222.91	255.83
M42 family peptidase CDS	1056112	1057197	1086	reverse	1.09	1.09	0.13	0.082	165.03	212.99
hypothetical protein CDS	1057502	1058089	588	forward	0	0	0	1	26.2	30.86
MarR family transcriptional regulator CDS	1058175	1058606	432	forward	2.21	2.21	0.67	0.0062	16.83	31.52
hypothetical protein CDS	1058599	1058808	210	forward	0.35	0.35	0.19	0.45	18.51	24.88
MFS transporter CDS	1058810	1060020	1211	forward	0.43	0.43	0.19	0.37	23.86	32.09
APC family permease CDS	1060211	1061860	1650	forward	24.38	24.38	0.92	4.2e-25	121.2	268.87
Rpn family recombination-promoting nuclease/putative transposase CDS	1062045	1062965	921	forward	0.14	0.14	0.1	0.72	24.52	30.91
ABC transporter permease CDS	1063288	1064118	831	forward	1000	1000	2.34	0	81.53	484
ABC transporter permease CDS	1064111	1064899	789	forward	1000	1000	2.46	0	82.98	537.43
ABC transporter ATP-binding protein CDS	1064910	1065953	1044	forward	1000	1000	2.41	0	106.87	667.04
ABC transporter substrate-binding protein CDS	1065982	1067031	1050	forward	1000	1000	2.09	0	205.87	1028.85
adenine deaminase CDS	1067096	1068796	1701	forward	1000	1000	1.83	0	94.49	395.55
APC family permease CDS	1069005	1070375	1371	reverse	1000	-1000	-3.19	0	394.36	50.73
amino acid permease CDS	1070913	1072554	1642	forward	1000	-1000	-3.68	0	379.6	34.87
peptidase C1 CDS	1072586	1073770	1185	forward	1000	-1000	-3.02	0	211.39	30.72
peptidase C45 CDS	1073867	1075222	1356	forward	7.94	-7.94	-0.89	1.2e-08	68.88	43.57
phosphatase PAP2 family protein CDS	1075313	1075933	621	reverse	7.65	7.65	0.5	2.2e-08	133.88	222.09
hypothetical protein CDS	1076115	1076309	195	reverse	2.19	-2.19	-0.2	0.0065	486.49	496.73
MFS transporter CDS	1076441	1078012	1572	reverse	0.3	-0.3	-0.57	0.5	4.44	3.5
rhamnogalacturonate lyase CDS	1078005	1079696	1692	reverse	0.94	-0.94	-1.38	0.11	3.78	1.71
AraC family transcriptional regulator CDS	1079765	1080589	825	reverse	8.15	-8.15	-1.69	7.1e-09	27.1	9.86
acetylesterase CDS	1080636	1081583	948	reverse	0	0	0.01	1	6.82	8.08
alpha/beta hydrolase CDS	1081586	1082425	840	reverse	0.07	0.07	0.27	0.86	4.9	6.93
MFS transporter CDS	1082438	1083919	1482	reverse	0.08	0.08	0.18	0.83	6.94	9.22
hypothetical protein CDS	1083861	1086413	2553	reverse	0.31	0.31	0.4	0.49	4.33	6.72
celB CDS	1086700	1087992	1293	reverse	0.06	0.06	0.37	0.88	3.09	4.7
glycosyl hydrolase family protein CDS	1088005	1089408	1404	reverse	0	0	0.15	1	4.25	5.55
MurR/RpiR family transcriptional regulator CDS	1089560	1090444	885	reverse	0	0	-0.03	1	15.14	17.48
glsA CDS	1090596	1091516	921	reverse	1000	-1000	-1.45	0	325.94	139.98
DASS family sodium-coupled anion symporter CDS	1091652	1093067	1416	reverse	0	0	-0.18	1	4.57	4.73
FAD-binding protein CDS	1093094	1094887	1794	reverse	0	0	0.2	0.99	2.41	3.25
LysR family transcriptional regulator CDS	1095098	1095982	885	forward	0.32	0.32	0.69	0.47	2.01	3.83
lacG CDS	1096120	1097547	1428	reverse	7.57	-7.57	-1.83	2.7e-08	22.24	7.37
PTS lactose transporter subunit IIB CDS	1097563	1099260	1698	reverse	12.19	-12.19	-2.61	6.5e-13	23.92	4.6
PTS lactose/cellobiose transporter subunit IIA CDS	1099311	1099667	357	reverse	17.21	-17.21	-3.46	6.2e-18	25.61	2.74
PRD domain-containing protein CDS	1099680	1100519	840	reverse	11.64	-11.64	-3.92	2.3e-12	15.57	1.21
hypothetical protein CDS	1100823	1101080	258	reverse	7.66	-7.66	-0.88	2.2e-08	68.93	44.13
PTS glucitol transporter subunit IIA CDS	1101109	1102527	1419	reverse	5.79	-5.79	-1.25	1.6e-06	28.45	14.07
PTS fructose transporter subunit IIB CDS	1102552	1102866	315	reverse	7.69	-7.69	-2.01	2e-08	20.75	6.08
PTS sugar transporter subunit IIA CDS	1102894	1103385	492	reverse	14.25	-14.25	-2.54	5.6e-15	28.81	5.84
DUF4867 family protein CDS	1103626	1104306	681	reverse	11.04	-11.04	-0.68	9.1e-12	157.87	115.77
lacB CDS	1104325	1104900	576	reverse	9.6	-9.6	-0.64	2.5e-10	150.69	113.5
lacA CDS	1104914	1105342	429	reverse	9.86	-9.86	-0.64	1.4e-10	158.31	119.72
DeoR/GlpR transcriptional regulator CDS	1105358	1106122	765	reverse	6.22	-6.22	-0.57	6e-07	113.1	89.27
uracil transporter CDS	1106541	1107872	1332	forward	1000	1000	1.94	0	75.99	341.93
hypothetical protein CDS	1107923	>1108192	>270	reverse	1.03	1.03	0.44	0.094	15.24	24.3
AraC family transcriptional regulator CDS	1108224	1109060	837	reverse	1.45	1.45	0.5	0.036	18.49	30.75
Cof-type HAD-IIB family hydrolase CDS	1109166	1109972	807	forward	0.07	0.07	0.1	0.85	20.42	25.65
HAD family hydrolase CDS	1109998	1110786	789	forward	1.51	1.51	0.5	0.031	19.18	31.89
N-acetyltransferase CDS	1110926	1111354	429	reverse	0.33	-0.33	-0.07	0.47	326.53	366.93
oleate hydratase CDS	1111602	>1112993	>1392	reverse	0.37	-0.37	-0.24	0.43	36.56	36.51
hypothetical protein CDS	1113026	1113259	234	forward	0.07	-0.07	-0.05	0.84	67.31	76.26
hypothetical protein CDS	1113382	1113935	554	forward	10.69	-10.69	-0.55	2e-11	224.01	179.88
ABC transporter ATP-binding protein CDS	1113953	1115524	1572	reverse	1.22	-1.22	-0.26	0.06	133.61	131.21
ABC transporter ATP-binding protein CDS	1115531	1117117	1587	reverse	2.08	2.08	0.38	0.0083	49.52	75.77
MFS transporter CDS	1117373	1118813	1441	reverse	0.31	0.31	0.25	0.49	11.39	15.91
MFS transporter CDS	1118919	1120397	1479	reverse	4.24	4.24	0.86	5.8e-05	20.9	44.7
aquaporin family protein CDS	1120599	1121354	756	forward	0.08	-0.08	-0.17	0.84	11.85	12.4
CPBP family intramembrane metalloprotease CDS	1121394	1122176	783	reverse	5.85	-5.85	-0.92	1.4e-06	47.44	29.54
AEC family transporter CDS	1122198	1123136	939	reverse	9.57	-9.57	-1	2.7e-10	70.5	41.34
DNA-3-methyladenine glycosylase I CDS	1123136	1123702	567	reverse	29.02	-29.02	-1.62	9.5e-30	108.37	41.35
hypothetical protein CDS	1123765	1124760	996	reverse	1000	-1000	-1.39	0	338.97	151.68
GAF domain-containing protein CDS	1124969	1125427	459	forward	1.97	1.97	0.64	0.011	15.29	28.02
oxidoreductase CDS	1125486	1126106	621	reverse	39.05	39.05	1.48	9e-40	63.35	207.44
type 1 glutamine amidotransferase CDS	1126175	1126843	669	reverse	1000	1000	1.71	0	83.72	321.13
hpt CDS	1126855	1127391	537	reverse	1000	1000	1.92	0	70.75	315.04
monooxygenase CDS	1127828	1128160	333	reverse	0.31	0.31	0.07	0.5	89.24	110.29
GNAT family N-acetyltransferase CDS	1128175	1128615	441	reverse	0	0	0	1	72.62	85.32
hypothetical protein CDS	1128665	1128982	318	reverse	0.29	-0.29	-0.15	0.52	56.86	60.44
ketose-bisphosphate aldolase CDS	1129052	1129969	918	reverse	3.01	-3.01	-0.06	0.00097	8070.76	9113.94
arginine--tRNA ligase CDS	1130081	1131757	1677	reverse	1.65	1.65	0.36	0.022	41.85	63.09
D-alanyl-D-alanine carboxypeptidase CDS	1132038	1132964	927	reverse	13.66	-13.66	-0.79	2.2e-14	154.89	105.56
L,D-transpeptidase CDS	1133001	1133678	678	reverse	12	-12	-0.68	1e-12	175.93	129.48
NAD(P)H-hydrate dehydratase CDS	1133684	1134529	846	reverse	16.82	-16.82	-0.76	1.5e-17	207.9	144.54
hypothetical protein CDS	1134575	1135321	747	reverse	14.59	-14.59	-0.52	2.6e-15	345.43	283.06
DUF2974 domain-containing protein CDS	1135393	1136526	1134	reverse	5.1	5.1	0.66	8e-06	44.75	83.17
polysaccharide biosynthesis protein CDS	1136634	1138292	1659	reverse	19.1	19.1	0.99	8e-20	79.19	184.65
leucine--tRNA ligase CDS	1138394	1140808	2415	reverse	8.73	8.73	0.79	1.8e-09	56.13	114.37
phosphatase PAP2 family protein CDS	1141052	1141759	708	forward	2.15	2.15	0.8	0.0071	11.49	23.46
MFS transporter CDS	1141807	1143264	1458	reverse	1.23	1.23	0.24	0.059	62.76	87.43
methionine adenosyltransferase CDS	1143254	1144462	1209	reverse	2.81	2.81	0.3	0.0016	117.7	170.72
S1 RNA-binding domain-containing protein CDS	1145428	1145793	366	reverse	1000	-1000	-1.26	0	381.68	187.24
NAD(P)/FAD-dependent oxidoreductase CDS	1145894	1146850	957	forward	8.91	8.91	0.99	1.2e-09	34.64	81.09
membrane protein CDS	1146877	1147527	651	forward	13.12	13.12	0.83	7.5e-14	79.46	165.97
TIGR01906 family membrane protein CDS	1147524	1148141	618	reverse	2.77	2.77	0.46	0.0017	49.2	79.46
TIGR01457 family HAD-type hydrolase CDS	1148138	1148920	783	reverse	0.63	0.63	0.13	0.24	84.87	108.96
DUF1027 domain-containing protein CDS	1148923	1149468	546	reverse	0.03	-0.03	-0.02	0.94	78.38	90.93
bifunctional metallophosphatase/5'-nucleotidase CDS	1149480	1150847	1368	reverse	0.36	-0.36	-0.16	0.43	72.3	76.04
hypothetical protein CDS	1150861	1151187	327	reverse	0.09	-0.09	-0.05	0.82	69.28	78.66
glycerophosphodiester phosphodiesterase CDS	1151288	1152670	1383	forward	0.71	0.71	0.15	0.19	78.56	102.27
pepV CDS	1152688	1154085	1398	forward	0	0	0	1	289.98	340.21
penicillin-binding protein CDS	1154183	1157011	2829	forward	1.57	-1.57	-0.21	0.027	301.82	306.51
ABC transporter ATP-binding protein CDS	1157178	1158812	1635	forward	2.07	2.07	0.91	0.0084	8.75	19.27
LacI family DNA-binding transcriptional regulator CDS	1158893	1159888	996	reverse	0.69	-0.69	-0.16	0.21	177.46	187.21
aminopeptidase P family protein CDS	1160032	1161138	1107	forward	3.36	-3.36	-0.38	0.00044	143.87	130.19
hypothetical protein CDS	1161231	1161572	342	reverse	1000	-1000	-0.82	0	1842.52	1227.68
DUF948 domain-containing protein CDS	1161595	1162026	432	reverse	1000	-1000	-0.58	0	1770.33	1389.1
mechanosensitive ion channel family protein CDS	1162153	1163049	897	forward	2.19	-2.19	-0.48	0.0065	45.29	38.3
acetate kinase CDS	1163092	1164270	1179	reverse	13.03	-13.03	-1.46	9.2e-14	54.21	23.13
XTP/dITP diphosphatase CDS	1164406	1165029	624	reverse	0.28	-0.28	-0.09	0.53	141.81	156.73
murI CDS	1165031	1165831	801	reverse	0.44	-0.44	-0.13	0.36	143.58	154.75
DUF2507 domain-containing protein CDS	1165928	1166323	396	forward	0.23	-0.23	-0.07	0.59	181.84	204.32
trxA CDS	1166409	1166720	312	reverse	1000	-1000	-0.89	0	370	234.6
endonuclease MutS2 CDS	1166800	1169166	2367	reverse	0.16	0.16	0.06	0.69	63.9	78.24
CvpA family protein CDS	1169210	1169752	543	reverse	0.69	0.69	0.09	0.2	222.11	277.05
DUF1292 domain-containing protein CDS	1169808	1170122	315	reverse	15.09	-15.09	-0.4	8.1e-16	686.22	613.28
ruvX CDS	1170124	1170555	432	reverse	2.92	-2.92	-0.21	0.0012	664.99	677.54
IreB family regulatory phosphoprotein CDS	1170555	1170812	258	reverse	2.29	-2.29	-0.21	0.0051	494.58	503.41
alanine--tRNA ligase CDS	1170867	1173515	2649	reverse	9.91	9.91	0.58	1.2e-10	130.06	227.98
DEAD/DEAH box helicase CDS	1173746	1175131	1386	reverse	10.4	-10.4	-0.44	4e-11	336.57	291.87
bifunctional oligoribonuclease/PAP phosphatase NrnA CDS	1175115	1176080	966	reverse	6.93	-6.93	-0.38	1.2e-07	317.29	285.97
DNA polymerase IV CDS	1176121	1177242	1122	reverse	10.2	-10.2	-0.45	6.3e-11	301.9	259.15
glucose-6-phosphate dehydrogenase CDS	1177242	1178690	1449	reverse	1.96	-1.96	-0.24	0.011	297.6	295.76
yajC CDS	1178798	1179250	453	reverse	3.62	3.62	0.18	0.00024	483.43	641.64
ruvB CDS	1179311	1180330	1020	reverse	1.36	-1.36	-0.21	0.044	258.36	263.09
ruvA CDS	1180358	1180936	579	reverse	4.24	-4.24	-0.41	5.7e-05	149.4	132.51
mutL CDS	1180942	1182834	1893	reverse	1.97	-1.97	-0.28	0.011	181.02	174.67
mutS CDS	1182840	1185389	2550	reverse	0.03	-0.03	-0.02	0.93	101.83	117.97
ABC transporter ATP-binding protein CDS	1185554	1187317	1764	reverse	4.34	4.34	1.27	4.6e-05	8.97	25.39
LPXTG cell wall anchor domain-containing protein CDS	1187572	1187778	207	reverse	15.81	-15.81	-1.02	1.6e-16	118.71	68.97
YSIRK-type signal peptide-containing protein CDS	1187750	1194781	7032	reverse	17.04	-17.04	-0.97	9.2e-18	137.91	82.76
groL CDS	1195074	1196705	1632	reverse	1.62	1.62	0.13	0.024	334.29	428.97
co-chaperone GroES CDS	1196737	1197021	285	reverse	8.53	8.53	0.39	3e-09	255.7	393.17
hypothetical protein CDS	1197168	1197393	226	forward	1000	-1000	-1.5	0	324.58	134.45
hypothetical protein CDS	1197528	1198286	759	reverse	1000	-1000	-1.49	0	1398.58	583.58
LytTR family transcriptional regulator CDS	1198283	1198741	459	reverse	1000	-1000	-1.23	0	1120.36	560.23
TIGR00730 family Rossman fold protein CDS	1198912	1199479	568	reverse	2.27	2.27	0.38	0.0054	54.57	83.76
redox-sensing transcriptional repressor Rex CDS	1199617	1200261	645	reverse	4.46	4.46	0.57	3.5e-05	52.74	92.18
ABC transporter ATP-binding protein CDS	1200427	1202358	1932	forward	1.38	1.38	0.41	0.042	25.65	40.16
hypothetical protein CDS	1202494	1202958	465	reverse	0.73	0.73	0.59	0.19	5.41	9.56
hypothetical protein CDS	1202975	>1203244	>270	reverse	0	0	0.07	1	6.1	7.53
XRE family transcriptional regulator CDS	1203848	1204666	819	reverse	0.19	0.19	0.69	0.64	1.95	3.7
sucrose-6-phosphate hydrolase CDS	1204860	1206389	1530	reverse	0.54	0.54	0.72	0.29	2.79	5.4
PTS beta-glucoside transporter subunit IIBCA CDS	1206516	1208450	1935	reverse	0.6	0.6	0.64	0.25	4.75	8.68
bglX CDS	1208547	1210775	2229	reverse	0.31	0.31	0.53	0.49	4.09	6.96
AraC family transcriptional regulator CDS	1210926	1211753	828	forward	0.03	-0.03	-0.19	0.93	7.95	8.16
CoA transferase CDS	1211831	1213018	1188	reverse	0.06	-0.06	-0.03	0.88	88.19	101.56
toxin RelE CDS	1213118	1213426	309	reverse	5.25	-5.25	-0.45	5.6e-06	148.03	127.83
type II toxin-antitoxin system RelB/DinJ family antitoxin CDS	1213426	1213770	345	reverse	0.35	-0.35	-0.15	0.44	77.39	81.95
NUDIX domain-containing protein CDS	1213841	1214290	450	reverse	0.57	0.57	1.04	0.27	1.93	4.65
hypothetical protein CDS	1214307	1215050	744	reverse	0.36	0.36	1.17	0.44	1.11	2.92
hypothetical protein CDS	1215124	1215576	453	reverse	0.08	0.08	0.63	0.84	1.92	3.48
glycoside hydrolase family 1 protein CDS	1215962	1217437	1476	reverse	0.09	-0.09	-0.23	0.82	7.03	7.04
PTS sugar transporter subunit IIC CDS	1217459	1218775	1317	reverse	0.26	-0.26	-0.56	0.55	3.94	3.13
PTS sugar transporter subunit IIB CDS	1218808	1219122	315	reverse	0.16	-0.16	-0.35	0.69	4.79	4.43
PTS lactose/cellobiose transporter subunit IIA CDS	1219125	1219463	339	reverse	0.3	0.3	0.57	0.5	2.9	5.06
DUF3284 domain-containing protein CDS	1219750	1220181	432	forward	3.87	3.87	0.82	0.00013	21.27	44.08
PRD domain-containing protein CDS	1220222	1222843	2622	reverse	5.15	5.15	1.09	7.1e-06	14.55	36.52
purB CDS	1222929	1224224	1296	reverse	1000	1000	2.37	0	127.7	777.54
adenylosuccinate synthase CDS	1224228	1225517	1290	reverse	1000	1000	2.29	0	92.98	533.52
GMP reductase CDS	1225708	1226700	993	forward	1000	1000	3.38	0	19.34	236.41
DUF3990 domain-containing protein CDS	1226854	1227384	531	forward	7.51	7.51	1.26	3.1e-08	16.27	45.96
hypothetical protein CDS	1227371	1227658	288	forward	10.94	10.94	0.85	1.1e-11	61.43	129.95
ClC family H(+)/Cl(-) exchange transporter CDS	1227768	1229141	1374	forward	0.5	0.5	0.12	0.32	78.18	99.66
hypothetical protein CDS	1229232	1229855	624	reverse	1000	-1000	-1.53	0	918.59	374.01
tsaD CDS	1230085	1231131	1047	reverse	0.19	-0.19	-0.05	0.64	226.11	256.23
rimI CDS	1231128	1231685	558	reverse	1.63	-1.63	-0.24	0.023	236.13	234.83
tsaB CDS	1231669	1232394	726	reverse	1.61	-1.61	-0.22	0.025	284.42	286.64
folate family ECF transporter S component CDS	1232423	1232944	522	reverse	9.88	-9.88	-0.53	1.3e-10	217.34	176.66
acyl-ACP thioesterase CDS	1232989	1233723	735	reverse	16.6	-16.6	-0.54	2.5e-17	378.32	306.73
rsmI CDS	1233741	1234598	858	reverse	19.99	-19.99	-0.55	1e-20	439.9	353.01
yabA CDS	1234602	1234946	345	reverse	25.01	-25.01	-0.53	9.7e-26	602.03	491.01
DNA polymerase III subunit CDS	1234957	1235814	858	reverse	1000	-1000	-0.86	0	642.67	416.76
hypothetical protein CDS	1235814	1236140	327	reverse	1000	-1000	-0.53	0	804.69	655.96
dTMP kinase CDS	1236154	1236795	642	reverse	2.59	2.59	0.29	0.0026	111.31	160.47
DUF2508 family protein CDS	1236903	1237139	237	reverse	1.03	1.03	0.1	0.093	261.77	330.79
recR CDS	1237136	1237735	600	reverse	1.27	-1.27	-0.18	0.053	314.81	327.03
YbaB/EbfC family nucleoid-associated protein CDS	1237738	1238067	330	reverse	0.63	-0.63	-0.11	0.23	312.48	339.98
dnaX CDS	1238079	1239887	1809	reverse	1.39	1.39	0.15	0.041	205.62	267.54
nucleoside deaminase CDS	1240064	1240546	483	reverse	2.14	-2.14	-0.44	0.0072	51.78	44.83
hypothetical protein CDS	1240707	1240889	183	reverse	1000	-1000	-1.66	0	207.23	76.92
class I SAM-dependent methyltransferase CDS	1240966	1241580	615	reverse	0.13	0.13	0.05	0.73	63.3	76.87
hypothetical protein CDS	1241683	1241907	225	forward	1.83	1.83	0.32	0.015	61.26	90.12
Kef-type K+ transporter NAD-binding protein CDS	1241943	1242827	885	reverse	6.21	6.21	0.58	6.2e-07	76.61	134.37
50S ribosomal protein L7/L12 CDS	1242857	1243219	363	reverse	1000	1000	0.66	0	1051.78	1951.89
50S ribosomal protein L10 CDS	1243263	1243763	501	reverse	1000	1000	1.14	0	1648.75	4283.01
amino acid ABC transporter substrate-binding protein CDS	1243963	1244754	792	reverse	1.58	1.58	0.54	0.026	17.43	29.76
amino acid ABC transporter ATP-binding protein CDS	1244751	1245398	648	reverse	0.48	0.48	0.3	0.33	13.16	19.11
amino acid ABC transporter permease CDS	1245385	1246029	645	reverse	1.2	1.2	0.51	0.062	13.11	22.01
50S ribosomal protein L1 CDS	1246160	1246852	693	reverse	1000	1000	1.03	0	917.97	2196.35
rplK CDS	1246950	1247375	426	reverse	1000	1000	1.21	0	1017.57	2759.66
nusG CDS	1247506	1248057	552	reverse	20.62	20.62	0.86	2.4e-21	116.78	249.56
secE CDS	1248153	1248323	171	reverse	3.82	-3.82	-0.27	0.00015	491.28	480.04
rpmG CDS	1248331	1248480	150	reverse	3.1	3.1	0.16	0.0008	473.04	621.95
polyprenyl synthetase family protein CDS	1248904	1249920	1017	forward	5.52	5.52	0.95	3e-06	22.21	50.27
MFS transporter CDS	1250016	1251263	1248	forward	7.5	7.5	1.21	3.2e-08	17.82	48.54
1-deoxy-D-xylulose-5-phosphate synthase CDS	1251362	1253170	1809	forward	1000	-1000	-0.92	0	309.27	192.54
glycerate kinase CDS	1253270	1254409	1140	forward	0.74	-0.74	-0.24	0.18	89.83	89.43
gluconokinase CDS	1254456	1255964	1509	reverse	2.06	-2.06	-0.36	0.0087	87.92	80.45
hypothetical protein CDS	1256087	1256305	219	reverse	1000	-1000	-0.46	0	242430	206481
sigma-70 family RNA polymerase sigma factor CDS	1256373	1256930	558	reverse	0	0	0.11	1	6.39	8.11
lacG CDS	1257076	1258503	1428	reverse	0.26	-0.26	-0.44	0.55	5.59	4.83
PTS lactose transporter subunit IIBC CDS	1258514	1260217	1704	reverse	0	0	-0.07	1	4.67	5.22
PTS lactose/cellobiose transporter subunit IIA CDS	1260236	1260595	360	reverse	0.79	-0.79	-0.82	0.16	5.91	3.93
PRD domain-containing protein CDS	1260605	1261468	864	reverse	0	0	-0.27	1	2.38	2.33
rlmB CDS	1261651	1262406	756	reverse	0.72	-0.72	-0.15	0.19	224.39	238.21
ribonuclease III CDS	1262393	1262836	444	reverse	0.87	-0.87	-0.18	0.13	192.25	199.3
cysteine--tRNA ligase CDS	1262829	1264247	1419	reverse	0.56	-0.56	-0.13	0.27	197.39	211.89
glutamate--tRNA ligase CDS	1264335	1265834	1500	reverse	4.04	-4.04	-0.19	9.2e-05	1126.21	1160.16
radA CDS	1265916	1267295	1380	reverse	1	-1	-0.25	0.1	110.65	109.11
dUTP diphosphatase CDS	1267295	1267846	552	reverse	0.68	-0.68	-0.24	0.21	87.38	87.27
aminopeptidase C CDS	1268041	1269390	1350	forward	10.65	-10.65	-0.29	2.2e-11	1228.48	1181.87
2',3'-cyclic-nucleotide 2'-phosphodiesterase CDS	1269457	1270392	936	reverse	7.11	7.11	0.7	7.8e-08	57.73	110.47
2,3-bisphosphoglycerate-dependent phosphoglycerate mutase CDS	1270502	1271179	678	reverse	1.51	1.51	0.27	0.031	67.47	95.63
hypothetical protein CDS	1271198	1271383	186	reverse	1.73	1.73	0.24	0.019	97.46	135.71
hypothetical protein CDS	1271385	1271642	258	reverse	2.97	2.97	0.42	0.0011	64.77	101.55
cation transporter CDS	1271708	1272592	885	reverse	0.68	0.68	0.51	0.21	7.49	12.55
ArsR family transcriptional regulator CDS	1272690	1273013	324	forward	0.44	0.44	0.27	0.37	13.05	18.46
histidine phosphatase family protein CDS	1273040	1273729	690	reverse	0.01	-0.01	-0.03	0.98	22.99	26.56
DJ-1 family protein CDS	1274004	1274588	585	forward	1000	-1000	-0.85	0	1180.09	771.23
3-beta hydroxysteroid dehydrogenase CDS	1274841	1275707	867	reverse	12.96	-12.96	-0.4	1.1e-13	564.97	503.68
lantibiotic ABC transporter permease CDS	1275808	1276542	735	reverse	3.49	-3.49	-0.75	0.00032	35.74	24.93
hypothetical protein CDS	1276535	1277263	729	reverse	2.21	-2.21	-0.68	0.0062	25.02	18.38
lantibiotic protection ABC transporter ATP-binding subunit CDS	1277256	1277960	705	reverse	5.39	-5.39	-1.07	4.1e-06	33.62	18.86
30S ribosomal protein S9 CDS	1278096	1278491	396	reverse	1000	1000	0.94	0	1917.07	4323.95
50S ribosomal protein L13 CDS	1278505	1278948	444	reverse	1000	1000	0.88	0	1536.11	3318.56
truA CDS	1279051	1279842	792	reverse	2.37	-2.37	-0.35	0.0043	119.95	111.02
energy-coupling factor transporter transmembraneprotein EcfT CDS	1279846	1280643	798	reverse	4.09	-4.09	-0.44	8.1e-05	113.38	98.09
energy-coupling factor transporter ATPase CDS	1280640	1281506	867	reverse	3.29	-3.29	-0.43	0.00052	99	86.68
energy-coupling factor transporter ATPase CDS	1281482	1282330	849	reverse	0.51	-0.51	-0.21	0.31	69.33	70.45
50S ribosomal protein L17 CDS	1282510	1282893	384	reverse	1000	1000	0.92	0	1378.65	3070.07
DNA-directed RNA polymerase subunit alpha CDS	1282920	1283858	939	reverse	1000	1000	0.84	0	1316.33	2771.1
30S ribosomal protein S11 CDS	1283904	1284293	390	reverse	1000	1000	0.86	0	1024.69	2181.02
30S ribosomal protein S13 CDS	1284318	1284665	348	reverse	1000	1000	0.65	0	1202.09	2211.06
50S ribosomal protein L36 CDS	1284699	1284815	117	reverse	1000	1000	0.88	0	1261.17	2722.21
translation initiation factor IF-1 CDS	1284830	1285051	222	reverse	1000	1000	0.97	0	1297.94	2996.35
adenylate kinase CDS	1285125	1285778	654	reverse	1000	1000	0.78	0	864.15	1739.1
secY CDS	1285790	1287085	1296	reverse	1000	1000	0.8	0	937.82	1922.32
50S ribosomal protein L15 CDS	1287085	1287525	441	reverse	1000	1000	0.95	0	1057.44	2408
50S ribosomal protein L30 CDS	1287551	1287736	186	reverse	1000	1000	0.93	0	932.07	2088.29
30S ribosomal protein S5 CDS	1287746	1288270	525	reverse	1000	1000	0.73	0	955	1861.54
50S ribosomal protein L18 CDS	1288288	1288647	360	reverse	1000	1000	0.88	0	983.4	2126.06
50S ribosomal protein L6 CDS	1288675	1289205	531	reverse	1000	1000	0.95	0	923.5	2090.13
30S ribosomal protein S8 CDS	1289230	1289628	399	reverse	1000	1000	0.94	0	1230.63	2769.51
type Z 30S ribosomal protein S14 CDS	1289653	1289838	186	reverse	1000	1000	0.83	0	1175.66	2460.48
50S ribosomal protein L5 CDS	1289853	1290395	543	reverse	1000	1000	0.8	0	767.58	1576.39
50S ribosomal protein L24 CDS	1290410	1290649	240	reverse	1000	1000	0.95	0	883.99	2014.04
50S ribosomal protein L14 CDS	1290670	1291038	369	reverse	1000	1000	0.92	0	920.39	2052.54
30S ribosomal protein S17 CDS	1291072	1291338	267	reverse	1000	1000	0.91	0	1323.62	2927.31
50S ribosomal protein L29 CDS	1291361	1291558	198	reverse	1000	1000	1	0	1239.95	2911.43
50S ribosomal protein L16 CDS	1291548	1291985	438	reverse	1000	1000	1.06	0	801.49	1962.58
30S ribosomal protein S3 CDS	1291988	1292656	669	reverse	1000	1000	1.02	0	878.84	2092.53
50S ribosomal protein L22 CDS	1292671	1293024	354	reverse	1000	1000	1.06	0	1161.96	2849.41
30S ribosomal protein S19 CDS	1293045	1293332	288	reverse	1000	1000	1.19	0	1209.88	3244.79
50S ribosomal protein L2 CDS	1293354	1294190	837	reverse	1000	1000	1.06	0	1146.08	2808.5
50S ribosomal protein L23 CDS	1294210	1294506	297	reverse	1000	1000	1.39	0	981.34	3032.67
50S ribosomal protein L4 CDS	1294506	1295123	618	reverse	1000	1000	1.1	0	839.73	2114.97
50S ribosomal protein L3 CDS	1295138	1295767	630	reverse	1000	1000	1.37	0	997.18	3037.18
30S ribosomal protein S10 CDS	1295794	1296102	309	reverse	1000	1000	1.27	0	1297.07	3664.63
fusA CDS	1296373	1298469	2097	reverse	1000	1000	0.94	0	701.97	1587.66
30S ribosomal protein S7 CDS	1298499	1298969	471	reverse	1000	1000	0.96	0	675.88	1546.82
30S ribosomal protein S12 CDS	1298995	1299402	408	reverse	1000	1000	1.16	0	867.93	2283.4
prepilin peptidase CDS	1299570	1300247	678	forward	0	0	0.1	1	3.71	4.68
rpoC CDS	1300315	1303986	3672	reverse	1000	1000	0.55	0	760.96	1311.98
DNA-directed RNA polymerase subunit beta CDS	1304002	1307640	3639	reverse	1000	1000	0.64	0	640.59	1176.94
ATP-dependent Clp protease ATP-binding subunit CDS	1307841	1310309	2469	reverse	2.54	-2.54	-0.35	0.0029	131.19	121.42
lysS CDS	1310762	1312303	1542	reverse	26.96	26.96	0.63	1.1e-27	308.59	563.31
dusB CDS	1312318	1313325	1008	reverse	2.87	2.87	0.31	0.0014	111.78	162.93
hslO CDS	1313385	1314260	876	reverse	7	7	0.66	9.9e-08	64.85	120.54
membrane protein CDS	1314478	1317177	2700	reverse	11.71	11.71	0.76	1.9e-12	85.71	170.3
ATP-dependent metallopeptidase FtsH/Yme1/Tma family protein CDS	1317260	1319386	2127	reverse	26.49	26.49	0.47	3.2e-27	588.13	955.87
tilS CDS	1319470	1320765	1296	reverse	0.75	-0.75	-0.27	0.18	64.98	63.54
S1 RNA-binding domain-containing protein CDS	1320787	1321143	357	reverse	6.4	-6.4	-0.37	3.9e-07	321.95	292.71
septum formation initiator family protein CDS	1321143	1321520	378	reverse	0.02	-0.02	-0.01	0.96	353.96	414.17
RNA-binding S4 domain-containing protein CDS	1321609	1321851	243	reverse	0.04	0.04	0.02	0.91	128.97	153.6
mfd CDS	1321848	1325363	3516	reverse	0.51	0.51	0.11	0.31	82.23	104.66
aminoacyl-tRNA hydrolase CDS	1325365	1325922	558	reverse	1.36	1.36	0.27	0.043	60.22	85.15
L-lactate dehydrogenase CDS	1326103	1327074	972	forward	1000	-1000	-0.26	0	3789.44	3709.8
CBS domain-containing protein CDS	1327217	1327897	681	forward	11.59	11.59	0.37	2.6e-12	387.2	589.78
alr CDS	1327960	1329090	1131	reverse	5.79	5.79	0.53	1.6e-06	84.34	143.38
holo-ACP synthase CDS	1329090	1329449	360	reverse	10.76	10.76	0.66	1.7e-11	104.01	193.63
DEAD/DEAH box helicase CDS	1329522	1330979	1458	reverse	9.89	9.89	0.45	1.3e-10	218.14	350.58
murF CDS	1330995	1332362	1368	reverse	11.59	11.59	0.48	2.6e-12	226.14	371.36
type B 50S ribosomal protein L31 CDS	1332528	1332779	252	reverse	1000	1000	2.05	0	373.73	1813.85
APC family permease CDS	1332897	1334510	1614	reverse	0.87	0.87	0.71	0.13	5.5	10.57
ATP-binding cassette domain-containing protein CDS	1334596	1335360	765	reverse	0.04	0.04	0.17	0.91	7.32	9.7
branched-chain amino acid ABC transporter permease CDS	1335353	1336252	900	reverse	0.08	0.08	0.15	0.84	6.81	8.91
ABC transporter substrate-binding protein CDS	1336249	1337241	993	reverse	0	0	0.12	1	4.95	6.32
alpha-galactosidase CDS	1337500	1339731	2232	reverse	1000	-1000	-1.01	0	298.92	174.94
serine hydroxymethyltransferase CDS	1339802	1341037	1236	reverse	1000	-1000	-0.92	0	355.15	220.28
C69 family dipeptidase CDS	1341186	1342601	1416	forward	1000	-1000	-0.65	0	875.08	657.18
hypothetical protein CDS	1342784	1343266	483	forward	0.16	0.16	0.05	0.7	67.4	81.98
hypothetical protein CDS	1343292	1343744	453	reverse	0.8	0.8	0.19	0.16	62.32	83.32
hypothetical protein CDS	1343831	1344547	717	forward	1.49	1.49	0.49	0.032	20.5	33.84
phosphopyruvate hydratase CDS	1344617	1345909	1293	reverse	3.45	3.45	0.97	0.00035	12.38	28.53
hypothetical protein CDS	1346086	1346349	264	reverse	1.68	1.68	0.21	0.021	125.81	171.21
permease CDS	1346412	1347593	1182	reverse	15.46	15.46	0.34	3.5e-16	637.96	951.53
oxalyl-CoA decarboxylase CDS	1347995	1349689	1695	forward	1.02	1.02	0.15	0.096	132.07	171.88
frc CDS	1349695	1351053	1359	forward	0.07	0.07	0.03	0.85	70.16	84.42
hypothetical protein CDS	1351260	1351772	513	forward	12.64	12.64	0.31	2.3e-13	651.25	946.25
methylated-DNA--[protein]-cysteine S-methyltransferase CDS	1351858	1352367	510	forward	0.64	0.64	0.13	0.23	94.04	120.92
prenyltransferase CDS	1352478	1353389	912	forward	0.34	0.34	0.07	0.46	130.87	160.97
DUF4160 domain-containing protein CDS	1353481	1353758	278	reverse	1.28	-1.28	-0.3	0.052	87.41	83.41
hypothetical protein CDS	1353751	1354041	291	reverse	3.49	-3.49	-0.44	0.00032	96.54	83.87
hypothetical protein CDS	1354099	1354560	462	reverse	0.2	-0.2	-0.23	0.63	21.47	21.54
putative holin-like toxin CDS	1354802	1354891	90	forward	5.34	5.34	0.28	4.5e-06	294.12	420.04
hypothetical protein CDS	1355053	1355300	248	reverse	1.19	1.19	0.6	0.065	10.14	18.01
XRE family transcriptional regulator CDS	1355483	1356488	1006	forward	2.85	2.85	0.86	0.0014	13.09	27.93
hypothetical protein CDS	1356546	1357094	549	reverse	12.52	12.52	0.67	3e-13	119.25	223.68
putative holin-like toxin CDS	1357322	1357411	90	forward	1000	1000	0.82	0	746.23	1552.99
glutamine-hydrolyzing GMP synthase CDS	1357606	1359159	1554	reverse	1000	1000	1	0	160.9	379.6
hypothetical protein CDS	1359344	1360120	777	forward	0.46	0.46	0.2	0.35	29.89	40.24
xanthine phosphoribosyltransferase CDS	1360338	1360916	579	forward	1000	1000	1.79	0	55.19	224.04
purine permease CDS	1360917	1362245	1329	forward	1000	1000	1.89	0	53.13	231.3
UDP-N-acetylglucosamine 1-carboxyvinyltransferase CDS	1362319	1363584	1266	reverse	13.67	13.67	0.53	2.1e-14	216.3	368.39
CTP synthase CDS	1363718	1365340	1623	reverse	29.09	29.09	1.05	8.2e-30	106.87	260.21
DNA-directed RNA polymerase subunit delta CDS	1365471	1366013	543	reverse	24.69	-24.69	-0.43	2e-25	884.57	769.97
DUF1934 domain-containing protein CDS	1366054	1366491	438	reverse	0.72	0.72	0.16	0.19	72.91	95.78
HD domain-containing protein CDS	1366589	1367953	1365	forward	0.26	-0.26	-0.07	0.55	206.91	231.3
alpha-glucosidase CDS	1368000	1369616	1617	reverse	0.67	-0.67	-0.42	0.21	15.99	14.03
sugar ABC transporter permease CDS	1369687	1370544	858	reverse	26.05	-26.05	-2.57	9e-27	53.47	10.57
sugar ABC transporter permease CDS	1370547	1371902	1356	reverse	29.18	-29.18	-2.45	6.6e-30	63.59	13.67
extracellular solute-binding protein CDS	1371939	1373156	1218	reverse	1000	-1000	-2.79	0	81.7	13.93
ugpC CDS	1373267	1374370	1104	reverse	1000	-1000	-3.11	0	75.97	10.37
pgmB CDS	1374391	1375053	663	reverse	32.84	-32.84	-2.87	1.4e-33	59.79	9.59
glycoside hydrolase family 65 protein CDS	1375038	1377308	2271	reverse	38.49	-38.49	-3.48	3.2e-39	58.44	6.15
alpha-glycosidase CDS	1377462	1379186	1725	reverse	3.76	-3.76	-1.1	0.00017	22.14	12.11
alpha-glucosidase CDS	1379197	1380855	1659	reverse	2.99	-2.99	-1.12	0.001	17.07	9.22
LacI family transcriptional regulator CDS	1380959	1381903	945	reverse	0.42	0.42	0.1	0.38	73.39	92.77
ribose-phosphate diphosphokinase CDS	1382059	1383030	972	reverse	1000	1000	0.75	0	630.61	1244.01
glmU CDS	1383140	1384525	1386	reverse	18.54	18.54	0.54	2.9e-19	289.57	496.22
purR CDS	1384573	1385409	837	reverse	17.89	17.89	0.7	1.3e-18	159.25	304.99
protein veg CDS	1385530	1385769	240	reverse	1000	-1000	-0.24	0	3332.42	3316.36
rsmA CDS	1385846	1386736	891	reverse	1.01	-1.01	-0.18	0.098	220.79	228.68
rnmV CDS	1386726	1387289	564	reverse	0.78	-0.78	-0.15	0.16	242.94	257.61
TatD family deoxyribonuclease CDS	1387276	1388046	771	reverse	1.33	-1.33	-0.23	0.047	216.59	217.72
metG CDS	1388046	1390022	1977	reverse	0.53	-0.53	-0.12	0.3	193.99	209.17
magnesium-transporting ATPase CDS	1390143	1391141	999	reverse	0.23	-0.23	-0.2	0.59	30.14	30.94
TPM domain-containing protein CDS	1391437	1392024	588	reverse	0.98	0.98	0.1	0.11	242.43	306.33
hypothetical protein CDS	1392014	1392502	489	reverse	0.01	-0.01	-0.01	0.99	227.61	266.46
trpS CDS	1392522	1393550	1029	reverse	1.97	1.97	0.18	0.011	207.2	276.16
DUF159 family protein CDS	1393683	1394294	612	forward	19.99	-19.99	-0.96	1e-20	165.69	99.99
CAAX protease family protein CDS	1394432	1395094	663	reverse	3.85	3.85	0.59	0.00014	41.93	74.28
ROK family protein CDS	1395240	1396100	861	forward	1.07	-1.07	-0.56	0.086	13.12	10.47
glycoside hydrolase family 1 protein CDS	1396302	1397681	1380	forward	0.15	-0.15	-0.38	0.7	6.15	5.56
PTS sugar transporter subunit IIC CDS	1397681	1399111	1431	forward	0.13	0.13	0.16	0.74	7.97	10.49
PTS sugar transporter subunit IIB CDS	1399258	1399581	324	forward	1000	-1000	-2.85	0	2470.01	401.54
hypothetical protein CDS	1399587	1399835	249	forward	1000	-1000	-2.96	0	2348	355.77
PTS lactose/cellobiose transporter subunit IIA CDS	1399924	1400250	327	forward	1000	-1000	-2.83	0	657.26	108.59
GntR family transcriptional regulator CDS	1400250	1400975	726	forward	1000	-1000	-2.76	0	544.31	94.23
glycosyl hydrolase family protein CDS	1401042	1402535	1494	forward	1000	-1000	-2.55	0	171.23	34.29
DUF3284 domain-containing protein CDS	1402604	1403012	409	forward	0	0	0.01	0.99	94.85	112.22
GntR family transcriptional regulator CDS	1403056	1403754	699	reverse	2.43	2.43	0.78	0.0037	14.03	28.24
celB CDS	1403830	1405182	1353	reverse	0.47	-0.47	-0.57	0.34	5.19	4.11
hypothetical protein CDS	1405205	1405702	498	reverse	0.39	-0.39	-0.7	0.41	3.76	2.72
glycosyl hydrolase family protein CDS	1405901	1407349	1449	forward	12.92	-12.92	-0.95	1.2e-13	105.3	63.86
Hsp20/alpha crystallin family protein CDS	1407481	1407930	450	forward	29.65	-29.65	-0.77	2.2e-30	365.6	251.4
greA CDS	1407976	1408437	462	reverse	3.15	-3.15	-0.28	0.00071	320.03	308.96
hypothetical protein CDS	1408437	1409057	621	reverse	1.8	-1.8	-0.24	0.016	277.7	276.7
aminopeptidase CDS	1409223	1410533	1311	forward	12.43	-12.43	-0.26	3.7e-13	1986.43	1949.67
transcriptional regulator CDS	1410591	1410974	384	reverse	0.72	-0.72	-0.22	0.19	99.59	100.42
hypothetical protein CDS	1411038	1411691	654	reverse	0.39	0.39	0.06	0.41	208.53	254.96
aminopeptidase CDS	1411708	1413021	1314	reverse	0.63	-0.63	-0.15	0.24	162.49	171.89
tyrosine--tRNA ligase CDS	1413291	1414553	1263	reverse	1.48	1.48	0.3	0.033	52.99	76.53
phosphoglycerol transferase CDS	1414812	1417760	2949	reverse	3.58	3.58	0.48	0.00026	58.15	95.63
membrane protein CDS	1417757	1418377	621	reverse	12.14	12.14	0.95	7.2e-13	53.74	121.81
transcriptional regulator CDS	1418377	1419486	1110	reverse	20.3	20.3	0.7	5e-21	184.26	351.58
aldose 1-epimerase family protein CDS	1419619	1420500	882	reverse	8.82	-8.82	-0.41	1.5e-09	329.54	290.6
sugar transporter CDS	1420785	1421648	864	reverse	4.35	4.35	0.44	4.5e-05	91.73	145.94
hypothetical protein CDS	1421721	1422434	714	reverse	4.01	4.01	0.37	9.8e-05	115.9	176.49
glycosyltransferase CDS	1422537	1423469	933	reverse	15.67	15.67	0.49	2.2e-16	305.11	503.4
GtrA family protein CDS	1423489	1423926	438	reverse	23.27	23.27	0.82	5.4e-24	148.43	308.27
30S ribosomal protein S14 CDS	1424102	1424359	258	forward	0.65	-0.65	-0.18	0.22	135.74	141.12
Abi family protein CDS	1424508	1425065	558	reverse	2.64	-2.64	-0.61	0.0023	37.28	28.8
Abi family protein CDS	1425081	1425584	504	reverse	0.29	-0.29	-0.14	0.51	68.31	72.87
2,3-diphosphoglycerate-dependent phosphoglycerate mutase CDS	1425767	1426459	693	reverse	0.12	-0.12	-0.01	0.76	5059.15	5918.78
hypothetical protein CDS	1426619	1427041	423	forward	14.98	-14.98	-0.96	1.1e-15	122.24	73.91
hypothetical protein CDS	1427125	1427952	828	forward	1000	-1000	-0.81	0	571.35	381.79
hypothetical protein CDS	1427974	1428756	783	forward	13.42	-13.42	-0.68	3.8e-14	196.74	144.69
Gfo/Idh/MocA family oxidoreductase CDS	1428768	1429730	963	forward	12.85	-12.85	-0.68	1.4e-13	188.6	138.66
potassium transporter CDS	1429770	1431596	1827	reverse	3.52	3.52	0.53	0.0003	46.56	79.27
phosphofructokinase CDS	1431686	1432516	831	reverse	5.57	5.57	0.51	2.7e-06	87.64	146.82
lysozyme CDS	1432604	1434676	2073	reverse	0.76	-0.76	-0.09	0.17	610.3	674.63
muramidase CDS	1434733	1436616	1884	reverse	1.13	-1.13	-0.09	0.074	966.03	1064.91
DUF2922 domain-containing protein CDS	1436820	1437059	240	reverse	0	0	0	1	5.81	6.81
hypothetical protein CDS	1437105	1437314	210	reverse	0	0	0.1	1	3.16	3.99
hypothetical protein CDS	1437501	1438538	1038	forward	2.43	-2.43	-0.24	0.0038	416.71	415.98
hypothetical protein CDS	1438625	1439044	420	forward	0.06	-0.06	-0.01	0.88	828.49	968.06
potassium transporter Kup CDS	1439188	1441185	1998	forward	0.06	-0.06	-0.03	0.86	128.53	147.71
potassium transporter Kup CDS	1441337	1443388	2052	forward	15.18	15.18	1.22	6.6e-16	37.97	104.07
phosphoenolpyruvate carboxykinase (ATP) CDS	1443483	1445141	1659	reverse	1000	-1000	-2.79	0	353.02	59.9
hypothetical protein CDS	1445330	1447051	1722	reverse	15.85	15.85	1.09	1.4e-16	51.36	128.26
ABC transporter ATP-binding protein CDS	1447170	1448744	1575	reverse	7.66	7.66	0.92	2.2e-08	34.72	77.34
ABC transporter ATP-binding protein CDS	1448745	1450334	1590	reverse	7.58	7.58	1.08	2.6e-08	23.79	59.16
peptidase M13 CDS	1450491	1452440	1950	reverse	1000	-1000	-1.11	0	1905.65	1039.19
PTS fructose transporter subunit IIABC CDS	1452527	1454458	1932	reverse	1000	-1000	-5.99	0	633.48	11.7
pfkB CDS	1454477	1455403	927	reverse	1000	-1000	-6.22	0	553.51	8.71
MurR/RpiR family transcriptional regulator CDS	1455528	1456286	759	forward	13.08	-13.08	-1.36	8.3e-14	60.12	27.58
LPXTG cell wall anchor domain-containing protein CDS	1456380	1459253	2874	reverse	1.37	1.37	0.23	0.042	82.99	114.14
tagatose 1,6-diphosphate aldolase CDS	1459419	1460414	996	reverse	1000	-1000	-5.12	0	3976.18	134.61
MFS transporter CDS	1460533	1461750	1218	reverse	7.66	-7.66	-0.63	2.2e-08	119.59	90.56
LPXTG cell wall anchor domain-containing protein CDS	1461862	1469793	7932	reverse	1000	-1000	-0.92	0	344.4	213.51
DUF438 domain-containing protein CDS	1473542	1474738	1197	reverse	12.49	-12.49	-0.73	3.3e-13	161.52	114.87
DUF59 domain-containing protein CDS	1474735	1475328	594	reverse	6.76	-6.76	-0.47	1.7e-07	177.22	150.41
nrdG CDS	1475384	1476097	714	reverse	1000	-1000	-0.66	0	1812.52	1347.64
anaerobic ribonucleoside-triphosphate reductase CDS	1476097	1478307	2211	reverse	1000	-1000	-0.56	0	1272.12	1016.3
hypothetical protein CDS	1478537	1478926	390	reverse	16.85	-16.85	-0.66	1.4e-17	265.46	197.7
carboxylate--amine ligase CDS	1479036	1480367	1332	reverse	6.65	6.65	0.25	2.2e-07	493.86	689
asnB CDS	1480397	1482346	1950	reverse	5.32	5.32	0.28	4.7e-06	304.23	433.19
serine/threonine protein phosphatase CDS	1482407	1483801	1395	reverse	31.74	31.74	0.78	1.8e-32	228.51	462.49
hypothetical protein CDS	1483854	1484336	483	reverse	32.48	32.48	0.65	3.3e-33	351.22	649.51
phnE CDS	1484489	1485301	813	reverse	1000	1000	1.17	0	170.17	451.6
phnE CDS	1485301	1486104	804	reverse	1000	1000	1.27	0	178.24	505.58
phnC CDS	1486097	1486882	786	reverse	1000	1000	1.21	0	249.94	679.23
phnD CDS	1486990	1487919	930	reverse	1000	1000	1.44	0	825.62	2634.83
universal stress protein CDS	1488321	1488815	495	reverse	6.29	-6.29	-0.21	5.2e-07	1515.37	1538.29
tyrosine-protein phosphatase CDS	1488989	1489792	804	forward	3.3	3.3	0.67	0.0005	26.16	49.05
GntR family transcriptional regulator CDS	1489799	1490524	726	forward	14.65	-14.65	-0.48	2.2e-15	396.7	333.27
PTS sugar transporter subunit IIA CDS	1490571	1491131	561	reverse	2.81	-2.81	-0.34	0.0015	161.24	150.02
nucleoside deoxyribosyltransferase CDS	1491216	1491692	477	forward	1000	1000	1.07	0	151.68	374.49
hypothetical protein CDS	1491786	1492799	1014	reverse	3.42	3.42	0.59	0.00038	36.27	64.16
DUF4767 domain-containing protein CDS	1492820	1494001	1182	reverse	1.25	1.25	0.39	0.056	26.34	40.45
hypothetical protein CDS	1494177	1494563	387	reverse	3.12	-3.12	-0.57	0.00075	50.8	40.29
PTS sugar transporter subunit IIA CDS	1494744	1495142	399	reverse	1000	-1000	-1.06	0	514.08	290.18
PTS system mannose/fructose/sorbose family transporter subunit IID CDS	1495166	1495984	819	reverse	1000	-1000	-1.24	0	546.78	272.49
PTS sugar transporter subunit IIC CDS	1495971	1496888	918	reverse	1000	-1000	-1.33	0	508.26	237.18
PTS mannose/fructose/sorbose transporter subunitIIB CDS	1496900	1497388	489	reverse	1000	-1000	-1.26	0	519.08	255.21
nagA CDS	1497528	1498685	1158	reverse	1000	-1000	-1.46	0	316.32	135.13
SIS domain-containing protein CDS	1498747	1499913	1167	reverse	1000	-1000	-1.43	0	176.69	77.31
GntR family transcriptional regulator CDS	1499934	1500653	720	reverse	1000	-1000	-1.34	0	235.77	109.16
DUF5110 domain-containing protein CDS	1500812	1503871	3060	forward	0.23	-0.23	-0.08	0.59	153.27	171.04
alpha/beta hydrolase CDS	1503972	1504790	819	reverse	0.5	0.5	0.1	0.32	114.05	143.29
YibE/F family protein CDS	1504812	1505573	762	reverse	0.15	0.15	0.06	0.71	59.52	72.74
YibE/F family protein CDS	1505570	1506676	1107	reverse	0.41	0.41	0.12	0.39	57.03	72.87
sodium:proton antiporter CDS	1506785	1508356	1572	forward	2.13	2.13	0.46	0.0075	35.53	57.38
hypothetical protein CDS	1508390	1509109	720	reverse	8.33	8.33	0.37	4.7e-09	267.39	407.52
D-alanine--D-alanine ligase CDS	1509139	1510224	1086	reverse	3.57	3.57	0.24	0.00027	247.03	343.55
CAP domain-containing protein CDS	1510383	1511909	1527	forward	2.36	2.36	0.47	0.0044	39.49	64.09
hypothetical protein CDS	1512138	1512977	840	reverse	3.53	-3.53	-0.41	0.0003	118.46	105.03
TetR/AcrR family transcriptional regulator CDS	1512998	1513657	660	reverse	11.59	-11.59	-0.76	2.6e-12	137.54	95.49
amino acid permease CDS	1513831	1515123	1293	reverse	0.02	0.02	0.15	0.96	7.74	10.08
CPBP family intramembrane metalloprotease CDS	1515303	1516529	1227	reverse	1.13	1.13	0.45	0.074	15.65	25.19
hypothetical protein CDS	1516686	1516982	297	reverse	4.8	4.8	0.57	1.6e-05	58.5	102.04
CPBP family intramembrane metalloprotease CDS	1517132	1518316	1185	reverse	21.54	21.54	1.23	2.9e-22	53.84	148.1
hypothetical protein CDS	1518417	1518644	228	reverse	11.86	11.86	0.77	1.4e-12	82.51	165.8
ribose-phosphate pyrophosphokinase CDS	1518816	>1518920	>105	reverse	0	0	-0.03	1	18.94	21.84
CPBP family intramembrane metalloprotease CDS	1518956	1519249	294	reverse	0.66	0.66	0.4	0.22	12.44	19.26
hypothetical protein CDS	1519231	1519998	768	reverse	1.94	1.94	0.79	0.011	10.03	20.38
hypothetical protein CDS	1520149	1520382	234	reverse	2.15	2.15	0.64	0.0071	18.37	33.57
prs CDS	1520534	1521523	990	reverse	0.52	-0.52	-0.06	0.3	850.42	961.28
hypothetical protein CDS	1521607	1521969	363	reverse	0.61	0.61	0.1	0.25	141.31	177.63
alpha/beta hydrolase CDS	1522058	1522720	663	reverse	0.24	0.24	0.05	0.58	148.16	179.87
glycosyltransferase family 2 protein CDS	1522745	1523575	831	reverse	5.5	5.5	0.37	3.2e-06	168.76	257.09
DUF1002 domain-containing protein CDS	1523703	1524671	969	forward	2.09	2.09	0.17	0.0081	258.93	342.27
ribonuclease CDS	1524830	1525585	756	reverse	0.33	0.33	0.12	0.47	44.03	56.18
alpha/beta hydrolase CDS	1525669	1526595	927	forward	0.06	0.06	0.04	0.87	47.03	56.98
zinc metallopeptidase CDS	1526619	1527326	708	forward	0.13	-0.13	-0.12	0.74	35.61	38.55
cls CDS	1527344	1528801	1458	forward	0.67	0.67	0.22	0.22	35.18	48.22
hypothetical protein CDS	1528886	1529440	555	reverse	1.54	1.54	0.18	0.029	154.25	205.42
NAD-dependent protein deacylase CDS	1529486	1530199	714	forward	0.14	-0.14	-0.06	0.73	103.6	116.81
methylated-DNA--[protein]-cysteine S-methyltransferase CDS	1530315	1530845	531	forward	0.63	0.63	0.11	0.23	104.52	133.04
DUF475 domain-containing protein CDS	1530832	1531614	783	forward	0.02	0.02	0.01	0.95	163.72	193.63
DUF488 family protein CDS	1531611	1531973	363	reverse	0.69	0.69	0.1	0.2	177.08	222.62
DNA-3-methyladenine glycosylase CDS	1532048	1532674	627	forward	0.77	0.77	0.25	0.17	33.21	46.52
transporter substrate-binding domain-containing protein CDS	1533011	1534624	1614	forward	1000	-1000	-2	0	350.74	102.88
amino acid ABC transporter ATP-binding protein CDS	1534614	1535372	759	forward	1000	-1000	-1.9	0	367.44	115.77
HNH endonuclease CDS	1535416	1536279	864	reverse	4.49	-4.49	-0.37	3.2e-05	213.59	194.31
HD domain-containing protein CDS	1536347	1536991	645	reverse	9.28	-9.28	-0.54	5.2e-10	201.06	163
beta-glucanase CDS	1537106	1538224	1119	reverse	0	0	-0.1	1	3.45	3.78
glycosyltransferase CDS	1538234	1539541	1308	reverse	0.51	-0.51	-0.88	0.31	2.95	1.89
hypothetical protein CDS	1539674	1540534	861	reverse	0.94	-0.94	-1.26	0.11	3.77	1.85
hypothetical protein CDS	1540708	1540848	141	reverse	6.66	6.66	0.18	2.2e-07	928.48	1238.17
iron-sulfur cluster biosynthesis family protein CDS	1540927	1541337	411	reverse	1000	-1000	-2.02	0	428.21	124.19
cation transporter CDS	1541514	1542608	1095	forward	9.23	9.23	0.61	6e-10	106.41	191.05
LemA family protein CDS	1542724	1543281	558	forward	3.59	3.59	0.24	0.00026	246.91	343.28
htpX CDS	1543290	1544180	891	forward	0.08	0.08	0.01	0.83	287.37	341.06
AraC family transcriptional regulator CDS	1544218	1545147	930	reverse	1000	-1000	-1.34	0	243.56	113.46
cobalt ABC transporter permease CDS	1545385	1545942	558	forward	0.18	-0.18	-0.13	0.66	39.12	41.95
ABC transporter ATP-binding protein CDS	1545923	1547275	1353	forward	0.02	-0.02	-0.03	0.96	38.32	44.25
ABC transporter permease CDS	1547290	1547943	654	forward	0.98	0.98	0.3	0.1	31.39	45.46
rlmH CDS	1547944	1548423	480	reverse	1.86	1.86	0.38	0.014	44.53	68.04
PDZ domain-containing protein CDS	1548937	1550157	1221	reverse	12.13	-12.13	-0.37	7.4e-13	666.22	606.42
MBL fold metallo-hydrolase CDS	1550244	1551041	798	reverse	20.53	-20.53	-0.97	3e-21	169.67	102.02
hypothetical protein CDS	1551048	1551869	822	reverse	18.48	-18.48	-0.88	3.3e-19	179.18	114.63
hypothetical protein CDS	1551859	1553187	1329	reverse	18.35	-18.35	-0.86	4.5e-19	182.22	117.92
walK CDS	1553177	1555027	1851	reverse	1000	-1000	-0.97	0	285.51	171.08
response regulator transcription factor CDS	1555074	1555781	708	reverse	1000	-1000	-1.32	0	904.37	426.74
1-acyl-sn-glycerol-3-phosphate acyltransferase CDS	1556245	1557021	777	forward	7.07	-7.07	-0.66	8.5e-08	101.85	75.8
glycosyltransferase family 8 protein CDS	1557024	1557848	825	forward	2.16	-2.16	-0.4	0.0069	68.72	61.17
glycosyltransferase family 8 protein CDS	1557877	1558830	954	forward	0.1	-0.1	-0.07	0.79	66.97	75.09
glycosyltransferase family 8 protein CDS	1558843	1559793	951	forward	0.13	0.13	0.05	0.74	57.55	70.13
1-acyl-sn-glycerol-3-phosphate acyltransferase CDS	1559790	1560650	861	forward	0.38	0.38	0.11	0.41	59.02	74.78
MFS transporter CDS	1560838	1562184	1347	forward	1000	-1000	-2.98	0	255.05	38.06
MFS transporter CDS	1562209	1563564	1356	forward	1000	-1000	-2.8	0	187.07	31.6
linear amide C-N hydrolase CDS	1563582	1564532	951	forward	1000	-1000	-2.71	0	192.92	34.57
hypothetical protein CDS	1564594	1565196	603	reverse	0.7	-0.7	-0.19	0.2	134.96	139.47
prolyl aminopeptidase CDS	1565331	1566245	915	reverse	1.27	1.27	0.11	0.054	313.64	397.75
ubiE CDS	1566288	1567001	714	reverse	10.67	-10.67	-0.75	2.1e-11	129.12	90.28
brnQ CDS	1567067	1568431	1365	reverse	4.33	4.33	0.85	4.7e-05	22.24	47.05
flavocytochrome c CDS	1568523	1570373	1851	reverse	0.28	-0.28	-0.24	0.52	26.82	26.67
LysR family transcriptional regulator CDS	1570501	1571427	927	reverse	2.17	-2.17	-0.63	0.0068	27.5	20.95
amino acid permease CDS	1571612	1573096	1485	reverse	2.69	2.69	1.04	0.002	7.87	19.07
hypothetical protein CDS	1573165	1575784	2620	reverse	1.58	1.58	0.36	0.027	39.27	59.16
D-2-hydroxyacid dehydrogenase CDS	1576041	1577054	1014	forward	1000	1000	0.41	0	6325.79	9892.74
esterase CDS	1577130	1577693	564	forward	13.54	13.54	1.27	2.9e-14	30.24	85.48
guanosine monophosphate reductase CDS	1577779	1578933	1155	forward	2.22	2.22	0.26	0.0061	114	160.72
NAD(P)/FAD-dependent oxidoreductase CDS	1578979	1580310	1332	reverse	9.41	-9.41	-1.19	3.9e-10	53	27.33
AI-2E family transporter CDS	1580552	1581601	1050	reverse	1.05	-1.05	-0.24	0.088	135.68	134.86
DUF3923 family protein CDS	1581717	1581968	252	forward	1000	-1000	-1.82	0	119.83	39.88
alpha/beta hydrolase CDS	1582012	1582899	888	reverse	7.85	-7.85	-0.81	1.4e-08	81.06	54.29
DUF3427 domain-containing protein CDS	1582994	1585867	2874	reverse	5.49	-5.49	-0.7	3.2e-06	70.66	51.14
xth CDS	1585901	1586728	828	reverse	1000	-1000	-0.93	0	757.76	466.97
GlsB/YeaQ/YmgE family stress response membrane protein CDS	1586864	1587130	267	reverse	1000	-1000	-1.47	0	29326.3	12440.8
CsbD family protein CDS	1587165	1587329	165	reverse	1000	-1000	-0.98	0	31174.5	18548.9
magnesium transporter CorA family protein CDS	1587621	1588547	927	forward	1.16	-1.16	-0.33	0.07	58.15	54.55
GTP-binding protein CDS	1588582	1590504	1923	reverse	0.09	-0.09	-0.08	0.82	46.6	51.84
hypothetical protein CDS	1590869	1591054	186	forward	30.54	30.54	0.88	2.9e-31	169.6	366.4
DegV family protein CDS	1591166	1592005	840	forward	1000	-1000	-1.02	0	1748.28	1015.75
noncanonical pyrimidine nucleotidase, YjjG family CDS	1592041	1592748	708	reverse	25.32	-25.32	-0.74	4.7e-26	334.04	235.15
DUF975 family protein CDS	1592888	1593577	690	forward	22.77	-22.77	-0.49	1.7e-23	627.74	525.97
NADH-flavin reductase CDS	1593631	1594278	648	reverse	1000	-1000	-0.94	0	1183.5	722.74
GNAT family N-acetyltransferase CDS	1594430	1595593	1164	reverse	1.39	1.39	0.5	0.041	17.6	29.33
aldo/keto reductase CDS	1595837	1596874	1038	reverse	1.01	-1.01	-0.51	0.097	17.05	14.12
DUF3278 domain-containing protein CDS	1596924	1597442	519	reverse	4.58	-4.58	-0.75	2.6e-05	51.66	36.23
transcriptional regulator CDS	1597445	1597639	195	reverse	0.33	-0.33	-0.24	0.47	33.41	33.33
HAD family hydrolase CDS	1598013	1598639	627	forward	3.2	-3.2	-1.16	0.00063	16.19	8.52
methyltransferase CDS	1599107	1599808	702	forward	0.09	-0.09	-0.03	0.82	168.06	193.25
hypothetical protein CDS	1599915	1601933	2019	forward	0.13	-0.13	-0.05	0.75	128.81	146.16
DUF2974 domain-containing protein CDS	1602062	1603204	1143	forward	8.92	-8.92	-0.56	1.2e-09	178.1	142.03
ROK family protein CDS	1603282	1604166	885	reverse	14.97	-14.97	-0.8	1.1e-15	165.41	111.7
dnaB CDS	1604260	1605633	1374	reverse	3.05	-3.05	-0.42	0.0009	91.34	80.12
50S ribosomal protein L9 CDS	1605636	1606091	456	reverse	0.07	-0.07	-0.02	0.86	334.97	389.11
diguanylate cyclase CDS	1606103	1608121	2019	reverse	0.38	-0.38	-0.09	0.41	212.95	234.7
magnesium transporter CorA family protein CDS	1608227	1609144	918	reverse	7.07	7.07	0.57	8.5e-08	92.38	160.88
rpsR CDS	1609239	1609475	237	reverse	1000	1000	1.34	0	560.01	1666.09
ssb CDS	1609500	1610018	519	reverse	1000	1000	1.56	0	479.65	1659.66
30S ribosomal protein S6 CDS	1610052	1610348	297	reverse	1000	1000	1.73	0	565.17	2204.65
gyrA CDS	1610535	1613024	2490	reverse	1.99	-1.99	-0.23	0.01	348.53	349.59
gyrB CDS	1613035	1615002	1968	reverse	5.98	-5.98	-0.33	1e-06	404.48	377.08
recF CDS	1615003	1616127	1125	reverse	11.88	-11.88	-0.39	1.3e-12	556.27	499.42
yaaA CDS	1616131	1616346	216	reverse	3.73	-3.73	-0.22	0.00019	799.87	808.62
dnaN CDS	1616558	1617688	1131	reverse	5	5	0.23	1e-05	419.15	576.97
dnaA CDS	1617873	1619237	1365	reverse	6.65	6.65	0.53	2.2e-07	98	166.34
50S ribosomal protein L34 CDS	1619721	1619861	141	forward	1000	1000	0.73	0	338.68	659.1
rnpA CDS	1619910	1620278	369	forward	1000	1000	0.84	0	473.36	996.93
membrane protein insertase YidC CDS	1620280	1621155	876	forward	27.51	27.51	0.65	3.1e-28	297.77	549.45
mnmE CDS	1621264	1622649	1386	forward	2.62	2.62	0.63	0.0024	22.51	40.98
mnmG CDS	1622657	1624552	1896	forward	1.43	1.43	0.38	0.037	31.81	48.75
spxB CDS	1624805	1626616	1812	forward	1000	-1000	-3	0	3903.74	573.99
ABC transporter ATP-binding protein CDS	1626939	1628552	1614	forward	1.22	1.22	0.38	0.06	26.09	39.85
gndA CDS	1628745	1630133	1389	forward	1.67	1.67	0.12	0.021	363.51	465.36
ClC family H(+)/Cl(-) exchange transporter CDS	1630224	1631777	1554	forward	1.49	1.49	0.28	0.032	61.03	87
cysteine hydrolase CDS	1631838	1632389	552	reverse	0.52	0.52	0.08	0.3	173.56	215.42
MFS transporter CDS	1632661	1633920	1260	reverse	0.2	0.2	0.27	0.63	6.19	8.8
Rgg/GadR/MutR family transcriptional regulator CDS	1633998	1634864	867	forward	1.3	1.3	0.72	0.05	8.15	15.78
ssb CDS	1635053	1635385	333	reverse	0.18	0.18	0.73	0.66	1.44	2.81
YvrJ family protein CDS	1635440	1635585	146	reverse	0	0	0.1	1	1.41	1.78
hypothetical protein CDS	1636454	1637011	558	reverse	1000	-1000	-1.71	0	653.58	234.47
Crp/Fnr family transcriptional regulator CDS	1637156	1637806	651	forward	0.05	-0.05	-0.1	0.89	13.59	14.85
MutS family ATPase CDS	1637863	1639740	1878	reverse	0.2	-0.2	-0.09	0.63	71.41	78.62
iron-sulfur cluster biosynthesis family protein CDS	1639953	1640351	399	reverse	1000	-1000	-1	0	442.23	260.2
MFS transporter CDS	1640405	1641748	1344	reverse	1.49	1.49	0.74	0.032	8.35	16.36
N-acetyltransferase CDS	1641986	1642426	441	forward	0.26	0.26	0.11	0.54	38.31	48.6
aluminum resistance protein CDS	1642493	1643761	1269	reverse	20.72	20.72	0.67	1.9e-21	206.78	386.66
putative ornithine decarboxylase CDS	1643765	1645864	2100	reverse	1000	1000	2.05	0	37.18	181.1
APC family permease CDS	1646108	1647592	1485	forward	15.3	15.3	2.13	5e-16	9.39	48.15
copper-translocating P-type ATPase CDS	1647790	1649724	1935	reverse	0.79	-0.79	-0.33	0.16	36.76	34.43
cupredoxin domain-containing protein CDS	1649724	1650011	288	reverse	0.3	-0.3	-0.26	0.51	25.08	24.65
cupredoxin domain-containing protein CDS	1650029	1650406	378	reverse	0.2	-0.2	-0.16	0.63	29.51	31.12
CopY/TcrY family copper transport repressor CDS	1650419	1650853	435	reverse	0.47	0.47	0.32	0.34	12.4	18.2
hypothetical protein CDS	1651012	1651569	558	forward	1.92	1.92	0.7	0.012	12.29	23.55
hypothetical protein CDS	1651590	1652135	546	forward	0.4	0.4	0.25	0.39	12.73	17.78
LacI family transcriptional regulator CDS	1652192	1653142	951	reverse	0.05	-0.05	-0.1	0.89	12.07	13.25
gtfA CDS	1653312	1654754	1443	forward	0.56	-0.56	-0.94	0.28	4.23	2.6
PTS beta-glucoside transporter subunit EIIBCA CDS	1654786	1656684	1899	forward	0.18	-0.18	-0.36	0.66	8.35	7.68
peptide deformylase CDS	1656728	1657141	414	reverse	0.35	0.35	0.19	0.45	20.15	27.02
NCS2 family permease CDS	1657282	1658595	1314	reverse	1.27	1.27	0.8	0.053	6.61	13.54
phosphoribosyl-ATP pyrophosphohydrolase CDS	1658858	1659157	300	reverse	1000	1000	2.77	0	129	1033.02
NCS2 family permease CDS	1659168	1660478	1311	reverse	1000	1000	2.62	0	149.45	1079.89
MerR family transcriptional regulator CDS	1660783	1661490	708	forward	0.03	0.03	0.18	0.93	6.39	8.5
putative holin-like toxin CDS	1661651	1661761	111	reverse	0.21	-0.21	-0.1	0.62	66.31	72.57
hypothetical protein CDS	1662013	1662195	183	reverse	0.86	0.86	0.21	0.14	52.71	71.69
NCS2 family permease CDS	1662425	1663735	1311	reverse	1000	1000	2.17	0	51.82	273.39
lactate oxidase CDS	1663975	1665213	1239	forward	1000	-1000	-2.08	0	1168.47	325.47
deoxynucleoside kinase CDS	1665334	1666008	675	reverse	2.67	-2.67	-0.19	0.0021	695.13	716.16
deoxynucleoside kinase CDS	1666030	1666680	651	reverse	13.71	13.71	0.39	1.9e-14	436.19	670.07
nagB CDS	1666863	1667582	720	reverse	1000	-1000	-2.29	0	182.37	43.89
aldo/keto reductase CDS	1667712	1668551	840	forward	16.28	-16.28	-0.75	5.2e-17	201.16	140.19
Rpn family recombination-promoting nuclease/putative transposase CDS	1668650	1669510	861	reverse	0.31	-0.31	-0.16	0.49	58.12	61.16
sulfite exporter TauE/SafE family protein CDS	1669602	>1669739	>138	reverse	0	0	0.03	1	14.41	17.34
PTS N-acetylgalactosamine transporter subunit IIB CDS	1670087	1671304	1218	forward	3.91	-3.91	-0.77	0.00012	38.62	26.55
PTS N-acetylgalactosamine transporter subunit IIC CDS	1671347	1672153	807	forward	2.88	-2.88	-0.75	0.0013	28.55	19.94
PTS N-acetylgalactosamine transporter subunit IID CDS	1672143	1672943	801	forward	0.3	-0.3	-0.21	0.5	33.99	34.62
PTS sugar transporter CDS	1672954	1673376	423	forward	0.09	-0.09	-0.08	0.81	53.18	59.34
sulfite exporter TauE/SafE family protein CDS	1673475	1674236	762	reverse	1.23	1.23	0.72	0.059	7.5	14.57
murQ CDS	1674310	1675203	894	reverse	0.9	-0.9	-0.56	0.13	11.89	9.46
serine hydrolase CDS	1675219	1675950	732	reverse	1.34	-1.34	-0.87	0.046	9.49	6.1
dipeptide epimerase CDS	1675955	1677010	1056	reverse	1.5	-1.5	-0.93	0.031	10.13	6.27
serine hydrolase CDS	1677007	1678038	1032	reverse	5.3	-5.3	-1.55	5.1e-06	18.58	7.48
PTS mannose/fructose/sorbose transporter subunitIIB CDS	1678050	1678529	480	reverse	6.7	-6.7	-1.5	2e-07	25.91	10.8
PTS system mannose/fructose/sorbose family transporter subunit IID CDS	1678542	1679390	849	reverse	5.66	-5.66	-1.5	2.2e-06	22.21	9.25
PTS sugar transporter subunit IIC CDS	1679383	1680255	873	reverse	6.51	-6.51	-1.68	3.1e-07	21.84	8.02
LPXTG cell wall anchor domain-containing protein CDS	1680530	1682455	1926	reverse	1000	-1000	-1.84	0	427.33	140.75
alpha/beta fold hydrolase CDS	1682732	1683616	885	reverse	5.74	-5.74	-0.47	1.8e-06	148.73	126.48
BMP family ABC transporter substrate-binding protein CDS	1683780	1684853	1074	reverse	10.15	10.15	1.09	7e-11	31.8	79.79
phnD CDS	1684947	1685879	933	reverse	1000	1000	2.16	0	511.04	2683.48
extracellular solute-binding protein CDS	1686209	1687462	1254	forward	7.9	7.9	1.54	1.3e-08	10.68	36.6
hypothetical protein CDS	1687628	1687900	273	forward	0.42	0.42	0.13	0.38	50.41	64.78
prenyltransferase CDS	1687954	1688880	927	reverse	1.54	1.54	0.19	0.029	131.04	176.18
cydC CDS	1688901	1690646	1746	reverse	6.71	-6.71	-0.76	2e-07	75.83	52.82
cydD CDS	1690643	1692460	1818	reverse	19.34	-19.34	-1.19	4.6e-20	112.57	58.06
cydB CDS	1692479	1693501	1023	reverse	1000	-1000	-1.65	0	1287.28	480.86
cytochrome ubiquinol oxidase subunit I CDS	1693501	1694892	1392	reverse	1000	-1000	-1.69	0	1050.79	382.46
ABC transporter ATP-binding protein/permease CDS	1695055	1697394	2340	reverse	1000	-1000	-1.22	0	205.82	103.81
membrane protein CDS	1697407	1698528	1122	reverse	29.35	-29.35	-1.16	4.4e-30	182.75	95.98
CPBP family intramembrane metalloprotease CDS	1698609	1699256	648	forward	1000	-1000	-1.08	0	456.02	253.05
DUF1440 domain-containing protein CDS	1699273	1699782	510	reverse	1000	-1000	-0.83	0	1074.88	709.23
PTS galactitol transporter subunit IIC CDS	1699829	1701283	1455	reverse	3.04	-3.04	-0.36	0.00091	146.87	134.81
PTS galactitol transporter subunit IIC CDS	1701399	1702850	1452	reverse	0.35	0.35	0.17	0.45	27.06	35.69
DUF969 domain-containing protein CDS	1703014	1703688	675	forward	5.59	5.59	0.34	2.6e-06	208.48	310.13
DUF979 domain-containing protein CDS	1703690	1704613	924	forward	12.29	12.29	0.49	5.1e-13	229.81	380.19
pcp CDS	1704632	1705279	648	forward	15.22	15.22	0.47	6e-16	328.99	534.13
hypothetical protein CDS	1705299	1705541	243	forward	0.1	0.1	0.03	0.79	131.51	157.38
hypothetical protein CDS	1705591	1705761	171	forward	0.04	-0.04	-0.37	0.91	3.07	2.8
Rgg/GadR/MutR family transcriptional regulator CDS	1705878	1706726	849	forward	0.04	0.04	0.23	0.91	5.22	7.21
hypothetical protein CDS	1707223	1707438	216	forward	3.2	3.2	1.51	0.00063	4.23	14.22
XRE family transcriptional regulator CDS	1707554	1708414	861	reverse	0.54	0.54	0.55	0.29	4.67	8.04
ABC transporter ATP-binding protein CDS	1708516	1710093	1578	forward	0.33	0.33	0.34	0.47	7.87	11.74
hypothetical protein CDS	1710094	1710747	654	forward	0.59	0.59	0.34	0.25	13.35	19.82
cation:proton antiporter CDS	1710806	1711966	1161	reverse	8.15	8.15	1.13	7.1e-09	23.06	59.52
cadA CDS	1712133	1714010	1878	reverse	0.49	-0.49	-0.13	0.33	168.91	181.83
CBS domain-containing protein CDS	1714089	1714577	489	reverse	1.7	-1.7	-0.28	0.02	150.95	145.89
hypothetical protein CDS	1714914	1715198	285	reverse	0.58	0.58	0.3	0.26	17.33	25.05
hypothetical protein CDS	1715501	1715812	312	forward	0.54	-0.54	-0.47	0.29	10.55	8.95
hypothetical protein CDS	1716169	1717320	1152	forward	0.04	0.04	0.05	0.91	30.54	37.11
hypothetical protein CDS	1717322	1717609	288	forward	0.82	-0.82	-0.31	0.15	44.69	42.37
dltX CDS	1717747	1717905	159	forward	26.34	26.34	1.25	4.5e-27	64.12	179.32
dltA CDS	1717926	1719434	1509	forward	10.9	10.9	0.7	1.3e-11	92.69	177.44
dltB CDS	1719431	1720654	1224	forward	7.44	7.44	0.47	3.6e-08	143.95	234.96
dltC CDS	1720685	1720924	240	forward	0.6	0.6	0.06	0.25	406.33	496.72
dltD CDS	1720917	1722218	1302	forward	0	0	0	1	345.31	405.02
serine hydrolase CDS	1722245	1723171	927	forward	0	0	0	1	278.78	327.32
MFS transporter CDS	1723410	1724609	1200	reverse	0.36	0.36	0.13	0.44	41.45	53.24
hypothetical protein CDS	1724727	1724963	237	reverse	2	-2	-0.2	0.01	429.6	438.31
PTS sugar transporter subunit IIC CDS	1725131	1726450	1320	forward	1.18	1.18	0.25	0.066	55.94	78.11
alpha/beta hydrolase CDS	1726440	1727354	915	forward	0.88	0.88	0.18	0.13	72.15	96.34
ATP-dependent Clp protease ATP-binding subunit CDS	1727608	1729725	2118	forward	3.36	3.36	0.1	0.00043	1349.76	1701.82
amino acid permease CDS	1729858	1731258	1401	forward	0.02	0.02	0.02	0.96	39.68	47.45
PTS mannose transporter subunit IIAB CDS	1731527	1732525	999	forward	1000	-1000	-1.22	0	3828.21	1927.79
PTS mannose/fructose/sorbose transporter subunitIIC CDS	1732547	1733350	804	forward	1000	-1000	-0.83	0	3860.48	2547.77
PTS mannose/fructose/sorbose transporter family subunit IID CDS	1733379	1734308	930	forward	1000	-1000	-0.59	0	4690.55	3661.32
DUF956 family protein CDS	1734371	1734733	363	forward	1000	-1000	-0.53	0	1525.16	1245.09
amino acid permease CDS	1734891	1736282	1392	forward	0.06	-0.06	-0.2	0.88	10.56	10.77
amino acid permease CDS	1736272	1737654	1383	forward	0.41	0.41	0.34	0.39	9.31	13.84
gamma-glutamyl-gamma-aminobutyrate hydrolase family protein CDS	1737816	1738541	726	forward	4.25	4.25	0.49	5.6e-05	71.25	117.27
APC family permease CDS	1738559	1739959	1401	forward	3.9	3.9	0.46	0.00013	72.23	117.07
CPBP family intramembrane metalloprotease CDS	1740054	1741274	1221	forward	0.1	0.1	0.03	0.79	101.98	122.23
aspartate--ammonia ligase CDS	1741304	1742314	1011	reverse	36	36	1.32	1e-36	77.67	227.88
DMT transporter permease CDS	1742732	1743625	894	forward	0.02	-0.02	-0.03	0.96	29.64	34.01
amino acid permease CDS	1743686	1745074	1389	reverse	1.48	-1.48	-0.32	0.033	82.98	77.92
cobalamin biosynthesis protein CobQ CDS	1745055	1745738	684	reverse	4.32	-4.32	-0.36	4.8e-05	215.79	197.37
thiD CDS	1745811	1746629	819	reverse	3.65	-3.65	-0.41	0.00022	122.25	108.19
tyrosine-protein phosphatase CDS	1746846	1747622	777	forward	1000	-1000	-1.62	0	214.8	82.37
RNA polymerase subunit sigma-54 CDS	1747666	1748916	1251	reverse	5.21	-5.21	-1.04	6.2e-06	34.59	19.78
PRD domain-containing protein CDS	1749004	1751550	2547	forward	0	0	-0.02	1	15.63	18.12
PTS mannose transporter subunit IIAB CDS	1751705	1752133	429	forward	1000	-1000	-1.99	0	176.53	52.38
PTS mannose/fructose/sorbose transporter subunitIIB CDS	1752156	1752650	495	forward	1000	-1000	-2.52	0	168.1	34.4
PTS sugar transporter subunit IIC CDS	1752664	1753479	816	forward	1000	-1000	-2.5	0	141.95	29.42
PTS system mannose/fructose/sorbose family transporter subunit IID CDS	1753476	1754330	855	forward	1000	-1000	-2.27	0	138.41	33.63
ChbG/HpnK family deacetylase CDS	1754355	1755143	789	forward	1000	-1000	-1.74	0	140.31	49.48
LacI family transcriptional regulator CDS	1755222	1756208	987	reverse	1.54	1.54	0.34	0.029	44.61	66.18
sucrose-6-phosphate hydrolase CDS	1756219	1757688	1470	reverse	0.58	-0.58	-0.31	0.26	30.91	29.34
PTS beta-glucoside transporter subunit IIBCA CDS	1757927	1759870	1944	forward	2.33	-2.33	-1.04	0.0047	14	8.02
O-acetyl-ADP-ribose deacetylase CDS	1759976	1760482	507	forward	0.02	0.02	0.03	0.96	33.41	40.11
ABC transporter ATP-binding protein CDS	1760502	1762103	1602	forward	1.42	1.42	0.32	0.038	42.81	62.98
gamma-glutamyl-gamma-aminobutyrate hydrolase CDS	1762154	1762837	684	reverse	1.01	1.01	0.23	0.097	51.23	70.86
MFS transporter CDS	1762859	1764073	1215	reverse	1.28	1.28	0.28	0.052	48.79	69.76
hypothetical protein CDS	1764250	1765122	873	forward	0.57	-0.57	-0.2	0.27	90.21	92.29
type I 3-dehydroquinate dehydratase CDS	1765183	1765605	423	forward	0.02	0.02	0.02	0.95	61.01	72.78
DUF4931 domain-containing protein CDS	1765666	1766535	870	forward	1.04	-1.04	-0.28	0.092	81.85	79.07
MurR/RpiR family transcriptional regulator CDS	1766585	1767436	852	forward	0.22	-0.22	-0.1	0.61	83.52	91.81
serine hydrolase CDS	1767645	1768406	762	forward	0.03	-0.03	-0.04	0.92	42.48	48.43
glycerophosphodiester phosphodiesterase CDS	1768475	1770265	1791	forward	0.82	0.82	0.38	0.15	17.18	26.21
haloacid dehalogenase-like hydrolase CDS	1770375	1771284	910	forward	0.95	-0.95	-0.29	0.11	66.27	63.58
hypothetical protein CDS	1771339	1772028	690	reverse	6.45	6.45	0.44	3.6e-07	142.06	226.46
hypothetical protein CDS	1772142	1772501	360	forward	0.01	-0.01	-0.02	0.98	64.32	74.71
yaaA CDS	1772491	1773249	759	forward	0.42	0.42	0.1	0.38	80.57	101.74
DUF975 family protein CDS	1773303	1773905	603	forward	0.95	0.95	0.17	0.11	88.9	117.85
alpha/beta fold hydrolase CDS	1773946	1774728	783	reverse	24.88	-24.88	-0.61	1.3e-25	464.11	357.95
histidine phosphatase family protein CDS	1774816	1775442	627	forward	1.59	1.59	0.24	0.026	95.52	132.29
histidine phosphatase family protein CDS	1775452	1776051	600	forward	2.39	-2.39	-0.27	0.004	267.23	260.36
TetR/AcrR family transcriptional regulator CDS	1776173	1776694	522	forward	7.97	-7.97	-1.04	1.1e-08	53.38	30.44
ABC transporter permease CDS	1776701	1777753	1053	forward	10.98	-10.98	-1.16	1.1e-11	63.82	33.55
ABC transporter ATP-binding protein CDS	1777771	1778448	678	forward	11.54	-11.54	-1.01	2.9e-12	84.86	49.38
PRD domain-containing protein CDS	1778597	1779445	849	forward	0.09	-0.09	-0.18	0.82	8.8	9.14
PTS beta-glucoside transporter subunit IIBCA CDS	1779442	1781316	1875	forward	0.33	-0.33	-0.61	0.47	5.08	3.91
glycosyl hydrolase family protein CDS	1781328	1782806	1479	forward	0	0	-0.06	1	8.64	9.77
C69 family dipeptidase CDS	1782856	1784268	1413	reverse	2.47	2.47	0.33	0.0034	85.35	125.78
hypothetical protein CDS	1784348	1784590	243	forward	1.61	1.61	0.17	0.025	187.01	247.06
TetR/AcrR family transcriptional regulator CDS	1784734	1785357	624	forward	1000	-1000	-0.86	0	3031.25	1967.33
NAD(P)H-dependent oxidoreductase CDS	1785493	1786035	543	forward	7.17	-7.17	-0.31	6.8e-08	617.88	584.9
NAD(P)H-dependent oxidoreductase CDS	1786047	1786601	555	forward	1.31	-1.31	-0.13	0.049	610.53	655.78
DUF871 domain-containing protein CDS	1786731	1787771	1041	forward	9.39	-9.39	-0.66	4.1e-10	140.78	104.77
tyrosine-protein phosphatase CDS	1787782	1788585	804	forward	15.36	-15.36	-0.58	4.3e-16	304.19	239.34
FAD:protein FMN transferase CDS	1788582	1789508	927	forward	20.48	-20.48	-0.66	3.3e-21	324.82	241.43
CvpA family protein CDS	1789549	1790085	537	reverse	0.53	-0.53	-0.14	0.29	169.25	181.19
rsmG CDS	1790284	1791003	720	forward	11.15	11.15	0.54	7e-12	166.75	285.81
noc CDS	1791026	1791907	882	forward	12.18	12.18	0.58	6.7e-13	161.36	283.12
ParA family protein CDS	1791922	1792695	774	forward	4.34	4.34	0.37	4.5e-05	129.24	196.22
ParB/RepB/Spo0J family partition protein CDS	1792679	1793560	882	forward	5.6	5.6	0.36	2.5e-06	181.16	274.03
DUF951 domain-containing protein CDS	1793581	1793829	249	forward	8.66	8.66	0.46	2.2e-09	185.17	298.68
ychF CDS	1793853	1794953	1101	forward	7.54	7.54	0.4	2.9e-08	210.8	326.48
DUF1129 domain-containing protein CDS	1794965	1795798	834	forward	16.57	16.57	0.52	2.7e-17	286.95	482.64
ABC transporter ATP-binding protein CDS	1795936	1797666	1731	forward	12.21	-12.21	-0.46	6.2e-13	355.2	303.03
ABC transporter ATP-binding protein CDS	1797680	1799530	1851	forward	12.64	-12.64	-0.47	2.3e-13	353.7	299.58
response regulator transcription factor CDS	1799681	1800367	687	forward	0.95	-0.95	-0.15	0.11	311.28	330.19
HAMP domain-containing histidine kinase CDS	1800373	1801518	1146	forward	1.31	-1.31	-0.21	0.049	253.51	258.17
UDP-N-acetylmuramoyl-L-alanyl-D-glutamate--2, 6-diaminopimelate ligase CDS	1801568	1803139	1572	forward	3.61	3.61	0.2	0.00024	365.69	493.95
aspartate/glutamate racemase family protein CDS	1803142	1803891	750	forward	4.69	4.69	0.25	2e-05	310.4	435.27
ABC transporter ATP-binding protein CDS	1804012	1804908	897	forward	1.8	1.8	0.42	0.016	33.87	53.21
ABC transporter permease CDS	1804901	1806127	1227	forward	1.35	1.35	0.37	0.045	31.56	47.87
DUF4968 domain-containing protein CDS	1806220	1808523	2304	forward	0.08	-0.08	-0.05	0.84	62.04	70.38
DeoR/GlpR transcriptional regulator CDS	1808690	1809448	759	forward	0.2	0.2	0.05	0.63	85.23	103.84
pfkB CDS	1809445	1810359	915	forward	0.03	-0.03	-0.02	0.93	94.11	108.98
PTS fructose transporter subunit IIC CDS	1810400	1812385	1986	forward	0	0	-0.01	0.99	106.18	124.05
YSIRK signal domain/LPXTG anchor domain surface protein CDS	1812731	1819369	6639	forward	0.16	-0.16	-0.18	0.7	20.58	21.38
HAD family hydrolase CDS	1819475	1820260	786	forward	4.92	4.92	0.61	1.2e-05	52.93	94.77
ArsR family transcriptional regulator CDS	1820291	1820569	279	forward	5.3	5.3	0.53	5e-06	76.2	129.64
metal ABC transporter substrate-binding protein CDS	1820828	1821727	900	forward	1000	-1000	-1.93	0	788.9	244.14
ATP-binding cassette domain-containing protein CDS	1821762	1822421	660	forward	1000	-1000	-2.14	0	880.29	234.13
metal ABC transporter permease CDS	1822421	1823212	792	forward	1000	-1000	-2.14	0	721.92	193.12
lactate permease CDS	1823319	1824842	1524	forward	7.15	-7.15	-0.81	7e-08	72.66	48.68
Rpn family recombination-promoting nuclease/putative transposase CDS	1824987	1825859	873	forward	1.44	-1.44	-0.35	0.036	62.29	57.39
pepF CDS	1825918	1827729	1812	reverse	1.06	1.06	0.18	0.086	89.51	119.44
LytR family transcriptional regulator CDS	1827893	1829017	1125	forward	8.66	8.66	0.92	2.2e-09	38.85	86.7
hypothetical protein CDS	1829122	1829391	270	reverse	4.17	-4.17	-0.82	6.8e-05	39.28	26.14
hypothetical protein CDS	1829614	1830006	393	forward	4.31	4.31	0.73	4.9e-05	30.83	59.92
ABC-F family ATP-binding cassette domain-containing protein CDS	1830015	1831562	1548	forward	4.62	4.62	0.67	2.4e-05	38.85	72.72
threonine/serine exporter CDS	1831585	1832367	783	forward	2.59	2.59	0.49	0.0026	39.18	64.6
threonine/serine exporter CDS	1832367	1832837	471	forward	2.06	2.06	0.39	0.0087	47.61	73.23
toxin-antitoxin addiction module regulator MazE CDS	1833068	1833319	252	forward	0.43	0.43	0.1	0.37	85.99	108.32
type II toxin-antitoxin system PemK/MazF family toxin CDS	1833306	1833647	342	forward	1.18	1.18	0.17	0.067	128.67	169.59
hypothetical protein CDS	1833733	1834224	492	forward	4.6	4.6	0.44	2.5e-05	94.69	151.4
ribonucleotide-diphosphate reductase subunit beta CDS	1834250	1835194	945	reverse	17.94	17.94	0.72	1.1e-18	152.4	294.8
nrdI CDS	1835187	1835648	462	reverse	18.35	18.35	0.74	4.5e-19	148.29	290.27
hypothetical protein CDS	1835791	1836417	627	forward	0.85	0.85	0.11	0.14	180.69	229.05
O-antigen ligase domain-containing protein CDS	1836483	1838012	1530	reverse	11.25	11.25	0.85	5.7e-12	63.41	134.38
DUF2187 domain-containing protein CDS	1838065	1838355	291	reverse	16.21	16.21	0.83	6.2e-17	97.72	204.87
guanylate kinase CDS	1838446	1839003	558	forward	4.12	4.12	0.88	7.6e-05	18.8	40.66
peptidoglycan endopeptidase CDS	1839147	1840364	1218	forward	1000	1000	0.67	0	1758.88	3296.29
hypothetical protein CDS	1840467	1841675	1209	forward	0	0	-0.02	1	70.26	81.73
hflX CDS	1841717	1842997	1281	reverse	1000	-1000	-0.81	0	621.5	417.23
amino acid permease CDS	1843790	1845232	1443	reverse	10.28	10.28	0.41	5.2e-11	285.09	444.29
ABC transporter ATP-binding protein CDS	1845467	1846213	747	forward	13.37	-13.37	-0.51	4.3e-14	333.47	276.15
ABC transporter permease CDS	1846233	1848101	1869	forward	11.56	-11.56	-0.57	2.8e-12	228.84	181.28
histidine phosphatase family protein CDS	1848142	1848792	651	reverse	4.53	-4.53	-0.48	2.9e-05	107.13	90.41
hypothetical protein CDS	1848835	1849050	216	reverse	0.85	-0.85	-0.32	0.14	38.63	36.28
hypothetical protein CDS	1849151	1849495	345	forward	20.41	-20.41	-0.92	3.9e-21	182.41	113.16
xth CDS	1849545	1850351	807	forward	1000	-1000	-1.37	0	1024.82	466.79
PTS sugar transporter subunit IIABC CDS	1850414	1852489	2076	reverse	1.05	-1.05	-0.74	0.089	9.51	6.69
N-acetylmannosamine-6-phosphate 2-epimerase CDS	1852517	1853209	693	reverse	0.03	-0.03	-0.11	0.93	8.08	8.78
MurR/RpiR family transcriptional regulator CDS	1853341	1854159	819	forward	9.92	-9.92	-1.21	1.2e-10	54.59	27.73
cation-translocating P-type ATPase CDS	1854412	1857086	2675	reverse	0.01	-0.01	-0.01	0.98	107.74	125.47
hypothetical protein CDS	1857282	1857464	183	forward	4.37	-4.37	-0.63	4.3e-05	61.58	46.63
matrixin family metalloprotease CDS	1857492	1858136	645	reverse	0.81	-0.81	-0.19	0.15	155.69	160.37
ATP-dependent DNA helicase CDS	1858305	1860599	2295	forward	1000	-1000	-1.27	0	420.47	204.68
ATP-binding protein CDS	1860651	1861838	1188	reverse	13.62	-13.62	-0.96	2.4e-14	110.72	66.78
family C39 peptidase CDS	1862066	1862788	723	forward	9.18	-9.18	-0.87	6.6e-10	85.87	55.24
SGNH/GDSL hydrolase family protein CDS	1862828	1863400	573	reverse	6.41	-6.41	-0.46	3.9e-07	169.55	144.41
type I pantothenate kinase CDS	1863490	1864341	852	forward	31.86	31.86	1.35	1.4e-32	63.91	192.08
efp CDS	1864351	1864923	573	forward	1000	1000	1.27	0	125.51	355.24
PRD domain-containing protein CDS	1866275	1867117	843	forward	20.21	-20.21	-0.76	6.2e-21	251.18	174.46
PTS beta-glucoside transporter subunit EIIBCA CDS	1867244	1869262	2019	forward	1000	-1000	-1.68	0	150.62	55.19
glycosyl hydrolase family protein CDS	1869325	1870800	1476	forward	1000	-1000	-1.88	0	187.68	59.78
hypothetical protein CDS	1871194	1871535	342	forward	1.35	-1.35	-0.15	0.044	477.37	505.69
DMT transporter permease CDS	1871761	1872690	930	forward	0.21	0.21	0.22	0.61	9.44	12.97
ATP-binding protein CDS	1872756	1873859	1104	reverse	0.81	0.81	1.21	0.15	1.7	4.61
oligopeptide ABC transporter substrate-binding protein CDS	1874076	1875830	1755	forward	1000	1000	1.19	0	1293.26	3468.97
excinuclease ABC subunit UvrA CDS	1876049	1878562	2514	forward	0.82	0.82	0.31	0.15	23.2	33.86
hypothetical protein CDS	1878640	1879035	396	forward	2.87	-2.87	-0.4	0.0014	95.25	84.64
YSIRK-type signal peptide-containing protein CDS	1879231	1885593	6363	forward	3.28	-3.28	-0.35	0.00052	169.04	155.77
LPXTG cell wall anchor domain-containing protein CDS	1885759	1888998	3240	forward	1.99	-1.99	-0.32	0.01	123.03	115.84
S-ribosylhomocysteine lyase CDS	1889083	1889559	477	reverse	2.41	2.41	0.42	0.0039	50.18	78.71
vitamin B12 independent methionine synthase CDS	1889589	1890689	1101	reverse	0.92	0.92	0.23	0.12	48.9	67.57
cation:dicarboxylase symporter family transporter CDS	1891207	1892595	1389	reverse	1.04	1.04	0.71	0.092	6.35	12.2
oxidoreductase CDS	1893005	1893742	738	forward	1000	-1000	-1.98	0	1376.33	409.09
hypothetical protein CDS	1893829	1894131	303	reverse	1.55	1.55	0.23	0.028	94.23	129.96
mscL CDS	1894247	1894624	378	reverse	3.31	-3.31	-0.78	0.00049	31.87	21.78
YSIRK-type signal peptide-containing protein CDS	1894758	1899848	5091	reverse	0.1	-0.1	-0.27	0.79	9.8	9.57
membrane protein CDS	1900344	1901114	771	forward	1000	1000	0.82	0	339.24	704.34
oxidoreductase CDS	1901186	1901722	537	forward	0.16	0.16	0.08	0.7	38.65	48.08
pepT CDS	1901792	1903069	1278	forward	0.21	-0.21	-0.12	0.61	50.67	54.75
DUF3290 domain-containing protein CDS	1903075	1903524	450	forward	0.19	-0.19	-0.13	0.64	39.06	41.83
DUF421 domain-containing protein CDS	1903532	1904167	636	forward	0.11	-0.11	-0.07	0.77	61.35	68.72
hypothetical protein CDS	1904182	1904991	810	forward	7.04	-7.04	-0.45	9.1e-08	201.33	173.17
DNA polymerase III subunit epsilon CDS	1904995	1905957	963	forward	8.63	-8.63	-0.48	2.3e-09	221.02	185.66
low temperature requirement protein A CDS	1905982	1907107	1126	reverse	1.55	-1.55	-0.26	0.028	178.14	174.79
aldo/keto reductase CDS	1907128	1907952	825	reverse	3.35	-3.35	-0.3	0.00045	286.98	273.77
DNA-entry nuclease CDS	1908089	1908937	849	forward	0.86	-0.86	-0.34	0.14	36.73	34.19
C69 family dipeptidase CDS	1908958	1910391	1434	forward	0.39	-0.39	-0.08	0.4	271.95	301.76
ABC transporter ATP-binding protein CDS	1910702	1911787	1086	forward	5.56	5.56	0.23	2.7e-06	474.81	653.86
sugar ABC transporter permease CDS	1911787	1912650	864	forward	0.97	0.97	0.07	0.11	478.94	592.55
carbohydrate ABC transporter permease CDS	1912652	1913482	831	forward	2.94	2.94	0.15	0.0011	506.46	661.38
MBL fold metallo-hydrolase CDS	1913466	1914767	1302	forward	0.34	-0.34	-0.05	0.46	634.41	721.68
extracellular solute-binding protein CDS	1914811	1916115	1305	forward	21.22	21.22	0.27	6.1e-22	1444.84	2052.14
DUF1304 domain-containing protein CDS	1916182	1916550	369	reverse	0.16	0.16	0.07	0.69	46.52	57.22
MarR family transcriptional regulator CDS	1916695	1917153	459	forward	0.14	-0.14	-0.14	0.72	23.71	25.37
GNAT family N-acetyltransferase CDS	1917131	1917679	549	forward	0.94	-0.94	-0.42	0.11	22.94	20.16
GNAT family N-acetyltransferase CDS	1917679	1918119	441	forward	0.41	-0.41	-0.27	0.39	29.7	28.89
N-acetylglucosamine kinase CDS	1918170	1919096	927	reverse	8.6	8.6	0.5	2.5e-09	148.01	246.83
serine hydrolase CDS	1919282	1920226	945	forward	6.97	6.97	0.68	1.1e-07	60.81	114.31
TetR/AcrR family transcriptional regulator CDS	1920349	1920921	573	forward	4.79	4.79	0.79	1.6e-05	28.72	58.35
membrane protein CDS	1920939	1924685	3747	forward	3.04	3.04	0.63	0.00092	28.79	52.24
Cof-type HAD-IIB family hydrolase CDS	1924769	1925572	804	reverse	0.57	0.57	0.22	0.27	27.21	37.27
DedA family protein CDS	1925709	1926404	696	forward	4.68	-4.68	-0.55	2.1e-05	87.59	70.16
zinc ribbon domain-containing protein CDS	1926477	1927487	1011	forward	0.13	-0.13	-0.06	0.73	118.64	134.05
NAD-dependent succinate-semialdehyde dehydrogenase CDS	1927539	1928912	1374	reverse	23.77	-23.77	-1.36	1.7e-24	114.75	52.5
XRE family transcriptional regulator CDS	1929013	1929855	843	reverse	0.46	0.46	0.08	0.34	126.93	158.11
alpha/beta hydrolase CDS	1929860	1930648	789	reverse	2.41	2.41	0.26	0.0039	128.58	181.01
TVP38/TMEM64 family protein CDS	1930814	1931413	600	forward	0.83	0.83	0.25	0.15	36.12	50.51
N-acetyltransferase CDS	1931413	1931967	555	forward	0.4	0.4	0.1	0.39	72.99	92.18
serine--tRNA ligase CDS	1932179	1933489	1311	forward	0.05	-0.05	-0.01	0.9	324.39	377.94
bacteriocin immunity protein CDS	1935710	>1935778	>69	reverse	0.09	0.09	0.03	0.82	77.52	93.14
hypothetical protein CDS	1936233	1936448	216	reverse	0.52	-0.52	-0.22	0.3	67.63	68.22
ATPase CDS	1936455	1937240	786	reverse	0.36	-0.36	-0.18	0.43	63.37	65.73
replication initiator protein A CDS	1937825	1938913	1089	forward	0.07	-0.07	-0.05	0.84	63.14	71.73
hypothetical protein CDS	1939075	1939326	252	forward	0	0	0	1	71.93	84.42
hypothetical protein CDS	1939323	1940144	822	forward	0.04	-0.04	-0.04	0.91	65.1	74.64
hypothetical protein CDS	1940134	1940412	279	reverse	31.49	31.49	0.74	3.2e-32	256.12	504.04
hypothetical protein CDS	1940435	1940644	210	reverse	27.01	27.01	0.76	9.9e-28	205.52	410.07
nickase CDS	1940915	1942975	2061	forward	1000	-1000	-0.66	0	1512.07	1123.21
LtrC-like protein CDS	1943033	1943215	183	forward	1000	-1000	-0.5	0	1673.73	1391.88
hypothetical protein CDS	1943306	1943668	363	forward	20.7	-20.7	-0.37	2e-21	1156.89	1050.81
thiocillin/thiostrepton family thiazolyl peptide CDS	1943823	1943981	159	forward	1000	-1000	-0.19	0	6015.62	6198
hypothetical protein CDS	1944149	1944838	690	forward	0.63	0.63	0.08	0.23	220.44	273.94
hypothetical protein CDS	1944855	1946612	1758	forward	0.64	0.64	0.06	0.23	345.53	424.66
hypothetical protein CDS	1946636	1949215	2580	forward	0.22	0.22	0.03	0.61	260.35	312.75
hypothetical protein CDS	1949196	1950047	852	forward	0.24	0.24	0.03	0.57	249.52	300.51
hypothetical protein CDS	1950034	1950819	786	forward	0.14	0.14	0.02	0.73	243.43	290.81
hypothetical protein CDS	1950824	1952191	1368	forward	0.97	0.97	0.1	0.11	244.62	308.95
hypothetical protein CDS	1952223	1952402	180	forward	1.86	1.86	0.15	0.014	289.43	377.17
acetyl-CoA synthetase CDS	1952389	1953861	1473	forward	2.24	2.24	0.18	0.0058	250.82	333.95
alpha/beta fold hydrolase CDS	1953863	1954750	888	forward	6.88	6.88	0.28	1.3e-07	399.24	569.15
MerR family transcriptional regulator CDS	1954752	1955180	429	forward	1000	1000	0.45	0	1822.68	2933.71
ATP-binding protein CDS	1955188	1956075	888	forward	31.39	31.39	0.27	4.1e-32	2300.67	3253.4
integrase CDS	1956494	1957105	612	forward	0	0	0.03	1	21.93	26.23
transcriptional regulator CDS	1957213	1957803	591	forward	0.16	-0.16	-0.12	0.69	45.76	49.66
nucleotidyl transferase AbiEii/AbiGii toxin family protein CDS	1957800	1958678	879	forward	0	0	0	1	50.71	59.77
hypothetical protein CDS	1958887	1959666	780	reverse	0.25	0.25	0.29	0.57	6.45	9.25
hypothetical protein CDS	1960044	1960538	495	forward	5.18	-5.18	-0.32	6.6e-06	391.24	367.92
MFS transporter CDS	1961316	1962575	1260	reverse	0	0	-0.04	1	9.6	10.95
Rgg/GadR/MutR family transcriptional regulator CDS	1962653	1963519	867	forward	0.75	0.75	0.48	0.18	9.52	15.59
ssb CDS	1963708	1964040	333	reverse	0.04	0.04	0.34	0.91	2.54	3.77
YvrJ family protein CDS	1964095	1964240	146	reverse	0	0	-0.17	1	2.35	2.46
DUF2922 domain-containing protein CDS	1964307	1964528	222	reverse	0	0	-0.08	1	6.69	7.45
DUF1659 domain-containing protein CDS	1964549	1964767	219	reverse	1.12	-1.12	-0.7	0.077	11.59	8.38
ABC transporter ATP-binding protein CDS	1965056	1966627	1572	reverse	0.15	-0.15	-0.1	0.71	57.1	62.77
ABC transporter ATP-binding protein CDS	1966634	1968220	1587	reverse	0.28	0.28	0.1	0.52	53.68	67.57
hypothetical protein CDS	1968231	>1968542	>312	reverse	0.15	0.15	0.05	0.7	80.3	97.46
type II toxin-antitoxin system RelE/ParE family toxin CDS	1968781	1969101	321	reverse	26.96	-26.96	-0.62	1.1e-27	492.79	377.96
type II toxin-antitoxin system prevent-host-death family antitoxin CDS	1969101	1969334	234	reverse	19.77	-19.77	-0.54	1.7e-20	443.51	357.45
replication-associated protein RepB CDS	1969508	1970314	807	forward	0.73	0.73	0.1	0.19	162.62	205.56
hypothetical protein CDS	1970307	1970609	303	forward	2.32	2.32	0.2	0.0048	202.11	273.68
hypothetical protein CDS	1970723	1970908	186	reverse	1000	-1000	-0.47	0	1336.17	1132.1
RelB/DinJ family addiction module antitoxin CDS	1971087	1971347	261	reverse	1000	-1000	-0.69	0	1082.01	788.37
IS256 family transposase CDS	1972349	1973512	1164	reverse	0.22	0.22	0.09	0.61	49.29	61.49
nrdF CDS	1973780	1974787	1008	forward	0.9	0.9	0.12	0.13	157.48	201.74
nrdI CDS	1974771	>1975061	>291	forward	0.86	0.86	0.14	0.14	119.72	154.64
conjugal transfer protein CDS	1975485	1975796	312	forward	1000	-1000	-0.6	0	1059.08	822.98
hypothetical protein CDS	1975772	1976179	408	forward	22.39	-22.39	-0.57	4.1e-23	470.75	373.9
hypothetical protein CDS	1976151	1976810	660	forward	7.96	-7.96	-0.62	1.1e-08	128.5	98.03
DUF87 domain-containing protein CDS	1976823	1978823	2001	forward	1.39	1.39	0.16	0.041	173.59	227.63
hypothetical protein CDS	1978820	1979845	1026	forward	2.1	-2.1	-0.36	0.0079	89.01	81.29
putative holin-like toxin CDS	1980051	1980158	108	reverse	1000	-1000	-0.65	0	43873.1	32980.2
recombinase family protein CDS	1980440	1981024	585	forward	2.34	-2.34	-0.46	0.0046	52.13	44.68
response regulator transcription factor CDS	1981031	1981216	186	forward	0.83	-0.83	-0.28	0.15	62.43	60.57
dipeptidyl aminopeptidase CDS	1981291	1982493	1203	forward	4.92	-4.92	-0.34	1.2e-05	314.07	292.23
DHA2 family efflux MFS transporter permease subunit CDS	1982656	1984500	1845	reverse	8.08	-8.08	-0.6	8.3e-09	137.53	106.32
TetR/AcrR family transcriptional regulator CDS	1984665	1985240	576	forward	15.03	-15.03	-0.66	9.3e-16	233.44	173.49
DUF3592 domain-containing protein CDS	1986013	1986699	687	forward	14.32	-14.32	-0.6	4.8e-15	264.2	205.19
ParM/StbA family protein CDS	1987052	1988101	1050	forward	1.56	-1.56	-0.31	0.028	102.04	97.03
hypothetical protein CDS	1988104	1988379	276	forward	0.45	-0.45	-0.14	0.35	127.47	135.81
plasmid replication initiation protein CDS	1988926	1990092	1167	forward	4.69	-4.69	-0.6	2e-05	74.71	58.06
hypothetical protein CDS	1990536	1991372	837	forward	1.22	-1.22	-0.25	0.06	162.06	160.75
type III toxin-antitoxin system ToxN/AbiQ familytoxin CDS	1991673	1992287	615	forward	6.9	-6.9	-0.38	1.3e-07	330.66	299.31
hypothetical protein CDS	1992280	1992555	276	reverse	1000	-1000	-0.74	0	491.81	346.11
hypothetical protein CDS	1992581	1992808	228	reverse	1000	-1000	-1.08	0	321.64	178.66
nickase CDS	1993084	1995144	2061	forward	1.9	-1.9	-0.77	0.012	17.22	11.86
hypothetical protein CDS	1995228	1995551	324	forward	1000	-1000	-0.48	0	1119.33	945.85
LTA synthase family protein CDS	1995825	1997894	2070	reverse	4.27	4.27	0.3	5.4e-05	201.98	291.53
flippase-like domain-containing protein CDS	1997979	1998995	1017	reverse	1.06	1.06	0.22	0.086	65.52	89.44
glycosyltransferase CDS	1998995	2000038	1044	reverse	0.15	0.15	0.05	0.7	68.45	83.46
glycosyltransferase family 4 protein CDS	2000031	2001197	1167	reverse	0.09	-0.09	-0.04	0.82	90.05	102.75
hypothetical protein CDS	2002494	2002856	363	forward	0	0	0	1	258.07	303.2
nrdI CDS	2010622	2011044	423	reverse	0.22	0.22	0.03	0.6	262.1	314.92
ribonucleotide-diphosphate reductase subunit beta CDS	2011028	>2011855	>828	reverse	1.5	1.5	0.19	0.032	138.07	184.55
bacteriocin immunity protein CDS	<1019212	>1019313	>102	reverse	1.61	-1.61	-1.63	0.024	5.15	1.95
YSIRK-type signal peptide-containing protein CDS	<1469845	1473192	>3348	reverse	1000	-1000	-1.08	0	551.9	307.53
LPXTG cell wall anchor domain-containing protein CDS	<1864996	1866027	>1032	forward	1000	1000	1.14	0	133.39	345.79
nrdE CDS	<1933583	1935645	>2063	forward	0.32	-0.32	-0.06	0.48	358.8	404.01
ISL3 family transposase CDS	<1935775	1935945	>171	reverse	0.95	-0.95	-0.26	0.11	104.14	102.53
hypothetical protein CDS	<1975062	1975464	>403	forward	23.59	-23.59	-0.37	2.6e-24	1319.89	1197.99
nickase CDS	<1985419	>1985711	>293	forward	15.33	-15.33	-0.52	4.6e-16	368.09	301.87
ribonucleotide-diphosphate reductase subunit alpha CDS	<2010068	2010629	>562	reverse	0.14	-0.14	-0.05	0.72	172.58	196.09
DUF5067 domain-containing protein CDS	<291328	291897	>570	reverse	0.44	-0.44	-0.15	0.36	101.3	107.28
plastocyanin CDS	<329155	329505	>351	forward	0.04	-0.04	-0.23	0.92	4.88	4.89
ion transporter CDS	<512562	512990	>429	forward	0.48	0.48	0.27	0.33	17.9	25.33
ABC transporter ATP-binding protein CDS	<592980	593999	>1020	forward	0.04	0.04	0.07	0.91	23.33	28.73
DUF3021 family protein CDS	<602026	602324	>299	forward	1.39	1.39	0.43	0.041	24.08	38.14
ATP-binding protein CDS	<610662	610889	>228	forward	0.51	-0.51	-0.59	0.31	5.92	4.63
NUDIX hydrolase CDS	<686585	686722	>138	reverse	0.62	0.62	0.37	0.24	12.92	19.65
phage head morphogenesis protein CDS	<947165	948250	>1086	reverse	0.11	-0.11	-0.48	0.78	3.62	3.05

## Sheet: 100
Name	Minimum	Maximum	Length	Direction	Differential Expression Absolute Confidence	Differential Expression Confidence	Differential Expression Log2 Ratio	Differential Expression p-value	Lga_Gen0 - TPM	Lga_Gen100 - TPM
amino acid permease CDS	34	1407	1374	reverse	28.79	28.79	0.95	1.6e-29	136.09	321.36
bifunctional acetaldehyde-CoA/alcohol dehydrogenase CDS	1713	4322	2610	forward	1000	1000	1.02	0	236.27	584.39
hypothetical protein CDS	4473	4848	376	reverse	8.49	-8.49	-0.96	3.3e-09	68.21	42.85
carboxymuconolactone decarboxylase CDS	5138	5845	708	forward	0.07	-0.07	-0.06	0.84	41.62	48.67
hypothetical protein CDS	5955	7844	1890	forward	1.4	1.4	0.42	0.04	24.71	40.47
biotin carboxylase CDS	7855	9183	1329	forward	0.45	0.45	0.16	0.35	40.25	54.95
DEAD/DEAH box helicase CDS	9191	11413	2223	forward	1.58	1.58	0.33	0.026	46.52	71.68
galE CDS	11464	12456	993	reverse	1.9	1.9	0.1	0.013	665.34	872.13
FAD-containing oxidoreductase CDS	12690	14021	1332	forward	35.13	-35.13	-1.3	7.4e-36	189.1	93.9
aldo/keto reductase CDS	14097	14954	858	forward	24.43	-24.43	-1.04	3.7e-25	185.51	110.24
Rpn family recombination-promoting nuclease/putative transposase CDS	15274	16248	975	forward	4.8	-4.8	-1.29	1.6e-05	22.44	11.19
N-acetyltransferase CDS	16348	16869	522	forward	1.12	1.12	0.5	0.076	13.66	23.53
psiE CDS	16864	17268	405	reverse	3.06	3.06	0.86	0.00087	15.35	33.99
membrane protein CDS	17411	18133	723	forward	1.86	1.86	0.49	0.014	26.34	45.24
hypothetical protein CDS	18362	19141	780	forward	20.48	-20.48	-0.46	3.3e-21	837.18	743.18
hypothetical protein CDS	19365	20258	894	forward	1000	-1000	-0.45	0	2357.23	2112.27
DUF898 family protein CDS	20571	20891	321	forward	8.9	8.9	1.57	1.2e-09	11.82	42.95
Gfo/Idh/MocA family oxidoreductase CDS	20937	21923	987	reverse	0	0	0.3	1	1.97	2.96
ribose-5-phosphate isomerase A CDS	21929	22594	666	reverse	0.32	0.32	1.18	0.48	1	2.76
MurR/RpiR family transcriptional regulator CDS	22745	23584	840	forward	4.55	-4.55	-1.01	2.8e-05	31.92	19.36
L-lactate dehydrogenase CDS	23657	24565	909	forward	23.94	-23.94	-0.62	1.1e-24	441.42	350.8
rhodanese-like domain-containing protein CDS	24940	25242	303	reverse	9.19	9.19	0.94	6.4e-10	40.97	96.34
hypothetical protein CDS	25335	26456	1122	forward	0.05	-0.05	-0.09	0.89	22.04	25.33
GntR family transcriptional regulator CDS	26511	27212	702	forward	0.59	-0.59	-0.16	0.25	146.24	159.55
tagD CDS	27262	27648	387	reverse	0.08	-0.08	-0.05	0.83	90.49	107.16
glycosyltransferase CDS	27791	28519	729	forward	1.14	1.14	0.35	0.073	29.01	45.14
glycosyltransferase family 4 protein CDS	28539	29639	1101	forward	2.98	2.98	0.61	0.0011	30.06	56.08
glycosyltransferase family 2 protein CDS	29639	31612	1974	forward	2.34	2.34	0.57	0.0045	26	47.29
nicotinate phosphoribosyltransferase CDS	31723	33195	1473	forward	5.58	5.58	0.42	2.6e-06	133.46	218.93
ammonia-dependent NAD(+) synthetase CDS	33197	34030	834	forward	3.37	3.37	0.3	0.00042	155.79	233.64
calcium-translocating P-type ATPase, PMCA-type CDS	34202	36877	2676	forward	1.68	1.68	0.17	0.021	198.1	272.2
ABC transporter ATP-binding protein CDS	36965	38533	1569	reverse	0.53	0.53	0.3	0.3	14.7	22.19
XRE family transcriptional regulator CDS	38636	39442	807	reverse	2.33	2.33	0.78	0.0047	13.34	28.03
CDP-glycerol--glycerophosphate glycerophosphotransferase CDS	39672	40820	1149	forward	7.15	7.15	0.73	7.1e-08	54.39	110.61
capsular polysaccharide biosynthesis protein CDS	40832	42268	1437	forward	2.25	2.25	0.44	0.0056	41.11	68.32
glycosyl transferase CDS	42265	42966	702	forward	4.07	4.07	0.53	8.6e-05	56.37	99.78
SprT family protein CDS	42966	43424	459	forward	1.51	1.51	0.53	0.031	18.08	31.82
ECF transporter S component CDS	43640	44257	618	forward	4.5	4.5	0.7	3.2e-05	36.18	71.73
N-acetylmuramidase CDS	44259	44885	627	forward	3.12	3.12	0.48	0.00075	51.19	87.5
pcrA CDS	44984	47227	2244	forward	3.96	3.96	0.53	0.00011	57.31	100.89
ligA CDS	47267	49273	2007	forward	1.25	-1.25	-0.24	0.056	185.26	191.07
CamS family sex pheromone protein CDS	49296	50435	1140	forward	1.01	1.01	0.07	0.097	535.39	688.15
Asp-tRNA(Asn)/Glu-tRNA(Gln) amidotransferase subunit GatC CDS	50446	50748	303	forward	0.08	-0.08	-0.01	0.84	1100.34	1334.97
gatA CDS	50748	52187	1440	forward	1.17	-1.17	-0.1	0.067	953.81	1088.65
gatB CDS	52191	53621	1431	forward	0.87	-0.87	-0.08	0.13	1001.18	1158.75
diacylglycerol kinase CDS	53645	54553	909	forward	0.94	-0.94	-0.09	0.11	790.8	905.46
hypothetical protein CDS	54606	54815	210	forward	9.45	9.45	0.58	3.5e-10	121.59	222.67
Cof-type HAD-IIB family hydrolase CDS	54825	55640	816	forward	6.4	6.4	0.52	4e-07	102.39	179.37
secY2 CDS	55805	56995	1191	forward	0.37	-0.37	-0.19	0.43	61.82	66.35
asp1 CDS	56997	58508	1512	forward	0.96	-0.96	-0.32	0.11	74.93	73.5
asp2 CDS	58505	60053	1549	forward	3.47	-3.47	-0.51	0.00034	84.52	72.41
asp3 CDS	60053	60907	855	forward	3.87	-3.87	-0.57	0.00013	70.88	58.26
secA2 CDS	60914	63280	2367	forward	4.98	-4.98	-0.6	1.1e-05	84.24	68.05
gtfA CDS	63290	64819	1530	forward	0.7	-0.7	-0.23	0.2	92.54	96.27
gtfB CDS	64812	66140	1329	forward	0.73	-0.73	-0.23	0.19	100.57	104.92
hypothetical protein CDS	66133	66315	183	forward	0.27	0.27	0.06	0.54	108.8	138.83
hypothetical protein CDS	66652	68982	2331	forward	2.56	2.56	0.27	0.0028	139.33	204.61
LPXTG cell wall anchor domain-containing protein CDS	69420	74135	4716	forward	0.22	-0.22	-0.13	0.61	57.49	64.08
hypothetical protein CDS	74352	75569	1218	forward	1.65	-1.65	-0.3	0.022	165.83	164.11
family 8 glycosyl transferase CDS	75575	76825	1251	forward	12.74	-12.74	-0.64	1.8e-13	212.2	166.36
SP 1767 family glycosyltransferase CDS	76857	78884	2028	forward	12.52	-12.52	-0.6	3e-13	236.41	190.75
glycosyltransferase family 2 protein CDS	78874	79758	885	forward	1.39	-1.39	-0.27	0.041	167.25	168.94
sugar transferase CDS	79849	80862	1014	reverse	6.4	-6.4	-0.44	4e-07	265.5	238.89
cob(I)yrinic acid a,c-diamide adenosyltransferase CDS	80975	81511	537	reverse	1000	-1000	-0.84	0	681.27	466.55
ECF transporter S component CDS	81513	82034	522	reverse	1000	-1000	-0.92	0	680.75	439.34
DUF4430 domain-containing protein CDS	82034	82420	387	reverse	1000	-1000	-0.67	0	702.2	537.76
nrdJ CDS	82439	84673	2235	reverse	14.75	-14.75	-0.49	1.8e-15	494.22	430.47
Bax inhibitor-1/YccA family protein CDS	84905	85618	714	reverse	26.51	-26.51	-0.53	3.1e-27	738.1	625.35
energy-coupling factor transporter transmembraneprotein EcfT CDS	85681	86511	831	reverse	1000	1000	1.65	0	101.23	387.8
ABC transporter ATP-binding protein CDS	86504	88225	1722	reverse	1000	1000	1.63	0	122.58	462.88
ECF-type riboflavin transporter substrate-binding protein CDS	88247	88804	558	reverse	1000	1000	1.37	0	347.27	1099.81
DNA-directed RNA polymerase subunit delta CDS	88826	89671	846	reverse	1000	1000	1.68	0	219	858.42
nhaC CDS	89797	91173	1377	reverse	0.57	0.57	1.05	0.27	1.39	3.52
ABC transporter ATP-binding protein CDS	91537	92241	705	forward	11.51	-11.51	-0.74	3.1e-12	145.2	105.88
hypothetical protein CDS	92234	92917	684	forward	13.56	-13.56	-0.79	2.8e-14	159.51	113.01
rlmD CDS	92964	94310	1347	forward	19.54	-19.54	-0.95	2.9e-20	168.74	106.43
serine hydrolase CDS	94494	95531	1038	forward	5.64	-5.64	-0.61	2.3e-06	94.43	75.77
aminoglycoside 3'-phosphotransferase CDS	95531	96316	786	forward	29.82	-29.82	-1.15	1.5e-30	193.58	106.32
site-specific DNA-methyltransferase CDS	97166	98911	1746	forward	0	0	-0.11	1	11.25	12.78
type III restriction-modification system endonuclease CDS	98916	101894	2979	forward	0.32	-0.32	-0.37	0.48	14.81	14.05
hypothetical protein CDS	101895	103190	1296	forward	0.1	-0.1	-0.24	0.8	11.61	12.04
helicase CDS	103171	105063	1893	forward	0.2	-0.2	-0.27	0.62	13.54	13.75
NUDIX hydrolase CDS	105084	105608	525	forward	0.01	0.01	0.06	0.97	21.16	26.89
hypothetical protein CDS	105634	106017	384	reverse	20.21	-20.21	-2.21	6.2e-21	50.96	13.43
nucleotidyltransferase CDS	106010	107329	1320	reverse	24.39	-24.39	-2.28	4.1e-25	59.12	14.87
RluA family pseudouridine synthase CDS	107594	108442	849	reverse	0.39	0.39	0.24	0.41	15.05	21.74
PBP1A family penicillin-binding protein CDS	108549	110606	2058	forward	0.04	-0.04	-0.03	0.91	96.06	115.12
hypothetical protein CDS	110632	110985	354	forward	1000	-1000	-1.07	0	1633.16	952.91
DNA repair exonuclease CDS	110991	112214	1224	forward	1000	-1000	-0.95	0	362.59	229.82
DNA repair ATPase CDS	112192	114630	2439	forward	21.53	-21.53	-0.93	3e-22	195.13	125.13
HD domain-containing protein CDS	114633	115610	978	forward	10.06	-10.06	-0.6	8.7e-11	183.16	147.56
prsA CDS	115664	116560	897	reverse	16.53	16.53	0.32	3e-17	790.68	1209.69
hypothetical protein CDS	116682	117032	351	reverse	1000	-1000	-1.36	0	1486.64	709.55
hypothetical protein CDS	117032	117520	489	reverse	1000	-1000	-1.21	0	1688.14	892.99
HIT family protein CDS	117604	118038	435	reverse	3.22	3.22	0.26	0.0006	187.92	275.23
ABC transporter ATP-binding protein CDS	118135	118881	747	forward	0.78	0.78	0.12	0.17	135.75	180.36
ABC transporter permease CDS	118874	120085	1212	forward	0.23	-0.23	-0.09	0.6	127.07	146.24
trmB CDS	120097	120750	654	forward	0	0	0.01	1	135.69	166.52
Rpn family recombination-promoting nuclease/putative transposase CDS	120870	121742	873	forward	6.37	-6.37	-0.79	4.3e-07	68.55	48.57
thioredoxin CDS	121955	122275	321	forward	1000	-1000	-0.82	0	564.51	391.17
DUF4479 domain-containing protein CDS	122300	122947	648	forward	1000	-1000	-0.72	0	1268.17	938.28
GntR family transcriptional regulator CDS	123128	123856	729	forward	0	0	-0.02	1	7.53	9.05
copper homeostasis protein CutC CDS	124038	124682	645	forward	0.84	-0.84	-0.65	0.14	8.79	6.86
UDP-N-acetylmuramate--L-alanine ligase CDS	125068	126381	1314	forward	23.42	23.42	0.64	3.8e-24	270.05	513.02
GntR family transcriptional regulator CDS	126453	127163	711	reverse	2.75	-2.75	-0.64	0.0018	37.23	29.16
deoC CDS	127164	127877	714	reverse	2.13	-2.13	-0.54	0.0074	39.83	33.47
extracellular solute-binding protein CDS	127993	129234	1242	reverse	0.08	-0.08	-0.11	0.82	22.38	25.28
response regulator transcription factor CDS	129251	129925	675	reverse	0.05	0.05	0.07	0.89	23.37	29.9
sensor histidine kinase CDS	129927	131231	1305	reverse	0.07	0.07	0.22	0.85	6.29	8.94
sugar ABC transporter substrate-binding protein CDS	131231	132193	963	reverse	0.14	0.14	0.27	0.72	5.32	7.81
PTS sugar transporter subunit IIA CDS	132387	132830	444	forward	3.91	-3.91	-2.18	0.00012	8.86	2.39
PTS mannose/fructose/sorbose transporter subunitIIB CDS	132843	133346	504	forward	3.78	-3.78	-1.62	0.00017	13.24	5.27
PTS sugar transporter subunit IIC CDS	133389	134249	861	forward	4.93	-4.93	-2.25	1.2e-05	11.31	2.9
PTS system mannose/fructose/sorbose family transporter subunit IID CDS	134252	135085	834	forward	3.42	-3.42	-1.51	0.00038	12.28	5.25
hypothetical protein CDS	135110	135418	309	forward	2.26	-2.26	-1.36	0.0054	9.17	4.37
MarR family transcriptional regulator CDS	135585	136007	423	forward	0.47	0.47	0.55	0.34	4	7.17
MFS transporter CDS	136000	137394	1395	forward	0.29	0.29	0.36	0.52	4.7	7.39
diaminopropionate ammonia-lyase CDS	137457	138638	1182	forward	1.52	-1.52	-0.28	0.03	185.35	186.5
polA CDS	138740	141400	2661	forward	18.99	-18.99	-0.72	1e-19	264.55	196.06
bifunctional DNA-formamidopyrimidine glycosylase/DNA-(apurinic or apyrimidinic site) lyase CDS	141416	142246	831	forward	21.76	-21.76	-0.72	1.8e-22	307.57	228.33
dephospho-CoA kinase CDS	142243	142839	597	forward	16.98	-16.98	-0.66	1.1e-17	273.97	211.92
transcriptional repressor NrdR CDS	142845	143309	465	forward	12.62	-12.62	-0.57	2.4e-13	268.27	220.87
replication initiation/membrane attachment protein CDS	143317	144657	1341	forward	5.78	-5.78	-0.43	1.7e-06	248.33	224.73
dnaI CDS	144672	145571	900	forward	12	-12	-0.57	1e-12	255.29	210.11
thrS CDS	145854	147785	1932	forward	1000	1000	1.14	0	163.09	440.75
hypothetical protein CDS	147801	147989	189	reverse	4.71	4.71	1.24	2e-05	10.64	30.79
LytTR family transcriptional regulator CDS	148119	148553	435	forward	7.76	-7.76	-1.52	1.7e-08	31.32	13.38
DUF3021 domain-containing protein CDS	148550	148975	426	forward	5.17	-5.17	-1.26	6.8e-06	25.17	12.83
ABC transporter ATP-binding protein CDS	148987	149940	954	forward	3.79	-3.79	-0.99	0.00016	26.21	16.12
hypothetical protein CDS	149903	150673	771	forward	4.39	-4.39	-0.96	4.1e-05	31.75	19.98
infC CDS	150892	151410	519	forward	1000	1000	0.78	0	968.33	2028.95
50S ribosomal protein L35 CDS	151429	151629	201	forward	1000	1000	0.79	0	1113.97	2360.23
50S ribosomal protein L20 CDS	151662	152018	357	forward	1000	1000	0.58	0	779.97	1423.34
adenosine deaminase CDS	152059	153066	1008	reverse	2.31	2.31	0.33	0.0049	75.72	116.64
YqeG family HAD IIIA-type phosphatase CDS	153230	153748	519	forward	3.59	3.59	0.3	0.00026	167.24	251.07
yqeH CDS	153745	154854	1110	forward	2.14	2.14	0.19	0.0072	227.73	316.88
nicotinate-nucleotide adenylyltransferase CDS	154854	155480	627	forward	0.13	-0.13	-0.03	0.74	281.68	336.12
HD domain-containing protein CDS	155473	156069	597	forward	0.64	0.64	0.06	0.23	367.82	469.33
rsfS CDS	156093	156440	348	forward	0.28	0.28	0.03	0.52	440.04	548.93
nucleotidyltransferase CDS	156451	157608	1158	forward	0.44	0.44	0.06	0.36	274	347.85
DUF177 domain-containing protein CDS	157608	158156	549	forward	1.61	1.61	0.15	0.025	247.96	335.74
response regulator transcription factor CDS	158241	158969	729	forward	33.25	33.25	0.77	5.6e-34	254.12	530.12
HAMP domain-containing histidine kinase CDS	158935	160476	1542	forward	11.4	11.4	0.52	4e-12	194.23	340.22
yidC CDS	160539	161522	984	reverse	9.3	-9.3	-0.4	5e-10	535.22	494.83
acylphosphatase CDS	161586	161861	276	reverse	1000	-1000	-1.03	0	406.17	243.75
RNA methyltransferase CDS	161958	162719	762	forward	0.85	-0.85	-0.2	0.14	164.88	175.47
transcriptional regulator CDS	162810	163166	357	forward	6.19	-6.19	-0.37	6.4e-07	451.17	427.48
phenylalanine--tRNA ligase subunit alpha CDS	163454	164503	1050	forward	20.87	-20.87	-0.6	1.3e-21	400.47	321.88
phenylalanine--tRNA ligase subunit beta CDS	164503	166917	2415	forward	25.02	-25.02	-0.69	9.6e-26	384.35	291.59
mltG CDS	166981	168075	1095	forward	1.55	-1.55	-0.21	0.028	322.83	341.27
greA CDS	168156	168638	483	forward	2.86	2.86	0.16	0.0014	436.65	596.78
ABC transporter permease CDS	168682	171261	2580	reverse	0.51	0.51	0.33	0.31	12.27	18.8
penicillin-binding protein 2 CDS	171377	173476	2100	forward	17.41	17.41	0.99	3.9e-18	72.82	176.45
rpmG CDS	173549	173698	150	forward	1000	1000	0.48	0	978.69	1671.28
5-formyltetrahydrofolate cyclo-ligase CDS	173751	174308	558	forward	1.05	1.05	0.23	0.089	56.04	80.55
rhomboid family intramembrane serine protease CDS	174324	175010	687	forward	1.16	1.16	0.29	0.069	42.23	63.07
DUF910 family protein CDS	175013	175243	231	forward	0.25	-0.25	-0.13	0.57	66.01	73.96
rhodanese-like domain-containing protein CDS	175280	175678	399	forward	5.54	5.54	0.32	2.9e-06	246.01	374.38
DUF3042 family protein CDS	175724	175903	180	reverse	31.58	31.58	0.57	2.6e-32	467.47	849.31
miaA CDS	176046	176966	921	forward	0	0	-0.01	1	76.5	92.75
glutamine synthetase CDS	177171	178508	1338	forward	1000	1000	0.61	0	2009.78	3759.66
MFS transporter CDS	178615	179784	1170	forward	0.74	0.74	0.16	0.18	72.58	99.42
HAD family hydrolase CDS	179798	180610	813	forward	3.02	3.02	0.44	0.00095	59.22	98.37
hypothetical protein CDS	180654	180950	297	reverse	0.97	0.97	0.36	0.11	22.71	35.54
alpha/beta hydrolase CDS	181026	181970	945	forward	3.05	3.05	0.73	0.0009	21.24	43.11
thiolase family protein CDS	182096	183262	1167	forward	30.22	30.22	0.58	6.1e-31	430.04	786.47
hydroxymethylglutaryl-CoA reductase, degradative CDS	183240	184475	1236	forward	19.63	19.63	0.4	2.4e-20	625.06	1004.56
hydroxymethylglutaryl-CoA synthase CDS	184476	185639	1164	forward	13.8	13.8	0.28	1.6e-14	858.03	1276.69
rlmD CDS	185953	187335	1383	reverse	1.02	-1.02	-0.21	0.096	195.8	207.48
recX CDS	187461	188276	816	forward	1.41	-1.41	-0.36	0.039	81.94	77.97
DUF402 domain-containing protein CDS	188313	188903	591	forward	4.78	-4.78	-0.44	1.7e-05	195.21	176.18
hypothetical protein CDS	188875	189372	498	forward	3.11	-3.11	-0.37	0.00077	193.48	183
hypothetical protein CDS	189376	189837	462	reverse	3.81	-3.81	-0.33	0.00015	355.66	345.8
HlyC/CorC family transporter CDS	189952	190818	867	forward	0.87	-0.87	-0.19	0.13	187.67	201.42
peptide chain release factor 3 CDS	190818	192386	1569	forward	0.93	-0.93	-0.19	0.12	205.33	220.09
DUF1827 family protein CDS	192439	192720	282	reverse	1000	-1000	-0.93	0	384.88	246.02
ATP-dependent Clp protease ATP-binding subunit CDS	192848	195016	2169	reverse	0.16	0.16	0.08	0.69	32.42	41.76
hypothetical protein CDS	195223	195405	183	forward	13.48	13.48	1.4	3.3e-14	24.23	78.24
phosphocarrier protein HPr CDS	195525	195791	267	forward	0.44	-0.44	-0.03	0.36	2588.93	3099.89
ptsP CDS	195791	197530	1740	forward	8.53	-8.53	-0.19	3e-09	2851.4	3059.17
spxA CDS	197727	198128	402	forward	1000	-1000	-0.73	0	4848.3	3578.22
adaptor protein MecA CDS	198232	198885	654	forward	7.88	-7.88	-0.34	1.3e-08	752.47	726.88
competence protein CDS	198932	199815	884	forward	0.14	-0.14	-0.11	0.73	41.76	47.19
dithiol-disulfide isomerase CDS	199825	200523	699	reverse	7.1	-7.1	-0.33	7.9e-08	723.98	703.74
CYTH domain-containing protein CDS	200501	201124	624	reverse	9.77	-9.77	-0.46	1.7e-10	380.66	338.44
GTP pyrophosphokinase family protein CDS	201202	201828	627	forward	30.46	30.46	1.84	3.4e-31	28.8	126.43
NAD(+) kinase CDS	201828	202631	804	forward	25.85	25.85	1.68	1.4e-26	30.82	120.42
RluA family pseudouridine synthase CDS	202634	203533	900	forward	5.43	5.43	1.64	3.7e-06	6.07	23.19
oleate hydratase CDS	203633	205408	1776	forward	1000	-1000	-1.12	0	428.38	240.77
DUF2075 domain-containing protein CDS	205503	206732	1230	reverse	0	0	0.01	1	30.52	37.66
lactonase family protein CDS	206824	207846	1023	reverse	1.14	-1.14	-0.2	0.072	238.16	253.04
PTS sorbitol transporter subunit IIA CDS	207979	208359	381	forward	1000	-1000	-1.03	0	727.36	435.75
AI-2E family transporter CDS	208371	209552	1182	forward	1000	-1000	-1.24	0	639.02	329.61
tRNA (uridine(34)/cytosine(34)/5- carboxymethylaminomethyluridine(34)-2'-O)- methyltransferase TrmL CDS	209626	210183	558	forward	33.05	-33.05	-0.74	8.9e-34	455.92	333.9
DUF1149 family protein CDS	210185	210619	435	forward	17.89	-17.89	-0.56	1.3e-18	414.15	343.55
DNA translocase FtsK CDS	210641	213070	2430	forward	15.47	-15.47	-0.58	3.4e-16	316.38	258.16
insulinase family protein CDS	213073	214287	1215	forward	3.74	-3.74	-0.46	0.00018	129.31	115.24
insulinase family protein CDS	214284	215519	1236	forward	5.39	-5.39	-0.54	4.1e-06	121.84	102.63
SDR family NAD(P)-dependent oxidoreductase CDS	215520	216248	729	forward	1.01	-1.01	-0.21	0.098	181.97	191.86
helix-turn-helix domain-containing protein CDS	216307	217311	1005	forward	5.07	5.07	0.28	8.5e-06	278.77	414.55
pgsA CDS	217311	217874	564	forward	0.16	-0.16	-0.04	0.69	296.73	352.55
recA CDS	218034	219098	1065	forward	10.65	-10.65	-0.46	2.3e-11	422.12	375.82
rny CDS	219257	220879	1623	forward	1000	1000	1.61	0	124.17	463.37
undecaprenyl/decaprenyl-phosphate alpha-N-acetylglucosaminyl 1-phosphate transferase CDS	220980	222122	1143	forward	3.87	3.87	0.33	0.00013	150.02	229.94
YigZ family protein CDS	222142	222807	666	reverse	0.24	0.24	0.1	0.58	40.26	52.83
DEAD/DEAH box helicase CDS	222849	224116	1268	forward	11.95	-11.95	-1.22	1.1e-12	67.08	35.22
ComF family protein CDS	224113	224778	666	forward	17.04	-17.04	-1.43	9.2e-18	77.54	35.16
raiA CDS	224867	225412	546	forward	1000	-1000	-2.25	0	2759.04	709.5
secA CDS	225571	227970	2400	forward	1.29	1.29	0.13	0.051	245.3	327.61
prfB CDS	228051	229168	1118	forward	3.38	3.38	0.21	0.00042	310.63	439.52
hypothetical protein CDS	229188	229466	279	forward	3.67	3.67	0.22	0.00021	312.17	444.75
HPr kinase/phosphorylase CDS	229459	230418	960	forward	2.6	2.6	0.17	0.0025	334.77	461.3
prolipoprotein diacylglyceryl transferase CDS	230415	231251	837	forward	0.44	0.44	0.05	0.36	266.88	338.75
NAD(P)H-dependent glycerol-3-phosphate dehydrogenase CDS	231287	232306	1020	forward	0.34	-0.34	-0.06	0.45	404.48	473.33
trxB CDS	232378	233313	936	forward	2.81	-2.81	-0.26	0.0015	435.75	444.26
galE CDS	233405	234397	993	reverse	0.29	-0.29	-0.07	0.51	229.91	267.15
LacI family DNA-binding transcriptional regulator CDS	234551	235552	1002	forward	1.04	1.04	0.34	0.092	29.54	45.54
galactokinase CDS	235683	236852	1170	forward	12.12	-12.12	-1.74	7.6e-13	40.7	14.85
UDP-glucose--hexose-1-phosphate uridylyltransferase CDS	236871	238340	1470	forward	6.5	-6.5	-1.19	3.1e-07	36.37	19.53
galactose mutarotase CDS	238342	239328	987	forward	4.32	-4.32	-0.82	4.8e-05	41.32	28.61
phospho-sugar mutase CDS	239477	241201	1725	forward	0.37	0.37	0.03	0.43	510.94	639.28
uvrB CDS	241299	243314	2016	forward	0.06	-0.06	-0.06	0.87	49.15	57.48
uvrA CDS	243329	246190	2862	forward	0.07	0.07	0.04	0.84	52.41	65.78
membrane protein CDS	246246	246785	540	forward	1000	-1000	-0.52	0	1165.07	992.7
rapZ CDS	246905	247780	876	forward	7.91	7.91	0.53	1.2e-08	125.07	220.24
YvcK family protein CDS	247797	248834	1038	forward	12.81	12.81	0.65	1.5e-13	135.68	260.04
whiA CDS	248838	249779	942	forward	18.26	18.26	0.85	5.5e-19	110.39	242.47
ATP-dependent Clp protease proteolytic subunit CDS	249833	250420	588	reverse	13.96	13.96	0.73	1.1e-14	114.49	232.37
amino acid permease CDS	250562	252010	1449	reverse	2.64	2.64	0.89	0.0023	11.23	25.51
central glycolytic genes regulator CDS	252444	253475	1032	forward	1000	1000	1.29	0	1095.75	3277.25
gap CDS	253530	254546	1017	forward	1000	-1000	-0.38	0	35535.7	33481.9
pgk CDS	254649	255860	1212	forward	1000	-1000	-0.55	0	7844.72	6545.33
triose-phosphate isomerase CDS	255880	256635	756	forward	1000	-1000	-0.58	0	8184.97	6686.02
phosphopyruvate hydratase CDS	256678	257976	1299	forward	1000	-1000	-0.54	0	6966.15	5864.6
secG CDS	258100	258333	234	forward	14.05	14.05	0.29	8.9e-15	823.82	1232.86
rnr CDS	258416	260755	2340	forward	1.03	-1.03	-0.13	0.094	462.05	515.56
SsrA-binding protein SmpB CDS	260770	261225	456	forward	0.49	-0.49	-0.08	0.32	485.01	562.57
GNAT family N-acetyltransferase CDS	261243	261812	570	forward	2.42	-2.42	-0.27	0.0038	342.01	346.01
hypothetical protein CDS	262004	262573	570	forward	11.84	-11.84	-0.75	1.5e-12	149.11	108.63
hypothetical protein CDS	262570	263085	516	reverse	17.96	-17.96	-0.65	1.1e-18	295.36	229.28
Cof-type HAD-IIB family hydrolase CDS	263116	263976	861	reverse	5.71	-5.71	-0.52	1.9e-06	142.57	121.39
uracil-DNA glycosylase CDS	264053	264748	696	forward	2.83	2.83	0.36	0.0015	82.08	129.09
pta CDS	264820	265797	978	forward	0.03	-0.03	-0.01	0.94	360.23	437.24
tsaE CDS	265799	266275	477	forward	0.38	-0.38	-0.07	0.42	357.41	415.65
exonuclease CDS	266291	266824	534	reverse	2.77	2.77	0.33	0.0017	97.9	150.1
murB CDS	266943	267848	906	forward	20.57	-20.57	-0.7	2.7e-21	303.25	228.07
ABC transporter ATP-binding protein CDS	267908	268999	1092	forward	3.06	-3.06	-0.45	0.00088	107.24	96.2
ABC transporter permease CDS	269003	269815	813	forward	4.5	-4.5	-0.59	3.2e-05	77.89	63.29
ABC transporter permease CDS	269812	270609	798	forward	1.69	-1.69	-0.39	0.02	75.11	69.88
ABC transporter substrate-binding protein CDS	270606	271679	1074	forward	5.09	-5.09	-0.6	8.2e-06	85.78	69.17
TIGR00159 family protein CDS	271722	272570	849	forward	0.59	-0.59	-0.17	0.26	137.1	149.12
hypothetical protein CDS	272567	273535	969	forward	1.94	1.94	0.12	0.012	492.55	653.45
phosphoglucosamine mutase CDS	273560	274915	1356	forward	3.66	-3.66	-0.23	0.00022	791.65	827.4
Cof-type HAD-IIB family hydrolase CDS	275069	275884	816	forward	6.99	-6.99	-0.68	1e-07	98.33	74.88
CrcB family protein CDS	275877	276266	390	forward	4.73	-4.73	-0.67	1.8e-05	63.77	48.97
crcB CDS	276263	276625	363	forward	4.07	-4.07	-0.64	8.5e-05	58.44	45.91
hypothetical protein CDS	276681	277892	1212	reverse	0.75	0.75	0.17	0.18	68.35	93.8
hypothetical protein CDS	278003	278710	708	forward	0.7	0.7	0.21	0.2	40.17	56.92
alpha/beta hydrolase CDS	278713	279489	777	forward	3.36	3.36	0.53	0.00043	46.54	81.94
metal ABC transporter substrate-binding protein CDS	279522	280415	894	reverse	4.44	4.44	0.63	3.6e-05	43.67	82.48
coaBC CDS	280581	281789	1209	forward	1.68	1.68	0.34	0.021	48.38	74.79
VanZ family protein CDS	281786	282301	516	forward	3.42	3.42	0.41	0.00038	78.24	127.38
YebC/PmpR family DNA-binding transcriptional regulator CDS	282385	283116	732	forward	1000	1000	0.52	0	771.57	1353.21
competence protein CDS	283271	284248	978	forward	1.05	1.05	0.46	0.089	15.01	25.25
type II secretion system protein F CDS	284235	285215	981	forward	2.83	2.83	0.76	0.0015	16.38	34.02
prepilin-type N-terminal cleavage/methylation domain-containing protein CDS	285224	285520	297	forward	3.34	3.34	0.87	0.00046	16.16	36.06
type II secretion system protein CDS	285517	285933	417	forward	4.95	4.95	1.14	1.1e-05	13.05	35.08
type II secretion system protein CDS	285923	286144	222	forward	2.92	2.92	0.87	0.0012	13.08	29.21
competence protein ComGE CDS	286149	286667	519	forward	2.71	2.71	0.82	0.002	14.09	30.45
class I SAM-dependent methyltransferase CDS	286864	287865	1002	forward	17.69	17.69	0.77	2e-18	130.15	271.72
acetate kinase CDS	287892	289091	1200	forward	12.28	12.28	0.54	5.3e-13	194.86	345.55
site-specific integrase CDS	289601	290785	1185	reverse	13.65	-13.65	-2.07	2.2e-14	36.46	10.64
hypothetical protein CDS	290990	291313	324	reverse	0.16	-0.16	-0.08	0.69	96.52	111.54
hypothetical protein CDS	291954	292358	405	reverse	0.45	-0.45	-0.24	0.36	50.52	52.18
XRE family transcriptional regulator CDS	292348	292677	330	reverse	0.25	-0.25	-0.15	0.56	47.45	52.11
XRE family transcriptional regulator CDS	292955	293164	210	forward	1000	-1000	-2.82	0	1170.07	201.81
DNA-binding protein CDS	293170	293379	210	forward	1000	-1000	-3.3	0	457.73	56.8
hypothetical protein CDS	293669	294145	477	forward	1000	-1000	-3.26	0	414.34	52.8
hypothetical protein CDS	294163	294435	273	forward	1000	-1000	-3.37	0	319.86	37.94
DEAD/DEAH box helicase CDS	294554	295822	1269	forward	1000	-1000	-3.41	0	302.85	34.7
hypothetical protein CDS	296005	296178	174	forward	1000	-1000	-3.23	0	337.37	44.01
NTP-binding protein CDS	296330	297097	768	forward	1000	-1000	-3.13	0	232.43	32.45
single-stranded DNA-binding protein CDS	297097	297678	582	forward	1000	-1000	-3.3	0	199.14	24.64
hypothetical protein CDS	297692	297997	306	forward	1000	-1000	-3.51	0	157.7	16.92
DNA primase CDS	298007	298816	810	forward	1000	-1000	-3.54	0	238.22	25
hypothetical protein CDS	298809	300122	1314	forward	1000	-1000	-3.43	0	258.64	29.36
hypothetical protein CDS	300378	300566	189	forward	1000	-1000	-3.29	0	169.45	21.19
hypothetical protein CDS	300582	300812	231	forward	1000	-1000	-2.91	0	136.86	22.23
hypothetical protein CDS	300815	301011	197	forward	1000	-1000	-3.23	0	248.78	32.47
hypothetical protein CDS	301170	301349	180	forward	1000	-1000	-3.2	0	178.94	23.73
VRR-NUC domain-containing protein CDS	301336	301677	342	forward	1000	-1000	-3.19	0	220.77	29.57
hypothetical protein CDS	301701	302147	447	forward	1000	-1000	-2.87	0	249.05	41.49
DUF4145 domain-containing protein CDS	302586	303203	618	forward	9.09	-9.09	-0.85	8.1e-10	90.03	61.23
hypothetical protein CDS	303184	303364	181	forward	6.45	-6.45	-0.96	3.5e-07	50.39	31.67
hypothetical protein CDS	303384	304040	657	forward	0.21	-0.21	-0.09	0.61	113.57	130.59
terminase small subunit CDS	304104	304613	510	forward	16.82	-16.82	-1.78	1.5e-17	55.67	19.79
PBSX family phage terminase large subunit CDS	304600	305829	1230	forward	16.24	-16.24	-1.98	5.7e-17	46.26	14.34
phage portal protein CDS	305842	307248	1407	forward	14.78	-14.78	-2.14	1.6e-15	37.55	10.38
hypothetical protein CDS	307226	>308176	>951	forward	13.8	-13.8	-2.78	1.6e-14	25.58	4.54
hypothetical protein CDS	308312	308998	687	forward	7.09	-7.09	-2.47	8.1e-08	14.31	3.16
hypothetical protein CDS	309076	309300	225	forward	6.45	-6.45	-2.61	3.5e-07	12.8	2.56
DUF4355 domain-containing protein CDS	309372	309965	594	forward	9.7	-9.7	-2.07	2e-10	25.78	7.53
hypothetical protein CDS	309979	310887	909	forward	6.93	-6.93	-2.21	1.2e-07	16.62	4.38
phage head-tail connector protein CDS	310902	311243	342	forward	2.84	-2.84	-1.54	0.0015	10.89	4.59
hypothetical protein CDS	311233	311544	312	forward	5.73	-5.73	-2.35	1.9e-06	12.75	3.05
hypothetical protein CDS	311537	311902	366	forward	5.63	-5.63	-2.47	2.4e-06	11.8	2.6
hypothetical protein CDS	311902	312288	387	forward	1.97	-1.97	-1.41	0.011	7.32	3.37
phage major tail protein, TP901-1 family CDS	312289	312918	630	forward	4.05	-4.05	-1.97	9e-05	10.81	3.37
hypothetical protein CDS	312918	313304	387	forward	4.55	-4.55	-2.39	2.8e-05	10.51	2.46
hypothetical protein CDS	313352	313672	321	forward	3.64	-3.64	-2.09	0.00023	8.4	2.41
phage tail tape measure protein CDS	313665	317078	3414	forward	2.31	-2.31	-1.73	0.0049	6.93	2.55
hypothetical protein CDS	317066	317881	816	forward	2.85	-2.85	-2.35	0.0014	6.33	1.52
peptidase M23 CDS	317881	320283	2403	forward	2.85	-2.85	-2.31	0.0014	6.26	1.54
hypothetical protein CDS	320276	320650	375	forward	2.17	-2.17	-2.14	0.0068	4.88	1.36
hypothetical protein CDS	320650	323166	2517	forward	2.24	-2.24	-1.63	0.0057	7.57	3
hypothetical protein CDS	323186	323614	429	forward	2.41	-2.41	-1.56	0.0039	8.31	3.46
hypothetical protein CDS	323672	324070	399	forward	2.08	-2.08	-1.07	0.0083	11.69	6.82
hypothetical protein CDS	324085	324327	243	forward	2.59	-2.59	-2.11	0.0026	6.11	1.73
hypothetical protein CDS	324320	324514	195	forward	6.24	-6.24	-4.75	5.8e-07	7.5	0.34
phage holin CDS	324514	324912	399	forward	3.45	-3.45	-3.85	0.00035	5.27	0.44
lysin CDS	324925	325872	948	forward	5.67	-5.67	-3.2	2.1e-06	9.33	1.24
hypothetical protein CDS	325906	326094	189	forward	1000	-1000	-0.75	0	450.66	326.45
type I toxin-antitoxin system Fst family toxin CDS	326119	326223	105	reverse	1000	-1000	-1.12	0	6843.67	3856.98
levansucrase CDS	326643	>327241	>599	forward	2.39	-2.39	-0.62	0.0041	32.17	25.57
LPXTG cell wall anchor domain-containing protein CDS	327254	329029	1776	forward	6.48	-6.48	-1.28	3.3e-07	31.97	16.12
manA CDS	329562	330527	966	forward	6.11	-6.11	-0.46	7.8e-07	219.18	194.54
SdpI family protein CDS	330552	330944	393	forward	5.54	-5.54	-0.41	2.9e-06	283.79	261.11
response regulator transcription factor CDS	330944	331654	711	forward	6.57	-6.57	-0.48	2.7e-07	213.71	187.31
HAMP domain-containing histidine kinase CDS	331658	333109	1452	forward	3.33	-3.33	-0.44	0.00047	120.96	108.79
LTA synthase family protein CDS	333237	335429	2193	reverse	1.93	1.93	0.42	0.012	39.47	64.33
glycopeptide antibiotics resistance protein CDS	335589	336191	603	forward	2.43	2.43	0.45	0.0037	44.92	74.94
glucose-6-phosphate isomerase CDS	336274	337617	1344	forward	0.49	-0.49	-0.03	0.32	2366.32	2825.82
DHA2 family efflux MFS transporter permease subunit CDS	337722	339104	1383	forward	0.31	0.31	0.21	0.49	14.56	20.63
hypothetical protein CDS	339123	339563	441	forward	11.17	-11.17	-0.66	6.8e-12	174.27	134.74
esterase CDS	339920	340939	1020	forward	1.53	1.53	0.37	0.029	37.67	59.4
Mur ligase family protein CDS	340978	342330	1353	reverse	3.53	3.53	0.42	0.00029	77.43	127.02
thymidine kinase CDS	342489	343088	600	forward	5.87	5.87	0.72	1.4e-06	45.45	91.47
prfA CDS	343110	344198	1089	forward	4.48	4.48	0.41	3.3e-05	109.74	178.46
prmC CDS	344191	345033	843	forward	2.82	2.82	0.33	0.0015	102.91	157.64
threonylcarbamoyl-AMP synthase CDS	345033	346025	993	forward	1.56	1.56	0.17	0.027	186.42	255.87
uracil phosphoribosyltransferase CDS	346139	346768	630	forward	1000	1000	0.62	0	977.66	1833.16
atpB CDS	346860	347576	717	forward	1000	1000	0.74	0	1292.98	2641.8
F0F1 ATP synthase subunit C CDS	347596	347808	213	forward	1000	1000	0.63	0	1049.06	1981.12
atpF CDS	347858	348358	501	forward	1000	1000	0.73	0	1132.57	2295.54
F0F1 ATP synthase subunit delta CDS	348358	348906	549	forward	1000	1000	0.79	0	1207.01	2547.6
F0F1 ATP synthase subunit alpha CDS	348912	350432	1521	forward	1000	1000	0.67	0	1232.18	2398.08
F0F1 ATP synthase subunit gamma CDS	350450	351406	957	forward	1000	1000	0.75	0	1408.16	2893.07
atpD CDS	351429	352871	1443	forward	1000	1000	0.6	0	1479.21	2743.31
F0F1 ATP synthase subunit epsilon CDS	352883	353323	441	forward	1000	1000	0.52	0	1494.41	2624.87
DUF1146 domain-containing protein CDS	353375	353608	234	forward	10.33	10.33	0.99	4.7e-11	41.71	101.29
rod shape-determining protein CDS	353716	354705	990	forward	1000	1000	0.76	0	287.27	594.54
DNA-directed RNA polymerase subunit beta CDS	354708	354893	186	forward	1000	1000	0.9	0	353.21	806.92
yidD CDS	354895	355188	294	forward	1000	1000	0.84	0	293.13	642.23
DUF2969 domain-containing protein CDS	355201	355428	228	forward	1000	1000	0.86	0	263.58	586.06
rod shape-determining protein RodA CDS	355447	356643	1197	forward	18.14	18.14	0.59	7.2e-19	238.62	440.33
universal stress protein CDS	356692	357171	480	reverse	1000	-1000	-0.82	0	2804.04	1940.13
hypothetical protein CDS	357229	357513	285	reverse	1000	-1000	-1.49	0	925.28	402.3
replication-associated recombination protein A CDS	357799	359097	1299	reverse	5.15	-5.15	-0.54	7.1e-06	113.68	95.69
DUF1694 domain-containing protein CDS	359100	359564	465	reverse	1.62	-1.62	-0.39	0.024	77.18	72.2
30S ribosomal protein S4 CDS	359683	360294	612	reverse	1000	1000	1.27	0	872.24	2571.45
ezrA CDS	360575	362293	1719	forward	1.04	-1.04	-0.2	0.092	217.68	232.01
cysteine desulfurase CDS	362392	363546	1155	forward	0.14	-0.14	-0.06	0.72	113.39	132.88
thiI CDS	363556	364773	1218	forward	2.13	2.13	0.2	0.0073	189.31	266.18
rRNA pseudouridine synthase CDS	364824	365525	702	forward	0.01	-0.01	-0.05	0.97	28	32.97
glycerophosphodiester phosphodiesterase CDS	365538	366641	1104	forward	0.36	0.36	0.2	0.44	18.7	26.32
cation-translocating P-type ATPase CDS	366855	369482	2628	forward	1.91	-1.91	-0.52	0.012	40.03	34.07
valine--tRNA ligase CDS	369770	372475	2706	forward	36.87	36.87	1.21	1.3e-37	98.85	280.1
bifunctional folylpolyglutamate synthase/dihydrofolate synthase CDS	372478	373737	1260	forward	8.69	8.69	0.93	2e-09	39.73	92.75
HAD family phosphatase CDS	373734	374414	681	forward	4.02	4.02	0.55	9.6e-05	52	93.01
DNA repair protein RadC CDS	374453	375064	612	forward	13.48	13.48	0.95	3.3e-14	61.44	144.75
rod shape-determining protein CDS	375201	376202	1002	forward	18.18	18.18	0.37	6.5e-19	645.17	1022.25
mreC CDS	376267	377118	852	forward	0.29	-0.29	-0.06	0.51	306.54	358.4
mreD CDS	377118	377651	534	forward	1.88	-1.88	-0.29	0.013	226.45	226.52
DUF4044 domain-containing protein CDS	377698	377826	129	reverse	6.37	-6.37	-0.63	4.2e-07	100.48	79.09
DUF3397 domain-containing protein CDS	377925	378260	336	forward	11.69	-11.69	-0.63	2e-12	199.2	157.41
mraZ CDS	378441	378872	432	forward	1000	1000	0.67	0	757.06	1467.46
rsmH CDS	378878	379825	948	forward	1000	1000	0.61	0	783.9	1466.2
ftsL CDS	379855	380217	363	forward	16.06	16.06	0.36	8.7e-17	601.84	946.24
penicillin-binding protein CDS	380217	382367	2151	forward	4.21	4.21	0.29	6.2e-05	211.31	316.23
phospho-N-acetylmuramoyl-pentapeptide- transferase CDS	382393	383352	960	forward	5.82	5.82	0.42	1.5e-06	147.21	240.16
UDP-N-acetylmuramoyl-L-alanine--D-glutamate ligase CDS	383360	384742	1383	forward	16.22	16.22	0.68	6e-17	155.42	305.1
murG CDS	384744	385856	1113	forward	9.05	9.05	0.49	9e-10	166.71	287
FtsQ-type POTRA domain-containing protein CDS	385875	386729	855	forward	9.18	9.18	0.47	6.6e-10	188.38	319.35
ftsA CDS	386794	388164	1371	forward	3.24	3.24	0.22	0.00058	261.49	373.07
ftsZ CDS	388184	389557	1374	forward	5.36	-5.36	-0.25	4.3e-06	1029.9	1061.12
cell division protein SepF CDS	389576	390010	435	forward	18.51	-18.51	-0.38	3.1e-19	1394.11	1312.25
YggT family protein CDS	390010	390306	297	forward	12.81	-12.81	-0.37	1.6e-13	958.09	903.46
RNA-binding protein CDS	390308	391105	798	forward	3.7	-3.7	-0.39	0.0002	201.01	187.16
DivIVA domain-containing protein CDS	391110	391901	792	forward	15.5	15.5	0.55	3.2e-16	234.6	421.06
isoleucine--tRNA ligase CDS	392136	394940	2805	forward	1000	1000	1.2	0	214.3	600.87
cold shock domain-containing protein CDS	394940	395149	210	forward	1000	1000	1.17	0	319.27	876.25
NUDIX hydrolase CDS	395163	395726	564	forward	1000	1000	1	0	298.31	729.79
hypothetical protein CDS	395719	396000	282	forward	1000	1000	1.13	0	228.84	614.07
5'-methylthioadenosine/adenosylhomocysteine nucleosidase CDS	396016	396717	702	forward	1000	1000	1.06	0	250.31	637.33
cysteine desulfurase CDS	396814	397968	1155	forward	3.14	3.14	0.33	0.00073	110.87	170.87
hypothetical protein CDS	398083	398418	336	forward	26.74	26.74	0.73	1.8e-27	229.34	464.8
mnmA CDS	398436	399563	1128	forward	29.41	29.41	0.66	3.9e-30	320.44	617.37
histidine phosphatase family protein CDS	399660	400322	663	forward	0.14	0.14	0.02	0.72	233.73	290.46
tetratricopeptide repeat protein CDS	400325	400969	645	forward	0.08	0.08	0.01	0.84	261.94	323.17
ATP-dependent RecD-like DNA helicase CDS	400956	403334	2379	forward	4.27	4.27	0.35	5.3e-05	150.23	233.36
YegS/Rv2252/BmrU family lipid kinase CDS	403375	404310	936	reverse	0.59	0.59	0.21	0.26	31.65	44.76
ribonuclease J CDS	404359	406038	1680	reverse	20.4	20.4	0.59	4e-21	270.97	499.83
DUF1447 family protein CDS	406044	406271	228	reverse	1000	1000	0.82	0	252.76	544.42
peptide deformylase CDS	406461	407015	555	reverse	0.33	0.33	0.04	0.47	267.64	337.26
typA CDS	407260	409116	1857	forward	14.04	14.04	0.26	9.1e-15	1071.09	1564.83
FtsW/RodA/SpoVE family cell cycle protein CDS	409230	410414	1185	forward	4.55	4.55	0.56	2.8e-05	58.51	105.48
DUF2129 domain-containing protein CDS	410411	410746	336	forward	6.42	6.42	0.67	3.8e-07	59.6	115.53
rsmD CDS	410743	411291	549	forward	5.32	5.32	0.52	4.8e-06	82.94	145.04
pantetheine-phosphate adenylyltransferase CDS	411293	411793	501	forward	3.34	3.34	0.47	0.00046	59.77	101.07
PDZ domain-containing protein CDS	411780	412790	1011	forward	2.76	2.76	0.56	0.0017	32.56	58.82
competence protein CDS	412849	413532	684	forward	0	0	-0.05	1	5.75	6.76
DNA internalization-related competence protein ComEC/Rec2 CDS	413486	415772	2287	forward	0	0	0.01	1	7.4	9.1
holA CDS	415769	416758	990	forward	0.92	0.92	0.25	0.12	40.41	58.72
30S ribosomal protein S20 CDS	416828	417085	258	reverse	27.18	27.18	0.37	6.6e-28	1021.23	1612.25
30S ribosomal protein S15 CDS	417279	417548	270	forward	1000	1000	2.1	0	442.96	2324.33
ribonuclease J CDS	417709	419484	1776	forward	0.55	-0.55	-0.12	0.28	238.35	268.19
hypothetical protein CDS	419484	420341	858	forward	4.9	-4.9	-0.44	1.3e-05	191.13	171.75
tuf CDS	420519	421709	1191	forward	1000	-1000	-0.18	0	15272.3	16477.4
trigger factor CDS	421868	423217	1350	forward	1000	1000	1.29	0	416.53	1243.82
clpX CDS	423361	424626	1266	forward	0.68	0.68	0.11	0.21	132.46	174.89
YihA family ribosome biogenesis GTP-binding protein CDS	424626	425210	585	forward	0.8	0.8	0.12	0.16	142.51	189.34
low molecular weight phosphotyrosine protein phosphatase CDS	425424	425900	477	forward	10.3	-10.3	-0.6	5e-11	190.5	153.8
hypothetical protein CDS	425900	426415	516	forward	22.92	-22.92	-0.91	1.2e-23	217.03	141.14
DUF4767 domain-containing protein CDS	426653	427183	531	forward	21.85	-21.85	-0.75	1.4e-22	286.15	207.76
hypothetical protein CDS	427280	428548	1269	forward	18.77	-18.77	-0.91	1.7e-19	174.23	113.08
DsbA family oxidoreductase CDS	428616	429281	666	forward	1000	-1000	-1.68	0	1287.85	492.51
hypothetical protein CDS	429399	430265	867	forward	6.5	-6.5	-1.48	3.2e-07	26.1	11.46
hypothetical protein CDS	430458	430934	477	forward	0.93	-0.93	-1.78	0.12	2.88	1.02
transcriptional regulator CDS	431184	432188	1005	forward	28.97	28.97	1.36	1.1e-29	59.16	185.06
exopolysaccharide biosynthesis protein CDS	432195	433055	861	forward	14.78	14.78	1.03	1.7e-15	56.21	139.9
polysaccharide biosynthesis tyrosine autokinase CDS	433066	433839	774	forward	20.64	20.64	1.16	2.3e-21	59.9	164
exopolysaccharide biosynthesis protein CDS	433845	434615	771	forward	16.76	16.76	1.12	1.8e-17	52.42	138.95
sugar transferase CDS	434639	435298	660	forward	14.78	14.78	1.1	1.7e-15	48.56	126.78
UDP-N-acetylglucosamine--LPS N-acetylglucosaminetransferase CDS	435316	435765	450	forward	15.43	15.43	1.16	3.7e-16	44.45	121.32
multidrug MFS transporter CDS	435775	436275	501	forward	13.41	13.41	1.28	3.9e-14	30.25	89.8
glycosyl transferase CDS	436276	437001	726	forward	7.7	7.7	0.97	2e-08	31.2	74.74
alpha-1,2-fucosyltransferase CDS	437030	437974	945	forward	7.37	7.37	0.81	4.3e-08	44.63	95.73
glycosyltransferase family 2 protein CDS	437964	438845	882	forward	1.66	1.66	0.37	0.022	41.68	65.89
glycosyltransferase family 1 protein CDS	438861	439913	1053	forward	2.5	2.5	0.52	0.0031	34.3	60.3
beta-1,6-galactofuranosyltransferase CDS	439910	440971	1062	forward	5.71	5.71	0.76	1.9e-06	38.92	80.62
glycosyltransferase family 2 protein CDS	441020	442048	1029	forward	4.14	4.14	0.54	7.2e-05	54.94	97.92
hypothetical protein CDS	442103	443263	1161	forward	0.81	0.81	0.27	0.16	31.82	46.83
glf CDS	443282	444400	1119	forward	4.45	4.45	0.7	3.6e-05	36.49	72.19
flippase CDS	444406	445833	1428	forward	1.53	1.53	0.38	0.029	35.11	55.98
acyltransferase CDS	445840	446855	1016	forward	0.48	0.48	0.4	0.33	8.77	14.11
ISL3 family transposase CDS	446950	448199	1250	reverse	1.27	1.27	0.91	0.054	4.68	10.78
hypothetical protein CDS	448602	448814	213	reverse	1000	1000	0.86	0	506.34	1121.37
hypothetical protein CDS	448946	449203	258	forward	1.49	-1.49	-0.42	0.032	54.93	50.18
hypothetical protein CDS	449354	450049	696	forward	0.88	0.88	0.18	0.13	67.72	94.05
hypothetical protein CDS	450061	450825	765	forward	0	0	0	1	139.61	170.91
Abi family protein CDS	451216	452166	951	forward	0.85	-0.85	-0.33	0.14	53.27	51.68
methyltransferase domain-containing protein CDS	452179	453354	1176	forward	1.06	-1.06	-0.37	0.087	48.71	45.92
rfbB CDS	453436	454473	1038	forward	0.47	0.47	0.15	0.34	42.26	57.44
rfbA CDS	454480	455364	885	forward	1.21	1.21	0.35	0.062	31.41	48.79
rfbC CDS	455397	456005	609	forward	1	1	0.26	0.1	42.49	62.18
rfbD CDS	456022	457008	987	forward	0.7	0.7	0.21	0.2	39.26	55.58
cas9 CDS	457338	461513	4176	forward	1.41	1.41	0.24	0.039	76.67	111.03
cas1 CDS	461719	462627	909	forward	0.12	-0.12	-0.15	0.76	23.99	26.34
cas2 CDS	462605	462910	306	forward	0.34	-0.34	-0.28	0.46	28.69	28.93
csn2 CDS	462907	463575	669	forward	0.99	0.99	0.2	0.1	70.39	98.97
PTS family oligomeric beta-glucoside porter component IIB CDS	465040	465282	243	forward	1.28	-1.28	-0.94	0.053	9.41	6.01
restriction endonuclease CDS	465543	465968	426	forward	1.34	1.34	0.27	0.045	58.17	85.66
protease CDS	466059	466976	918	forward	0.08	-0.08	-0.06	0.84	60.06	70.27
hypothetical protein CDS	467136	467975	840	reverse	23.36	-23.36	-0.94	4.3e-24	211.99	135.39
8-oxo-dGTP diphosphatase CDS	468099	468539	441	forward	1.55	1.55	0.32	0.028	50.44	76.88
hypothetical protein CDS	468570	469217	648	reverse	11.26	11.26	0.54	5.5e-12	178.96	316.96
hypothetical protein CDS	469407	469811	405	forward	1000	-1000	-0.85	0	654.79	444.03
DUF1828 domain-containing protein CDS	469888	470271	384	forward	18.86	-18.86	-0.75	1.4e-19	243.18	176.12
hypothetical protein CDS	470488	471291	804	forward	1000	-1000	-0.7	0	514.79	386.67
APC family permease CDS	471360	472712	1353	reverse	25.04	25.04	0.67	9e-26	261.27	507.18
NAD-dependent epimerase/dehydratase family protein CDS	472987	473628	642	forward	7.96	-7.96	-0.9	1.1e-08	70.89	46.43
DedA family protein CDS	473703	474314	612	reverse	1.09	1.09	0.2	0.081	75	105.62
inosine-uridine preferring nucleoside hydrolase CDS	474326	475249	924	reverse	1.37	1.37	0.23	0.042	85.33	122.08
uvrC CDS	475393	477195	1803	forward	3.16	3.16	0.72	0.00069	22.33	44.9
obgE CDS	477303	478589	1287	forward	16.34	16.34	0.72	4.5e-17	140.9	283.14
acetyltransferase CDS	478620	480545	1926	forward	9.46	9.46	0.6	3.5e-10	114.14	211.86
rnz CDS	480559	481488	930	forward	4.25	4.25	0.45	5.6e-05	86.5	144.25
SDR family oxidoreductase CDS	481493	482287	795	forward	3.35	3.35	0.35	0.00045	110.44	171.89
DUF1049 domain-containing protein CDS	482297	482623	327	forward	16	16	0.72	9.9e-17	135.13	272.47
rpmF CDS	482740	482931	192	forward	1000	1000	0.71	0	1167.97	2339.12
bifunctional metallophosphatase/5'-nucleotidase CDS	482991	484556	1566	forward	1.31	1.31	0.15	0.049	190.25	257.48
DUF2929 family protein CDS	484621	484821	201	reverse	14.99	14.99	0.57	1e-15	210.4	382.82
dnaE CDS	484924	488040	3117	forward	7.54	-7.54	-0.68	2.9e-08	107.43	81.97
hypothetical protein CDS	488012	488218	207	forward	1000	-1000	-0.8	0	525.66	367.77
ATP-dependent 6-phosphofructokinase CDS	488215	489174	960	forward	1000	-1000	-0.3	0	11082	11024.8
pyk CDS	489209	490978	1770	forward	1000	-1000	-0.43	0	11557.4	10510.7
RNA-binding protein CDS	491092	491985	894	forward	0.96	0.96	0.16	0.11	110.44	150.48
xerD CDS	491957	492865	909	forward	2.5	2.5	0.3	0.0032	108.24	162.68
hypothetical protein CDS	492871	493233	363	forward	2.68	2.68	0.33	0.0021	95.97	147.05
segregation and condensation protein A CDS	493226	493969	744	forward	5.54	5.54	0.55	2.9e-06	77.03	137.63
scpB CDS	493959	494549	591	forward	5.4	5.4	0.56	4e-06	72.21	129.86
rRNA pseudouridine synthase CDS	494551	495270	720	forward	8.16	8.16	0.7	7e-09	71.05	140.68
LysM domain-containing protein CDS	495332	496072	741	forward	4.55	4.55	0.31	2.8e-05	194.44	295.58
ECF transporter S component CDS	496334	496927	594	forward	1000	-1000	-1.52	0	490.63	208.9
(d)CMP kinase CDS	497033	497698	666	forward	16.78	16.78	0.82	1.6e-17	107.71	232.27
rpsA CDS	497761	498957	1197	forward	1.35	-1.35	-0.08	0.044	1949.47	2261.31
ribosome biogenesis GTPase Der CDS	499034	500341	1308	forward	0.59	-0.59	-0.17	0.26	135.37	146.94
HU family DNA-binding protein CDS	500505	500780	276	forward	1000	1000	0.4	0	4128.19	6643.32
tetratricopeptide repeat protein CDS	500881	502140	1260	forward	0.03	-0.03	-0.02	0.93	104.81	125.98
hypothetical protein CDS	502216	503370	1155	reverse	0	0	0.58	1	1.11	2.03
type I restriction-modification system endonuclease CDS	503569	506775	3207	forward	0.01	-0.01	-0.03	0.98	37.36	44.67
hypothetical protein CDS	506768	507169	402	forward	0.3	-0.3	-0.2	0.5	37.19	39.64
type I restriction endonuclease CDS	507190	508641	1452	forward	0.16	-0.16	-0.13	0.69	42.88	47.96
type I restriction-modification system CDS	508631	510037	1407	forward	0.35	-0.35	-0.18	0.44	60.76	65.34
ATP-dependent DNA helicase CDS	510178	512499	2322	forward	0.63	0.63	0.33	0.23	16.8	25.87
FAD-binding protein CDS	513151	514962	1812	forward	3.83	-3.83	-1.37	0.00015	16.45	7.77
ATP-binding protein CDS	515208	516422	1215	reverse	0.43	0.43	0.24	0.37	17.35	24.95
YitT family protein CDS	516624	517514	891	reverse	0.04	-0.04	-0.04	0.9	69.58	82.54
CCA tRNA nucleotidyltransferase CDS	517570	518766	1197	forward	0.04	0.04	0.01	0.9	190.76	234.98
hemolysin III family protein CDS	518814	519479	666	reverse	0.09	-0.09	-0.05	0.81	82.75	97.73
DegV family protein CDS	519621	520478	858	forward	9.32	9.32	0.65	4.8e-10	94.82	182.07
[truncated: 1,424 more rows]

## Sheet: 500
Name	Minimum	Maximum	Length	Direction	Differential Expression Absolute Confidence	Differential Expression Confidence	Differential Expression Log2 Ratio	Differential Expression p-value	Lga_Gen0 - TPM	Lga_Gen500 - TPM
[truncated: 1,935 more rows]

[truncated: 1 more sheets: 1000]
