# Supplementary material for: Adaptive response to iterative passages of five Lactobacillus species in simulated vaginal fluid
Source: BMC Microbiol. 2020 Nov 10;20:339. doi: 10.1186/s12866-020-02027-8 (PMC7653816; doi:10.1186/s12866-020-02027-8)
Supplement: Supplementary file 4 — Additional file 4 Lactobacillus jensenii differential expression. [file 12866_2020_2027_MOESM4_ESM.xlsx]

## Sheet: TPM
Name	Minimum	Maximum	Length	Direction	Lje_Gen0 - TPM	Lje_Gen50 - TPM	Lje_Gen100 - TPM	Lje_Gen500 - TPM	Lje_Gen1000 - TPM
hypothetical protein CDS	3	947	945	reverse	598.48	192.04	281.99	196.16	240.93
conserved hypothetical protein CDS	1135	1578	444	reverse	210.53	130.89	143.93	164.09	180.05
Phosphopantothenoylcysteine decarboxylase (EC 4.1.1.36) / Phosphopantothenoylcysteine synthetase (EC 6.3.2.5) CDS	1616	2803	1188	reverse	143.77	85.29	91.01	123.54	137.96
Serine/threonine protein phosphatase family protein CDS	2791	4035	1245	reverse	160.82	106.93	98.1	134.52	142.88
23S rRNA (guanine(2445)-N(2))-methyltransferase (EC 2.1.1.173) CDS	4055	5182	1128	reverse	128.42	99.53	91.86	136.84	142.26
Cell division protein GpsB, coordinates the switch between cylindrical and septal cell wall synthesis by re-localization of PBP1 CDS	5654	6064	411	reverse	360.81	525.73	384.84	516.07	830.22
UPF0398 protein YpsA CDS	6164	6730	567	reverse	24.3	20.84	18.23	20.11	26.93
RecU Holliday junction resolvase CDS	6884	7504	621	forward	687.72	696.95	810.67	822.58	1194.54
Multimodular transpeptidase-transglycosylase (EC 2.4.1.129) (EC 3.4.-.-) / Penicillin-binding protein 1A/1B (PBP1) CDS	7505	9832	2328	forward	683.89	638.73	847.71	830.93	594.83
weak similarity to aminoglycoside N(3)-acetyltransferase CDS	10017	10826	810	reverse	130.98	108.91	89.2	128.32	132.86
Endonuclease III (EC 4.2.99.18) CDS	10840	11481	642	reverse	123	94.88	80.42	121.33	124.36
Chromosome replication initiation protein DnaD CDS	11481	12116	636	reverse	133.58	113.8	90.96	125.6	125.74
Asparaginyl-tRNA synthetase (EC 6.1.1.22) CDS	12182	13480	1299	reverse	795.71	789.04	745.8	846.49	705.42
FIG00742179: hypothetical protein CDS	13558	14049	492	reverse	310.26	224.66	291.66	247.17	369.11
DinG family ATP-dependent helicase YoaA CDS	14033	16843	2811	reverse	362.35	255.03	331.03	273.87	358.95
ATP-dependent helicase/nuclease AddAB, subunit A CDS	16926	20486	3561	reverse	78.85	64.34	75.61	81.65	74.19
ATP-dependent helicase/nuclease AddAB, subunit B CDS	20479	23934	3456	reverse	62.95	57.11	61.73	61.76	68.21
Mevalonate kinase (EC 2.7.1.36) CDS	23990	24904	915	forward	66.84	62.69	74.08	78.04	86.86
Diphosphomevalonate decarboxylase (EC 4.1.1.33) CDS	24904	25866	963	forward	80.44	71.17	83.27	86.81	107.04
Phosphomevalonate kinase (EC 2.7.4.2) CDS	25905	26993	1089	forward	118.54	105.56	104.49	114.44	131.04
Isopentenyl-diphosphate delta-isomerase, FMN-dependent (EC 5.3.3.2) CDS	26993	28015	1023	forward	58	51.7	57.27	63.48	67.46
tRNA/rRNA cytosine-C5-methyltransferase CDS	28084	29472	1389	reverse	22.59	24.96	19.62	29.37	41.04
hypothetical protein CDS	29465	30436	972	reverse	139.5	133.96	140.64	135.04	208.3
FIG00743236: hypothetical protein CDS	30426	31148	723	reverse	165.32	183.12	167.77	184.44	173.98
Signal peptidase I (EC 3.4.21.89) CDS	31235	31813	579	forward	486.5	559.82	453.27	502.72	549.2
hypothetical protein CDS	31885	32070	186	forward	485.36	541.36	501.22	550.36	272.66
hypothetical protein CDS	32110	32796	687	reverse	1094.23	467.29	1628.16	568.26	400.44
hypothetical protein CDS	32857	33615	759	reverse	1001.15	422.93	1486.1	486.55	133.98
FIG00743319: hypothetical protein CDS	33627	34424	798	reverse	1184.98	528.59	1680.86	580.42	171.94
FIG00743319: hypothetical protein CDS	34439	35251	813	reverse	1202.33	606.04	1722.28	578.6	281.91
Efflux ABC transporter, ATP-binding protein CDS	35251	35952	702	reverse	1170.29	650.9	1725.66	624.48	239.89
Transcriptional regulator, GntR family CDS	35952	36320	369	reverse	1304.57	821.19	2039.9	721.77	278
Tripeptide aminopeptidase (EC 3.4.11.4) CDS	36614	37852	1239	reverse	1331.47	1109.66	1230.64	1230.37	1307.16
GTP cyclohydrolase 1 type 2 homolog YbgI CDS	37869	38666	798	reverse	350.09	290	319.75	320.3	273.8
tRNA (adenine(22)-N(1))-methyltransferase (EC 2.1.1.217) CDS	38659	39348	690	reverse	152.4	118.51	116.81	125	113.38
RNA polymerase sigma factor RpoD CDS	39411	40505	1095	reverse	1328.95	932.32	1387.74	1137.48	790.73
DNA primase (EC 2.7.7.-) CDS	40518	42305	1788	reverse	551.71	386.45	469.77	472.39	623.23
Glycyl-tRNA synthetase beta chain (EC 6.1.1.14) CDS	42356	44422	2067	reverse	420.07	309.89	353.37	399.38	336.54
Glycyl-tRNA synthetase alpha chain (EC 6.1.1.14) CDS	44415	45332	918	reverse	361.5	260.37	316.55	348.88	332.41
hypothetical protein CDS	45576	46331	756	reverse	253.75	198.23	192.37	218.03	267.38
GTP-binding protein Era CDS	46331	47239	909	reverse	638.41	513.68	560.21	549.82	555.65
Cytidine deaminase (EC 3.5.4.5) CDS	47223	47645	423	reverse	683.89	527.67	611.54	601.92	402.24
Metal-dependent hydrolase YbeY, involved in rRNA and/or ribosome maturation and assembly CDS	47645	48169	525	reverse	665.72	533.2	583.59	587.48	486.89
Phosphate starvation-inducible protein PhoH, predicted ATPase CDS	48169	49122	954	reverse	722.32	595.74	638.14	665.99	569.94
Transamidase GatB domain protein CDS	49143	49604	462	reverse	808.88	729.66	725.99	798.1	639.2
SSU ribosomal protein S21p CDS	49676	49852	177	reverse	2112.54	2831.41	2382.37	2751.07	5067.9
Phosphoenolpyruvate synthase regulatory protein CDS	49998	50822	825	forward	566.63	474.63	617.29	556.31	335.85
Uncharacterized UPF0750 membrane protein SPy2155 CDS	50870	51748	879	reverse	171.34	147.17	175.82	161.1	167.36
Peptide-methionine (S)-S-oxide reductase MsrA (EC 1.8.4.11) CDS	51826	52356	531	reverse	197.13	149.25	199.04	161.54	291.98
Peptide-methionine (R)-S-oxide reductase MsrB (EC 1.8.4.12) CDS	52356	52796	441	reverse	181.93	126.12	161.06	128.26	430.6
hypothetical protein CDS	52878	54464	1587	reverse	163.72	110.15	174.21	128.01	105.43
Aspartyl-tRNA synthetase (EC 6.1.1.12) CDS	54712	56544	1833	reverse	413.57	449.57	321.74	444.69	354.32
Histidyl-tRNA synthetase (EC 6.1.1.21) CDS	56562	57842	1281	reverse	295.46	328.81	223.48	307.58	318.73
D-aminoacyl-tRNA deacylase (EC 3.1.1.96) CDS	58109	58549	441	reverse	377.56	295.85	345.3	321.66	247.47
Guanosine-3',5'-bis(diphosphate) 3'-pyrophosphohydrolase (EC 3.1.7.2) / GTP pyrophosphokinase (EC 2.7.6.5), (p)ppGpp synthetase II CDS	58549	60786	2238	reverse	300.74	236.91	261.74	241.45	295.79
FIG00743457: hypothetical protein CDS	60808	61182	375	reverse	147.77	117.37	128.09	144.02	89.69
Ribosomal protein L11 methyltransferase CDS	61227	62171	945	reverse	208.77	188.35	195.58	186.93	178.66
Transcriptional regulator CDS	62237	62743	507	forward	236.55	243.78	260.06	224.44	255.89
Integral membrane protein CDS	62818	64176	1359	reverse	147.37	89.94	104.93	100.76	89.92
Triphosphoribosyl-dephospho-CoA synthase (EC 2.4.2.52) CDS	64176	64994	819	reverse	104.36	60.61	74.53	60.09	58.55
Citrate lyase alpha chain (EC 4.1.3.6) CDS	65171	66709	1539	reverse	3150.71	2693.89	400.5	898.65	1201.83
Citrate lyase beta chain (EC 4.1.3.6) CDS	66699	67613	915	reverse	3246.14	2746.21	442.73	916.43	1367.47
Citrate lyase gamma chain, acyl carrier protein CDS	67614	67907	294	reverse	2767.6	2257.11	320.91	734.81	1369.05
[Citrate [pro-3S]-lyase] ligase (EC 6.2.1.22) CDS	67897	68952	1056	reverse	1685.78	1505.44	252.27	491.32	747.91
hypothetical protein CDS	69148	70101	954	forward	354.11	315.98	340.8	279.69	383.1
FIG00773110: hypothetical protein CDS	70102	70893	792	reverse	324.22	248.18	124.05	126.83	193.81
L-lactate dehydrogenase (EC 1.1.1.27) CDS	70940	71863	924	reverse	563.16	484.45	153.23	183.22	230.02
Malate dehydrogenase (EC 1.1.1.37) CDS	71889	73025	1137	reverse	451.97	351.8	123.26	152.1	232.49
putative apo-citrate lyase( EC:2.7.7.- ) CDS	73123	73665	543	reverse	66.43	48.51	25.02	31.54	44.79
D-alanyl-D-alanine carboxypeptidase (EC 3.4.16.4) CDS	73716	74903	1188	reverse	306.27	288.93	127.7	199.18	175.58
2-oxoglutarate-malate translocator CDS	75018	76472	1455	reverse	2278.94	3101.08	536.53	1641.8	2652.86
cation transport protein CDS	76749	78170	1422	reverse	214.99	232	38.17	71.12	64.94
redox proteins related to the succinate dehydrogenases and fumarate reductases CDS	78340	79731	1392	reverse	3439.93	4631.39	534.73	1174.27	1660.84
Fumarate hydratase class II (EC 4.2.1.2) CDS	79749	81152	1404	reverse	3264.71	4629.19	437.38	1050.3	1565.02
Methionine ABC transporter permease protein CDS	81325	82026	702	reverse	50.51	27.93	37.11	45.4	18.47
Methionine ABC transporter ATP-binding protein CDS	82019	83077	1059	reverse	48.14	30.65	38.43	47.73	30.49
Methionine ABC transporter substrate-binding protein CDS	83087	83938	852	reverse	59.52	43.37	45.68	52.78	49.33
Large-conductance mechanosensitive channel CDS	84334	84699	366	forward	153.53	214.41	129.6	160.99	224.08
hypothetical protein CDS	84813	85418	606	forward	37.19	31.19	35.92	28.18	37.53
DNA-entry nuclease (Competence-specific nuclease) (EC 3.1.30.-) CDS	85418	86281	864	forward	44.52	35.12	46.79	47.44	39.23
Bactoprenol glucosyl transferase (EC 2.4.1.-); Glycosyltransferase, group 2 family protein CDS	86340	87269	930	reverse	679.42	661.73	826.19	696.94	389.34
FIG00748628: hypothetical protein CDS	87366	87782	417	reverse	106.47	106.91	80.71	103.53	77.34
Dihydrofolate reductase (EC 1.5.1.3) CDS	87792	88295	504	reverse	156.42	168.78	117.65	159.47	113.23
Thymidylate synthase (EC 2.1.1.45) CDS	88305	89261	957	reverse	154.71	163.04	119.45	140.19	183.57
Protein QmcA (possibly involved in integral membrane quality control) CDS	89369	90241	873	forward	107.5	69.91	75.7	63.67	69.97
Uncharacterized transporter YbxG CDS	90297	91679	1383	reverse	178.15	148.64	143.44	139.67	149.51
Uncharacterized transporter YbxG CDS	91666	93072	1407	reverse	164.2	131.59	123.78	127.71	135.78
Uncharacterized DUF554 membrane protein CDS	93174	93860	687	reverse	64.32	54	60.86	50.32	58.88
hypothetical protein CDS	94047	95585	1539	forward	23.35	17.89	31.4	37.17	40.93
Sugar kinase and transcription regulator (EC 2.7.1.-) CDS	95826	96737	912	reverse	19.5	19.59	17.38	19.83	40.85
6-phospho-beta-glucosidase (EC 3.2.1.86) CDS	96791	98275	1485	reverse	37.59	39.01	21.95	32.6	49.78
General substrate transporter:Major facilitator superfamily CDS	98416	99648	1233	reverse	7.04	4.3	6.5	6.82	11.02
alpha-L-rhamnosidase (EC 3.2.1.40) CDS	99672	101249	1578	reverse	10.72	7.58	7.97	8.61	14.12
Predicted L-rhamnose permease RhaY CDS	101252	102538	1287	reverse	7.87	4.88	5.62	5.31	9.97
Transcriptional regulator of rhamnose utilization, AraC family CDS	102642	103679	1038	forward	31.36	28.44	25.96	15.03	20.77
Mlr7003 protein CDS	103739	105274	1536	reverse	69.02	56.44	51.66	36.81	52.75
Uncharacterized MFS-type transporter CDS	105287	106504	1218	reverse	68.91	55.6	59.23	41.46	48.5
Ribose operon repressor CDS	106706	107662	957	forward	62.67	48.21	58.77	48.3	56.74
putative sugar hydrolase CDS	107711	108598	888	reverse	39.08	24.12	25.8	19.7	20.31
FIG00774052: hypothetical protein CDS	108608	109954	1347	reverse	34.8	21	21.61	17.73	14.51
Unknown pentose isomerase TM0951 CDS	109969	111414	1446	reverse	39.08	21.39	24.94	22.35	12.43
Unknown pentose utilization regulator, LacI family CDS	111521	112531	1011	reverse	33.45	18.35	18.97	18.96	11.33
Transketolase, N-terminal section (EC 2.2.1.1) CDS	112668	113501	834	forward	13.53	5.87	8.24	5.51	3.71
Transketolase, C-terminal section (EC 2.2.1.1) CDS	113494	114438	945	forward	17.68	7.95	9.5	7.31	7.14
Unknown pentose kinase TM0952 CDS	114453	115901	1449	forward	18.41	8.17	9.77	6.38	7.52
FIG00743127: hypothetical protein CDS	117050	117619	570	forward	199.71	195.98	168.44	185.97	156.82
DegV family protein CDS	118119	118949	831	reverse	71.76	78	59.41	83.27	123.56
hypothetical protein CDS	119065	119574	510	forward	36.81	22.38	24.01	25.15	23.75
Cation-transporting ATPase CDS	119637	121913	2277	forward	134.62	156.78	96.85	180.5	225.94
Adenine phosphoribosyltransferase (EC 2.4.2.7) CDS	121977	122504	528	reverse	583.34	593.16	643.4	667.21	539.66
Single-stranded-DNA-specific exonuclease RecJ CDS	122522	124783	2262	reverse	137.78	120.26	123.66	120.87	183.25
Sortase A, LPXTG specific CDS	124783	125493	711	reverse	268.9	253.12	250.93	245.34	219.54
Translation elongation factor LepA CDS	125495	127333	1839	reverse	276.12	247.67	258.83	249.61	211.32
Chaperone protein DnaJ CDS	127505	128641	1137	reverse	281.03	215.11	131.03	180.09	254.6
Chaperone protein DnaK CDS	128714	130564	1851	reverse	553.66	333.07	184.42	275.1	316.38
Heat shock protein GrpE CDS	130619	131200	582	reverse	406.18	186.2	123.91	167.11	213.02
Heat-inducible transcription repressor HrcA CDS	131214	132257	1044	reverse	353.07	181.78	136.53	167.72	204.09
FMN adenylyltransferase (EC 2.7.7.2) / Riboflavin kinase (EC 2.7.1.26) CDS	132377	133315	939	reverse	101.78	106.68	67.04	117.63	229.36
tRNA pseudouridine(55) synthase (EC 5.4.99.25) CDS	133334	134221	888	reverse	52.63	28.31	26.72	30.33	42.95
Ribosome-binding factor A CDS	134258	134614	357	reverse	348.28	248.49	255.41	289.29	274.63
Translation initiation factor 2 CDS	134626	137316	2691	reverse	456.89	319.85	326.12	372.44	424.67
ribosomal protein L7Ae family protein CDS	137321	137632	312	reverse	306.83	222.85	200.81	235.01	279.43
COG2740: Predicted nucleic-acid-binding protein implicated in transcription termination CDS	137633	137908	276	reverse	294.68	211.24	215.93	240.82	202.83
Transcription termination protein NusA CDS	137939	139045	1107	reverse	320.62	250.34	238.8	260.32	325.72
Bacterial ribosome SSU maturation protein RimP CDS	139065	139541	477	reverse	254.35	221.06	197.9	220.17	284.81
DNA polymerase III polC-type (EC 2.7.7.7) CDS	139637	143956	4320	reverse	253.56	174.26	179.27	227.51	254.78
Prolyl-tRNA synthetase (EC 6.1.1.15), bacterial type CDS	143967	145664	1698	reverse	624.58	515.52	436.33	540.16	632.81
Intramembrane protease RasP/YluC, implicated in cell division based on FtsL cleavage CDS	145684	146937	1254	reverse	409.43	322.11	300.9	346.83	489.99
Phosphatidate cytidylyltransferase (EC 2.7.7.41) CDS	146940	147746	807	reverse	478.22	416.79	353.5	414.13	467.03
Undecaprenyl diphosphate synthase (EC 2.5.1.31) CDS	147758	148471	714	reverse	512.19	432.21	324.29	405.71	451.44
Ribosome recycling factor CDS	148475	149032	558	reverse	564.93	444.01	391.88	481.44	509.29
Uridine monophosphate kinase (EC 2.7.4.22) CDS	149032	149757	726	reverse	473.16	371.48	334.6	432.41	395.7
Translation elongation factor Ts CDS	149884	150759	876	reverse	3217.33	2716.58	3320.52	3395.4	1978.75
SSU ribosomal protein S2p (SAe) CDS	150795	151577	783	reverse	3333.88	2936.14	3580.55	3704.97	3086.31
UPF0213 protein YazA CDS	151751	152761	1011	reverse	42.96	27.15	35.18	38.96	48.41
Acyl-ACP:1-acyl-sn-glycerol-3-phosphate acyltransferase (EC 2.3.1.n4) CDS	152825	153439	615	forward	132.2	143.14	100.1	144.83	342.86
Efflux ABC transporter, permease/ATP-binding protein MdlB CDS	153465	155249	1785	reverse	123.04	63.64	131.46	73.88	61.89
Efflux ABC transporter, permease/ATP-binding protein MdlA CDS	155242	156996	1755	reverse	134.35	67.19	134.14	76.01	57.33
UPF0154 protein YneF CDS	157086	157307	222	reverse	887.11	979.67	1097.17	1146.02	675.86
hypothetical protein CDS	157325	157573	249	reverse	1052.72	1221.68	1202.1	1161.29	1778.64
SOS-response repressor and protease LexA (EC 3.4.21.88) CDS	157712	158347	636	forward	1017.01	868	988.44	969.5	1191.21
PTS system, sucrose-specific IIB component (EC 2.7.1.211) / PTS system, sucrose-specific IIC component / PTS system, sucrose-specific IIA component (EC 2.7.1.211) CDS	158455	160401	1947	reverse	69.1	24.95	17.08	25.14	22.62
Sucrose-6-phosphate hydrolase (EC 3.2.1.26) CDS	160643	162094	1452	forward	54.59	29.26	19.78	32.1	40.12
Sucrose operon repressor ScrR, LacI family CDS	162094	163074	981	forward	53.01	36.16	20.83	32.04	43.68
LSU ribosomal protein L19p CDS	163145	163492	348	reverse	6689.95	6422.87	7165.87	7032.55	6449.68
tRNA (guanine(37)-N(1))-methyltransferase (EC 2.1.1.228) CDS	163599	164330	732	reverse	72.1	72.51	51.83	64.05	70.9
16S rRNA processing protein RimM CDS	164320	164832	513	reverse	50.42	56.16	35.52	43.83	53.25
SSU ribosomal protein S16p CDS	164903	165175	273	reverse	799.41	964	779.1	897.37	1067.13
Signal recognition particle protein Ffh CDS	165265	166692	1428	reverse	162.04	148.56	172.21	168.77	254.48
Signal recognition particle associated protein CDS	166697	167032	336	reverse	83.22	87.56	87.43	81.69	153.29
hypothetical protein CDS	167103	167336	234	reverse	164.72	146.76	381.04	267.45	116.17
FIG00748714: hypothetical protein CDS	167478	167921	444	forward	70.78	75.81	53.2	57	77.83
Dipeptidase CDS	168043	169467	1425	reverse	320.89	252.01	338.08	289.14	258.67
Signal recognition particle receptor FtsY CDS	169478	170791	1314	reverse	237.12	163.69	208.05	194.65	177.63
Chromosome partition protein smc CDS	170791	174360	3570	reverse	196.66	131.8	164.11	138	103.45
Ribonuclease III (EC 3.1.26.3) CDS	174370	175062	693	reverse	227.79	180.05	187.58	181.04	194.47
Oligopeptide ABC transporter, periplasmic oligopeptide-binding protein OppA (TC 3.A.1.5.1) CDS	175147	176919	1773	reverse	243.77	124.74	130.55	267.02	269.86
Oligopeptide transport system permease protein OppC (TC 3.A.1.5.1) CDS	177258	178172	915	reverse	1214.64	954.72	963.11	848.25	869.78
Oligopeptide transport system permease protein OppB (TC 3.A.1.5.1) CDS	178187	179146	960	reverse	1104.54	872.09	867.53	846.19	760.79
Oligopeptide transport ATP-binding protein OppF (TC 3.A.1.5.1) CDS	179148	180116	969	reverse	838.85	728.83	625.76	701.55	756.13
Oligopeptide transport ATP-binding protein OppD (TC 3.A.1.5.1) CDS	180120	181136	1017	reverse	788.13	708.27	602.42	688.78	637.31
Acyl carrier protein CDS	181251	181490	240	reverse	529.37	404.06	383.11	410.14	446.22
Phosphate:acyl-ACP acyltransferase PlsX (EC 2.3.1.n2) CDS	181548	182552	1005	reverse	181.82	113.96	124.95	147.38	159.94
ATP-dependent DNA helicase RecG (EC 3.6.4.12) CDS	182561	184585	2025	reverse	204.1	145.93	155.07	184.29	205.66
Dihydroxyacetone kinase-like protein, phosphatase domain / Dihydroxyacetone kinase-like protein, kinase domain CDS	184590	186245	1656	reverse	778.59	697.24	660.99	770.9	729.01
FIG001802: Putative alkaline-shock protein CDS	186267	186629	363	reverse	666.77	633.69	571.13	640.97	892.94
LSU ribosomal protein L28p @ LSU ribosomal protein L28p, zinc-independent CDS	186806	186991	186	forward	2783.63	3630.96	2333.53	3001.33	3194.83
Thiamin pyrophosphokinase (EC 2.7.6.2) CDS	187061	187735	675	reverse	180.58	155.03	146.96	155.04	163.53
Ribulose-phosphate 3-epimerase (EC 5.1.3.1) CDS	187722	188384	663	reverse	200.62	169.02	165.59	176.86	207.1
Ribosome small subunit biogenesis RbfA-release protein RsgA CDS	188418	189305	888	reverse	236.48	192.75	195.44	205.37	268.73
Serine/threonine protein kinase PrkC, regulator of stationary phase CDS	189302	191299	1998	reverse	303.3	233.09	280.24	290.93	226.69
Protein serine/threonine phosphatase PrpC, regulation of stationary phase CDS	191296	192045	750	reverse	272.97	209.67	240.79	242.38	286.32
16S rRNA (cytosine(967)-C(5))-methyltransferase (EC 2.1.1.176) CDS	192051	193364	1314	reverse	289.41	220.6	248.28	251.16	276.86
Methionyl-tRNA formyltransferase (EC 2.1.2.9) CDS	193357	194301	945	reverse	315.76	241.7	273.28	274.03	237.79
Helicase PriA essential for oriC/DnaA-independent DNA replication CDS	194318	196711	2394	reverse	133.57	90.47	118.54	120.01	106.51
DNA-directed RNA polymerase omega subunit (EC 2.7.7.6) CDS	196763	196981	219	reverse	1012.96	1086.05	1244.34	1021.58	875.97
Guanylate kinase (EC 2.7.4.8) CDS	196985	197599	615	reverse	807.2	815.08	855.57	752.54	789.49
FIG00743424: hypothetical protein CDS	197810	198115	306	forward	53.72	28.54	40.56	56.29	57.11
DNA repair protein RecN CDS	198170	199855	1686	reverse	378.91	262.71	293.96	298.42	251.38
RNA binding methyltransferase FtsJ like CDS	199869	200681	813	reverse	484.11	294.41	334.99	353.22	333.04
(2E,6E)-farnesyl diphosphate synthase (EC 2.5.1.10) CDS	200681	201547	867	reverse	408.11	232.63	287.92	299.37	195.15
Exodeoxyribonuclease VII small subunit (EC 3.1.11.6) CDS	201549	201791	243	reverse	489.23	273.44	322.59	338.85	235.93
Exodeoxyribonuclease VII large subunit (EC 3.1.11.6) CDS	201781	203142	1362	reverse	417.85	249.06	301.69	297.19	218.49
Methenyltetrahydrofolate cyclohydrolase (EC 3.5.4.9) / Methylenetetrahydrofolate dehydrogenase (NADP+) (EC 1.5.1.5) CDS	203129	203980	852	reverse	461.57	283.69	328.72	346.34	251.81
Transcription termination protein NusB CDS	204027	204428	402	reverse	1502.23	1179.68	1303.26	1314.59	936.9
Alkaline shock protein CDS	204428	204874	447	reverse	1437.11	1098.68	1166.75	1213.91	1017.81
Translation elongation factor P CDS	204899	205468	570	reverse	1339.28	1083.13	1212.47	1209.06	737.95
Aminopeptidase YpdF (MP-, MA-, MS-, AP-, NP- specific) CDS	205537	206643	1107	reverse	587.11	365.05	530.21	400.76	287.55
LSU ribosomal protein L27p CDS	206708	207007	300	reverse	7254.29	6107.41	8075.93	6610.3	3154.62
LSU ribosomal protein L21p CDS	207026	207337	312	reverse	8280.06	7627.18	9478.95	7386.97	8170.01
hypothetical protein CDS	207516	208091	576	reverse	162.65	112.62	329.67	366.83	628.51
Iron-sulfur cluster assembly protein SufB CDS	208191	209594	1404	reverse	140.71	81.39	266.97	308.32	569.4
Putative iron-sulfur cluster assembly scaffold protein for SUF system, SufE2 CDS	209594	210037	444	reverse	115.55	67.38	187.67	247.54	667.93
Cysteine desulfurase (EC 2.8.1.7) => SufS CDS	210034	211224	1191	reverse	141.31	72.53	207.12	277.24	476.48
Iron-sulfur cluster assembly protein SufD CDS	211214	212443	1230	reverse	152.32	67.99	184.72	276.7	383.51
Iron-sulfur cluster assembly ATPase protein SufC CDS	212455	213246	792	reverse	154.17	64.28	177.12	269.05	431.91
FIG01289464: hypothetical protein CDS	213384	213707	324	reverse	1.82	1.16	1.18	0.91	1.83
hypothetical protein CDS	213844	214062	219	reverse	48.69	48.15	41.72	33.55	40.42
hypothetical protein CDS	214055	215572	1518	reverse	12.28	5.21	11.89	6.2	9.82
Phage portal CDS	215559	216785	1227	reverse	14.29	6.79	15.32	8.41	9.76
Acetate kinase (EC 2.7.2.1) CDS	217665	218852	1188	reverse	734.74	685.97	659.11	608.21	474.94
Adenine-specific methyltransferase (EC 2.1.1.72) CDS	218885	219883	999	reverse	125	100.32	107.87	91.47	124.1
hypothetical protein CDS	219948	220067	120	reverse	8.28	5.49	5.23	7.17	6.31
Late competence protein ComGE, FIG075573 CDS	220072	220575	504	reverse	18.01	8.73	8.12	8.97	10.58
FIG00746129: hypothetical protein CDS	220565	220777	213	reverse	9.08	6.19	5.89	8.88	4.17
Late competence protein ComGD, access of DNA to ComEA, FIG038316 CDS	220764	221186	423	reverse	15.81	8.96	7.74	9.29	10.27
Late competence protein ComGC, access of DNA to ComEA, FIG007487 CDS	221173	221502	330	reverse	13.76	8.2	8.35	9.38	8.48
Late competence protein ComGB, access of DNA to ComEA CDS	221513	222514	1002	reverse	12.68	6.15	6.97	7.21	11.53
Late competence protein ComGA, access of DNA to ComEA CDS	222480	223457	978	reverse	10.16	5.61	4.96	7.61	7.1
Uncharacterized GabP-family amino acid permease LBA0729 CDS	223557	225170	1614	reverse	115.63	118.43	72.79	141.34	149.67
Zinc ABC transporter, substrate-binding protein ZnuA CDS	225393	226271	879	reverse	1225.66	914.75	1279.93	1338.9	1192.32
hypothetical protein CDS	226348	226863	516	forward	132.53	112.94	108.84	94.1	127.11
Probable transcriptional regulatory protein YebC CDS	226948	227676	729	forward	2504.33	2003.2	2961.7	2302.5	1659.99
Low molecular weight protein tyrosine phosphatase (EC 3.1.3.48) CDS	227724	228143	420	reverse	291.37	216.54	225.61	201.72	226.61
hypothetical protein CDS	228193	228900	708	reverse	310.75	221.34	232.5	185.71	165.48
Fluoride ion transporter CrcB CDS	228901	229236	336	reverse	299.3	202.94	243.78	153.65	297.47
Fluoride ion transporter CrcB CDS	229233	229616	384	reverse	259.02	189.4	210.89	132.39	218.29
Lead, cadmium, zinc and mercury transporting ATPase (EC 3.6.3.3) (EC 3.6.3.5); Copper-translocating P-type ATPase (EC 3.6.3.4) CDS	229719	231626	1908	reverse	161.61	170.79	81.04	96.15	92.63
hypothetical protein CDS	231626	231994	369	reverse	141.58	151.69	68.67	87.97	59.58
Negative transcriptional regulator-copper transport operon CDS	232009	232449	441	reverse	117.67	111.28	51.58	58.34	61.72
Hydrolase, HAD superfamily CDS	232528	233361	834	reverse	73.85	81.79	48.99	58.63	91.31
Hydrolase, HAD superfamily CDS	233370	234179	810	reverse	39.26	44.69	28.96	37.92	51.24
Phosphoglucosamine mutase (EC 5.4.2.10) CDS	234273	235625	1353	reverse	1696.95	1383.99	1487.15	1469.8	1427.28
Uncharacterized secreted protein associated with spyDAC CDS	235644	236612	969	reverse	856.17	741.81	742.55	779.15	517.03
Diadenylate cyclase spyDAC; Bacterial checkpoint controller DisA with nucleotide-binding domain CDS	236609	237451	843	reverse	328.38	292.84	282.17	283.58	233.5
Spermidine/putrescine import ABC transporter substrate-binding protein PotD (TC 3.A.1.11.1) CDS	237488	238561	1074	reverse	219.68	193.62	190.57	144.64	112.4
Spermidine/putrescine import ABC transporter permease protein PotC (TC 3.A.1.11.1) CDS	238558	239367	810	reverse	241.21	196.96	187.26	136.96	170.61
Spermidine/putrescine import ABC transporter permease protein PotB (TC 3.A.1.11.1) CDS	239364	240176	813	reverse	169.02	118.7	117.99	95.69	56.79
Spermidine/putrescine import ABC transporter ATP-binding protein PotA (TC 3.A.1.11.1) CDS	240166	241266	1101	reverse	186.87	122.69	123.89	101.99	56.35
UDP-N-acetylenolpyruvoylglucosamine reductase (EC 1.3.1.98) CDS	241263	242174	912	reverse	139.72	82.9	92.74	78.54	45.22
Exonuclease CDS	242279	242812	534	forward	123.23	115.13	118.5	88.58	121.29
hypothetical protein CDS	242857	245721	2865	reverse	74.66	50.42	47.37	43.29	46.47
hypothetical protein CDS	245727	247004	1278	reverse	34.28	23.85	22.13	17.57	13.85
Adenine specific DNA methylase Mod CDS	247237	247785	549	forward	62.53	41.42	48.79	44.4	29.73
Type III restriction-modification system methylation subunit (EC 2.1.1.72) CDS	247782	249224	1443	forward	70.4	39.93	50.79	43.12	41.6
Type III restriction-modification system DNA endonuclease res (EC 3.1.21.5) CDS	249230	251893	2664	forward	66.23	38.45	51.15	46.25	30.91
Universal stress protein family CDS	252002	252442	441	reverse	814.03	944.38	844.8	844.8	561.05
Replication-associated recombination protein RarA CDS	253085	254386	1302	reverse	379.07	277.04	352.68	284.37	291.07
hypothetical protein CDS	254383	254850	468	reverse	332.77	251.92	304.81	241.1	339.8
SSU ribosomal protein S4p (S9e) @ SSU ribosomal protein S4p (S9e), zinc-independent CDS	254932	255543	612	reverse	3116.87	3567.46	3783.41	3213.77	4062.39
Septation ring formation regulator EzrA CDS	255837	257570	1734	forward	381.76	345.53	367.67	351.61	287.52
Putative cysteine desulfurase, associated with tRNA 4-thiouridine synthase CDS	257657	258811	1155	forward	223.56	155.04	155.58	113.01	120.87
tRNA 4-thiouridine synthase (EC 2.8.1.4) CDS	258821	260035	1215	forward	302.07	232.84	214.28	174.45	224.12
Ribosomal small subunit pseudouridine synthase A (EC 5.4.99.19) CDS	260035	260739	705	forward	399.97	328.12	271.56	239.97	241.95
Valyl-tRNA synthetase (EC 6.1.1.9) CDS	261010	263649	2640	forward	429.33	344.1	273.81	359.97	356.96
Dihydrofolate synthase (EC 6.3.2.12) @ Folylpolyglutamate synthase (EC 6.3.2.17) CDS	263651	264901	1251	forward	133.01	110.95	88.61	117.4	100.36
Hydrolase, haloacid dehalogenase-like family CDS	264898	265578	681	forward	122.43	89.07	100.49	119.43	129.18
UPF0758 family protein CDS	265613	266236	624	forward	153.11	114.1	128.9	132.55	195.3
Rod shape-determining protein MreB CDS	266335	267339	1005	forward	1042.23	1011.1	921.7	1042.06	621.31
Rod shape-determining protein MreC CDS	267389	268246	858	forward	486.46	501.39	373.08	461.25	529.49
Rod shape-determining protein MreD CDS	268246	268791	546	forward	286.36	299.3	238.49	273.21	198.91
FIG00742263: hypothetical protein CDS	268832	268951	120	reverse	155.56	157.9	126.38	156.65	200.48
hypothetical protein CDS	269043	269372	330	forward	137.47	119.76	95.63	103.87	159.47
Cell division protein MraZ CDS	269570	270001	432	forward	1052.15	951.85	899.08	915.81	925.85
16S rRNA (cytosine(1402)-N(4))-methyltransferase (EC 2.1.1.199) CDS	269998	270951	954	forward	1117.2	972.66	990.75	928.32	950.48
Cell division protein FtsL CDS	270964	271338	375	forward	735.82	576.89	623.85	633.56	367.11
Cell division protein FtsI [Peptidoglycan synthetase] (EC 2.4.1.129) @ Penicillin-binding protein 2B CDS	271341	273503	2163	forward	448.65	344.91	414.71	402.59	349.1
Phospho-N-acetylmuramoyl-pentapeptide- transferase (EC 2.7.8.13) CDS	273525	274484	960	forward	538.35	365.52	470.25	473.54	422.32
UDP-N-acetylmuramoylalanine--D-glutamate ligase (EC 6.3.2.9) CDS	274490	275860	1371	forward	667.37	442.25	513.58	563.9	355.49
UDP-N-acetylglucosamine--N-acetylmuramyl- (pentapeptide) pyrophosphoryl-undecaprenol N-acetylglucosamine transferase (EC 2.4.1.227) CDS	275863	276975	1113	forward	592.35	408.74	473.81	524.09	366.48
Cell division protein FtsQ CDS	277006	277860	855	forward	552.63	377.34	423.97	471.35	567.84
Cell division protein FtsA CDS	277941	279311	1371	forward	883.11	612.81	668.04	664.55	545.06
Cell division protein FtsZ CDS	279326	280687	1362	forward	2309.56	1865.16	2190.76	1914.58	1738.09
SepF, FtsZ-interacting protein related to cell division CDS	280703	281161	459	forward	2141.32	1831.46	2126.72	1799.2	2290.57
FIG013736: cell division protein (putative) CDS	281161	281448	288	forward	622.45	485.54	648.84	584.52	194.49
hypothetical protein CDS	281495	282319	825	forward	105.58	93.98	88.87	98.73	60.84
hypothetical protein CDS	282289	283020	732	forward	919.08	1031.21	1000.44	877.84	642.17
Isoleucyl-tRNA synthetase (EC 6.1.1.5) CDS	283235	286027	2793	forward	470.47	456.33	441.45	483.72	507.86
Cold shock protein of CSP family CDS	286027	286248	222	forward	730.3	620.14	683.73	623.37	1268.85
ADP-ribose pyrophosphatase (EC 3.6.1.13) CDS	286248	286814	567	forward	577.8	495.24	541.9	541.49	535.69
FIG00743810: hypothetical protein CDS	286807	287085	279	forward	719.54	646.65	596.15	582.06	792.46
5'-methylthioadenosine nucleosidase (EC 3.2.2.16) @ S-adenosylhomocysteine nucleosidase (EC 3.2.2.9) CDS	287099	287788	690	forward	242.6	163.16	196.98	190.27	284.37
Cysteine desulfurase (EC 2.8.1.7) CDS	287807	288970	1164	forward	344.27	211.15	315.15	238.96	323.51
hypothetical protein CDS	289022	289357	336	forward	569.82	412.33	644.95	442.66	697.4
tRNA-specific 2-thiouridylase MnmA (EC 2.8.1.13) CDS	289371	290498	1128	forward	503.56	348.18	604.34	385.07	392.89
4-carboxymuconolactone decarboxylase (EC 4.1.1.44) CDS	290816	291127	312	reverse	61.38	59.67	45.28	40.01	48.21
Double-stranded beta-helix related protein CDS	291142	291540	399	reverse	69	59.64	41.56	44.46	77.86
hypothetical protein CDS	291644	292531	888	forward	65.27	40.87	40.48	31.54	36.06
Phosphoglycerate mutase family 5 CDS	292550	293209	660	forward	167.63	123.39	125.34	120.92	110.9
hypothetical protein CDS	293209	293844	636	forward	190.13	131.34	132.52	143.76	115.39
RecD-like DNA helicase YrrC CDS	293850	296222	2373	forward	206.95	158.65	163.8	157.42	158.55
Ribonuclease J1 (endonuclease and 5' exonuclease) CDS	296318	298000	1683	reverse	1508.57	1071.92	1641.56	1234.06	869.25
Protein of unknown function DUF1447 CDS	298004	298228	225	reverse	1728.12	1300.1	1759.94	1335.5	1663.97
Peptide deformylase (EC 3.5.1.88) CDS	298392	298946	555	reverse	284.86	316.8	268.73	318.86	380.22
GTP-binding protein TypA/BipA CDS	299208	301052	1845	forward	858.81	710.82	745.61	769.13	668.1
FtsW-like protein YlaO CDS	301153	302346	1194	forward	215.87	178.29	198.44	186.68	172
hypothetical Cytosolic Protein CDS	302343	302675	333	forward	212.62	163.63	174.47	174.44	137.97
16S rRNA (guanine(966)-N(2))-methyltransferase (EC 2.1.1.171) CDS	302672	303223	552	forward	226.27	192.26	216.33	206.23	168.37
Phosphopantetheine adenylyltransferase (EC 2.7.7.3) CDS	303225	303722	498	forward	165.1	142.26	166.56	155.67	134.42
Lon-like protease with PDZ domain CDS	303712	304239	528	forward	191.17	152.99	172.44	167.35	106.34
Lon-like protease with PDZ domain CDS	304212	304745	534	forward	201.1	177.1	188.53	183.97	159.87
Late competence protein ComEA, DNA receptor CDS	304823	305473	651	forward	47.82	40.57	46.76	36.05	59.76
DNA internalization-related competence protein ComEC/Rec2 CDS	305442	307694	2253	forward	10.96	7.31	9.47	6.95	8.71
DNA polymerase III delta subunit (EC 2.7.7.7) CDS	307708	308694	987	forward	123.14	124.94	138.84	126.89	97.3
SSU ribosomal protein S20p CDS	308748	308999	252	reverse	3231.85	4127.92	3501.66	3843.83	3915.09
SSU ribosomal protein S15p (S13e) CDS	309206	309475	270	forward	4836.71	5539.49	5436.22	5625.76	4546.21
Ribonuclease J2 (endoribonuclease in RNA processing) CDS	309620	311359	1740	forward	520.81	376.46	616.55	508.95	445
FIG00742723: hypothetical protein CDS	311352	312185	834	forward	261.23	187.57	311.38	263.54	226.82
Translation elongation factor Tu CDS	312360	313550	1191	forward	17585.4	18038.3	15789.7	18869.2	16354.6
Cell division trigger factor (EC 5.2.1.8) CDS	313747	315060	1314	forward	2057.4	2026.49	2021.42	1985.19	1696.94
ATP-dependent Clp protease ATP-binding subunit ClpX CDS	315175	316458	1284	forward	441	295.76	394.45	298.69	408.82
GTP-binding protein EngB CDS	316442	317029	588	forward	296.19	210.12	279.39	232.47	202.28
FIG00746545: hypothetical protein CDS	317049	317189	141	reverse	85.72	83.8	91.31	86.44	64.89
p-nitrobenzoate reductase CDS	317271	317924	654	forward	323.1	344.93	334.56	287.84	374.8
FIG00748948: hypothetical protein CDS	318328	318516	189	forward	208.34	300.63	145.47	112.07	148.01
Aspartate--ammonia ligase (EC 6.3.1.1) CDS	318950	319957	1008	forward	167.69	222.88	101.77	178.17	165.17
Cation-transporting ATPase, E1-E2 family CDS	320007	322415	2409	forward	320.92	333.54	215.82	283.25	291.96
PTS system, mannose/fructose/sorbose family, IID component CDS	322525	323325	801	reverse	171.39	147.81	121.87	223.39	376.69
PTS system, mannose-specific IIC component CDS	323315	324097	783	reverse	146.75	115.37	100.67	182.45	213.82
phosphoenolpyruvate-dependent sugar phosphotransferase system EIIAB, probable mannose specific CDS	324097	325005	909	reverse	153.66	128.69	104.99	192.71	371.87
Aminoglycoside N3'-acetyltransferase CDS	325303	326112	810	forward	188.49	135.12	124.09	116.22	139.36
hypothetical protein CDS	326191	326283	93	forward	106.29	62.51	102.36	86.66	63.7
Inosine-uridine preferring nucleoside hydrolase (EC 3.2.2.1) CDS	326319	327257	939	reverse	335.74	369.68	295.12	374.7	617.25
Uncharacterized amino acid permease, GabP family CDS	327327	328706	1380	reverse	234.44	151.73	203.93	186.03	135.2
alkaline phosphatase like protein CDS	328830	329447	618	reverse	236.83	229.55	307.93	234.23	186.18
Excinuclease ABC subunit C CDS	329567	331369	1803	forward	176.73	102.32	181.32	128.75	99.32
GTP-binding protein Obg CDS	331454	332752	1299	forward	392.07	239.76	342.8	312.57	228.98
Acyltransferase CDS	332771	334687	1917	forward	324.8	195.49	273.57	226.02	261.4
Ribonuclease Z (EC 3.1.26.11) CDS	334703	335632	930	forward	307.91	204.57	274.98	243.39	218.24
Oxidoreductase, short-chain dehydrogenase/reductase family CDS	335636	336430	795	forward	410.4	293.02	360.38	346.82	297.94
FIG00744981: hypothetical protein CDS	336436	336690	255	forward	527.51	428.1	480.69	435.45	265.48
LSU ribosomal protein L32p @ LSU ribosomal protein L32p, zinc-independent CDS	336799	336984	186	forward	4216.46	4774.05	4576.57	4056.33	5620.5
2',3'-cyclic-nucleotide 2'-phosphodiesterase (EC 3.1.4.16) CDS	337054	338619	1566	forward	160.77	132.46	132.65	156.75	181.77
FIG00747004: hypothetical protein CDS	338722	339054	333	forward	43.31	35.13	35.47	34.75	39.83
FIG00743260: hypothetical protein CDS	339063	339350	288	forward	43.46	37.27	38.26	31.99	30.74
FIG00743751: hypothetical protein CDS	339499	339702	204	reverse	531.67	592.59	584.82	474.09	900.85
DNA polymerase III alpha subunit (EC 2.7.7.7) CDS	339814	342933	3120	forward	66.79	60.11	57.1	56.31	84.32
6-phosphofructokinase (EC 2.7.1.11) CDS	343102	344061	960	forward	6647.04	6508.51	6427.4	7651.66	5825.22
Pyruvate kinase (EC 2.7.1.40) / Phosphohistidine swiveling domain CDS	344093	345862	1770	forward	9023.27	9074.26	9129.62	10763.5	7373.04
Uncharacterized S1 RNA binding domain protein YitL CDS	345989	346867	879	forward	167.27	129.01	144.63	137.17	116.37
Site-specific tyrosine recombinase XerD CDS	346854	347756	903	forward	174.22	124.57	141.42	129.14	116.41
RibT protein, riboflavin biosynthesis acetyltransferase (GNAT) family CDS	347759	348100	342	forward	154.25	119.06	137.65	120.85	166.48
Segregation and condensation protein A CDS	348103	348831	729	forward	152.87	100.51	122.76	111.8	112.86
Segregation and condensation protein B CDS	348835	349425	591	forward	180.29	126.33	134.02	128.51	114.99
Ribosomal large subunit pseudouridine synthase B (EC 5.4.99.22) CDS	349436	350149	714	forward	192.87	148.67	150.66	157.55	120.17
Substrate-specific component RibU of riboflavin ECF transporter CDS	350360	350932	573	forward	1946.96	1308.77	1355.92	1929.55	921.5
FIG00627979: hypothetical protein CDS	351025	351543	519	forward	407.46	343.27	363.1	393.01	309.89
Cytidylate kinase (EC 2.7.4.25) CDS	351588	352253	666	forward	293.44	191.3	186.3	208.49	193.07
SSU ribosomal protein S1p CDS	352348	353484	1137	forward	3279.89	2702.04	2666.26	2956.7	2263.24
SSU ribosomal protein S1p CDS	353481	353711	231	forward	3334.84	2642.61	2858.74	3018.71	1835.03
GTP-binding protein EngA CDS	353789	355099	1311	forward	490.33	332.41	299.45	304.51	415.87
DNA-binding protein HBsu CDS	355319	355594	276	forward	7278.31	7451.21	6803.27	8313.72	5243.68
TPR-repeat-containing protein CDS	355708	356958	1251	forward	263.45	195.69	221.47	190.58	235.16
hypothetical protein CDS	357186	362966	5781	forward	1570.41	781.2	931.58	566.36	541.98
hypothetical protein CDS	363235	392085	28851	forward	624.84	174.54	275.82	172.09	145.61
hypothetical protein CDS	392434	396786	4353	forward	64.85	45.15	48.12	140.27	176.64
hypothetical protein CDS	396963	401693	4731	forward	79.97	42.54	51.53	168.9	349.53
FIG00754243: hypothetical protein CDS	402178	402465	288	forward	663.67	451.95	647.42	418.4	389.9
hypothetical protein CDS	402732	411032	8301	forward	433.91	178.1	301.76	176.78	182.82
Cell envelope-associated transcriptional attenuator LytR-CpsA-Psr, subfamily F2 CDS	411228	412247	1020	forward	175.06	46.36	48.91	17.54	14.62
Tyrosine-protein kinase transmembrane modulator EpsC CDS	412261	413133	873	forward	169.53	45.05	50.36	20.58	15.04
Tyrosine-protein kinase EpsD (EC 2.7.10.2) CDS	413140	413904	765	forward	125.35	31.01	37.44	12.27	10.5
Manganese-dependent protein-tyrosine phosphatase (EC 3.1.3.48) CDS	413906	414676	771	forward	119.46	27.23	31.13	12.27	8.62
Undecaprenyl-phosphate galactosephosphotransferase (EC 2.7.8.6) CDS	414704	415369	666	forward	120.31	27.35	31.33	15.35	13.05
Glycosyltransferase CDS	415558	416166	609	forward	64.66	19.09	23.11	9.89	6.11
hypothetical protein CDS	416180	417253	1074	forward	51.47	16.28	21.38	10.71	10.2
Glycosyltransferase CDS	417272	418168	897	forward	53.96	23.9	24.14	16.52	22.09
hypothetical protein CDS	418479	418955	477	reverse	172.37	153.36	166.11	164.89	143.17
NAD-dependent protein deacetylase of SIR2 family CDS	419042	419737	696	forward	131.29	131.99	119.29	103.41	141.67
DUF488 family protein SAV0238 CDS	419718	420080	363	reverse	175.29	179.81	148.78	131.39	155.67
DNA-3-methyladenine glycosylase II (EC 3.2.2.21) CDS	420133	420765	633	forward	118.56	94.37	113.2	79.69	114.49
ABC transporter, substrate-binding protein (cluster 3, basic aa/glutamine/opines) / ABC transporter, permease protein (cluster 3, basic aa/glutamine/opines) CDS	421089	422693	1605	forward	62.39	61.29	37.81	41.34	35.35
ABC transporter, ATP-binding protein (cluster 3, basic aa/glutamine/opines) CDS	422693	423439	747	forward	81.44	85.48	46.99	49.9	48.33
hypothetical protein CDS	423491	424333	843	reverse	88.71	77.79	65.33	63.43	95.84
Uncharacterized MFS-type transporter CDS	424421	425647	1227	reverse	84.65	78.44	67.04	68.27	114.5
hypothetical protein CDS	425724	426572	849	reverse	33.6	35.96	27.92	31.49	48.96
Permease of the major facilitator superfamily CDS	426757	428022	1266	forward	16.89	8.14	9.63	9.8	6.47
(S)-2-hydroxy-acid oxidase (EC 1.1.3.15) CDS	428094	429104	1011	forward	60.31	70.29	58.27	62.29	97.66
periplasmic fructose-binding protein component of signal transduction system LevQ CDS	429152	430423	1272	reverse	93.78	73.04	68.47	60.25	76.69
fructose response regulator of fruA and EII fructose/mannose CDS	430425	431096	672	reverse	101.36	71.1	67.5	60.63	96.19
fructose sensor histidine kinase CDS	431089	432405	1317	reverse	62.16	36.21	38.15	33.15	33.04
periplasmic fructose-binding protein component of signal transduction system LevT CDS	432405	433367	963	reverse	102.75	76.87	72.17	60.06	76.04
FIG00745856: hypothetical protein CDS	433357	434145	789	reverse	51.78	41.68	36.4	30.15	24.03
PTS system, fructose- and mannose-inducible IIA component CDS	434342	434779	438	forward	67.89	33.86	49.44	24.29	26.22
PTS system, fructose- and mannose-inducible IIB component CDS	434792	435295	504	forward	57.34	23.86	46.65	13.41	14.04
PTS system, fructose- and mannose-inducible IIC component CDS	435323	436174	852	forward	51.23	23.21	37.2	11.48	11.24
PTS system, fructose- and mannose-inducible IID component CDS	436176	437012	837	forward	59.91	26.94	39.46	16.85	18.36
PTS system, fructose- and mannose-inducible putative EII component CDS	437149	437448	300	forward	14.59	8.87	7.36	6.14	7.35
FIG018171: hypothetical protein of Cupin superfamily CDS	437465	437956	492	reverse	94.88	123.62	102.23	111.02	110.3
FIG00745433: hypothetical protein CDS	437965	438135	171	reverse	67.39	82.45	65.4	70.84	77.37
Galactoside O-acetyltransferase (EC 2.3.1.18) CDS	438228	438821	594	forward	266.61	264.42	355.13	280.84	258.91
Similar to tetracycline resistance protein CDS	438892	439065	174	reverse	63.75	53.3	65.84	52.82	68.66
Maltodextrin ABC transporter, ATP-binding protein MsmX CDS	439365	440468	1104	reverse	132.91	120.74	118.32	120.94	109.17
Sucrose-6-phosphate hydrolase (EC 3.2.1.26) CDS	440471	441757	1287	reverse	76.59	74.65	73.82	73.64	54.77
Multiple sugar ABC transporter, membrane-spanning permease protein MsmG CDS	441757	442602	846	reverse	13.87	11.27	8.77	7.81	8.13
Multiple sugar ABC transporter, membrane-spanning permease protein MsmF CDS	442605	443480	876	reverse	13.43	9.59	10.84	6.98	6.31
Multiple sugar ABC transporter, substrate-binding protein CDS	443501	444787	1287	reverse	14.84	11.01	11.78	8.04	7.88
MSM (multiple sugar metabolism) operon regulatory protein CDS	444865	445848	984	reverse	94.47	75.04	77.06	65.18	52.41
hypothetical protein CDS	445965	446879	915	reverse	363.98	322.53	253.23	313.93	535.17
Nucleotidase YfbR, HD superfamily CDS	446879	447520	642	reverse	291.4	299.28	194.37	289.85	443.58
hypothetical protein CDS	447662	447796	135	reverse	1288.69	1394.29	1639.77	1655.96	1645.06
hypothetical protein CDS	447870	447983	114	reverse	1605.25	1290.43	1874.36	1338.95	2136.32
FIG00743218: hypothetical protein CDS	448095	448496	402	reverse	1191.33	1080.96	1490.93	1004.94	2773.68
Anion permease ArsB/NhaD-like CDS	448689	449795	1107	forward	189.74	185.39	229.88	179.82	104.77
LemA protein CDS	449892	450452	561	forward	492	623.38	498.79	584.34	673.12
Heat shock protein HtpX CDS	450456	451352	897	forward	586.61	654.01	567.92	636.48	699.24
PaaD-like protein (DUF59) involved in Fe-S cluster assembly CDS	451394	451720	327	reverse	112.45	136.47	126.62	139.01	113.93
L-serine dehydratase, alpha subunit (EC 4.3.1.17) CDS	451720	452601	882	reverse	105	116.57	101.9	117.9	89.11
L-serine dehydratase, beta subunit (EC 4.3.1.17) CDS	452610	453272	663	reverse	100.76	119.18	97.87	117.52	124.59
hypothetical protein CDS	453458	455260	1803	reverse	208.91	172.99	176.06	180.1	124.16
Transcriptional regulator, AraC family CDS	455279	456220	942	reverse	212.69	203.37	191.31	199.55	218.64
Uncharacterized MFS-type transporter CDS	456262	457734	1473	reverse	110.94	123.07	93.2	115.59	116.63
Duplicated ATPase component YkoD of energizing module of thiamin-regulated ECF transporter for HydroxyMethylPyrimidine CDS	457942	459318	1377	forward	25.36	15.06	19.04	10.17	17.69
Transmembrane component YkoC of energizing module of thiamin-regulated ECF transporter for HydroxyMethylPyrimidine CDS	459308	459970	663	forward	33.67	29.79	31.43	20.9	29.44
conserved hypothetical protein CDS	460048	460611	564	reverse	107.58	104.92	88.36	80.25	93.77
Efflux ABC transporter, permease/ATP-binding protein CDS	460754	462325	1572	reverse	58.25	43.09	44.18	42.2	30.78
FIG00746842: hypothetical protein CDS	462391	463107	717	reverse	68.63	46.45	46.14	47.36	51.45
FIG00744773: hypothetical protein CDS	463107	463844	738	reverse	49.17	35.69	34.33	37.66	36.17
ABC transporter ATPase component CDS	463847	464614	768	reverse	56.34	39.29	36.47	38.2	40.32
Recombination inhibitory protein MutS2 CDS	464614	466500	1887	reverse	51.17	44.46	42.51	44.83	42.05
23S rRNA (pseudouridine(1915)-N(3))-methyltransferase (EC 2.1.1.177) CDS	466674	467153	480	reverse	177.28	220.76	224.11	231.9	195.55
Serine protease, DegP/HtrA, do-like (EC 3.4.21.-) CDS	467619	468893	1275	reverse	225.81	212.39	240.84	223.81	225.81
Zn-dependent hydrolase YycJ/WalJ, required for cell wall metabolism and coordination of cell division with DNA replication CDS	468972	469769	798	reverse	200.34	177.86	179.27	162.46	201.88
Distant homolog of hypothetical protein SA 21 CDS	469788	470591	804	reverse	181.41	157.24	172.27	149.2	257.19
hypothetical protein CDS	470595	471947	1353	reverse	186.35	177.74	192.78	161.32	203.77
Two-component sensor kinase SA14-24 CDS	471937	473802	1866	reverse	191.84	174.55	199.57	164.84	153.32
Two-component response regulator SA14-24 CDS	473838	474551	714	reverse	597.05	644.58	663.67	559.78	448.86
hypothetical protein CDS	474824	476125	1302	reverse	11.14	9.98	8.86	11.19	14.21
oxidoreductase (putative) CDS	476137	476742	606	reverse	11.13	7.57	8.64	9.85	13.25
Chromosome initiation inhibitor CDS	476864	477727	864	forward	13.93	15.01	12.22	12.85	18.55
Oxidoreductase, aldo/keto reductase family CDS	477790	478650	861	reverse	194.2	104.87	193.62	175.17	222.43
putative steroid binding protein CDS	479089	479319	231	forward	268.6	214.69	304.75	164.45	237.78
redox proteins related to the succinate dehydrogenases and fumarate reductases CDS	479363	481204	1842	reverse	61.86	27.26	29.64	29.99	36.32
hypothetical protein CDS	481319	482242	924	forward	42.21	45.37	31.67	36.59	50.01
Branched-chain amino acid transport system carrier protein CDS	482283	483647	1365	reverse	124.05	128.21	80.09	139.8	128.94
Diaminohydroxyphosphoribosylaminopyrimidine deaminase (EC 3.5.4.26) / 5-amino-6-(5-phosphoribosylamino)uracil reductase (EC 1.1.1.193) CDS	484003	485082	1080	forward	55.46	25.54	18.46	49.55	44.46
Riboflavin synthase eubacterial/eukaryotic (EC 2.5.1.9) CDS	485075	485680	606	forward	48.18	24.16	14.18	40.26	37.31
3,4-dihydroxy-2-butanone 4-phosphate synthase (EC 4.1.99.12) / GTP cyclohydrolase II (EC 3.5.4.25) CDS	485683	486858	1176	forward	50.29	19.57	13.29	38.45	37.81
6,7-dimethyl-8-ribityllumazine synthase (EC 2.5.1.78) CDS	486876	487100	225	forward	61.12	26.26	18.67	47.29	42.27
6,7-dimethyl-8-ribityllumazine synthase (EC 2.5.1.78) CDS	487097	487339	243	forward	62.67	27.22	21.21	45.5	34.94
D-lactate dehydrogenase (EC 1.1.1.28) CDS	487507	488508	1002	forward	10007.1	11914.6	10572.4	12011.5	9501.19
Glycerol uptake facilitator protein @ Propanediol diffusion facilitator CDS	488859	489578	720	forward	193.17	128.93	132.89	99.69	86.67
2-haloalkanoic acid dehalogenase (EC 3.8.1.2) CDS	489647	490354	708	reverse	183.13	300.4	144.74	255.51	254.83
hypothetical protein CDS	490496	490822	327	reverse	11531.2	28410.6	20066.6	23911.5	8504.49
Integral membrane protein CDS	490928	491641	714	reverse	699.45	290	1124.26	339.26	92
oxidoreductase of aldo/keto reductase family, subgroup 1 CDS	491723	492580	858	reverse	91.76	85.32	107.61	101.35	137.55
DNA or RNA helicase of superfamily II CDS	492630	495440	2811	reverse	62.75	47.18	62.54	66.2	128.26
Exodeoxyribonuclease III (EC 3.1.11.2) CDS	495486	496313	828	reverse	262.76	256.47	285.21	323.38	601.74
Cystathionine gamma-lyase (EC 4.4.1.1) CDS	496382	497524	1143	reverse	30.2	15.61	37.68	107.25	97.67
Bifunctional protein: zinc-containing alcohol dehydrogenase; quinone oxidoreductase ( NADPH:quinone reductase) (EC 1.1.1.-); Similar to arginate lyase CDS	497833	498831	999	reverse	82.84	50.42	39.48	40.51	33.93
Rrf2 family transcriptional regulator, group III CDS	498858	499310	453	reverse	63.33	47.23	34.8	36.29	22.89
hypothetical protein CDS	499386	500192	807	reverse	116.76	127.95	90.88	87.36	74.71
hypothetical protein CDS	500299	501111	813	reverse	81.7	79.91	57	45.67	35.26
PTS system, cellobiose-specific IIC component CDS	501207	502568	1362	reverse	94.19	90.09	65.57	42.27	38.61
PTS system, cellobiose-specific IIA component (EC 2.7.1.205) CDS	502597	502983	387	reverse	98.7	104.61	65.05	33.4	38.95
PTS system, cellobiose-specific IIB component (EC 2.7.1.205) CDS	502995	503312	318	reverse	84.13	67.58	52.92	28.98	36.22
Transcriptional regulator CDS	503458	504189	732	forward	30.75	23.28	26.42	16.48	11.64
FIG00746126: hypothetical protein CDS	504245	505093	849	reverse	129.3	106.79	72.29	63.04	63.07
FIG00742439: hypothetical protein CDS	505077	505553	477	reverse	112.73	98.44	66.85	49.14	46.3
6-phospho-beta-glucosidase (EC 3.2.1.86) CDS	505570	507009	1440	reverse	103.54	90.6	57.43	48.58	39.2
hypothetical protein CDS	507183	508328	1146	reverse	10.66	9.74	10.28	8.49	5.4
Acetylornithine deacetylase (EC 3.5.1.16) CDS	508457	508585	129	reverse	68.5	33.94	62.16	49.52	30.61
Toxin HigB CDS	508987	509271	285	forward	86.99	105.38	97.52	100.62	104.39
HigA protein (antitoxin to HigB) CDS	509285	509572	288	forward	85.34	106.25	99.16	103.49	115.19
Mg(2+)-transport-ATPase-associated protein MgtC CDS	509911	510618	708	forward	194.32	316.96	244.48	280.94	199.51
hypothetical protein CDS	510710	511858	1149	forward	91.45	146.04	104.66	215.97	247.16
Replicative DNA helicase (DnaB) (EC 3.6.4.12) CDS	511894	513261	1368	reverse	252.97	237.3	249.01	248.09	228.45
LSU ribosomal protein L9p CDS	513277	513729	453	reverse	256.09	245.56	235.73	277.83	154.46
Cyclic-di-AMP phosphodiesterase GdpP CDS	513749	515767	2019	reverse	258.34	265.91	250.34	253.48	248.86
SSU ribosomal protein S18p @ SSU ribosomal protein S18p, zinc-independent CDS	515900	516136	237	reverse	2498.9	2648.31	2259.04	2653.86	2178.23
Single-stranded DNA-binding protein CDS	516160	516675	516	reverse	2741.71	2936.16	2453.9	2464.18	3265.57
SSU ribosomal protein S6p CDS	516712	517005	294	reverse	2675.14	2961.87	2209.5	2410.04	3381.31
DNA gyrase subunit A (EC 5.99.1.3) CDS	517211	519688	2478	reverse	458.76	321.17	507.61	452.21	220.19
DNA gyrase subunit B (EC 5.99.1.3) CDS	519700	521655	1956	reverse	560.15	373.64	618.78	538.87	398.06
DNA recombination and repair protein RecF CDS	521658	522782	1125	reverse	462.47	316.45	481	430.78	308.48
Uncharacterized protein YbcJ CDS	522785	523000	216	reverse	498.4	411.14	508.39	484.95	404.07
DNA polymerase III beta subunit (EC 2.7.7.7) CDS	523210	524340	1131	reverse	704.87	616.05	642.65	574.56	546.48
Chromosomal replication initiator protein DnaA CDS	524506	525873	1368	reverse	495.3	498	421.93	420.74	525.76
LSU ribosomal protein L34p CDS	526337	526477	141	forward	1935.83	2189.31	1921.48	1823.72	1387.86
Ribonuclease P protein component (EC 3.1.26.5) CDS	526531	526899	369	forward	1532.7	1601.95	1420.47	1240.71	1020.95
Inner membrane protein translocase component YidC, short form OxaI-like CDS	526901	527758	858	forward	1246.99	1218.76	1228.45	1023.22	745.9
tRNA-5-carboxymethylaminomethyl-2- thiouridine(34) synthesis protein MnmE CDS	527849	529234	1386	forward	279.98	208.24	241.76	188.37	187.33
tRNA-5-carboxymethylaminomethyl-2- thiouridine(34) synthesis protein MnmG CDS	529244	531148	1905	forward	307.88	235.15	285.24	219.08	339.41
Pyruvate oxidase (EC 1.2.3.3) CDS	531453	533261	1809	forward	7960.05	7489.49	5121.26	4296.52	3694.53
6-phosphogluconate dehydrogenase, decarboxylating (EC 1.1.1.44) CDS	533360	534748	1389	forward	445.17	472.8	518.41	541.46	573.82
Malate permease CDS	534910	535869	960	forward	44.82	40.8	41.85	64.99	78.3
Voltage-gated H(+)/2Cl(-) exchange transporter ClcA CDS	535952	537463	1512	forward	113.85	111.55	101.18	117.93	139
Xanthine/uracil/thiamine/ascorbate permease family protein CDS	537498	538808	1311	reverse	175.32	193.81	145.45	171.82	180.82
Xanthine/uracil/thiamine/ascorbate permease family protein CDS	538904	540211	1308	reverse	820.06	864.6	806.32	846.62	810.67
Putative oxidase STM1620 CDS	540436	541662	1227	forward	1219.3	1104.57	988.41	398.72	511.74
hypothetical protein CDS	541796	542119	324	forward	134.13	89.5	61.37	38.75	47.74
hypothetical protein CDS	542131	542244	114	forward	203.57	142.88	89.24	61.86	52.54
ABC-type multidrug transport system ATPase component CDS	542290	542697	408	forward	122.71	103.03	65.25	44.57	30.89
hypothetical protein CDS	542699	543439	741	forward	143.36	134.08	79.14	55.84	59.2
ABC-type multidrug transport system, ATPase and permease components CDS	543498	543692	195	forward	191.19	195.54	120.85	85.43	89.96
hypothetical protein CDS	544464	544571	108	reverse	818.24	978.98	632.89	890.5	435.15
hypothetical protein CDS	544716	546929	2214	forward	55.89	38.43	25.76	30.37	26.53
ABC-type multidrug transport system, ATPase and permease components CDS	546926	548512	1587	forward	118.95	92.34	91	91.12	80.61
Bis-ABC ATPase CAC0528 CDS	548552	550048	1497	reverse	73.73	71.49	65.16	70.01	69.91
Deoxyadenosine kinase (EC 2.7.1.76) @ Deoxyguanosine kinase (EC 2.7.1.113) CDS	550243	550914	672	reverse	350.82	394.85	444.69	709.29	660.86
Deoxyadenosine kinase (EC 2.7.1.76) @ Deoxyguanosine kinase (EC 2.7.1.113) CDS	550939	551589	651	reverse	357.1	394.64	438.08	676.38	711.5
Glucosamine-6-phosphate deaminase (EC 3.5.99.6) CDS	551745	552464	720	reverse	442.48	263.85	713.6	444.03	455.59
Purine nucleoside ABC transporter, permease protein 2 CDS	552563	553519	957	reverse	869.49	544.8	748.52	883.61	1233.31
Purine nucleoside ABC transporter, permease protein 1 CDS	553519	554664	1146	reverse	925.55	556	794.7	905.77	1112.51
Purine nucleoside ABC transporter, ATP-binding protein CDS	554664	556199	1536	reverse	1070.61	736.54	975.08	1080.7	1571.15
Purine nucleoside ABC transporter, substrate-binding protein CDS	556284	557372	1089	reverse	1476	1273.31	841.68	1187.88	1001.14
Purine nucleoside ABC transporter, substrate-binding protein CDS	557585	558658	1074	reverse	658.32	377.54	1250.74	1968.74	2644.76
Purine nucleoside ABC transporter, substrate-binding protein CDS	558711	559790	1080	reverse	665.06	442.48	1114.79	1845.82	2245.8
ABC transporter, substrate-binding protein (cluster 12, methionine/phosphonates) CDS	560181	561119	939	reverse	7783.66	4665.97	3623.78	4262.67	3488.97
hypothetical protein CDS	561260	562351	1092	reverse	84.1	67.59	75.98	63.5	105.51
Na+/H+ antiporter CDS	562424	563581	1158	reverse	258.23	192.43	224.75	173.21	157.08
Cation-transporting ATPase CDS	563686	565542	1857	reverse	1473.44	1062.45	1500.89	1028.96	393.35
CBS domain protein CDS	565673	566140	468	reverse	113.98	120.4	132.82	119.18	121.87
Malolactic regulator CDS	566935	567810	876	reverse	174.16	149.77	178.23	143.05	173.12
Malolactic enzyme (EC 1.-.-.-) CDS	567933	569555	1623	forward	87.99	67.99	84.04	69.05	63.27
hypothetical protein CDS	569654	570799	1146	forward	89.09	94.79	101.89	109.5	147.96
FIG00744572: hypothetical protein CDS	570829	571128	300	forward	212.11	216.86	210.48	207.8	555.54
FIG00743858: hypothetical protein CDS	571221	571382	162	forward	1816.71	1880.81	1864.17	1855.63	1433.65
D-alanine--poly(phosphoribitol) ligase subunit 1 (EC 6.1.1.13) CDS	571398	572906	1509	forward	2029.85	1978.8	1994.44	2027.38	1436.78
D-alanyl transfer protein DltB CDS	572903	574132	1230	forward	1883.55	1734.04	1898.89	1852.85	1359.03
D-alanine--poly(phosphoribitol) ligase ACP subunit (EC 6.1.1.13) CDS	574162	574401	240	forward	2786.74	2769.37	2728.12	2470.9	3382.69
Poly(glycerophosphate chain) D-alanine transfer protein DltD CDS	574394	575710	1317	forward	2192.03	2165.96	2261.78	2202.9	2004.79
Penicillin-binding protein CDS	575710	576645	936	forward	1741.4	1747.78	1828.83	1722.28	1407.99
UDP-glucose 4-epimerase (EC 5.1.3.2) CDS	576700	577689	990	reverse	530.04	630.85	411.64	339.74	283.93
FIG00753178: hypothetical protein CDS	577972	579156	1185	reverse	42.66	41.65	38.83	41.16	49.66
Permeases of the major facilitator superfamily CDS	579143	580360	1218	reverse	36.63	31.69	35.18	32.26	35.07
FIG00743887: hypothetical protein CDS	580414	580641	228	reverse	156.45	179.11	171.79	180.41	157.63
hypothetical protein CDS	580748	582139	1392	forward	83.76	84.16	89.78	67.7	108.52
cell surface hydrolase (putative) CDS	582105	582986	882	forward	92.88	95.3	89.19	68.56	110
hypothetical protein CDS	583314	584060	747	reverse	79.03	104.86	77.04	95.85	161.95
hypothetical protein CDS	584212	585108	897	forward	1401.97	1519.72	1203.83	1261.43	1215.1
Magnesium and cobalt transport protein CorA CDS	585153	586076	924	reverse	265.61	255.78	217.05	209.47	236.32
Glycerol-3-phosphate ABC transporter, substrate-binding protein UgpB CDS	586196	587485	1290	reverse	136.84	114.24	151.5	166.55	237.09
Glycerol-3-phosphate ABC transporter, substrate-binding protein UgpB CDS	587644	588951	1308	reverse	1807.94	2442.33	1156.46	1229.38	913.3
hypothetical protein CDS	589001	590284	1284	reverse	1049.39	919.32	842.16	806.14	1279.01
Glycerol-3-phosphate ABC transporter, permease protein UgpE (TC 3.A.1.1.3) CDS	590268	591092	825	reverse	915.36	755.79	745.27	722.89	641.5
N-acetyl-D-glucosamine ABC transporter, permease protein 1 CDS	591092	591958	867	reverse	842.42	706.99	738.83	691.5	724.46
Glycerol-3-phosphate ABC transporter, ATP-binding protein UgpC (TC 3.A.1.1.3) CDS	591958	593043	1086	reverse	945.5	863.17	882.91	846.96	930.05
DNA-entry nuclease (Competence-specific nuclease) (EC 3.1.30.-) CDS	593219	594091	873	reverse	302.6	224.1	404.63	319.88	360.81
DNA polymerase III alpha subunit (EC 2.7.7.7) CDS	594100	595050	951	reverse	295.21	211.89	385.44	316.49	439.5
hypothetical protein CDS	595050	595823	774	reverse	252.81	173.09	363.22	316.89	289.35
Tripeptide aminopeptidase (EC 3.4.11.4) CDS	595827	597092	1266	reverse	181.3	138.6	246.13	220.86	242.52
hypothetical protein CDS	597185	598420	1236	reverse	27.12	28.39	23.33	31.39	45.61
flavoprotein subunit related to the succinate dehydrogenases and fumarate reductases CDS	598515	599285	771	reverse	180.84	174.1	159.27	214.55	175.44
Efflux ABC transporter, permease/ATP-binding protein CDS	599492	601072	1581	reverse	59.56	62.8	57.69	70.75	83.02
Proline iminopeptidase (EC 3.4.11.5) CDS	601223	602134	912	forward	371.62	372.29	398.13	438.82	594.67
Translation elongation factor P CDS	602193	602753	561	reverse	527.77	658.67	652.18	894	796.43
Pantothenate kinase (EC 2.7.1.33) CDS	602875	603789	915	reverse	89.12	68.5	74.52	77.88	84.2
Two-component system sensor histidine kinase CDS	603861	605111	1251	reverse	80.41	42.71	69.62	72.91	79
Two-component transcriptional response regulator, LuxR family CDS	605118	605789	672	reverse	92.61	52.68	84.83	92.14	100.3
GTP pyrophosphokinase (EC 2.7.6.5) CDS	605786	606400	615	reverse	82.02	50.48	72.07	71.64	87.49
DNA helicase CDS	606491	608785	2295	reverse	341.41	215.38	433.89	187.81	203.32
putative Zn-dependent protease CDS	608966	609640	675	forward	210.23	106.77	419.28	129.41	145.54
Phosphoglycerate mutase family protein CDS	609658	610308	651	forward	289.64	126.91	511.36	167.06	154.39
Nucleoside diphosphate kinase (EC 2.7.4.6) CDS	610357	610803	447	reverse	2567.7	339.37	5361.51	620.62	118.17
ABC transporter-like sensor and permease protein CDS	610859	612655	1797	reverse	2857.95	388.78	5226.69	702.53	99.85
ABC transporter-like sensor ATP-binding protein CDS	612673	613422	750	reverse	2777.01	452.14	4886.98	781.94	97.94
GTP-binding protein related to HflX CDS	613602	614873	1272	forward	149.72	148.48	169.83	124.25	180.29
Cell wall-associated hydrolase CDS	614984	616144	1161	reverse	4064.18	7559.26	3179.7	7801	6503.54
Guanylate kinase-like protein CDS	616313	616870	558	reverse	67.97	59.27	56.41	68.74	49.84
hypothetical protein CDS	616956	617246	291	forward	172.7	227.93	186.99	278.65	143.63
hypothetical protein CDS	617337	618878	1542	forward	169.8	217.81	143.84	189.63	302.28
FIG00742147: hypothetical protein CDS	618883	619521	639	reverse	163.47	212.54	189.99	238.45	193.04
FIG00744344: hypothetical protein CDS	619596	620093	498	reverse	74.11	141.13	74.71	122.76	126.09
Putative multicopper oxidase CDS	620331	621896	1566	forward	4145.03	3804.43	4604.59	3387.55	3595.06
Cell envelope-associated transcriptional attenuator LytR-CpsA-Psr, subfamily F2 CDS	621947	623155	1209	reverse	178.27	208.66	171.5	208.08	224.25
Oligoendopeptidase F (EC 3.4.24.-) CDS	623324	625111	1788	forward	71.54	71.23	74.52	68.93	112.96
L-lactate permease CDS	625185	626708	1524	reverse	62.9	55.34	75.67	56.75	76.94
L-lactate permease CDS	626805	628340	1536	reverse	141.96	76.57	110.45	79.49	52.56
Zinc ABC transporter, permease protein ZnuB CDS	628451	629242	792	reverse	550.8	343.16	425.94	330.82	240.52
Zinc ABC transporter, ATP-binding protein ZnuC CDS	629242	629898	657	reverse	618.68	442.98	452.06	376.54	301.21
HMP-PP hydrolase (pyridoxal phosphatase) Cof, detected in genetic screen for thiamin metabolic genes (PMID:15292217) CDS	629964	630752	789	reverse	77.38	75.47	62.61	77.89	71.08
PTS system, fructose-specific IIA component (EC 2.7.1.202) / PTS system, fructose-specific IIB component (EC 2.7.1.202) / PTS system, fructose-specific IIC component CDS	630841	632799	1959	reverse	276.33	251.81	174.72	225.32	136.85
1-phosphofructokinase (EC 2.7.1.56) CDS	632824	633738	915	reverse	292	256.08	179.54	222.46	296.88
Transcriptional repressor of the fructose operon, DeoR family CDS	633739	634494	756	reverse	269.84	253.06	178.34	200.64	177.88
Aspartate racemase (EC 5.1.1.13) CDS	634634	635386	753	reverse	533.39	465	432.32	460.86	407.39
UDP-N-acetylmuramoylalanyl-D-glutamate--L- lysine ligase (EC 6.3.2.7) CDS	635407	636957	1551	reverse	538.38	489.31	432.58	476.32	561.97
Two-component system sensor histidine kinase CDS	636992	638155	1164	reverse	101.72	117.69	76.2	113.72	119.29
Two-component transcriptional response regulator, LuxR family CDS	638158	638844	687	reverse	152.6	197.17	115.41	163.38	174.47
Heterodimeric efflux ABC transporter, permease/ATP-binding subunit 2 CDS	638950	640770	1821	reverse	98.19	75.52	73.47	74.13	68.37
Heterodimeric efflux ABC transporter, permease/ATP-binding subunit 1 CDS	640779	642506	1728	reverse	94.65	67.68	67.32	67.94	69.99
Integral membrane protein CDS	642702	643451	750	reverse	468.19	419.44	399.82	480.07	333.41
GTP-binding and nucleic acid-binding protein YchF CDS	643462	644562	1101	reverse	464.72	381.02	389.49	458.54	365.82
hypothetical protein CDS	644589	644849	261	reverse	398.06	328.89	337.23	378.37	346.26
Chromosome (plasmid) partitioning protein ParB CDS	644842	645750	909	reverse	309.29	246.22	268.19	303.67	201.56
Chromosome (plasmid) partitioning protein ParA CDS	645728	646507	780	reverse	311.54	257.01	270.1	298.33	295.1
Chromosome (plasmid) partitioning protein ParB CDS	646520	647362	843	reverse	266.02	252.57	236.32	263.56	198.71
16S rRNA (guanine(527)-N(7))-methyltransferase (EC 2.1.1.170) CDS	647378	648097	720	reverse	238.5	223.77	223.92	250.97	208.3
FIG00743588: hypothetical protein CDS	648275	648805	531	forward	179.47	164.81	160.21	155.95	171.19
Thiamin biosynthesis lipoprotein ApbE CDS	648835	649764	930	reverse	420.2	301.68	474.01	358.91	478.3
Protein tyrosine/serine phosphatase CDS	649781	650563	783	reverse	517.24	401.01	606.02	443.64	554.44
Outer surface protein of unknown function, cellobiose operon CDS	650663	651706	1044	reverse	628.25	588.71	683.06	594.03	330.81
flavoprotein subunit related to the succinate dehydrogenases and fumarate reductases CDS	651820	652368	549	reverse	920.09	901.32	799.19	814.32	653.12
flavoprotein subunit related to the succinate dehydrogenases and fumarate reductases CDS	652381	652917	537	reverse	923.95	949.61	805.62	795.22	884.61
Transcriptional regulator, TetR family CDS	653017	653619	603	reverse	184.15	192.16	194.86	171.35	194.52
FIG00742308: hypothetical protein CDS	653688	653897	210	reverse	161.16	167.68	168.46	146.96	157.82
Dipeptidase (EC 3.4.-.-) CDS	653979	655391	1413	forward	344.64	323.89	371.36	324.35	358.81
ABC transporter, ATP-binding protein CDS	655432	656106	675	reverse	97.57	72.91	86.51	82.82	70.5
ABC transporter, permease protein CDS	656110	657168	1059	reverse	78.73	57.85	66.5	62.23	57.37
Transcriptional regulator, AcrR family CDS	657171	657695	525	reverse	81.3	72.85	73.31	70.91	52.41
FAD/FMN-containing dehydrogenase CDS	657810	659216	1407	reverse	77.54	69.59	60.39	28.38	33.19
Alpha-ribazole-5'-phosphate phosphatase (EC 3.1.3.73) CDS	659328	659927	600	reverse	181.22	129.57	186.84	130.84	183.31
hypothetical protein CDS	660004	660756	753	forward	331.42	265.04	349.76	290.33	386.15
UPF0246 protein YaaA CDS	660743	661504	762	reverse	202.26	155.5	228.37	168.87	222.34
FIG00744604: hypothetical protein CDS	661607	662269	663	forward	237.77	219.58	291.39	254.39	219.85
Lysyl aminopeptidase (EC 3.4.11.15) CDS	662300	664837	2538	reverse	470.13	463.84	372.62	440.18	410.35
ErfK/YbiS/YcfS/YnhG family protein, putative CDS	664964	666178	1215	forward	129.53	144.98	115.81	118.83	106.72
Transcriptional regulator, LysR family CDS	666338	667246	909	forward	161.25	203.11	257.45	898.4	426.18
3-dehydroquinate dehydratase I (EC 4.2.1.10) CDS	667264	668022	759	reverse	99.23	77.62	96.34	100.97	62.27
Inner membrane transport protein YdiM CDS	668031	669218	1188	reverse	23.85	13.95	19.17	27.3	18.34
Shikimate/quinate 5-dehydrogenase I beta (EC 1.1.1.282) CDS	669258	670181	924	reverse	20	10.67	15.35	15.1	13.36
Transcriptional regulator, LysR family CDS	670332	671252	921	forward	62.82	65.27	43.03	38.95	40.56
redox proteins related to the succinate dehydrogenases and fumarate reductases CDS	671299	673008	1710	reverse	33.33	22.74	22.16	21.78	30.43
Fructokinase (EC 2.7.1.4) CDS	673289	674164	876	forward	598.04	450.14	385.06	352.06	345.19
Major facilitator:Oxalate:Formate Antiporter CDS	674211	675422	1212	reverse	262.44	309.27	505.25	1440.96	2982.18
PTS system, IIA component CDS	675636	676118	483	reverse	189.08	145.76	175.46	112.12	132.46
FIG00743507: hypothetical protein CDS	676129	676620	492	reverse	135.39	84.82	106.39	56.68	59.4
hypothetical protein CDS	676673	677395	723	reverse	202.25	133.93	162.86	78.78	79.66
PTS system, maltose-specific IIC component / PTS system, maltose-specific IIB component (EC 2.7.1.208) CDS	677518	679356	1839	reverse	138.17	68.09	93.19	29.97	27.11
Maltose-6'-phosphate glucosidase (EC 3.2.1.122) CDS	679466	680809	1344	reverse	325.08	157.97	225.02	69.33	61.83
contains alpha/beta hydrolase fold domain CDS	681049	681807	759	reverse	31.5	25.58	22.86	19.17	23.15
hypothetical protein CDS	681823	683043	1221	reverse	23.05	16.87	14.88	12.28	14.72
Sugar kinase and transcription regulator (EC 2.7.1.-) CDS	683299	684210	912	reverse	143.61	91.26	70.79	45.08	39.55
Permease of the major facilitator superfamily CDS	684236	685435	1200	reverse	136.36	99.17	67.03	44.04	45.09
lipase CDS	685638	686522	885	forward	126.9	78.25	72.49	73.55	63.85
Transcriptional regulator, AraC family CDS	686558	687415	858	forward	163.07	128.72	101.47	106.45	113.81
6-phospho-beta-glucosidase (EC 3.2.1.86) CDS	687928	689415	1488	reverse	2123.25	2633.96	1408.58	638.62	406.48
PTS system, beta-glucoside-specific IIB component / PTS system, beta-glucoside-specific IIC component / PTS system, beta-glucoside-specific IIA component CDS	689426	691396	1971	reverse	1142.65	1395.11	685.97	298.34	202.64
Beta-glucoside bgl operon antiterminator, BglG family CDS	691592	692425	834	reverse	466.93	349.17	458.55	351.19	245.21
N-acetylglucosamine-6-phosphate deacetylase (EC 3.5.1.25) CDS	692425	693585	1161	reverse	374.84	271.01	353.48	280.17	241.52
hypothetical protein CDS	693730	696708	2979	forward	114.12	120.91	93.74	111.35	118.04
Integral membrane protein CDS	696759	697511	753	reverse	71.91	69.46	50.89	67.74	61.36
YibE/F family protein CDS	697513	698613	1101	reverse	74.8	80.1	59.98	74.32	81.04
hypothetical protein CDS	698688	699407	720	reverse	1093.62	967.45	897.25	1109.21	783.96
D-alanine--D-alanine ligase (EC 6.3.2.4) CDS	699419	700504	1086	reverse	1033.69	931.74	838.26	1040.34	890.02
hypothetical protein CDS	700710	702209	1500	forward	332.12	259.4	344.71	268.16	280.66
hypothetical protein CDS	702287	703120	834	reverse	363.48	532.81	526.8	498.65	547.65
Transcriptional regulator, TetR family CDS	703131	703817	687	reverse	518.83	897.13	804.85	810.62	874.08
Ribose-phosphate pyrophosphokinase (EC 2.7.6.1) CDS	703956	704942	987	reverse	450.66	553.19	535.98	585.12	263.15
Integral membrane protein CDS	705083	705457	375	forward	81.73	92.83	80.15	109.3	100.22
Hydrolase, alpha/beta fold family CDS	705483	706139	657	reverse	254.62	240.46	232.94	301.74	241.1
Glycosyltransferase CDS	706158	706970	813	reverse	206.42	198	186.77	230.55	155.41
Extracellular protein CDS	707136	708095	960	forward	400.36	509.54	360.69	435.51	533.53
Uncharacterized membrane protein YceF CDS	708150	708914	765	reverse	89.99	86.73	78.01	91.9	120.59
Ribonuclease HI (EC 3.1.26.4) CDS	708936	709700	765	reverse	85.36	86.89	74.8	79.63	96.19
hypothetical protein CDS	709775	710698	924	forward	93.75	86.15	100.48	95.49	109.67
Cardiolipin synthase (EC 2.7.8.-), ClsA CDS	710777	711556	780	forward	106.44	93.55	114.21	99.04	170.55
Cardiolipin synthase (EC 2.7.8.-), ClsA CDS	711553	712389	837	forward	96.21	79.41	108.25	93.36	105.46
hypothetical protein CDS	712490	712597	108	reverse	18.65	14.6	17.43	11.83	28.95
FIG00748358: hypothetical protein CDS	712891	713070	180	reverse	30.14	22.62	24.24	22.66	36.02
UDP-N-acetylglucosamine 2-epimerase (EC 5.1.3.14) CDS	713139	714281	1143	forward	534.43	583.18	613.35	656.8	548.66
Transcriptional regulator, MarR family / Acetyltransferase (GNAT) CDS	714413	714853	441	forward	27.29	20.5	23.19	18.33	23.81
acetyltransferase (putative) CDS	714856	715290	435	forward	43.53	42.15	34.86	31.07	53.49
Teichoic acid glycosylation protein CDS	715325	715507	183	reverse	794.94	886.58	763.27	757.7	780.15
Teichoic acid glycosylation protein CDS	715539	715829	291	reverse	626.27	693.91	625.56	679.57	600.76
Flavodoxin CDS	715822	716268	447	reverse	675.77	770.89	648.33	725.83	530.26
Methionine aminopeptidase (EC 3.4.11.18) CDS	716478	717305	828	forward	947.4	805.59	1050.01	1007.15	592.91
Inner membrane protein YihY, formerly thought to be RNase BN CDS	717298	718158	861	forward	878.15	713.37	983.85	891.06	438.62
UTP--glucose-1-phosphate uridylyltransferase (EC 2.7.7.9) CDS	718226	719128	903	forward	2287.75	2563.52	2625.91	2452.55	1148.85
FIG00744066: hypothetical protein CDS	719164	719448	285	reverse	124.69	88.04	126.42	134.41	77.83
Hydrolase, alpha/beta fold family CDS	719617	720573	957	forward	486.91	638.09	554.8	600.04	573.62
3-ketoacyl-CoA thiolase (EC 2.3.1.16) @ Acetyl-CoA acetyltransferase (EC 2.3.1.9) CDS	720615	721760	1146	forward	145.83	136.56	147.87	153.82	168.17
Hydroxymethylglutaryl-CoA reductase (EC 1.1.1.34) CDS	721803	722990	1188	forward	174.98	118.28	147.47	135.56	131.87
Hydroxymethylglutaryl-CoA synthase (EC 2.3.3.10) CDS	722993	724150	1158	forward	208.27	148.03	173.07	159.53	121.7
RNA methyltransferase, TrmA family CDS	724566	725942	1377	reverse	253.46	197.12	261.29	201.14	197.06
Regulatory protein RecX CDS	726083	726898	816	forward	92.53	73.73	72.33	73.05	67.27
FIG00743463: hypothetical protein CDS	726909	727385	477	forward	127.94	117.49	110.82	102.1	133.78
hypothetical protein CDS	727387	727848	462	reverse	262.26	251.42	231.61	226.62	289.22
Hemolysins and related proteins containing CBS domains CDS	727968	728831	864	forward	412.85	297.3	334.16	264.63	189.73
Peptide chain release factor 3 CDS	728831	730402	1572	forward	575.24	392.31	496.04	378.57	396.71
hypothetical protein CDS	730543	731076	534	forward	21.73	17.54	19.61	18.73	14.91
Galactokinase (EC 2.7.1.6) CDS	731231	732397	1167	forward	761.77	239.51	956.4	125.89	73.44
UDP-glucose 4-epimerase (EC 5.1.3.2) CDS	732417	733412	996	forward	707.56	212.99	888.59	123.2	60.4
Galactose-1-phosphate uridylyltransferase (EC 2.7.7.10) CDS	733409	734869	1461	forward	661.43	200.83	861.11	133.91	72.76
Aldose 1-epimerase (EC 5.1.3.3) CDS	734899	735909	1011	forward	647.83	229	916.87	169.94	130.86
hypothetical protein CDS	735971	736249	279	reverse	465.58	532.5	585.2	496.9	481.75
ATP-dependent Clp protease, ATP-binding subunit ClpE CDS	736348	738531	2184	reverse	316.11	165.69	150.79	154.44	211
FIG00742907: hypothetical protein CDS	738694	738876	183	forward	111.55	88.1	95.54	62.17	153.22
Phosphotransferase system, phosphocarrier protein HPr CDS	738979	739245	267	forward	2504.83	2542.04	1446.52	1244.6	994.84
Phosphoenolpyruvate-protein phosphotransferase of PTS system (EC 2.7.3.9) CDS	739245	740981	1737	forward	3111.27	3034.67	1822.81	1498.88	1380.57
Regulatory protein Spx CDS	741196	741594	399	forward	1195.91	1168.2	1235.33	1221.69	686.01
Negative regulator of genetic competence MecA CDS	741675	742355	681	forward	703.85	544.99	640.84	562.81	390.19
Competence protein CoiA CDS	742414	743277	864	forward	53.84	28.3	33.87	32.65	29.94
hypothetical protein CDS	743288	743920	633	reverse	217	210.5	260.26	249.56	293.39
Adenylate cyclase (EC 4.6.1.1) CDS	743994	744614	621	reverse	180.11	184.58	195.32	199.62	209.55
GTP pyrophosphokinase (EC 2.7.6.5) CDS	744726	745352	627	forward	103.03	100.57	97.36	99.66	132.69
NAD kinase (EC 2.7.1.23) CDS	745352	746140	789	forward	127.08	128.37	115.08	121.99	159.72
Similar to ribosomal large subunit pseudouridine synthase D, Bacillus subtilis YjbO type CDS	746141	747034	894	forward	114.56	104.87	99.22	96.03	153.18
hypothetical protein CDS	747137	747559	423	forward	69.28	65.99	152.95	125.47	128.22
hypothetical protein CDS	747936	748127	192	reverse	140.6	133.87	126.86	182.62	207.24
Undecaprenyl-diphosphatase (EC 3.6.1.27) CDS	748141	748971	831	reverse	355.65	343.6	294.88	406.28	448.44
6-phosphogluconolactonase (EC 3.1.1.31) CDS	748982	750004	1023	reverse	370.34	347.08	283.29	378.76	553.08
Cation-transporting ATPase, E1-E2 family CDS	750110	752854	2745	forward	270.78	223.65	218.53	278.63	337.87
UPF0118 membrane protein YubA CDS	752934	754139	1206	forward	156.31	140.39	138.78	139.89	118.98
tRNA (cytidine(34)-2'-O)-methyltransferase (EC 2.1.1.207) CDS	754132	754689	558	forward	252.57	227.99	214	229.87	178.41
hypothetical protein CDS	754691	755086	396	forward	317.84	289.46	260.15	282.08	451.61
DNA translocase FtsK CDS	755106	757490	2385	forward	184.08	156.92	161.06	163.41	148.31
hypothetical protein CDS	757480	758691	1212	forward	208.45	150.43	168.65	157.24	160.62
FIG009210: peptidase, M16 family CDS	758688	759923	1236	forward	273.56	223.61	223.59	225.92	213.65
3-oxoacyl-[acyl-carrier protein] reductase paralog (EC 1.1.1.100) in cluster with unspecified monosaccharide transporter CDS	759934	760662	729	forward	351.72	286.36	296.48	315.89	349.74
Transcriptional regulator CDS	760715	761782	1068	forward	702.14	637.3	589.67	572.38	691.68
CDP-diacylglycerol--glycerol-3-phosphate 3-phosphatidyltransferase (EC 2.7.8.5) CDS	761790	762353	564	forward	563.4	521.87	475.19	495.71	534.74
RecA protein CDS	762533	763615	1083	forward	880.08	722.07	747.72	789.77	922.02
Ribonuclease Y CDS	763739	765370	1632	forward	378.23	406.31	494.6	483.56	448.57
Undecaprenyl-phosphate alpha-N-acetylglucosaminyl 1-phosphate transferase (EC 2.7.8.33) CDS	765476	766645	1170	forward	173.74	197.37	181.63	184.33	156.57
FIG000605: protein co-occurring with transport systems (COG1739) CDS	766685	767347	663	reverse	51.41	56.52	46.16	46.73	50.53
ComF operon protein A, DNA transporter ATPase CDS	767393	768673	1281	forward	10.15	8.75	9.07	8.27	8.84
ComF operon protein C CDS	768670	769347	678	forward	92.86	125.95	87.46	99.37	193.63
Ribosome hibernation promoting factor Hpf CDS	769427	769972	546	forward	2896.71	3421.03	1736.64	1233.72	1089.43
Protein translocase subunit SecA CDS	770111	772513	2403	forward	820.47	729.46	641.24	656.18	549.47
Peptide chain release factor 2 CDS	772689	773687	999	forward	317.08	229.3	277.42	252.14	245.79
hypothetical protein CDS	773700	774005	306	forward	264.12	179.84	201.45	192.16	112.71
HPr kinase/phosphorylase CDS	774017	774961	945	forward	389.8	265.44	318.88	301.18	248.76
Prolipoprotein diacylglyceryl transferase CDS	774977	775810	834	forward	383.51	241.7	263.99	246.9	310.05
Glycerol-3-phosphate dehydrogenase [NAD(P)+] (EC 1.1.1.94) CDS	775813	776835	1023	forward	320.88	200.86	238.89	217.98	166.84
Thioredoxin reductase (EC 1.8.1.9) CDS	776904	777830	927	forward	382.97	224.91	315.42	269.31	241.38
Phosphoglucomutase (EC 5.4.2.2) CDS	777966	779690	1725	forward	951.33	1064	1075.19	1173.06	649.06
Excinuclease ABC subunit B CDS	779789	781834	2046	forward	101.27	66.11	103.64	77.85	118.63
Excinuclease ABC subunit A CDS	781821	784661	2841	forward	132.87	83.82	134.31	105.72	151.41
RNase adapter protein RapZ CDS	784759	785634	876	forward	181.61	186.12	131.64	156.69	150.35
FIG002813: LPPG:FO 2-phospho-L-lactate transferase like, CofD-like CDS	785644	786681	1038	forward	228.67	234.97	176.45	193.95	203.24
Sporulation transcription regulator WhiA CDS	786674	787612	939	forward	110.42	133	73.4	100.43	116.19
hypothetical protein CDS	787752	788966	1215	forward	114.78	90.99	124.84	86.9	69.75
D-lactate dehydrogenase (EC 1.1.1.28) CDS	789033	790025	993	forward	499.41	475.7	444.26	404.14	301.2
ATP-dependent Clp protease proteolytic subunit (EC 3.4.21.92) CDS	790087	790668	582	reverse	455.79	553.98	351.35	418.1	628.98
Peroxide stress regulator PerR, FUR family CDS	790763	791215	453	reverse	259.65	220.72	211.46	176.83	327.07
Amino acid-proton symporter YbeC CDS	791394	792989	1596	forward	300.95	186.35	238.34	196.2	193.51
Central glycolytic genes regulator CDS	793389	794432	1044	forward	2142.97	2108.63	3469.69	2045.46	1662.41
NAD-dependent glyceraldehyde-3-phosphate dehydrogenase (EC 1.2.1.12) CDS	794478	795494	1017	forward	14690	21013.2	19862.4	19548.7	20728.5
Phosphoglycerate kinase (EC 2.7.2.3) CDS	795600	796811	1212	forward	4239.51	5752.7	5204.7	5618.89	5183.32
Triosephosphate isomerase (EC 5.3.1.1) CDS	796826	797581	756	forward	4505.29	6224.56	5540.58	5987.52	5334.82
Enolase (EC 4.2.1.11) CDS	797641	798939	1299	forward	10388.6	12098.7	10485.9	12421.5	11400.5
Protein translocase membrane subunit SecG CDS	799083	799316	234	forward	1191.49	1448.46	1099.18	1341.47	1404.62
3'-to-5' exoribonuclease RNase R CDS	799377	801698	2322	forward	646.08	490.84	615.38	524.29	502.34
tmRNA-binding protein SmpB CDS	801708	802163	456	forward	604.47	465.84	527.99	440.08	592.18
FIG00742364: hypothetical protein CDS	802167	802682	516	reverse	298.64	258.82	287.13	233.81	296.2
Uracil-DNA glycosylase, family 1 (EC 3.2.2.27) CDS	802775	803464	690	forward	189.23	174.52	138.63	146.36	229.85
Phosphate acetyltransferase (EC 2.3.1.8) CDS	803477	804454	978	forward	250.58	231.21	181.75	217.13	207.02
tRNA threonylcarbamoyladenosine biosynthesis protein TsaE CDS	804454	804930	477	forward	302.5	271	220.43	253.19	233.34
hypothetical protein CDS	804976	806190	1215	reverse	43.99	30.12	29.12	25.95	26.65
hypothetical protein CDS	806310	806984	675	forward	26.94	17.78	15.36	15.47	12.97
dNTP triphosphohydrolase, broad substrate specificity CDS	807048	808421	1374	reverse	88.38	114.76	93.14	104.94	120.27
hypothetical protein CDS	808537	808944	408	forward	233.51	259.95	190.13	179.41	348.95
DNA-directed RNA polymerase delta subunit (EC 2.7.7.6) CDS	808992	809540	549	forward	668.91	739.56	629.08	629.78	545.88
CTP synthase (EC 6.3.4.2) CDS	809683	811302	1620	forward	164.48	169.06	114.81	134.81	165.96
UDP-N-acetylglucosamine 1-carboxyvinyltransferase (EC 2.5.1.7) CDS	811423	812688	1266	forward	466.64	484.04	406.46	549.26	504.92
hypothetical protein CDS	812786	812914	129	forward	53.72	43.43	45.46	49.33	102.3
hypothetical protein CDS	813033	814349	1317	reverse	26.55	25.06	23.61	21.59	23.12
hypothetical protein CDS	814346	814654	309	reverse	17.56	17.14	14.3	13.36	7.56
FIG00749881: hypothetical protein CDS	814661	814912	252	reverse	19.83	20.83	15.15	15.8	18.02
Manganese ABC transporter, ATP-binding protein SitB CDS	815009	815710	702	forward	46.91	42.05	35.01	35.49	39.24
ABC-2 transporter, permease protein, putative CDS	815711	816511	801	forward	45.37	30.09	31.5	25.31	49.06
hypothetical protein CDS	816517	817137	621	forward	30.28	26.27	23.15	20.26	19.08
Dipeptidase CDS	817254	818678	1425	reverse	143.44	177.1	128.32	149.6	181.04
Xanthine permease CDS	818786	820069	1284	reverse	48.74	45.5	35.65	32.67	37.24
Xanthine phosphoribosyltransferase (EC 2.4.2.22) CDS	820069	820647	579	reverse	44.67	42.16	29.44	33.48	43.03
GMP synthase [glutamine-hydrolyzing], amidotransferase subunit (EC 6.3.5.2) / GMP synthase [glutamine-hydrolyzing], ATP pyrophosphatase subunit (EC 6.3.5.2) CDS	820995	822545	1551	forward	314.49	263.22	236.37	290.84	431.79
Galactose-1-phosphate uridylyltransferase (EC 2.7.7.10) CDS	822662	823417	756	forward	57.31	69.12	42.9	60.55	97.6
D-alanyl-D-alanine carboxypeptidase (EC 3.4.16.4) CDS	823477	824085	609	forward	585.32	712.15	595.49	593.68	577.48
hypothetical protein CDS	824105	824347	243	forward	423.46	469.3	466.94	461.91	350.51
FIG00747626: hypothetical protein CDS	824401	824970	570	reverse	32.94	27.21	23.02	24.57	42.03
Uncharacterized MFS-type transporter CDS	824970	826445	1476	reverse	32.68	24.45	23.97	27.68	34.23
Transcriptional regulator, MerR family CDS	826633	827064	432	forward	103.77	66.09	73.11	72.24	66.96
Inosine-uridine preferring nucleoside hydrolase (EC 3.2.2.1) CDS	827115	828065	951	reverse	167.8	207.65	182.53	200.58	227.82
hypothetical protein CDS	828213	828341	129	reverse	339.4	415.1	424.99	200.19	140.83
FIG00742274: hypothetical protein CDS	828511	828654	144	forward	697.24	762.68	629.8	263.12	156.33
hypothetical protein CDS	828775	828912	138	forward	449.23	482.01	495.11	200.85	83.47
Endonuclease/exonuclease/phosphatase family protein CDS	829091	830200	1110	reverse	23.86	20.99	24.52	24.13	32.79
ABC transporter, ATP-binding protein CDS	830348	831253	906	forward	258.37	172.01	373.94	233.76	213.78
hypothetical protein CDS	831250	832485	1236	forward	267.88	188.57	385.9	224.29	206.09
MutT/Nudix family protein CDS	832562	833011	450	forward	64.58	62.66	73.1	63.4	61.58
FIG00750385: hypothetical protein CDS	833004	833498	495	forward	72.71	66.62	67.28	79.92	49.27
LSU ribosomal protein L31p @ LSU ribosomal protein L31p, zinc-independent CDS	833599	833856	258	forward	2789.5	3041.89	3485.77	3246.43	1461.6
UDP-N-acetylmuramoyl-tripeptide--D-alanyl-D- alanine ligase (EC 6.3.2.10) CDS	833954	835321	1368	forward	375.55	316.86	385.91	343.25	300.41
DEAD-box ATP-dependent RNA helicase DeaD (= CshA) (EC 3.6.4.13) CDS	835332	836786	1455	forward	432.81	335.43	422.8	388.57	342.25
Alanine racemase (EC 5.1.1.1) CDS	837207	838334	1128	forward	240.26	335.72	230.08	338.82	368.7
CBS domain protein CDS	838381	839067	687	reverse	418.03	452.14	445.5	412.46	332.32
Peptidyl-tRNA hydrolase (EC 3.1.1.29) CDS	839237	839794	558	forward	148.07	148.06	166.88	134.84	277.91
Transcription-repair coupling factor CDS	839797	843282	3486	forward	92.1	66.19	77.72	67.48	95.8
Ribosome-associated heat shock protein implicated in the recycling of the 50S subunit (S4 paralog) CDS	843294	843536	243	forward	157.07	94.73	120.44	118.51	192.18
Cell division protein DivIC (FtsB), stabilizes FtsL against RasP cleavage CDS	843603	843974	372	forward	599.66	503.02	546.17	499.82	458.89
RNA binding protein, contains ribosomal protein S1 domain CDS	843971	844321	351	forward	575.62	463.64	566.8	528.12	343.74
tRNA(Ile)-lysidine synthetase (EC 6.3.4.19) CDS	844341	845579	1239	forward	195.7	112.67	166.16	136.92	101.28
Cell division protein FtsH CDS	845663	847789	2127	forward	1711.81	1370.24	1597.97	1568.16	935.1
33 kDa chaperonin HslO CDS	847830	848711	882	forward	187.38	132.68	142.01	139.57	107.24
tRNA-dihydrouridine synthase DusB CDS	848799	849827	1029	forward	207.96	179.79	161.69	174.99	262.58
Lysyl-tRNA synthetase (class II) (EC 6.1.1.6) CDS	849849	851372	1524	forward	505.6	465.59	373.98	460.72	497.55
hypothetical protein CDS	851399	852100	702	reverse	30.84	19.48	22.19	24.89	17.67
transcriptional regulator CDS	852184	853047	864	reverse	33.48	23.84	23.39	24.69	33.75
FIG00745978: hypothetical protein CDS	853173	853589	417	forward	42.13	24.5	29.5	34.59	22.41
FIG00742774: hypothetical protein CDS	853650	854465	816	forward	27.35	17.74	18.72	20.27	16.78
hypothetical protein CDS	854465	855064	600	forward	28.29	17.89	15.91	17.12	11.63
ABC transporter, ATP-binding protein CDS	855077	855676	600	forward	46.24	33.03	27.78	31.49	23.31
FIG00747833: hypothetical protein CDS	855669	856163	495	forward	46.72	36.57	32.07	35.94	31.32
hypothetical protein CDS	856441	857262	822	forward	38.43	45.47	30.89	27.05	26.83
hypothetical protein CDS	857365	857943	579	forward	33.96	32.81	25.58	21.86	19.72
ABC transporter, ATP-binding protein CDS	857956	858552	597	forward	39.77	44.63	29.51	21.98	26.85
FIG00745190: hypothetical protein CDS	858545	859033	489	forward	38.12	49.82	41.83	28.04	21.13
putative membrane protein CDS	859579	860469	891	forward	150.46	119.03	115.96	125.98	117.2
ATP-dependent Clp protease, ATP-binding subunit ClpC CDS	860567	863050	2484	forward	212.64	167.07	169.34	178.47	265.29
DNA-directed RNA polymerase beta subunit (EC 2.7.7.6) CDS	863278	866907	3630	forward	475.36	516.77	253.51	471.24	614.38
DNA-directed RNA polymerase beta' subunit (EC 2.7.7.6) CDS	866919	870587	3669	forward	702.11	648.3	411.48	736.91	727.59
Late competence protein ComC, processing protease CDS	870662	871345	684	reverse	11.47	7.98	5.42	9.05	10.25
SSU ribosomal protein S12p (S23e) CDS	871529	871936	408	forward	3383.59	2894.41	2916.41	2637.49	4158.71
SSU ribosomal protein S7p (S5e) CDS	871951	872421	471	forward	3126.27	2480.42	2891.85	2618.49	1853.63
Translation elongation factor G CDS	872458	874548	2091	forward	2815.34	2129.41	2460.3	2382.02	1951.17
Arginine/ornithine antiporter ArcD CDS	874694	876220	1527	forward	110.84	71.28	54.14	26.36	24.61
SSU ribosomal protein S10p (S20e) CDS	876277	876807	531	forward	3266.62	2630.12	2223.6	2684.11	3731.94
LSU ribosomal protein L3p (L3e) CDS	876835	877464	630	forward	3913.48	2992.32	2703.31	3157.87	3228.61
LSU ribosomal protein L4p (L1e) CDS	877479	878096	618	forward	2413.46	1807.93	1732.57	2234.4	1195.23
LSU ribosomal protein L23p (L23Ae) CDS	878096	878392	297	forward	3380.94	2506.46	2178	2620.83	2527.93
LSU ribosomal protein L2p (L8e) CDS	878408	879244	837	forward	3241.02	2311.84	2219.71	2669.28	2976.6
SSU ribosomal protein S19p (S15e) CDS	879266	879541	276	forward	3268.37	2287.99	2039.54	2557.16	2346.69
LSU ribosomal protein L22p (L17e) CDS	879565	879918	354	forward	3215.55	2202.74	2106.15	2649.24	2336.3
SSU ribosomal protein S3p (S3e) CDS	879932	880606	675	forward	2978.57	1959.6	1958.51	2510.8	1499.81
LSU ribosomal protein L16p (L10e) CDS	880606	881046	441	forward	3365.13	2176.06	2218.84	2735.77	2616.82
LSU ribosomal protein L29p (L35e) CDS	881036	881233	198	forward	4729.69	3042.98	2979.23	3679.44	4046.87
SSU ribosomal protein S17p (S11e) CDS	881256	881522	267	forward	4302.25	2662.46	2776.59	3455.24	4678.03
LSU ribosomal protein L14p (L23e) CDS	881555	881923	369	forward	3158.87	1847.78	2021.79	2591.16	2331.14
LSU ribosomal protein L24p (L26e) CDS	881945	882259	315	forward	3744.22	2440.27	2320.33	2759.45	4022.54
LSU ribosomal protein L5p (L11e) CDS	882274	882816	543	forward	2999.33	1878.44	2023.92	2677.06	1642.45
SSU ribosomal protein S14p (S29e) @ SSU ribosomal protein S14p (S29e), zinc-dependent CDS	882831	883016	186	forward	4259.78	2680.86	2583.26	3100.8	3526.95
SSU ribosomal protein S8p (S15Ae) CDS	883040	883438	399	forward	3804.71	2557.79	2545.1	3215.58	2421.96
LSU ribosomal protein L6p (L9e) CDS	883463	883993	531	forward	3508.36	2397.67	2424.6	2890.77	2569.77
LSU ribosomal protein L18p (L5e) CDS	884016	884375	360	forward	3510.24	2480.06	2622.85	3073.32	2984.92
SSU ribosomal protein S5p (S2e) CDS	884393	884908	516	forward	3794.41	2675.01	2755.46	3350.62	3406.85
LSU ribosomal protein L30p (L7e) CDS	884919	885104	186	forward	4652.87	3326.87	3286.85	3688.01	5783.99
LSU ribosomal protein L15p (L27Ae) CDS	885127	885567	441	forward	3449.97	2504.04	2593.65	3181.85	1962.86
Protein translocase subunit SecY CDS	885567	886859	1293	forward	3591.11	2653.7	2711	3138.23	2581.78
Adenylate kinase (EC 2.7.4.3) CDS	886873	887526	654	forward	3621.72	2663.04	2944.47	3204.85	2861.28
Translation initiation factor 1 CDS	887598	887819	222	forward	4513.71	3409.96	3136.2	3579.07	3290.2
LSU ribosomal protein L36p @ LSU ribosomal protein L36p, zinc-dependent CDS	887834	887950	117	forward	5096.08	4014.64	4010.2	4418.09	4824.96
SSU ribosomal protein S13p (S18e) CDS	887977	888327	351	forward	4263.87	3297.25	3479.07	4009.19	3057.43
SSU ribosomal protein S11p (S14e) CDS	888357	888746	390	forward	4089.42	3102.35	3480.78	3832.44	3798.59
DNA-directed RNA polymerase alpha subunit (EC 2.7.7.6) CDS	888792	889733	942	forward	3434.7	2639.39	2811.5	3219.77	3220.3
LSU ribosomal protein L17p CDS	889761	890144	384	forward	3673.47	2838.1	3095.63	3815.47	1905.4
ATPase component of general energizing module of ECF transporters CDS	890313	891164	852	forward	171.88	108.02	146.81	125.05	153.66
ATPase component of general energizing module of ECF transporters CDS	891140	892003	864	forward	126.99	64.16	102.66	86.06	73.63
Transmembrane component of general energizing module of ECF transporters CDS	891996	892793	798	forward	124.81	69.46	107.22	86.46	78.81
tRNA pseudouridine(38-40) synthase (EC 5.4.99.12) CDS	892793	893581	789	forward	139.51	78.37	118.44	99.94	128.72
LSU ribosomal protein L13p (L13Ae) CDS	893684	894121	438	forward	7311.53	6824.51	7676.57	6607.4	4301.4
SSU ribosomal protein S9p (S16e) CDS	894138	894533	396	forward	6921.09	6273.79	6814.62	5714.68	3709.12
Nucleoside deoxyribosyltransferase (EC 2.4.2.6) CDS	894929	895405	477	reverse	656.02	914.46	877.96	1315.6	1551.85
Protein tyrosine/serine phosphatase CDS	895515	896315	801	reverse	102.44	126.91	65.18	105.28	112.25
Universal stress protein family CDS	896448	896930	483	forward	803.19	875.66	613.73	465.44	990.05
ABC transporter, substrate-binding protein (cluster 12, methionine/phosphonates) CDS	897302	898231	930	forward	1726.73	1378.03	1263.21	1027.42	797.33
ABC transporter, ATP-binding protein (cluster 12, methionine/phosphonates) CDS	898264	899037	774	forward	1973.91	1544.19	1518.55	1154.27	947.7
ABC transporter, permease protein (cluster 12, methionine/phosphonates) CDS	899030	899830	801	forward	1827.43	1375.01	1374.33	1029.38	1089.72
ABC transporter, permease protein (cluster 12, methionine/phosphonates) CDS	899830	900642	813	forward	1745.28	1321.37	1338.08	1013.31	1082.46
hypothetical protein CDS	900724	901209	486	forward	436.89	481.94	484.51	462.57	519.4
hypothetical protein CDS	901262	902638	1377	forward	275.99	251.78	267.57	256.6	325.79
Asparagine synthetase [glutamine-hydrolyzing] (EC 6.3.5.4) CDS	902743	904692	1950	forward	781.73	748.06	726.65	739.18	642.01
Ribonucleotide reductase of class III (anaerobic), large subunit (EC 1.17.4.2) CDS	904911	907121	2211	forward	543.96	392.63	946.93	1339.03	1586.48
Ribonucleotide reductase of class III (anaerobic), activating protein (EC 1.97.1.4) CDS	907111	907827	717	forward	543.42	317.97	1046.4	1322.46	2538.22
PaaD-like protein (DUF59) involved in Fe-S cluster assembly CDS	907836	908405	570	forward	389.52	260.56	812	1105.08	1181.79
Glycerol-3-phosphate ABC transporter, substrate-binding protein UgpB CDS	908577	909869	1293	forward	88.62	84.25	58.52	70.35	85.47
Uncharacterized MFS-type transporter CDS	909960	911174	1215	forward	120.06	137.91	111.26	130.08	116.37
endopeptidase O CDS	911277	913220	1944	forward	285.04	262.19	205.76	210.45	172.82
Kup system potassium uptake protein CDS	913264	915306	2043	reverse	141.23	157.93	112.76	128.43	149.44
hypothetical protein CDS	915410	915814	405	reverse	568.17	770.75	505.78	577.83	757.84
FIG00745048: hypothetical protein CDS	915904	916791	888	reverse	360.49	429.98	394.97	383.63	466.42
hypothetical protein CDS	917039	919192	2154	forward	390.63	443.05	406.8	404.67	488.87
Na(+)/H(+) antiporter CDS	919272	921059	1788	forward	103.17	102.25	83.37	86.78	92.09
Cell wall-associated hydrolase CDS	921129	921731	603	reverse	106.91	364.81	86.17	284.14	367.91
hypothetical protein CDS	921939	922307	369	forward	85.6	68.63	72.07	59.93	99.45
Bis-ABC ATPase SPy1206 CDS	922366	923907	1542	forward	137.66	97.43	119.64	117.54	125.07
hypothetical protein CDS	923919	924686	768	forward	126.92	89.92	116.56	120.01	94.15
Integral membrane protein CDS	924688	925146	459	forward	84.03	59.95	80.22	89.29	42.38
ABC transporter, ATP-binding protein CDS	925253	925954	702	forward	99.41	70.21	105.61	90.2	83.07
ABC transporter, FliJ domain and fused permease subunit CDS	925972	928515	2544	forward	107.27	82.66	109.71	84.46	99.37
Trehalose-6-phosphate hydrolase (EC 3.2.1.93) CDS	928711	930366	1656	reverse	84.07	53.24	121.78	74.55	72.1
Trehalose operon transcriptional repressor CDS	930377	931090	714	reverse	47.81	24.13	69.3	33.93	23.6
PTS system, trehalose-specific IIA component (EC 2.7.1.201) / PTS system, trehalose-specific IIB component (EC 2.7.1.201) / PTS system, trehalose-specific IIC component CDS	931266	933176	1911	forward	47.37	29.39	62.2	30.82	16
Phosphoglycerate mutase (EC 5.4.2.11) CDS	933306	933998	693	forward	8033.15	9774.11	9022.66	8890.49	6501.39
Cell envelope-associated transcriptional attenuator LytR-CpsA-Psr, subfamily F2 CDS	934150	935292	1143	forward	140.13	193.55	97.96	132.04	142.5
hypothetical protein CDS	935295	935912	618	forward	110.96	131.13	70.84	109.82	48.41
Tyrosyl-tRNA synthetase (EC 6.1.1.1) CDS	936273	937535	1263	forward	159.12	166.05	139.21	134.65	122.78
hypothetical protein CDS	937640	940204	2565	reverse	151.63	181.36	178.8	175.41	178.35
Aminopeptidase C (EC 3.4.22.40) CDS	940596	941906	1311	forward	228.44	178.14	226.53	168.93	148.06
Oleate hydratase (EC 4.2.1.53) CDS	942051	943742	1692	forward	129.44	101.56	85.45	53.76	48.82
Aminopeptidase C (EC 3.4.22.40) CDS	943779	945095	1317	reverse	241.48	229.53	221.41	217.6	258.44
hypothetical protein CDS	945236	945823	588	forward	888.35	835.74	772.99	846.97	868.72
Transcription elongation factor GreA CDS	945823	946284	462	forward	1061.9	992.09	865.26	869.8	962.46
Putative UV-damage repair protein UvrX CDS	946390	947700	1311	forward	67.28	43.21	53.09	62.41	78
hypothetical protein CDS	947693	948049	357	forward	72.08	44.64	59.98	69.52	78.64
FIG00745161: hypothetical protein CDS	948124	948786	663	forward	132.32	136.57	122.64	139.05	117.25
Tryptophanyl-tRNA synthetase (EC 6.1.1.2) CDS	949013	950038	1026	forward	299.62	309.4	371.3	290.96	232.33
dCMP deaminase (EC 3.5.4.12) @ Late competence protein ComEB CDS	950038	950520	483	forward	291.85	285.13	353.06	281.28	167.48
hypothetical protein CDS	950510	951046	537	forward	348.48	347.32	432.7	309.23	315.69
Mg(2+) transport ATPase, P-type (EC 3.6.3.2) CDS	951337	954021	2685	forward	288.87	210.28	258.84	149.26	148.99
Methionyl-tRNA synthetase (EC 6.1.1.10) CDS	954110	956098	1989	forward	297.47	246.08	264.66	289.07	212.72
Uncharacterized metal-dependent hydrolase YcfH CDS	956098	956868	771	forward	316.47	241.54	296.35	285.3	306.87
Ribonuclease M5 (EC 3.1.26.8) CDS	956855	957418	564	forward	294.41	215.72	269.66	276.35	185.44
SSU rRNA (adenine(1518)-N(6)/adenine(1519)-N(6))- dimethyltransferase (EC 2.1.1.182) CDS	957408	958292	885	forward	323.32	252.56	277.87	277.37	330.22
Veg protein CDS	958358	958591	234	forward	631.67	630.48	771.99	771.6	214.62
Pur operon repressor PurR CDS	958716	959543	828	forward	180.82	174.94	127.71	172.83	123.73
N-acetylglucosamine-1-phosphate uridyltransferase (EC 2.7.7.23) / Glucosamine-1-phosphate N-acetyltransferase (EC 2.3.1.157) CDS	959588	960973	1386	forward	1083.13	1066.52	1173.89	1248.14	773.14
Citrate/H+ symporter of CitMHS family CDS	960992	962329	1338	forward	567.8	517.74	595.74	569.6	617.48
Ribose-phosphate pyrophosphokinase (EC 2.7.6.1) CDS	962412	963377	966	forward	693.47	783.61	992.25	842.94	474.14
hypothetical protein CDS	963650	963946	297	forward	241.11	170.55	159.25	179.2	188.6
PTS system, cellobiose-specific IIC component CDS	964137	965474	1338	reverse	130.73	100.54	117.34	108.41	90.66
ATP-dependent RNA helicase YfmL CDS	965474	966700	1227	reverse	118.17	98.87	102.99	86.65	86.72
hypothetical protein CDS	966700	967413	714	reverse	111.84	84.62	95.96	89.58	93.48
Serine/threonine exchanger SteT CDS	967532	968827	1296	forward	112.23	106.17	99.42	108.15	138.14
Hypoxanthine-guanine phosphoribosyltransferase (EC 2.4.2.8) CDS	968876	969439	564	reverse	394.9	485.27	378.81	468.96	368.32
Hemolysins and related proteins containing CBS domains CDS	969532	970872	1341	reverse	371.51	388.46	378.58	353.28	263.19
Nitroreductase CDS	970939	971595	657	reverse	198.61	188.87	197.36	170.06	177.03
Xylulose-5-phosphate phosphoketolase (EC 4.1.2.9) @ Fructose-6-phosphate phosphoketolase (EC 4.1.2.22) CDS	971720	974089	2370	reverse	1265.77	313.51	1365.38	1667.86	705.01
Transcriptional regulator, GntR family CDS	974228	974953	726	reverse	190.87	160.06	143.4	145.23	161.47
Non-specific ribonucleoside hydrolase RihC CDS	974969	975892	924	reverse	115.81	107.73	78.55	96.59	109.13
Ribose 5-phosphate isomerase A (EC 5.3.1.6) CDS	975984	976676	693	reverse	745.61	599.95	504.34	480.66	293.68
Ribokinase (EC 2.7.1.15) CDS	976676	977599	924	reverse	732.23	598.62	474.19	475.51	636.81
Galactose-1-phosphate uridylyltransferase (EC 2.7.7.10) CDS	977667	978473	807	reverse	304.61	255.79	219.69	289.9	324.87
Glycerol-3-phosphate ABC transporter, substrate-binding protein UgpB CDS	978698	979993	1296	forward	3254.8	2883.64	3650.02	3864.82	5883.78
hypothetical protein CDS	980082	980705	624	reverse	294.47	249.1	390.64	255.64	194.3
Probable low-affinity inorganic phosphate transporter CDS	980719	981768	1050	reverse	246.29	167.7	351.59	206.5	165.37
Glutamine ABC transporter, permease protein GlnP CDS	981847	982509	663	reverse	371.26	250.07	581.34	356.94	244.92
ABC transporter, permease protein (cluster 3, basic aa/glutamine/opines) CDS	982523	983161	639	reverse	400.25	265.62	622.86	386.11	266.17
Glutamine ABC transporter, substrate-binding protein GlnH CDS	983158	983985	828	reverse	490.36	340.44	781.44	480.37	378.63
Glutamine ABC transporter, ATP-binding protein GlnQ CDS	983995	984735	741	reverse	398.99	301.22	679.64	447.17	355.14
Heterodimeric efflux ABC transporter, multidrug resistance => LmrD subunit of LmrCD CDS	984851	986608	1758	reverse	38.23	28.53	24.54	24.81	19.81
Heterodimeric efflux ABC transporter, multidrug resistance => LmrC subunit of LmrCD CDS	986608	988344	1737	reverse	36.96	27.95	26.69	24.25	30.3
Transcriptional regulator, MarR family CDS	988341	988784	444	reverse	25.89	17.49	19.66	19.09	23.5
Uridine kinase (EC 2.7.1.48) [C1] CDS	988927	989562	636	forward	203.52	209.32	205.81	194.99	229.7
Uncharacterized glycosyltransferase YkoT CDS	989624	990583	960	reverse	79.41	52.4	71.83	52.88	38.57
Integral membrane protein CDS	990600	992858	2259	reverse	66.15	37.56	60.17	43.15	36.77
Uncharacterized MFS-type transporter CDS	993035	994246	1212	forward	158.06	117.09	149.99	124.03	110.57
Uncharacterized amino acid permease, GabP family CDS	994339	995778	1440	forward	167	140.78	152.06	134.04	144.12
Inner membrane transporter YjeM CDS	995842	997320	1479	reverse	280.37	281.96	201.16	195.3	217.65
Phosphate transport system regulatory protein PhoU CDS	997437	998144	708	reverse	169.01	100.9	257.62	167.21	115.19
Phosphate transport ATP-binding protein PstB (TC 3.A.1.7.1) CDS	998162	998914	753	reverse	187.41	95.84	278.84	167.86	104.15
Phosphate transport system permease protein PstA (TC 3.A.1.7.1) CDS	998929	999810	882	reverse	148.8	71.92	218.54	119.66	88.62
Phosphate transport system permease protein PstC (TC 3.A.1.7.1) CDS	999814	1000713	900	reverse	129.08	61.88	199.29	122.37	57.85
Phosphate ABC transporter, periplasmic phosphate-binding protein PstS (TC 3.A.1.7.1) CDS	1000718	1001584	867	reverse	160.73	90.84	235.41	150.35	84.31
Phosphate regulon transcriptional regulatory protein PhoB (SphR) CDS	1001699	1002409	711	forward	84.96	85.64	83.78	78.86	115.26
Uracil permease @ Uracil:proton symporter UraA CDS	1002593	1003855	1263	forward	274.07	239.4	214.99	212.33	292.73
Proton/glutamate symporter @ Sodium/glutamate symporter CDS	1003986	1005251	1266	forward	97.32	79.16	65.63	69.79	82.77
Adenosine deaminase (EC 3.5.4.4) CDS	1005299	1006312	1014	reverse	175.99	147.12	73.68	128.34	156.44
Inosine-5'-monophosphate dehydrogenase (EC 1.1.1.205) / CBS domain CDS	1006491	1007630	1140	forward	407.76	425.63	219.86	391.45	471.03
Predicted hydroxymethylpyrimidine transporter CytX CDS	1007695	1009014	1320	forward	185.19	159.89	112.41	161.65	187.94
Inner membrane transporter YjeM CDS	1009078	1010571	1494	reverse	920.04	1268.39	1495.86	1268.47	873.13
Substrate-specific component YkoE of thiamin-regulated ECF transporter for HydroxyMethylPyrimidine CDS	1010691	1011260	570	reverse	75.26	60.25	127	91.22	82.33
Uncharacterized MFS-type transporter CDS	1011522	1012889	1368	forward	376.69	362.64	569.38	409.13	382.71
hypothetical protein CDS	1013000	1014295	1296	forward	50.49	48.71	41.94	45.43	66.46
Macrolide export ATP-binding/permease protein CDS	1014330	1016297	1968	reverse	28.78	23.2	16.98	23.35	28.11
Transcriptional regulator, AcrR family CDS	1016408	1017013	606	forward	28.99	27.23	29.3	29.19	17.27
ABC transporter, substrate-binding protein (cluster 3, basic aa/glutamine/opines) CDS	1017101	1017892	792	forward	67.35	49.87	60.61	52.12	46.96
ABC transporter, substrate-binding protein (cluster 3, basic aa/glutamine/opines) CDS	1018032	1018826	795	forward	44.09	37.87	58.08	44.11	54.56
ABC transporter, permease protein (cluster 3, basic aa/glutamine/opines) CDS	1018839	1019516	678	forward	42.87	35.72	53.83	49.18	51.45
ABC transporter, ATP-binding protein (cluster 3, basic aa/glutamine/opines) CDS	1019516	1020250	735	forward	77.15	69.62	94.15	70.07	96.63
Mobile element protein CDS	1020319	1021107	789	forward	13.96	18.53	11.48	12.61	15.85
Putative transposase InsK for insertion sequence element IS150 CDS	1021100	1021717	618	forward	24.82	24.98	20.3	20.6	21.09
probable membrane protein yetF CDS	1021760	1022392	633	reverse	177.2	153.68	160.12	113.43	83.81
FIG00750078: hypothetical protein CDS	1022402	1022845	444	reverse	134.91	119.75	97.8	71.83	93.03
hypothetical protein CDS	1022906	1023430	525	reverse	179.83	185.12	138.56	127.63	111.83
Transcriptional regulator, TetR family CDS	1023531	1024094	564	reverse	74.39	57.59	69.3	70.93	77.55
O-acetyl-ADP-ribose deacetylase CDS	1024445	1024963	519	reverse	84.88	70.29	94.07	72.72	49.72
FIG00743715: hypothetical protein CDS	1025279	1025896	618	forward	48.33	41.29	34.96	35.15	40.79
Maltodextrin ABC transporter, ATP-binding protein MsmX CDS	1027105	1027299	195	reverse	161.99	169.95	94.83	41.08	39.83
Catabolite control protein A CDS	1027613	1028563	951	reverse	152.86	146.77	81.88	91.05	110.57
Sucrose phosphorylase (EC 2.4.1.7) CDS	1028704	1030149	1446	forward	25.26	22.71	17.09	15.63	12.75
Arginine/ornithine antiporter ArcD CDS	1030246	1031673	1428	reverse	12.09	8.88	14.5	8.79	7.77
Arginine/ornithine antiporter ArcD CDS	1031793	1033211	1419	reverse	735.41	264.22	1673.36	932.65	314.64
Arginine deiminase (EC 3.5.3.6) CDS	1033267	1034493	1227	reverse	1406.77	464.86	2993.02	1723.87	660.09
Carbamate kinase (EC 2.7.2.2) CDS	1034527	1035441	915	reverse	1325.6	431.08	2674.17	1616.47	779.21
Ornithine carbamoyltransferase (EC 2.1.3.3) CDS	1035455	1036456	1002	reverse	1464.92	505.23	2965.06	1804.8	1020.17
Two-component transcriptional response regulator, LuxR family CDS	1036722	1037573	852	forward	26.58	30.83	26.99	19.27	22.48
Integral membrane protein CDS	1037620	1038225	606	reverse	216.88	134.51	194.39	157.16	175.8
Hypothetical NagD-like phosphatase CDS	1038222	1038986	765	reverse	373.83	241.74	315.51	267.21	328.68
Hypothetical DUF1027 domain protein CDS	1038993	1039550	558	reverse	279.87	168.05	202.37	186.93	175.41
5'-nucleotidase family protein in cluster with NagD-like phosphatase CDS	1039537	1040925	1389	reverse	289.78	164.44	231.99	190.58	170.34
hypothetical protein CDS	1040935	1041252	318	reverse	393.19	259.87	333.22	271.76	408.9
Glycerophosphoryl diester phosphodiesterase (EC 3.1.4.46) CDS	1041332	1042711	1380	forward	161.08	148.03	155.53	142.32	175.55
Putative Xaa-His dipeptidase CDS	1042768	1044174	1407	forward	679.52	571.57	664.54	558.48	531.53
Catabolite control protein A CDS	1044218	1045216	999	reverse	1192.65	791.34	1004.99	843.8	587.59
Xaa-Pro dipeptidase (EC 3.4.13.9) CDS	1045365	1046477	1113	forward	449.24	456.58	417.73	420.97	410.87
hypothetical protein CDS	1046513	1046842	330	reverse	460.94	436.08	488.65	461.95	379.57
General stress protein CDS	1046864	1047289	426	reverse	739.41	761.65	817.56	746.9	599.66
Potassium efflux system KefA protein / Small-conductance mechanosensitive channel CDS	1047405	1048226	822	forward	87.67	92.6	95.46	95.78	97.17
4-oxalocrotonate tautomerase; Xylose transport system permease protein xylH CDS	1048256	1048435	180	reverse	820.43	810.47	829.33	602.69	514.87
Nucleoside 5-triphosphatase RdgB (dHAPTP, dITP, XTP-specific) (EC 3.6.1.66) CDS	1048446	1049063	618	reverse	820.84	835.24	790.99	613.5	571.84
Glutamate racemase (EC 5.1.1.3) CDS	1049060	1049860	801	reverse	282.08	280.33	248.61	204.98	475.01
hypothetical protein CDS	1049949	1050344	396	forward	144.14	146.57	142.44	144.51	99.4
Thioredoxin CDS	1050396	1050707	312	reverse	527.65	386.48	655.75	426.23	295.14
Recombination inhibitory protein MutS2 CDS	1050795	1053155	2361	reverse	217.54	123.36	208.79	167.46	140.44
Ortholog of S. aureus MRSA252 (BX571856) SAR1694 CDS	1053204	1053518	315	reverse	1632.92	1232.91	1612.63	1203.94	1839.98
Putative pre-16S rRNA nuclease Yqg CDS	1053502	1053948	447	reverse	1411.33	1040.65	1411.49	1168.62	1096.44
UPF0297 protein YrzL CDS	1053948	1054205	258	reverse	947.81	715.88	976.42	897.92	482.05
Alanyl-tRNA synthetase (EC 6.1.1.7) CDS	1054261	1056897	2637	reverse	281.49	303.42	220.11	328.17	323.19
DEAD-box ATP-dependent RNA helicase CshB (EC 3.6.4.13) CDS	1057124	1058482	1359	reverse	281.74	191.68	238.98	191.35	205.24
3'-to-5' oligoribonuclease A, Bacillus type CDS	1058475	1059434	960	reverse	294.62	191.63	250	190.99	309.64
DNA polymerase IV (EC 2.7.7.7) CDS	1059494	1060609	1116	reverse	270.36	160.04	237.49	167.84	192.27
Glucose-6-phosphate 1-dehydrogenase (EC 1.1.1.49) CDS	1060609	1062057	1449	reverse	316.2	190.02	308.01	217.67	225.67
Protein translocase subunit YajC CDS	1062148	1062522	375	reverse	900.35	941.25	1011.09	879.67	1106.16
Holliday junction ATP-dependent DNA helicase RuvB (EC 3.6.4.12) CDS	1062591	1063604	1014	reverse	336.23	225.72	313.7	274.77	254.52
Holliday junction ATP-dependent DNA helicase RuvA (EC 3.6.4.12) CDS	1063633	1064214	582	reverse	205.56	131.19	190.55	163.18	145.72
DNA mismatch repair protein MutL CDS	1064217	1066082	1866	reverse	156.58	108.24	160.57	137.55	120.32
DNA mismatch repair protein MutS CDS	1066082	1068664	2583	reverse	131.28	101.15	148.7	133.7	113.5
Type I restriction-modification system, restriction subunit R (EC 3.1.21.3) CDS	1068921	1072031	3111	reverse	131.52	98.17	114.25	110.28	77.42
Type I restriction-modification system, specificity subunit S CDS	1072084	1073202	1119	reverse	79.28	60.1	69.49	67.48	61.47
Type I restriction-modification system, DNA-methyltransferase subunit M (EC 2.1.1.72) CDS	1073192	1074724	1533	reverse	75.94	47.27	61.29	66.5	51.31
hypothetical protein CDS	1074779	1076458	1680	reverse	50.47	36.34	37.07	43.76	32.66
hypothetical protein CDS	1076479	1076859	381	reverse	54.21	42.5	48.39	46.63	45.7
hypothetical protein CDS	1076996	1077667	672	forward	164.04	161.96	112.11	101.87	146.04
Efflux ABC transporter, permease/ATP-binding protein CDS	1077738	1079303	1566	reverse	26.02	19.58	17.71	20.37	17.23
hypothetical protein CDS	1079396	1080232	837	reverse	38.8	27.73	25.06	28.53	20.76
conserved hypothetical protein CDS	1080414	1081238	825	reverse	76.45	62.82	71.94	61.36	46.75
Heat shock protein 60 family chaperone GroEL CDS	1081361	1082986	1626	reverse	1101.02	917.26	714.3	912.75	737.01
Heat shock protein 60 family co-chaperone GroES CDS	1083030	1083314	285	reverse	906.74	819.93	648.87	773.88	892.98
hypothetical protein CDS	1084082	1084591	510	forward	141.57	142.24	133.17	70.1	82.54
Uncharacterized MFS-type transporter CDS	1084639	1085817	1179	reverse	144.3	120.82	139.59	102.23	126.81
Uncharacterized ATPase, AAA superfamily CDS	1086033	1087226	1194	forward	28.82	21.43	21.15	16.55	15.33
Purine nucleoside ABC transporter, substrate-binding protein CDS	1087361	1088443	1083	reverse	35.54	26.58	24.43	21.15	34.1
Uridine phosphorylase (EC 2.4.2.3) CDS	1088635	1089390	756	forward	392.56	437.19	512.03	403.97	337.86
Glutamine synthetase type I (EC 6.3.1.2) CDS	1089446	1090783	1338	reverse	2606.9	2345.93	777.29	1531.66	2461.45
Aluminum resistance protein CDS	1091037	1092284	1248	reverse	148.74	110.46	102.37	108.7	129.38
tRNA dimethylallyltransferase (EC 2.5.1.75) CDS	1092277	1093197	921	reverse	113.48	88.04	84.43	87.27	62.03
FIG00743062: hypothetical protein CDS	1093266	1093445	180	forward	740.29	761.83	1002.38	884.58	378.66
Rhodanese-like domain protein CDS	1093535	1093936	402	reverse	356.87	360.73	303.97	342.48	363.33
Uncharacterized protein YqgQ CDS	1093981	1094190	210	reverse	162.31	107.94	136.9	124.97	103.28
GlpG protein (membrane protein of glp regulon) CDS	1094190	1094879	690	reverse	194.87	131.6	187.65	168.41	142.09
5-formyltetrahydrofolate cyclo-ligase (EC 6.3.3.2) CDS	1094923	1095480	558	reverse	187.92	151.18	172.65	158.13	132.12
LSU ribosomal protein L33p @ LSU ribosomal protein L33p, zinc-dependent CDS	1095525	1095674	150	reverse	1204.41	1097.31	1079.38	1170.44	738.08
Uncharacterized protein YqgF CDS	1095750	1097876	2127	reverse	140.29	173.92	112.19	162.56	190.94
Uncharacterized membrane protein YfhO-like CDS	1097987	1100545	2559	forward	32.21	35.98	29.28	32.57	44.37
Transcription elongation factor GreA CDS	1100610	1101086	477	reverse	642.17	661.22	530.36	607.13	673.6
Phenylalanyl-tRNA synthetase beta chain (EC 6.1.1.20) CDS	1101153	1103561	2409	reverse	227.95	243.64	172.71	259.94	319.87
Phenylalanyl-tRNA synthetase alpha chain (EC 6.1.1.20) CDS	1103562	1104632	1071	reverse	199.56	209.18	133.6	205.66	224.94
Transcriptional regulator, HxlR family CDS	1104909	1105259	351	reverse	316.74	338.91	272.13	283.31	259.72
FIG011178: rRNA methylase CDS	1105335	1106102	768	reverse	151.79	149.84	117.38	125.71	114.55
Acylphosphate phosphohydrolase (EC 3.6.1.7), putative CDS	1106187	1106462	276	forward	141.6	155.55	141.12	121.17	105.29
hypothetical protein CDS	1106518	1107486	969	forward	469.35	491.86	520.54	498.54	376.39
Putative ribose uptake protein RbsU, GRP transporter family (TC 2.A.7.5) CDS	1107548	1108435	888	reverse	316.91	304.9	137.97	118.02	157.62
Two-component transcriptional response regulator, LuxR family CDS	1108533	1109138	606	reverse	84.88	84.91	71.25	67.35	69.08
hypothetical protein CDS	1109141	1110250	1110	reverse	53.33	47.27	44.84	42.59	39.23
FIG00742725: hypothetical protein CDS	1110270	1111007	738	reverse	24.06	16.9	15.23	14.45	19.35
FIG00746359: hypothetical protein CDS	1111010	1111879	870	reverse	16.64	11.96	11.32	12.62	15.06
Two-component system sensor histidine kinase CDS	1112007	1113575	1569	reverse	239.14	226.85	157.79	195.02	219.68
Response regulators consisting of a CheY-like receiver domain and a winged-helix DNA-binding domain CDS	1113550	1114272	723	reverse	273.02	263.57	181.76	206.4	347.27
FIG01269488: protein, clustered with ribosomal protein L32p CDS	1114447	1114992	546	reverse	275.39	236.54	217.8	234.69	215.91
FIG007079: UPF0348 protein family CDS	1114992	1116143	1152	reverse	280.45	212.14	225.83	230.79	211.18
Ribosomal silencing factor RsfA CDS	1116146	1116493	348	reverse	282.19	203.11	235.92	243.32	214.39
Hydrolase (HAD superfamily), YqeK CDS	1116496	1117104	609	reverse	260.35	197.3	219.14	214.33	282.42
Nicotinate-nucleotide adenylyltransferase (EC 2.7.7.18) CDS	1117097	1117726	630	reverse	246.77	194.17	205.95	202.19	289.51
GTP-binding protein YqeH, required for biogenesis of 30S ribosome subunit CDS	1117740	1118849	1110	reverse	211.06	169.34	182.92	170.19	195.92
FIG001553: Hydrolase, HAD subfamily IIIA CDS	1118834	1119364	531	reverse	134.6	118.66	128.52	125.22	104.31
Acetaldehyde dehydrogenase (EC 1.2.1.10) / Alcohol dehydrogenase (EC 1.1.1.1) CDS	1119452	1122049	2598	reverse	234.32	148.62	122.48	212.87	232.48
LSU ribosomal protein L20p CDS	1122288	1122644	357	reverse	1467.75	1419.23	1105.23	1475.34	1220.01
LSU ribosomal protein L35p CDS	1122688	1122888	201	reverse	2250.64	2280.79	1507.21	2001.93	2120.21
Translation initiation factor 3 CDS	1122918	1123394	477	reverse	1690.55	1801.13	1178.91	1596.14	1936.63
Threonyl-tRNA synthetase (EC 6.1.1.3) CDS	1123656	1125587	1932	reverse	210.68	307.72	128.61	246.81	296.27
endopeptidase O CDS	1125879	1127834	1956	reverse	342.14	251.23	294.91	233.8	226.83
Helicase loader DnaI CDS	1127857	1128771	915	reverse	363.83	237.51	271.95	237.23	184.05
Helicase loader DnaB CDS	1128775	1130118	1344	reverse	309.93	218	244.83	211.82	160.17
Ribonucleotide reductase transcriptional regulator NrdR CDS	1130135	1130602	468	reverse	264.64	210.18	237.61	200.51	240.15
Dephospho-CoA kinase (EC 2.7.1.24) CDS	1130580	1131194	615	reverse	154	87.3	99.12	104.84	98.68
Formamidopyrimidine-DNA glycosylase (EC 3.2.2.23) CDS	1131194	1132021	828	reverse	128.72	67.83	89.96	88.73	93.45
DNA polymerase I (EC 2.7.7.7) CDS	1132034	1134691	2658	reverse	137.24	88.87	102.61	109.66	88.77
UDP-N-acetylmuramate--L-alanine ligase (EC 6.3.2.8) CDS	1134795	1136102	1308	reverse	877.88	772.69	702.82	818.89	674.12
Lipoteichoic acid synthase LtaS Type IIa CDS	1136199	1138274	2076	reverse	253.58	274.29	243.81	249.99	297.48
Integral membrane protein LafC, accessory function in glycolipid and LTA synthesis CDS	1138368	1139375	1008	reverse	162.39	149.16	177.37	159.96	113.03
Glycosyltransferase LafB, responsible for the formation of Gal-Glc-DAG CDS	1139372	1140418	1047	reverse	203.16	201	238.45	220.02	160.78
1,2-diacylglycerol 3-glucosyltransferase (EC 2.4.1.337) CDS	1140411	1141577	1167	reverse	238.38	224.34	259.32	239.8	195.1
hypothetical protein CDS	1142131	1146801	4671	reverse	916.73	1125.07	1156.97	1495.13	2042.6
hypothetical protein CDS	1146885	1147145	261	forward	6.59	4.6	3.97	3.48	4.04
D-3-phosphoglycerate dehydrogenase (EC 1.1.1.95) CDS	1147313	1148293	981	reverse	79.7	46.04	66.78	49.02	37.47
NG,NG-dimethylarginine dimethylaminohydrolase 1 (EC 3.5.3.18) CDS	1148311	1149165	855	reverse	71.06	37.52	54.01	31.99	32.53
Arginine/ornithine antiporter ArcD CDS	1149180	1150679	1500	reverse	61.47	28.5	44.93	25.06	21.3
Ornithine carbamoyltransferase (EC 2.1.3.3) CDS	1150705	1151643	939	reverse	80.72	38.1	53.94	30.25	25.97
hypothetical protein CDS	1151772	1153418	1647	forward	84.61	45.33	49.57	29.14	27.08
Ornithine cyclodeaminase (EC 4.3.1.12) CDS	1153465	1154445	981	reverse	302.96	136.57	178.56	85.04	91.02
putative membrane protein CDS	1154447	1155313	867	reverse	264.42	123.96	155.1	69.46	72.73
PTS system, cellobiose-specific IIC component CDS	1155417	1156724	1308	reverse	271.62	88.18	121.89	46.14	46.72
6-phospho-beta-glucosidase (EC 3.2.1.86) CDS	1156736	1158097	1362	reverse	224.07	63.87	89.28	32.02	31.12
Transcriptional regulator, GntR family CDS	1158217	1158924	708	forward	19.23	15.13	14.29	12.84	12.13
Ribose ABC transport system, periplasmic ribose-binding protein RbsB (TC 3.A.1.2.1) CDS	1159017	1160003	987	reverse	211.94	121.38	123.61	39.43	26.88
Ribose ABC transport system, permease protein RbsC (TC 3.A.1.2.1) CDS	1160022	1160978	957	reverse	191.02	94.42	100.49	30.48	26.93
Ribose ABC transport system, ATP-binding protein RbsA (TC 3.A.1.2.1) CDS	1160980	1162458	1479	reverse	198.72	87.39	82.8	26.22	27.48
D-ribose pyranase (EC 5.4.99.62) CDS	1162480	1162875	396	reverse	137.83	64.07	54.76	17.68	18.28
Ribokinase (EC 2.7.1.15) CDS	1162875	1163801	927	reverse	162.32	85.95	64.61	25.18	29.82
Unknown pentose utilization regulator, LacI family CDS	1164001	1165014	1014	reverse	132.5	101.67	82.26	31.96	49.72
Unknown pentose utilization regulator, LacI family CDS	1165039	1166016	978	reverse	61.52	53.16	34.05	15.43	18.51
putative fumarate reductase flavoprotein subunit CDS	1166114	1167580	1467	reverse	42.48	36.6	36.87	42.39	50.57
Transcriptional regulator, LysR family CDS	1167710	1168165	456	forward	181.19	126.05	148.82	111.87	126.45
2-oxoglutarate/malate translocator CDS	1168635	1170089	1455	reverse	226.22	229.49	240.29	281.39	340.51
hypothetical protein CDS	1170528	1170707	180	reverse	3490.32	5867.49	5954.25	9160.09	4881.59
Chromosome initiation inhibitor CDS	1170809	1171687	879	reverse	351.96	378.45	513.36	401.48	590.34
hypothetical protein CDS	1172091	1173776	1686	reverse	2058.13	3122.56	4673.66	4728.12	4699.89
Aspartate aminotransferase (EC 2.6.1.1) CDS	1173914	1175089	1176	reverse	621.25	775.55	1574.19	1413.15	1855.15
hypothetical protein CDS	1175265	1175411	147	reverse	461.92	584.75	670.94	648.56	1799.57
hypothetical protein CDS	1175695	1175838	144	reverse	177.95	156.59	171.99	148.45	239.06
Alcohol dehydrogenase (EC 1.1.1.1) CDS	1176056	1176214	159	reverse	888.75	790.95	707.79	707.33	727.76
Alcohol dehydrogenase (EC 1.1.1.1) CDS	1176211	1177089	879	reverse	765.01	653.64	627.96	621.98	634.7
regulatory protein, MerR CDS	1177191	1177634	444	forward	100.42	60.49	76.85	60.93	49.96
FIG00749350: hypothetical protein CDS	1177795	1178022	228	reverse	365.91	126.36	176.81	171.68	138.28
hypothetical protein CDS	1178047	1178886	840	reverse	68.81	21.58	30.91	34.9	22.25
hypothetical protein CDS	1179161	1180324	1164	reverse	66.09	66.83	56.66	74.33	102.52
Lj965 prophage protein CDS	1180365	1181153	789	reverse	82.21	92.66	71.84	102.21	93.23
hypothetical protein CDS	1181169	1181420	252	reverse	66.62	74.72	60.5	85.51	85.8
hypothetical protein CDS	1181471	1181602	132	reverse	84.24	93.97	65.09	106.48	172.53
hypothetical protein CDS	1181999	1182856	858	reverse	117.27	95.58	83.86	69.59	109.32
hypothetical protein CDS	1183058	1183567	510	reverse	71.63	67.1	54.98	50.59	44.53
hypothetical protein CDS	1183909	1184949	1041	forward	12.64	11.85	9.9	8.92	10.5
putative acetyl transferase CDS	1185208	1186224	1017	reverse	52.45	24.69	31.3	28.03	27.89
Membrane protein involved in the export of O-antigen, teichoic acid lipoteichoic acids CDS	1186299	1187738	1440	reverse	73.04	46.7	49.87	40.49	41.66
hypothetical protein CDS	1187768	1188754	987	reverse	59.11	37.94	38.47	32.64	34.81
hypothetical protein CDS	1188797	1189936	1140	reverse	59.02	23.76	32.92	26.27	26.91
UDP-galactopyranose mutase (EC 5.4.99.9) CDS	1189942	1191051	1110	reverse	49.17	22.6	30.69	25.1	19.69
FIG00746919: hypothetical protein CDS	1191048	1192310	1263	reverse	27.84	12.9	16.05	11.15	10.81
Redox-sensing transcriptional repressor Rex CDS	1192402	1193043	642	reverse	196.05	258.47	208.86	214.26	173.27
Bis-ABC ATPase YheS CDS	1193217	1195127	1911	forward	58.19	57.88	53.22	53.71	53.7
hypothetical protein CDS	1195253	1197838	2586	forward	78.61	88.84	76.92	81	102.88
Protein of unknown function DUF419 CDS	1197940	1198296	357	reverse	52.52	51.1	49.58	50.66	54.3
FIG00746915: hypothetical protein CDS	1198311	1198907	597	reverse	48.73	56.22	43.4	47.87	72.88
hypothetical protein CDS	1198929	1199168	240	forward	50.7	50.21	43.07	42.39	39.9
RNA methyltransferase, TrmA family CDS	1199223	1200566	1344	reverse	71.95	64.15	65.06	67.96	74.15
Predicted tyrosine transporter, NhaC family CDS	1200922	1202289	1368	forward	26.7	25.15	19.62	25.83	28.29
FIG00745247: hypothetical protein CDS	1202447	1203154	708	forward	524.76	619.05	696.37	611.76	845.22
hypothetical protein CDS	1203220	1204059	840	reverse	21.9	25.67	16.43	19.28	39.38
Uncharacterized GabP-family amino acid permease LBA0995 CDS	1204197	1205657	1461	reverse	150.44	240.55	98.98	162.74	213.01
Ornithine decarboxylase (EC 4.1.1.17) CDS	1205863	1207953	2091	forward	149.18	179.99	135.39	162.34	229.7
Aluminum resistance protein CDS	1207964	1209229	1266	forward	293.3	341.55	258.97	322.27	320.32
Transcription regulator [contains diacylglycerol kinase catalytic domain] CDS	1209286	1210200	915	reverse	1328.45	1094.09	1194.67	1245.8	1197.42
Aspartyl-tRNA(Asn) amidotransferase subunit B (EC 6.3.5.6) @ Glutamyl-tRNA(Gln) amidotransferase subunit B (EC 6.3.5.7) CDS	1210235	1211665	1431	reverse	1372.08	1143.38	1186.04	1322.52	1048
Aspartyl-tRNA(Asn) amidotransferase subunit A (EC 6.3.5.6) @ Glutamyl-tRNA(Gln) amidotransferase subunit A (EC 6.3.5.7) CDS	1211669	1213108	1440	reverse	1124.67	926.82	1012.74	1148.88	784.65
Aspartyl-tRNA(Asn) amidotransferase subunit C (EC 6.3.5.6) @ Glutamyl-tRNA(Gln) amidotransferase subunit C (EC 6.3.5.7) CDS	1213108	1213410	303	reverse	1310.12	1134.61	1237.3	1308.87	1145.47
Putative pheromone cAM373 precursor lipoprotein CamS CDS	1213423	1214565	1143	reverse	738.27	542	601.66	619.82	770.83
DNA ligase (NAD(+)) (EC 6.5.1.2) CDS	1214580	1216589	2010	reverse	317.94	219.38	252.9	244.7	223.47
ATP-dependent DNA helicase UvrD/PcrA (EC 3.6.4.12) CDS	1216624	1218888	2265	reverse	72.15	59.09	40.81	55.59	56.39
N-acetylmuramoyl-L-alanine amidase (EC 3.5.1.28) CDS	1218979	1219623	645	reverse	202.64	226.94	235.25	235.43	235.17
Substrate-specific component PanT of predicted pantothenate ECF transporter CDS	1219638	1220219	582	reverse	107.99	113.48	123.49	108.42	134.02
Putative metallopeptidase (Zinc) SprT family CDS	1220471	1220914	444	reverse	34.97	39.55	29.24	37.58	41.29
hypothetical protein CDS	1220962	1222443	1482	reverse	193.24	170.32	132.4	148.08	141.41
Calcium-transporting ATPase (EC 3.6.3.8) CDS	1222549	1225188	2640	reverse	750.52	618.57	265.85	357.59	575.28
NAD synthetase (EC 6.3.1.5) CDS	1225362	1226192	831	reverse	276.84	319.92	240.1	364.14	473.27
Nicotinate phosphoribosyltransferase (EC 6.3.4.21) CDS	1226192	1227667	1476	reverse	99.07	111.15	77.35	121.31	123.57
hypothetical protein CDS	1227705	1229435	1731	reverse	220.41	241.57	194.55	221.93	192.67
hypothetical protein CDS	1229432	1231177	1746	reverse	201.11	193.91	167.36	186.24	186.87
Putative mannosyltransferase involved in polysaccharide biosynthesis CDS	1231209	1231907	699	reverse	193.17	191.23	167.71	192.53	144.54
hypothetical protein CDS	1231904	1233865	1962	reverse	131.85	136.1	119.67	117.71	88.05
Poly(glycerol-phosphate) alpha-glucosyltransferase (EC 2.4.1.52) CDS	1233868	1234956	1089	reverse	181.98	170.27	152.58	159.93	127.26
N-acetylmannosaminyltransferase (EC 2.4.1.187) CDS	1234956	1235690	735	reverse	198.58	175.11	168.96	164.51	171.09
Membrane protein involved in the export of O-antigen, teichoic acid lipoteichoic acids CDS	1235692	1237125	1434	reverse	149.45	137.14	132.27	135.33	123.38
COG1887: Putative glycosyl/glycerophosphate transferases involved in teichoic acid biosynthesis TagF/TagB/EpsJ/RodC / Putative polyribitolphosphotransferase / CDP-ribitol:poly(ribitol phosphate) ribitol phosphotransferase / CDP-glycerol:poly(glycerophosphate) glycerophosphotransferase (EC 2.7.8.12) / CDP-glycerol: N-acetyl-beta-D-mannosaminyl-1,4-N-acetyl-D- glucosaminyldiphosphoundecaprenyl glyc…	1237127	1238269	1143	reverse	224.4	214.02	201.38	193.82	171.7
Glycerol-3-phosphate cytidylyltransferase (EC 2.7.7.39) CDS	1238395	1238781	387	forward	234.11	204.96	240.76	213.65	199.34
Transcriptional regulator, GntR family CDS	1238807	1239508	702	reverse	419.89	299.41	355.75	323.98	259.35
hypothetical protein CDS	1239596	1240708	1113	reverse	115.91	63.51	82.61	85.79	49.32
Di-tripeptide/cation symporter DtpT CDS	1241040	1242533	1494	forward	1302.77	1674.48	1136.97	2077.76	1824.64
3-hydroxybutyryl-CoA dehydrogenase (EC 1.1.1.157); 3-hydroxyacyl-CoA dehydrogenase (EC 1.1.1.35) CDS	1242593	1243483	891	reverse	219.49	161.88	176.79	173.05	116.91
hypothetical protein CDS	1243494	1244321	828	reverse	188.31	130.45	147.91	132.3	73.89
NADH dehydrogenase (EC 1.6.99.3) CDS	1244522	1245172	651	forward	280.57	171.2	200.77	183.67	122.39
Glutamine amidotransferase, class I CDS	1245303	1245971	669	forward	292.93	307.39	249.43	248.88	327.44
Oxidoreductase, Gfo/Idh/MocA family CDS	1246044	1247024	981	forward	96.11	88.54	78.18	84.46	72.7
N-acetylmuramic acid 6-phosphate etherase (EC 4.2.1.126) CDS	1247160	1248059	900	forward	802.1	652.98	693.19	418.68	290.9
Endo-1,4-beta-xylanase Z precursor CDS	1248064	1248951	888	forward	736.81	569.19	579.18	378.26	199.84
PTS system, N-acetylmuramic acid-specific IIB component (EC 2.7.1.192) / PTS system, N-acetylmuramic acid-specific IIC component CDS	1248966	1250396	1431	forward	691.91	555.06	575.57	371.19	215.43
CRISPR-associated endonuclease Cas9 CDS	1250522	1254697	4176	forward	321.89	250.46	341.88	277.47	256.79
CRISPR-associated protein Cas1 CDS	1254920	1255828	909	forward	246.14	127.37	220.33	106.21	84.25
CRISPR-associated protein Cas2 CDS	1255806	1256111	306	forward	252.89	122.61	212.05	96.12	101.74
CRISPR-associated protein, SAG0897 family CDS	1256108	1256776	669	forward	245.27	159.48	241.36	170.64	113
hypothetical protein CDS	1258450	1258551	102	forward	616.47	336.68	686.97	444.22	192.63
hypothetical protein CDS	1258626	1258895	270	forward	434.84	273.64	502.07	316.79	126.89
hypothetical protein CDS	1258973	1259254	282	forward	413.57	243.22	448.5	268.81	175.76
Phosphoenolpyruvate synthase (EC 2.7.9.2) CDS	1259720	1262104	2385	forward	868.29	788.84	704.85	226.44	128.99
Peptide deformylase (EC 3.5.1.88) CDS	1262192	1262602	411	forward	67.84	47.48	43.27	54.88	44.76
FIG00743531: hypothetical protein CDS	1262656	1264368	1713	forward	209.53	172.33	182.89	208.68	159.37
hypothetical protein CDS	1264414	1265058	645	reverse	25.28	32.44	24.23	369.64	284.62
ADP-dependent (S)-NAD(P)H-hydrate dehydratase (EC 4.2.1.136) CDS	1265373	1266218	846	forward	63.56	51.69	43.27	43.97	37.58
D-alanyl-D-alanine carboxypeptidase (EC 3.4.16.4) CDS	1266230	1267498	1269	forward	167.68	131.02	84.43	133.49	93.68
Arginyl-tRNA synthetase (EC 6.1.1.19) CDS	1267749	1269425	1677	forward	376.62	543.94	204.79	208.53	199.82
Fructose-bisphosphate aldolase class II (EC 4.1.2.13) CDS	1269504	1270415	912	forward	5534.45	7186.5	4777.8	6873.77	4494.1
Similar to ribosomal large subunit pseudouridine synthase D, Bacillus subtilis YhcT type CDS	1270442	1271305	864	reverse	41.53	42.17	35.07	39.5	44.72
Multimodular transpeptidase-transglycosylase (EC 2.4.1.129) (EC 3.4.-.-) CDS	1271390	1273447	2058	forward	218.4	165.31	160.42	167.92	192.04
Hypothetical protein SAV1845 CDS	1273458	1273820	363	forward	564.51	585.91	623.66	606.78	354.77
DNA double-strand break repair protein Mre11 CDS	1273823	1275046	1224	forward	117.86	117.11	112.53	126.59	122.82
DNA double-strand break repair Rad50 ATPase CDS	1275024	1277441	2418	forward	85.67	74.66	67.6	87.93	75.49
3'->5' exoribonuclease Bsu YhaM CDS	1277451	1278425	975	forward	136.61	112.91	108.88	129.41	176.98
Foldase protein PrsA precursor (EC 5.2.1.8) @ Foldase clustered with pyrimidine conversion CDS	1278481	1279395	915	reverse	1570.74	1750.57	1802.21	1812.78	1491.38
hypothetical protein CDS	1279590	1279943	354	reverse	333.02	310.57	351.81	291.39	213.46
Histidine triad (HIT) nucleotide-binding protein, similarity with At5g48545 and yeast YDL125C (HNT1) CDS	1279974	1280405	432	reverse	429.02	433.15	491.78	363.63	577.01
ABC transporter, ATP-binding protein EcsA CDS	1280490	1281233	744	forward	133.76	112.75	136.82	120.65	87.89
ABC transporter, permease protein EscB CDS	1281226	1282404	1179	forward	90.92	75.6	91.13	79.86	56.41
tRNA (guanine(46)-N(7))-methyltransferase (EC 2.1.1.33) CDS	1282416	1283069	654	forward	203.26	161.41	186.51	159.49	179.5
FIG009688: Thioredoxin CDS	1283131	1283451	321	forward	368.34	312.81	357.81	333.36	300.4
Phenylalanyl-tRNA synthetase domain protein (Bsu YtpR) CDS	1283470	1284117	648	forward	748.19	721.41	842.3	842.72	560.96
hypothetical protein CDS	1284305	1284832	528	forward	150.68	112.25	113.23	116.53	106.59
hypothetical protein CDS	1285469	1285582	114	reverse	98.02	114.38	91.88	85.79	103.35
contains DUF161 family domain CDS	1285814	1286719	906	reverse	121.43	102.44	148.96	132.16	96.59
CCA tRNA nucleotidyltransferase (EC 2.7.7.72) CDS	1286805	1287995	1191	forward	480.62	376.01	538.82	453.29	425.63
hypothetical protein CDS	1288072	1288206	135	forward	113.41	90.31	124.05	106.48	77.52
FIG01964566: Predicted membrane protein, hemolysin III homolog CDS	1288261	1288926	666	reverse	91.59	99.42	103.2	112.49	128.88
DegV family protein CDS	1289074	1289916	843	forward	426.1	491.21	497.66	547.34	413.4
UPF0346 protein YozE CDS	1290024	1290248	225	forward	180.98	178.57	226.57	224.75	129.16
Na+/H+ antiporter CDS	1290295	1291890	1596	forward	186.24	160.9	212.05	177.27	146.7
LSU ribosomal maturation GTPase RbgA (B. subtilis YlqF) CDS	1292011	1292853	843	forward	118.15	104.42	115.12	111.26	128.4
Ribonuclease HII (EC 3.1.26.4) CDS	1292850	1293608	759	forward	106.52	90.46	97.28	91.97	100.03
Protein export cytoplasm protein SecA ATPase RNA helicase (TC 3.A.5.1.1) CDS	1293657	1294085	429	reverse	92.98	92.56	88.44	83.17	82.55
FIG00743929: hypothetical protein CDS	1294594	1295523	930	forward	539.31	516.79	931.59	563.25	442.17
Rossmann fold nucleotide-binding protein Smf possibly involved in DNA uptake CDS	1295595	1296437	843	forward	82.17	45.82	103.02	52.17	66.41
DNA topoisomerase I (EC 5.99.1.2) CDS	1296600	1298687	2088	forward	355.9	289.05	406.49	348.75	296.51
Methylenetetrahydrofolate--tRNA-(uracil-5-)- methyltransferase TrmFO (EC 2.1.1.74) CDS	1298787	1300106	1320	forward	550.16	366.26	661.29	514.54	592.1
Site-specific tyrosine recombinase XerC CDS	1300099	1301007	909	forward	720.67	414.95	835.67	625.62	643.23
ATP-dependent protease subunit HslV (EC 3.4.25.2) CDS	1301010	1301540	531	forward	596.54	328.19	747.69	573.67	351.92
ATP-dependent hsl protease ATP-binding subunit HslU CDS	1301541	1302923	1383	forward	699.3	400.71	867.57	657.84	550.82
LacX protein, plasmid CDS	1302937	1303821	885	forward	933.88	683.28	1077.03	794.77	788.97
Acyl-phosphate:glycerol-3-phosphate O-acyltransferase PlsY (EC 2.3.1.n3) CDS	1303888	1304508	621	reverse	108.13	79.03	88.72	81.71	112.46
Topoisomerase IV subunit B (EC 5.99.1.-) CDS	1304593	1306536	1944	forward	318.29	198.09	277.67	258.88	197.08
Topoisomerase IV subunit A (EC 5.99.1.-) CDS	1306549	1309029	2481	forward	437.09	282.02	415.32	358.07	325.86
Manganese-dependent inorganic pyrophosphatase (EC 3.6.1.1) CDS	1309096	1310031	936	forward	1777.96	1699.6	1751.06	1820.39	1432.08
Peptidyl-prolyl cis-trans isomerase (EC 5.2.1.8) CDS	1310095	1310700	606	forward	49.6	40.32	32.81	45.94	49.91
Fibronectin/fibrinogen-binding protein CDS	1310757	1312457	1701	reverse	50.34	59.99	55.67	66.8	141.3
hypothetical protein CDS	1312744	1313157	414	forward	48.85	77.49	54.62	94.19	165.51
DegV family protein CDS	1313231	1314112	882	forward	640.56	887.51	893.57	921.92	971.24
FIG00746574: hypothetical protein CDS	1314212	1314457	246	forward	121.09	138.26	151.68	158.12	134.72
DNA protection during starvation protein CDS	1314535	1315002	468	forward	2963.68	2044.89	2809.26	1739.35	2964.65
FIG00744851: hypothetical protein CDS	1315201	1315866	666	forward	157.05	164.2	161.03	175.18	181.06
hypothetical protein CDS	1316012	1317514	1503	forward	54.15	44.88	47.18	52.35	51.19
Helix-turn-helix motif CDS	1317549	1317917	369	reverse	1966.83	1939.25	2560.35	1971.74	1436.84
Phage integrase family protein CDS	1318129	1319184	1056	reverse	55.96	29.82	29.39	31.09	48.49
FIG00743778: hypothetical protein CDS	1320129	1320338	210	reverse	61.65	37.66	43.38	27.61	102.18
hypothetical protein CDS	1320487	1321410	924	reverse	110.81	78.2	164.89	74.94	54.5
hypothetical protein CDS	1322075	1322911	837	reverse	110.84	113.58	85.22	76.45	85.05
Efflux pump Lde CDS	1323041	1323331	291	forward	34.89	35.83	40.21	49.14	37.43
hypothetical protein CDS	1323298	1324284	987	forward	57.99	60.98	65.94	75.78	62.35
hypothetical protein CDS	1324281	1325498	1218	reverse	13.89	10.65	15.83	12.89	13.43
transcriptional regulator CDS	1325594	1326424	831	forward	38.63	33.05	53.17	33.56	55.92
Maltodextrin ABC transporter, permease protein MdxG CDS	1326480	1327337	858	reverse	627.68	393.5	704.55	1079.21	831.79
Maltodextrin ABC transporter, permease protein MdxF CDS	1327340	1328698	1359	reverse	654.62	386.97	638.1	1097.52	800.78
Maltodextrin ABC transporter, substrate-binding protein MdxE CDS	1328757	1329971	1215	reverse	802.58	472.57	771.8	1420.05	777.56
Glucan 1,6-alpha-glucosidase (EC 3.2.1.70) CDS	1329991	1331580	1590	reverse	789.86	456.51	691.19	1327.28	935.27
Maltodextrin ABC transporter, ATP-binding protein MsmX CDS	1331610	1332719	1110	reverse	665.86	307.83	424.81	999.63	752.32
Beta-phosphoglucomutase (EC 5.4.2.6) CDS	1332725	1333396	672	reverse	578.09	223.26	298.45	850.65	496.7
Maltose phosphorylase (EC 2.4.1.8) CDS	1333381	1335648	2268	reverse	685.63	262.09	304.96	985.01	755.56
Neopullulanase (EC 3.2.1.135) CDS	1335763	1337469	1707	reverse	50.53	27.34	26.19	72.19	79.16
Oligo-1,6-glucosidase (EC 3.2.1.10) CDS	1337471	1339114	1644	reverse	44.52	21.25	18.5	52.15	62.18
Maltose operon transcriptional repressor MalR, LacI family CDS	1339276	1340226	951	reverse	83.83	66.16	51.97	60.67	81.36
Protein tyrosine/serine phosphatase CDS	1340226	1340990	765	reverse	82.27	61.32	52.8	58.97	80.06
Glycerol kinase (EC 2.7.1.30) CDS	1341004	1342500	1497	reverse	93.57	62.17	58.98	63.75	71.93
Hydroxymethylpyrimidine kinase (EC 2.7.1.49) @ Hydroxymethylpyrimidine phosphate kinase ThiD (EC 2.7.4.7) CDS	1342631	1343443	813	forward	470.53	433.6	536.08	472.24	448.16
Putative amidotransferase similar to cobyric acid synthase CDS	1343496	1344182	687	forward	507.25	509.94	582.95	531.35	727.34
Adenylosuccinate lyase (EC 4.3.2.2) @ SAICAR lyase (EC 4.3.2.2) CDS	1344227	1345522	1296	reverse	1316.06	481.05	643.44	710.8	709.84
Adenylosuccinate synthetase (EC 6.3.4.4) CDS	1345522	1346814	1293	reverse	946.15	374.6	489.93	528.4	466.63
GMP reductase (EC 1.7.1.7) CDS	1346995	1347987	993	forward	347.5	149.83	257.7	285.58	372.29
Permease of the drug/metabolite transporter (DMT) superfamily CDS	1348006	1348914	909	reverse	143.93	99.46	102.74	114.59	152.75
Arginine permease CDS	1349047	1350144	1098	reverse	262.53	183.6	242.72	211.55	258.37
Arginine permease CDS	1350156	1350455	300	reverse	389.74	262.68	363.67	299.69	484.89
Glutamine amidotransferase, class I CDS	1350469	1351200	732	reverse	376.08	254.96	336.36	289.12	318.63
HD domain protein CDS	1351280	1351930	651	reverse	341.88	234.43	302	245.91	333.86
ClpE-like protein CDS	1352019	1354088	2070	reverse	276.78	38	31.73	32.48	30.61
hypothetical protein CDS	1354090	1354530	441	forward	784.24	903.71	1013.83	1449.79	1578.83
hypothetical protein CDS	1354732	1355580	849	forward	91.02	74.38	86.93	64.86	110.94
FIG00749350: hypothetical protein CDS	1355605	1355817	213	forward	279.95	232.17	326.54	197.61	365.73
hypothetical protein CDS	1355851	1356387	537	forward	51.97	39.8	52.37	34.91	27.52
Phosphoenolpyruvate-dihydroxyacetone phosphotransferase (EC 2.7.1.121), dihydroxyacetone binding subunit DhaK CDS	1356492	1357487	996	forward	411.59	258.82	330.4	294.57	285.72
Phosphoenolpyruvate-dihydroxyacetone phosphotransferase (EC 2.7.1.121), ADP-binding subunit DhaL CDS	1357501	1358082	582	forward	484.68	279.66	442.64	362.5	406.18
Phosphoenolpyruvate-dihydroxyacetone phosphotransferase (EC 2.7.1.121), subunit DhaM; DHA-specific IIA component CDS	1358082	1358456	375	forward	455.91	246.48	403.97	317.47	318.93
Glycerol uptake facilitator protein @ Propanediol diffusion facilitator CDS	1358458	1359159	702	forward	425.82	239.13	403.19	296.4	301.82
2-oxoglutarate/malate translocator CDS	1359589	1361004	1416	reverse	41.49	27.43	26.66	35.11	47.14
redox proteins related to the succinate dehydrogenases and fumarate reductases CDS	1361018	1362826	1809	reverse	33.99	20.45	19.84	24.25	46.21
Malolactic regulator CDS	1363048	1363941	894	forward	20.4	14.98	13.12	15.42	28.9
redox proteins related to the succinate dehydrogenases and fumarate reductases CDS	1363938	1365716	1779	reverse	37.61	29.33	29.35	27.31	38.42
hypothetical protein CDS	1365907	1366797	891	forward	57.52	31.91	44.27	37.62	30.14
1-deoxy-D-xylulose 5-phosphate synthase (EC 2.2.1.7) CDS	1366964	1368706	1743	reverse	157.99	129.41	160.23	116.63	282.43
Pyrrolidone-carboxylate peptidase (EC 3.4.19.3) CDS	1368791	1369438	648	reverse	42.53	38.1	32.37	30.9	74.76
Glutamine--fructose-6-phosphate aminotransferase [isomerizing] (EC 2.6.1.16) CDS	1369753	1371564	1812	forward	381.38	306.35	106.21	209.38	394.42
LSU ribosomal protein L33p @ LSU ribosomal protein L33p, zinc-independent CDS	1371835	1371987	153	forward	1541.38	1129.18	1081.22	986.89	648.54
Collagen adhesion protein CDS	1372003	1372971	969	forward	1443.66	1021.17	1117.62	968.49	1038.24
Glycerate kinase (EC 2.7.1.31) CDS	1373086	1374231	1146	forward	34.06	20	19.75	23.48	17.46
Pyridoxine 5'-phosphate oxidase V related favin-nucleotide-binding protein CDS	1374379	1374741	363	forward	4257.37	4497.66	6418.7	7544.22	5908.18
Small conserved protein CDS	1375116	1375331	216	reverse	35.44	21.68	27.15	30.37	28.19
FIG00743376: hypothetical protein CDS	1375359	1375568	210	reverse	35.17	18.49	27.15	38.73	38.08
Type I restriction-modification system, restriction subunit R (EC 3.1.21.3) CDS	1375774	1378995	3222	forward	282.85	191.03	260.02	245.92	228.63
Type I restriction-modification system, DNA-methyltransferase subunit M (EC 2.1.1.72) CDS	1379014	1380666	1653	forward	261.86	163.48	224.38	214.55	208.32
Type I restriction-modification system, specificity subunit S CDS	1380689	1381906	1218	forward	257	183.16	217.22	127.32	142.67
conserved hypothetical protein CDS	1382016	1382147	132	forward	415.92	418.86	355.41	187.45	1037.19
Type I restriction-modification system, specificity subunit S CDS	1382400	1383554	1155	forward	34.19	25.72	33.72	14.3	16.7
Type I restriction-modification system, specificity subunit S CDS	1383998	1385035	1038	forward	21.27	14.65	16.66	13.16	16.93
hypothetical protein CDS	1385062	1388355	3294	forward	69.47	45.57	38.8	49.26	128.33
probably carbamoylphosphate synthase large subunit, evidenced by COGnitor CDS	1388539	1389804	1266	forward	581.18	625.73	480.94	593.43	481.99
Lipoteichoic acid synthase LtaS Type IIb CDS	1389856	1392054	2199	reverse	134.48	142.65	117.88	127.8	145.61
Teicoplanin resistance protein vanZ CDS	1392188	1392808	621	forward	40.96	33.81	37.82	39.85	42.4
Glucose-6-phosphate isomerase (EC 5.3.1.9) CDS	1392879	1394216	1338	forward	1271.1	1693.78	1371.01	1454.42	796.6
Uncharacterized MFS-type transporter CDS	1394332	1395687	1356	forward	19.33	15.45	18.49	17.85	18.81
FIG00751429: hypothetical protein CDS	1395771	1396010	240	forward	1625.48	2031.77	1933.38	2494.55	1660.22
Beta-lactamase class C-like and penicillin binding proteins (PBPs) superfamily CDS	1396424	1397431	1008	forward	60.99	56.27	68.81	64.01	61.41
proposed amino acid ligase found clustered with an amidotransferase CDS	1397461	1398816	1356	reverse	195.67	230.83	231.34	272.25	253.97
Thymidine kinase (EC 2.7.1.21) CDS	1398955	1399560	606	forward	122.07	84.59	97.31	104.25	151.95
Peptide chain release factor 1 CDS	1399589	1400677	1089	forward	353.03	258.98	308.4	339.36	215.9
Peptide chain release factor N(5)-glutamine methyltransferase (EC 2.1.1.297) CDS	1400670	1401512	843	forward	377	276.11	316.53	346.1	312.75
Threonylcarbamoyl-AMP synthase (EC 2.7.7.87) / SUA5 domain with internal deletion CDS	1401512	1402513	1002	forward	372.53	266.45	322.82	356.14	252.87
Uracil phosphoribosyltransferase (EC 2.4.2.9) CDS	1402599	1403228	630	forward	774.85	811.18	488.49	692.38	995.27
ATP synthase F0 sector subunit a (EC 3.6.3.14) CDS	1403360	1404076	717	forward	2321.81	2201.29	1946.26	2499.43	2372.24
ATP synthase F0 sector subunit c (EC 3.6.3.14) CDS	1404098	1404313	216	forward	2700.06	2505.75	2320.95	3031.32	3223.13
ATP synthase F0 sector subunit b (EC 3.6.3.14) CDS	1404351	1404860	510	forward	2800.25	2636.74	2304.84	2895.04	3818.43
ATP synthase delta chain (EC 3.6.3.14) CDS	1404860	1405408	549	forward	2287.66	2016.97	1586.65	2137.43	2784.17
ATP synthase alpha chain (EC 3.6.3.14) CDS	1405423	1406937	1515	forward	2857.3	2608.63	2206.64	2946.85	3030.88
ATP synthase gamma chain (EC 3.6.3.14) CDS	1406948	1407910	963	forward	2796.91	2427.21	2026.94	2701.6	3554.06
ATP synthase beta chain (EC 3.6.3.14) CDS	1407932	1409374	1443	forward	3398.41	2886.13	2454.76	3411.02	3821.49
ATP synthase epsilon chain (EC 3.6.3.14) CDS	1409386	1409829	444	forward	3864.05	3313.47	2613.78	3737.51	4770.22
hypothetical protein CDS	1409882	1410118	237	forward	94.18	48.76	58.23	68.64	113.87
Rod shape-determining protein MreB CDS	1410199	1411188	990	forward	597.46	590.86	480.27	577.78	400.48
Membrane protein insertion efficiency factor YidD CDS	1411189	1411485	297	forward	571.57	569.1	405.92	533.96	387.51
hypothetical protein CDS	1411494	1411721	228	forward	330.57	334.89	239.5	290.87	231.53
Rod shape-determining protein RodA CDS	1411741	1412931	1191	forward	403.31	390.97	311.32	392.98	303.99
hypothetical protein CDS	1413282	1416680	3399	reverse	417.85	116.54	179.54	87.57	83.11
hypothetical protein CDS	1416658	1420326	3669	reverse	312.6	99.43	145.32	80.57	65.82
FIG00747378: hypothetical protein CDS	1420742	1421611	870	forward	26.12	14.07	15.42	10.45	11.12
Glycosyl transferase, group 2 family CDS	1421752	1423068	1317	forward	32.53	23.32	22.82	20.9	21.12
hypothetical protein CDS	1423082	1424206	1125	forward	43.67	29.9	30.11	25.69	25.71
Serine/threonine exchanger SteT CDS	1424469	1425794	1326	forward	112.52	74.07	83.7	68.12	73.09
hypothetical protein CDS	1425833	1425943	111	reverse	2271.74	2757.91	2827.57	2859.4	1809.8
Muramoyltetrapeptide carboxypeptidase (EC 3.4.17.13) CDS	1426025	1427050	1026	reverse	212.5	153.68	143.34	126.91	117.88
Rrf2 family transcriptional regulator, group III CDS	1427149	1427580	432	reverse	261.76	295.14	285.57	338.83	242.72
hypothetical protein CDS	1427606	1427740	135	reverse	377.63	421.76	416.81	542.95	349.1
N(6)-L-threonylcarbamoyladenine synthase (EC 2.3.1.234) CDS	1427982	1429028	1047	reverse	1274.59	1825.31	1478.9	3247.51	3929.44
Ribosomal-protein-S18p-alanine acetyltransferase (EC 2.3.1.128) CDS	1429025	1429489	465	reverse	1250.76	1931.23	1473.29	3242.26	5402.9
tRNA threonylcarbamoyladenosine biosynthesis protein TsaB CDS	1429563	1430291	729	reverse	1008.01	1525.54	1167.83	2664.2	4275.39
Substrate-specific component FolT of folate ECF transporter CDS	1430291	1430830	540	reverse	798.29	1222.38	916.36	2210.73	3082.47
hypothetical protein CDS	1430830	1431408	579	reverse	661.07	1100.04	860.05	2042.73	3251.98
Acyl-ACP thioesterase CDS	1431401	1432129	729	reverse	190.78	161.53	186.36	217.03	339.04
16S rRNA (cytidine(1402)-2'-O)-methyltransferase (EC 2.1.1.198) CDS	1432132	1432986	855	reverse	252.45	217.78	255.5	295.81	384.31
DNA replication intiation control protein YabA CDS	1432970	1433326	357	reverse	270.03	220.34	278.03	347.79	210
DNA polymerase III delta prime subunit (EC 2.7.7.7) CDS	1433344	1434192	849	reverse	318.97	257.91	324.64	376.56	470.64
protein from nitrogen regulatory protein P-II (GLNB) family, ortholog YAAQ B. subtilis CDS	1434192	1434512	321	reverse	259.31	224.82	249.64	318.97	330.65
Thymidylate kinase (EC 2.7.4.9) CDS	1434512	1435159	648	reverse	155.94	129.27	163.19	200.18	128.04
FIG015094: hypothetical protein CDS	1435250	1435489	240	reverse	516.61	405.73	589.38	531.88	237.23
Recombination protein RecR CDS	1435486	1436085	600	reverse	637.39	465.14	657.8	599.18	546.54
Nucleoid-associated protein YaaK CDS	1436085	1436414	330	reverse	547.78	392	587.99	546.54	583.82
DNA polymerase III subunits gamma and tau (EC 2.7.7.7) CDS	1436455	1438236	1782	reverse	407.32	281.37	418.67	385.3	308.07
tRNA-specific adenosine-34 deaminase (EC 3.5.4.33) CDS	1438395	1438925	531	reverse	74.21	95.35	63.69	93.84	98.3
16S rRNA (guanine(1207)-N(2))-methyltransferase (EC 2.1.1.172) CDS	1438936	1439535	600	reverse	68.81	80.22	51.91	80.92	86.34
Prophage maintenance system killer protein CDS	1439807	1440172	366	reverse	321.73	310.68	332.6	327.83	337.56
Prophage ps3 protein 01 CDS	1440202	1440753	552	reverse	456.23	412.71	419.07	414.38	542.91
LSU ribosomal protein L7p/L12p (P1/P2) CDS	1441210	1441572	363	reverse	3351.82	3713.01	2712.15	3289.57	2493.52
LSU ribosomal protein L10p (P0) CDS	1441623	1442135	513	reverse	4679	4951.8	3634.77	4535.44	3775.13
Sugar kinase and transcription regulator (EC 2.7.1.-) CDS	1442329	1443249	921	reverse	119.08	139.13	112.18	145.96	137.47
Glycosyltransferase CDS	1443347	1444363	1017	reverse	279.19	290.36	233.12	259.9	295.68
LSU ribosomal protein L1p (L10Ae) CDS	1444542	1445234	693	reverse	2995.47	2944.55	2718.7	2810.69	2580.34
LSU ribosomal protein L11p (L12e) CDS	1445332	1445757	426	reverse	3761.99	3818.64	3187.59	3147.67	4525.71
Transcription antitermination protein NusG CDS	1445888	1446445	558	reverse	260.66	261.48	198.02	241.36	213.45
Protein translocase subunit SecE CDS	1446543	1446713	171	reverse	1627	1957.74	2320.65	2186.46	1466.17
hypothetical protein CDS	1447012	1447230	219	reverse	83409	150851	138766	129337	183735
DNA-directed RNA polymerase specialized sigma subunit, sigma24-like CDS	1447287	1447838	552	reverse	15.38	11	14.63	9.7	11.33
23S rRNA (guanosine(2251)-2'-O)-methyltransferase (EC 2.1.1.185) CDS	1447943	1448698	756	reverse	193.6	157.32	163.04	193.45	130.73
Mini-ribonuclease III CDS	1448685	1449128	444	reverse	205.2	184.85	169.55	193.59	218
Cysteinyl-tRNA synthetase (EC 6.1.1.16) CDS	1449121	1450542	1422	reverse	160.42	154.18	141.5	163.4	173.33
hypothetical protein CDS	1450637	1450804	168	reverse	324.4	343.95	455.73	429.42	254.08
Glutamyl-tRNA synthetase (EC 6.1.1.17) @ Glutamyl-tRNA(Gln) synthetase (EC 6.1.1.24) CDS	1451098	1452597	1500	reverse	966.1	1029.35	913.59	1153.29	811.78
DNA repair protein RadA CDS	1452672	1454048	1377	reverse	107.38	92.01	90.62	105.01	95.84
Deoxyuridine 5'-triphosphate nucleotidohydrolase (EC 3.6.1.23) CDS	1454062	1454601	540	reverse	75.01	76.45	61.32	75.17	81.12
FIG00744454: hypothetical protein CDS	1454701	1454991	291	forward	54.74	51.69	43.12	48.21	40.26
Aminopeptidase C (EC 3.4.22.40) CDS	1455061	1456242	1182	forward	622.76	648.12	507.69	567.15	478.01
Aminopeptidase C (EC 3.4.22.40) CDS	1456256	1456411	156	forward	703.18	705.07	604.61	672.73	304.43
2',3'-cyclic nucleotide 3'-phosphodiesterase (EC 3.1.4.37) CDS	1456461	1457396	936	reverse	289.72	281.82	288.11	260.6	190.93
Phosphoglycerate mutase (EC 5.4.2.11) CDS	1457481	1458158	678	reverse	250.69	216.04	235.78	210.45	256.54
hypothetical protein CDS	1458169	1458336	168	reverse	231.19	201.47	188.49	183.41	246.83
Cobalt-zinc-cadmium resistance protein CzcD CDS	1458338	1459228	891	reverse	202.97	156.68	179.6	153.08	143.24
Phosphoglycerate mutase family protein CDS	1459237	1459917	681	reverse	193.42	158.4	166.14	150.46	173.06
Uncharacterized UPF0721 integral membrane protein CDS	1459983	1460735	753	reverse	38.06	28.38	31.15	34.66	38.72
4-methyl-5(B-hydroxyethyl)-thiazole monophosphate biosynthesis enzyme CDS	1460829	1461401	573	forward	110.58	147.14	97.68	130.23	109.42
Putative transport protein CDS	1461536	1462711	1176	forward	37.41	34.45	25.63	33.31	49.73
Histone acetyltransferase HPA2 and related acetyltransferases CDS	1462809	1463345	537	forward	54.37	45.32	41.04	59.12	94.81
hypothetical protein CDS	1463440	1464651	1212	forward	194.6	239.76	189.11	256.48	320.47
Putative transport protein CDS	1464775	1465998	1224	forward	55.43	73.34	52.68	823.05	947.64
Type I restriction-modification system, specificity subunit S CDS	1466270	1467421	1152	forward	15.09	12.03	12.12	9.09	11.48
Integrase CDS	1467458	1468381	924	reverse	6.86	4.05	4.78	10.34	14.46
Type I restriction-modification system, specificity subunit S CDS	1468425	1469375	951	reverse	13.81	13.76	12.5	97.85	50.25
ORF-12 CDS	1470099	1470395	297	forward	117.21	108.1	147.67	138.33	143.17
FIG00742392: hypothetical protein CDS	1470735	1471559	825	forward	30.77	20.91	18.15	16.32	25.69
DNA-directed RNA polymerase specialized sigma subunit CDS	1471681	1472187	507	forward	31.73	19.64	22.22	15.99	23.37
Beta-glucoside bgl operon antiterminator, BglG family CDS	1472428	1473306	879	forward	1369.1	475.33	1598.27	267.77	285.26
PTS system, lactose-specific IIA component (EC 2.7.1.207) CDS	1473284	1473640	357	forward	1489.04	476.81	1867.65	308.97	186.86
6-phospho-beta-galactosidase (EC 3.2.1.85) CDS	1473646	1475055	1410	forward	1093.66	321.31	1447.87	214.51	173.84
PTS system, lactose-specific IIB component (EC 2.7.1.207) / PTS system, lactose-specific IIC component CDS	1475071	1476786	1716	forward	907.69	299.16	1362.97	156.52	116.28
PTS system, cellobiose-specific IIC component CDS	1476814	1478103	1290	forward	709.65	233.81	1139.44	117.93	75.64
hypothetical protein CDS	1478118	1480004	1887	forward	771.23	278.42	1264.97	138.04	109.32
hypothetical protein CDS	1480275	1480808	534	forward	48.49	41.96	62.26	46.06	33.47
hypothetical protein CDS	1480933	1481280	348	forward	248.53	225.57	201.51	204.34	222.24
Formate--tetrahydrofolate ligase (EC 6.3.4.3) CDS	1481288	1482964	1677	forward	430.23	315.7	344.48	330.57	375.74
Lipoprotein signal peptidase (EC 3.4.23.36) CDS	1482964	1483422	459	forward	318.23	255.63	262.77	244.65	187.86
Ribosomal large subunit pseudouridine synthase D (EC 5.4.99.23) CDS	1483422	1484327	906	forward	396.17	297.83	303.55	297.93	357.01
Carbamoyl-phosphate synthase small chain (EC 6.3.5.5) CDS	1484335	1485393	1059	forward	347.69	248.27	259.13	242.28	426.63
Carbamoyl-phosphate synthase large chain (EC 6.3.5.5) CDS	1485395	1488568	3174	forward	272.73	198.41	195.26	209.32	306.19
FIG00743007: hypothetical protein CDS	1488671	1488844	174	forward	330.35	278.66	326.99	324.66	392.09
FIG00743778: hypothetical protein CDS	1489116	1489664	549	forward	27.79	20.79	15.2	15.35	24.16
hypothetical protein CDS	1489763	1489873	111	forward	99.7	132.95	80.6	85.67	102.88
FIG00743394: hypothetical protein CDS	1490079	1490738	660	reverse	103.78	99.04	95.88	114.11	102.02
Cell surface hydrolase CDS	1490856	1491716	861	reverse	71.07	49.92	62.5	66.67	61.16
Probable cell division protein YtgP CDS	1491773	1493419	1647	reverse	251.49	249.39	267.62	313.53	238.53
Leucyl-tRNA synthetase (EC 6.1.1.4) CDS	1493510	1495924	2415	reverse	218.56	221.61	222.48	299.89	251.09
hypothetical protein CDS	1496206	1496850	645	forward	101.03	108.35	94.09	82.59	130.98
NADH dehydrogenase (EC 1.6.99.3) CDS	1496902	1498113	1212	reverse	508.3	422.7	471.43	363.35	301.17
Putative prenyltransferase, contains 1,4-dihydroxy-2-naphthoate octaprenyltransferase domain CDS	1498132	1499031	900	reverse	556.18	510.34	513.08	383.35	384.65
Heptaprenyl diphosphate synthase component II (EC 2.5.1.30) CDS	1499105	1500082	978	forward	215.95	218.89	232.2	186.9	207.7
Efflux ABC transporter for glutathione/L-cysteine, essential for assembly of bd-type respiratory oxidases => CydC subunit CDS	1500087	1501823	1737	reverse	216.77	207.74	210.76	173.67	186.8
Efflux ABC transporter for glutathione/L-cysteine, essential for assembly of bd-type respiratory oxidases => CydD subunit CDS	1501816	1503531	1716	reverse	212.45	203.29	198.67	168.12	166.4
Cytochrome d ubiquinol oxidase subunit II (EC 1.10.3.-) CDS	1503533	1504549	1017	reverse	1166.87	1075.5	949.01	802.03	596.34
Cytochrome d ubiquinol oxidase subunit I (EC 1.10.3.-) CDS	1504550	1505983	1434	reverse	972.53	974	843.7	715.96	580.64
Uncharacterized MFS-type transporter CDS	1506146	1507597	1452	reverse	143.38	76.12	125.2	108.54	81.87
S-adenosylmethionine synthetase (EC 2.5.1.6) CDS	1507610	1508803	1194	reverse	211.57	128.45	177.29	170.56	144.21
hypothetical protein CDS	1509556	1509909	354	reverse	35.81	31.38	31.59	24.43	20.27
hypothetical protein CDS	1510059	1510442	384	forward	70.93	86.3	100.86	81.27	71.31
hypothetical protein CDS	1510857	1512074	1218	forward	176.18	163.14	132.3	100.87	125.64
hypothetical protein CDS	1512086	1512445	360	forward	189.59	198.5	148.95	111.8	137.13
hypothetical protein CDS	1512805	1512918	114	forward	25.45	16.93	15.79	13.79	23.67
hypothetical protein CDS	1513099	1513365	267	forward	38.83	26.8	44.74	29.45	18.74
Death on curing protein, Doc toxin CDS	1513504	1513914	411	reverse	125.41	129.08	138.17	96.73	110.74
hypothetical protein CDS	1513914	1514165	252	reverse	189.62	213.7	196.56	157.77	125.51
FIG00744561: hypothetical protein CDS	1514388	1515065	678	reverse	146.98	129.77	136.26	100.9	125.77
FIG00744561: hypothetical protein CDS	1515055	1515780	726	reverse	109.96	85.33	85.92	66.88	59.79
hypothetical protein CDS	1515970	1516362	393	reverse	117.28	103.73	91.33	69.03	86.09
hypothetical protein CDS	1516518	1516760	243	forward	13.93	13.17	12.12	12.54	8.13
hypothetical protein CDS	1516937	1517281	345	forward	14.64	12.14	10.51	10.54	13.55
hypothetical protein CDS	1517299	1517640	342	forward	11.15	6.13	5.98	7.98	4.04
hypothetical protein CDS	1517651	1518766	1116	forward	13.86	7.36	8.02	10.11	7.08
hypothetical protein CDS	1519030	1519320	291	forward	17.08	9.3	12.09	12.75	15.72
hypothetical protein CDS	1519307	1519903	597	forward	10.08	7.14	11.88	7.45	7.39
hypothetical protein CDS	1519920	1520393	474	forward	18.93	11.17	9.44	11.51	22.36
hypothetical protein CDS	1520412	1520891	480	forward	22.16	11.03	11.82	12.95	20.16
Single-stranded DNA-binding protein CDS	1520894	1521409	516	forward	21.81	14.78	13.37	13.33	17.41
hypothetical protein CDS	1521435	1521956	522	forward	22.74	15.06	18.5	18.41	15.01
hypothetical protein CDS	1522169	1522363	195	forward	24.93	18.35	20.28	20.29	33.92
Branched-chain amino acid transport system permease protein LivM (TC 3.A.1.4.1) CDS	1522364	1522567	204	forward	14.48	15.23	11.5	14.21	18.07
hypothetical protein CDS	1522604	1523338	735	forward	20.17	18.45	17.22	21.36	17.55
hypothetical protein CDS	1523353	1523526	174	forward	35.04	36.52	34.02	37.56	76.04
hypothetical protein CDS	1523591	1523947	357	reverse	10.98	10.94	9.17	11.29	7.65
Multi antimicrobial extrusion protein (Na(+)/drug antiporter), MATE family of MDR efflux pumps CDS	1524118	1524597	480	forward	84.39	43.2	123.08	68.55	56.91
hypothetical protein CDS	1524610	1524954	345	forward	89.77	47.21	118.04	76.56	44.74
Multi antimicrobial extrusion protein (Na(+)/drug antiporter), MATE family of MDR efflux pumps CDS	1524921	1525364	444	forward	116.51	68.17	168.63	98.34	95.84
hypothetical protein CDS	1525464	1525808	345	reverse	2575.69	2484.87	3803.08	1915.75	1417.84
Transcriptional regulator, AcrR family CDS	1525819	1526184	366	reverse	2549.22	2575.93	3723.78	1940.03	1591.86
FIG00746021: hypothetical protein CDS	1526328	1526738	411	forward	44.57	32.93	36.23	36.05	35.15
hypothetical protein CDS	1526867	1527283	417	forward	61.97	48.71	56.12	607.34	342.6
FIG00743982: hypothetical protein CDS	1527440	1528024	585	forward	132.65	115.23	167.01	308.76	100.53
Glycolate dehydrogenase (EC 1.1.99.14), subunit GlcD CDS	1528088	1529479	1392	reverse	132.24	89.65	156.91	124.57	90.06
Excinuclease ABC subunit A paralog of unknown function CDS	1529599	1532118	2520	forward	51.75	44.42	54.96	54.77	38.55
Hypothetical protein, ydbS homolog CDS	1532197	1532682	486	forward	99.65	71.39	91.59	74.27	69.48
hypothetical protein CDS	1532675	1534051	1377	forward	125.8	85.81	110.39	81.69	76.29
Serine hydroxymethyltransferase (EC 2.1.2.1) CDS	1534105	1535340	1236	forward	470.7	518.64	464.72	500.68	634.95
DedA protein CDS	1535355	1536005	651	reverse	167.6	156.08	181.92	183.4	197.87
Low temperature requirement C protein CDS	1536008	1536520	513	reverse	213.21	192.61	225.33	198.59	165.13
Thioredoxin reductase (EC 1.8.1.9) CDS	1536531	1537373	843	reverse	205.61	175.73	227.85	172.85	168.81
Seryl-tRNA synthetase (EC 6.1.1.11) CDS	1537925	1539232	1308	reverse	872.83	1173.63	721.34	573.57	454.66
Ribosomal-protein-S5p-alanine acetyltransferase CDS	1539471	1540004	534	reverse	58.2	63.25	53.38	64.51	79.26
Immunoreactive protein Se23.5 (Fragment) CDS	1540001	1540606	606	reverse	43.66	48.12	42.26	53.85	45.51
Esterase/lipase CDS	1540804	1541598	795	forward	1025.11	815.31	1173.81	928.81	874.15
Putative regulatory protein CDS	1541600	1542451	852	forward	869.08	726.87	1083.4	868.23	1020.7
Nucleoside deoxyribosyltransferase (EC 2.4.2.6) CDS	1542486	1542983	498	reverse	156.74	109.04	151.28	138.5	118.16
Succinate-semialdehyde dehydrogenase [NAD] (EC 1.2.1.24); Succinate-semialdehyde dehydrogenase [NADP+] (EC 1.2.1.79) CDS	1543111	1544493	1383	forward	442.93	462.1	309.97	315.92	386.82
hypothetical protein CDS	1544537	1545508	972	reverse	113.35	118.7	100.63	105.67	106.82
Membrane protein CDS	1545616	1548741	3126	reverse	111.42	54.39	70.31	81.58	63.41
Transcriptional regulator, TetR family CDS	1548755	1549303	549	reverse	141.64	66.88	88.93	101.96	163.06
Beta-lactamase class A CDS	1549415	1549660	246	reverse	36.69	27.75	30.16	33.96	22.88
hypothetical protein CDS	1550030	1550290	261	forward	797.78	889.01	920.05	817.65	755.44
FIG00745857: hypothetical protein CDS	1550280	1550558	279	forward	1172.6	1272.96	1290.85	1037.74	1427.91
hypothetical protein CDS	1550579	1550746	168	forward	833.94	790.61	1030.3	805.02	791.43
prophage ps3 protein 01 CDS	1551397	1551873	477	forward	356.67	453.58	313.24	310.01	223.34
hypothetical protein CDS	1551857	1552291	435	forward	285.89	332.88	223.85	224.48	172.12
hypothetical protein CDS	1552806	1554515	1710	forward	63.57	57.12	33.53	34.23	42.73
hypothetical protein CDS	1554662	1555168	507	forward	65.75	55.99	36.15	37.51	31.16
hypothetical protein CDS	1555624	1555764	141	forward	4354.39	5616.09	5475.03	6750.27	8650.42
hypothetical protein CDS	1555843	1556238	396	forward	1674.01	2123.78	1839.79	1917.28	1514.81
FIG00743472: hypothetical protein CDS	1556820	1557674	855	reverse	193.83	166.06	197.98	178.78	152.47
hypothetical protein CDS	1557664	1558305	642	reverse	128.95	107.42	131.36	118.99	95.71
hypothetical protein CDS	1558466	1558897	432	forward	37.24	20.76	35.61	23.04	12.19
FIG00749758: hypothetical protein CDS	1558916	1559482	567	forward	40.88	26.61	38.68	26.13	14.39
FIG00745858: hypothetical protein CDS	1559742	1560440	699	forward	144.68	208.77	107.31	113.23	139.13
FIG00743219: hypothetical protein CDS	1560573	1560854	282	forward	136.3	233.54	111.62	108.31	217.19
Xaa-Pro dipeptidyl-peptidase (EC 3.4.14.11) CDS	1561534	1563912	2379	reverse	276.26	259.86	276.57	259.54	382.49
FIG138056: a glutathione-dependent thiol reductase CDS	1563924	1564280	357	reverse	244.52	243.22	217.82	209.38	274.99
Mannose-6-phosphate isomerase (EC 5.3.1.8) CDS	1564818	1565780	963	forward	230.22	178.42	201.47	121.35	93.3
Predicted integral membrane protein CDS	1565794	1566186	393	forward	393.74	281.43	362.63	224.84	264.46
Uncharacterized transcriptional response regulator YclJ CDS	1566186	1566908	723	forward	451.2	333.43	444.52	310.53	331.29
Sensor histidine kinase YclK CDS	1566905	1568371	1467	forward	441.85	311.89	417.05	279.1	217.79
hypothetical protein CDS	1568745	1570979	2235	forward	314.99	232.49	211.27	186.99	214.66
hypothetical protein CDS	1571531	1571707	177	forward	237.49	270.61	220.36	206.71	219.03
hypothetical protein CDS	1571707	1572375	669	forward	220.06	236.96	210.05	185.81	141.88
hypothetical protein CDS	1573077	1573859	783	reverse	183.25	149.64	137.32	131.8	179.73
Mobile element protein CDS	1574140	1574334	195	forward	236.37	239.6	205.48	194.05	207.25
Mobile element protein CDS	1574306	1574989	684	forward	347.69	313.87	299.27	283.94	228.07
hypothetical protein CDS	1575487	1579794	4308	forward	1480.21	1286.18	1349.63	1348.97	1050.15
Ethidium bromide-methyl viologen resistance protein EmrE CDS	1579931	1580254	324	reverse	30.34	36.61	37.55	41.26	36.97
D-serine/D-alanine/glycine transporter CDS	1580668	1582047	1380	forward	194.33	222.09	172.84	195.72	226.04
Putative regulator of the mannose operon, ManO CDS	1582171	1582536	366	reverse	1779.15	1557.65	1377.04	1708.14	749.67
PTS system, mannose-specific IID component CDS	1582538	1583452	915	reverse	2095.94	1828.38	1626.46	1966.68	1371.03
PTS system, mannose-specific IIC component CDS	1583474	1584277	804	reverse	1911.75	1670.22	1535.98	1857.4	1187.9
PTS system, mannose-specific IIA component (EC 2.7.1.191) / PTS system, mannose-specific IIB component (EC 2.7.1.191) CDS	1584292	1585287	996	reverse	1936.57	1762.35	1401.49	1775.46	1739.42
Transcriptional regulator, xre family CDS	1585917	1586270	354	forward	544.11	501.27	246.79	293.2	429.89
Site-specific recombinase, DNA invertase Pin related protein CDS	1586336	1587025	690	forward	126.28	114.48	67.16	75.1	151.25
hypothetical protein CDS	1587099	1588181	1083	forward	171.11	160.02	95.4	108.97	178.84
hypothetical protein CDS	1588385	1589203	819	forward	234.82	202.9	135.35	141.91	194.25
hypothetical protein CDS	1589561	1589827	267	forward	2693.46	2711.03	2354.89	2101.76	1612.76
FIG01118218: hypothetical protein CDS	1589827	1590033	207	forward	2367.32	2348.17	2122.22	1572.36	2056.37
hypothetical protein CDS	1590315	1593053	2739	reverse	271.64	696.07	365.29	733.33	1039.95
Transcription regulator [contains diacylglycerol kinase catalytic domain] CDS	1593250	1594188	939	forward	49.49	89.89	55.89	82.85	124.07
hypothetical protein CDS	1594616	1595191	576	forward	86.55	89.94	68	64.33	99.82
hypothetical protein CDS	1595299	1596126	828	forward	58.88	68.65	41.67	45.55	38.83
transcriptional modulator of MazE/toxin, MazF CDS	1596226	1596588	363	reverse	715.38	777.84	529.96	533.47	742.81
FIG00742216: hypothetical protein CDS	1596591	1596860	270	reverse	524.77	539.97	334.78	365.85	495.74
FIG00907773: hypothetical protein CDS	1600291	1600368	78	reverse	117.43	84.8	71.69	64.58	188.6
hypothetical protein CDS	1600423	1602573	2151	reverse	92.74	82.82	63.52	64.55	193.07
hypothetical protein CDS	1603161	1604531	1371	reverse	833.47	525.45	1126.91	631.7	510.11
hypothetical protein CDS	1604985	1605197	213	reverse	26.48	15.91	26.64	14.07	17
Phosphoglycerate mutase family protein CDS	1607328	1607900	573	reverse	83.16	77.51	64.88	65.05	109.93
Aggregation promoting factor CDS	1608016	1608792	777	reverse	955.83	1761.13	461.51	1543.03	2641
hypothetical protein CDS	1609121	1609474	354	reverse	589.86	359.58	578.64	669.69	317.21
hypothetical protein CDS	1609645	1610427	783	reverse	662.07	363.25	641.79	686.5	605.85

## Sheet: 50
Name	Minimum	Maximum	Length	Direction	Differential Expression Absolute Confidence	Differential Expression Confidence	Differential Expression Log2 Ratio	Differential Expression p-value	Lje_Gen0 - TPM	Lje_Gen50 - TPM
hypothetical protein CDS	3	947	945	reverse	1000	-1000	-1.38	0	598.48	192.04
conserved hypothetical protein CDS	1135	1578	444	reverse	4.97	-4.97	-0.42	1.1e-05	210.53	130.89
Phosphopantothenoylcysteine decarboxylase (EC 4.1.1.36) / Phosphopantothenoylcysteine synthetase (EC 6.3.2.5) CDS	1616	2803	1188	reverse	4.45	-4.45	-0.49	3.5e-05	143.77	85.29
Serine/threonine protein phosphatase family protein CDS	2791	4035	1245	reverse	2.66	-2.66	-0.33	0.0022	160.82	106.93
23S rRNA (guanine(2445)-N(2))-methyltransferase (EC 2.1.1.173) CDS	4055	5182	1128	reverse	0.45	-0.45	-0.1	0.35	128.42	99.53
Cell division protein GpsB, coordinates the switch between cylindrical and septal cell wall synthesis by re-localization of PBP1 CDS	5654	6064	411	reverse	1000	1000	0.81	0	360.81	525.73
UPF0398 protein YpsA CDS	6164	6730	567	reverse	0	0	0.04	1	24.3	20.84
RecU Holliday junction resolvase CDS	6884	7504	621	forward	4.55	4.55	0.28	2.8e-05	687.72	696.95
Multimodular transpeptidase-transglycosylase (EC 2.4.1.129) (EC 3.4.-.-) / Penicillin-binding protein 1A/1B (PBP1) CDS	7505	9832	2328	forward	1.69	1.69	0.16	0.02	683.89	638.73
weak similarity to aminoglycoside N(3)-acetyltransferase CDS	10017	10826	810	reverse	0	0	0	1	130.98	108.91
Endonuclease III (EC 4.2.99.18) CDS	10840	11481	642	reverse	0.52	-0.52	-0.11	0.31	123	94.88
Chromosome replication initiation protein DnaD CDS	11481	12116	636	reverse	0.06	0.06	0.03	0.87	133.58	113.8
Asparaginyl-tRNA synthetase (EC 6.1.1.22) CDS	12182	13480	1299	reverse	3.98	3.98	0.25	0.0001	795.71	789.04
FIG00742179: hypothetical protein CDS	13558	14049	492	reverse	2.23	-2.23	-0.2	0.0059	310.26	224.66
DinG family ATP-dependent helicase YoaA CDS	14033	16843	2811	reverse	3.33	-3.33	-0.24	0.00047	362.35	255.03
ATP-dependent helicase/nuclease AddAB, subunit A CDS	16926	20486	3561	reverse	0.04	-0.04	-0.03	0.92	78.85	64.34
ATP-dependent helicase/nuclease AddAB, subunit B CDS	20479	23934	3456	reverse	0.18	0.18	0.12	0.66	62.95	57.11
Mevalonate kinase (EC 2.7.1.36) CDS	23990	24904	915	forward	0.31	0.31	0.17	0.49	66.84	62.69
Diphosphomevalonate decarboxylase (EC 4.1.1.33) CDS	24904	25866	963	forward	0.15	0.15	0.09	0.71	80.44	71.17
Phosphomevalonate kinase (EC 2.7.4.2) CDS	25905	26993	1089	forward	0.22	0.22	0.1	0.6	118.54	105.56
Isopentenyl-diphosphate delta-isomerase, FMN-dependent (EC 5.3.3.2) CDS	26993	28015	1023	forward	0.14	0.14	0.1	0.73	58	51.7
tRNA/rRNA cytosine-C5-methyltransferase CDS	28084	29472	1389	reverse	0.72	0.72	0.41	0.19	22.59	24.96
hypothetical protein CDS	29465	30436	972	reverse	0.71	0.71	0.2	0.19	139.5	133.96
FIG00743236: hypothetical protein CDS	30426	31148	723	reverse	3.78	3.78	0.41	0.00017	165.32	183.12
Signal peptidase I (EC 3.4.21.89) CDS	31235	31813	579	forward	13.91	13.91	0.47	1.2e-14	486.5	559.82
hypothetical protein CDS	31885	32070	186	forward	10.36	10.36	0.42	4.4e-11	485.36	541.36
hypothetical protein CDS	32110	32796	687	reverse	1000	-1000	-0.96	0	1094.23	467.29
hypothetical protein CDS	32857	33615	759	reverse	1000	-1000	-0.98	0	1001.15	422.93
FIG00743319: hypothetical protein CDS	33627	34424	798	reverse	1000	-1000	-0.9	0	1184.98	528.59
FIG00743319: hypothetical protein CDS	34439	35251	813	reverse	1000	-1000	-0.73	0	1202.33	606.04
Efflux ABC transporter, ATP-binding protein CDS	35251	35952	702	reverse	1000	-1000	-0.58	0	1170.29	650.9
Transcriptional regulator, GntR family CDS	35952	36320	369	reverse	23.87	-23.87	-0.41	1.3e-24	1304.57	821.19
Tripeptide aminopeptidase (EC 3.4.11.4) CDS	36614	37852	1239	reverse	0	0	0	1	1331.47	1109.66
GTP cyclohydrolase 1 type 2 homolog YbgI CDS	37869	38666	798	reverse	0.04	-0.04	-0.01	0.91	350.09	290
tRNA (adenine(22)-N(1))-methyltransferase (EC 2.1.1.217) CDS	38659	39348	690	reverse	0.51	-0.51	-0.1	0.31	152.4	118.51
RNA polymerase sigma factor RpoD CDS	39411	40505	1095	reverse	10.44	-10.44	-0.25	3.7e-11	1328.95	932.32
DNA primase (EC 2.7.7.-) CDS	40518	42305	1788	reverse	4.88	-4.88	-0.25	1.3e-05	551.71	386.45
Glycyl-tRNA synthetase beta chain (EC 6.1.1.14) CDS	42356	44422	2067	reverse	2.27	-2.27	-0.18	0.0053	420.07	309.89
Glycyl-tRNA synthetase alpha chain (EC 6.1.1.14) CDS	44415	45332	918	reverse	2.63	-2.63	-0.21	0.0023	361.5	260.37
hypothetical protein CDS	45576	46331	756	reverse	0.68	-0.68	-0.09	0.21	253.75	198.23
GTP-binding protein Era CDS	46331	47239	909	reverse	0.56	-0.56	-0.05	0.27	638.41	513.68
Cytidine deaminase (EC 3.5.4.5) CDS	47223	47645	423	reverse	1.71	-1.71	-0.11	0.02	683.89	527.67
Metal-dependent hydrolase YbeY, involved in rRNA and/or ribosome maturation and assembly CDS	47645	48169	525	reverse	0.69	-0.69	-0.06	0.21	665.72	533.2
Phosphate starvation-inducible protein PhoH, predicted ATPase CDS	48169	49122	954	reverse	0.14	-0.14	-0.02	0.72	722.32	595.74
Transamidase GatB domain protein CDS	49143	49604	462	reverse	1.08	1.08	0.11	0.083	808.88	729.66
SSU ribosomal protein S21p CDS	49676	49852	177	reverse	1000	1000	0.69	0	2112.54	2831.41
Phosphoenolpyruvate synthase regulatory protein CDS	49998	50822	825	forward	0.02	0.02	0.01	0.96	566.63	474.63
Uncharacterized UPF0750 membrane protein SPy2155 CDS	50870	51748	879	reverse	0.1	0.1	0.04	0.79	171.34	147.17
Peptide-methionine (S)-S-oxide reductase MsrA (EC 1.8.4.11) CDS	51826	52356	531	reverse	0.91	-0.91	-0.14	0.12	197.13	149.25
Peptide-methionine (R)-S-oxide reductase MsrB (EC 1.8.4.12) CDS	52356	52796	441	reverse	2.17	-2.17	-0.27	0.0067	181.93	126.12
hypothetical protein CDS	52878	54464	1587	reverse	2.48	-2.48	-0.31	0.0033	163.72	110.15
Aspartyl-tRNA synthetase (EC 6.1.1.12) CDS	54712	56544	1833	reverse	6.85	6.85	0.38	1.4e-07	413.57	449.57
Histidyl-tRNA synthetase (EC 6.1.1.21) CDS	56562	57842	1281	reverse	6.51	6.51	0.42	3.1e-07	295.46	328.81
D-aminoacyl-tRNA deacylase (EC 3.1.1.96) CDS	58109	58549	441	reverse	0.84	-0.84	-0.09	0.15	377.56	295.85
Guanosine-3',5'-bis(diphosphate) 3'-pyrophosphohydrolase (EC 3.1.7.2) / GTP pyrophosphokinase (EC 2.7.6.5), (p)ppGpp synthetase II CDS	58549	60786	2238	reverse	0.62	-0.62	-0.08	0.24	300.74	236.91
FIG00743457: hypothetical protein CDS	60808	61182	375	reverse	0.31	-0.31	-0.07	0.49	147.77	117.37
Ribosomal protein L11 methyltransferase CDS	61227	62171	945	reverse	0.41	0.41	0.11	0.39	208.77	188.35
Transcriptional regulator CDS	62237	62743	507	forward	2.28	2.28	0.31	0.0053	236.55	243.78
Integral membrane protein CDS	62818	64176	1359	reverse	3.99	-3.99	-0.45	0.0001	147.37	89.94
Triphosphoribosyl-dephospho-CoA synthase (EC 2.4.2.52) CDS	64176	64994	819	reverse	3.68	-3.68	-0.52	0.00021	104.36	60.61
Citrate lyase alpha chain (EC 4.1.3.6) CDS	65171	66709	1539	reverse	0.57	0.57	0.04	0.27	3150.71	2693.89
Citrate lyase beta chain (EC 4.1.3.6) CDS	66699	67613	915	reverse	0.29	0.29	0.02	0.52	3246.14	2746.21
Citrate lyase gamma chain, acyl carrier protein CDS	67614	67907	294	reverse	0.8	-0.8	-0.03	0.16	2767.6	2257.11
[Citrate [pro-3S]-lyase] ligase (EC 6.2.1.22) CDS	67897	68952	1056	reverse	1.55	1.55	0.1	0.028	1685.78	1505.44
hypothetical protein CDS	69148	70101	954	forward	0.47	0.47	0.1	0.34	354.11	315.98
FIG00773110: hypothetical protein CDS	70102	70893	792	reverse	1.11	-1.11	-0.12	0.077	324.22	248.18
L-lactate dehydrogenase (EC 1.1.1.27) CDS	70940	71863	924	reverse	0.24	0.24	0.05	0.57	563.16	484.45
Malate dehydrogenase (EC 1.1.1.37) CDS	71889	73025	1137	reverse	1.07	-1.07	-0.1	0.085	451.97	351.8
putative apo-citrate lyase( EC:2.7.7.- ) CDS	73123	73665	543	reverse	0.64	-0.64	-0.19	0.23	66.43	48.51
D-alanyl-D-alanine carboxypeptidase (EC 3.4.16.4) CDS	73716	74903	1188	reverse	1.03	1.03	0.18	0.093	306.27	288.93
2-oxoglutarate-malate translocator CDS	75018	76472	1455	reverse	1000	1000	0.71	0	2278.94	3101.08
cation transport protein CDS	76749	78170	1422	reverse	3.66	3.66	0.37	0.00022	214.99	232
redox proteins related to the succinate dehydrogenases and fumarate reductases CDS	78340	79731	1392	reverse	1000	1000	0.69	0	3439.93	4631.39
Fumarate hydratase class II (EC 4.2.1.2) CDS	79749	81152	1404	reverse	1000	1000	0.77	0	3264.71	4629.19
Methionine ABC transporter permease protein CDS	81325	82026	702	reverse	2.46	-2.46	-0.59	0.0034	50.51	27.93
Methionine ABC transporter ATP-binding protein CDS	82019	83077	1059	reverse	1.3	-1.3	-0.39	0.05	48.14	30.65
Methionine ABC transporter substrate-binding protein CDS	83087	83938	852	reverse	0.62	-0.62	-0.19	0.24	59.52	43.37
Large-conductance mechanosensitive channel CDS	84334	84699	366	forward	14.55	14.55	0.74	2.8e-15	153.53	214.41
hypothetical protein CDS	84813	85418	606	forward	0	0	0.01	1	37.19	31.19
DNA-entry nuclease (Competence-specific nuclease) (EC 3.1.30.-) CDS	85418	86281	864	forward	0.14	-0.14	-0.08	0.72	44.52	35.12
Bactoprenol glucosyl transferase (EC 2.4.1.-); Glycosyltransferase, group 2 family protein CDS	86340	87269	930	reverse	2.87	2.87	0.22	0.0013	679.42	661.73
FIG00748628: hypothetical protein CDS	87366	87782	417	reverse	0.84	0.84	0.27	0.14	106.47	106.91
Dihydrofolate reductase (EC 1.5.1.3) CDS	87792	88295	504	reverse	2.81	2.81	0.37	0.0015	156.42	168.78
Thymidylate synthase (EC 2.1.1.45) CDS	88305	89261	957	reverse	2.12	2.12	0.34	0.0076	154.71	163.04
Protein QmcA (possibly involved in integral membrane quality control) CDS	89369	90241	873	forward	2.2	-2.2	-0.36	0.0063	107.5	69.91
Uncharacterized transporter YbxG CDS	90297	91679	1383	reverse	0	0	0	1	178.15	148.64
Uncharacterized transporter YbxG CDS	91666	93072	1407	reverse	0.25	-0.25	-0.06	0.56	164.2	131.59
Uncharacterized DUF554 membrane protein CDS	93174	93860	687	reverse	0	0	0.01	1	64.32	54
hypothetical protein CDS	94047	95585	1539	forward	0.15	-0.15	-0.12	0.71	23.35	17.89
Sugar kinase and transcription regulator (EC 2.7.1.-) CDS	95826	96737	912	reverse	0.24	0.24	0.27	0.58	19.5	19.59
6-phospho-beta-glucosidase (EC 3.2.1.86) CDS	96791	98275	1485	reverse	0.59	0.59	0.32	0.26	37.59	39.01
General substrate transporter:Major facilitator superfamily CDS	98416	99648	1233	reverse	0.25	-0.25	-0.45	0.56	7.04	4.3
alpha-L-rhamnosidase (EC 3.2.1.40) CDS	99672	101249	1578	reverse	0.08	-0.08	-0.24	0.83	10.72	7.58
Predicted L-rhamnose permease RhaY CDS	101252	102538	1287	reverse	0.23	-0.23	-0.43	0.59	7.87	4.88
Transcriptional regulator of rhamnose utilization, AraC family CDS	102642	103679	1038	forward	0.13	0.13	0.12	0.74	31.36	28.44
Mlr7003 protein CDS	103739	105274	1536	reverse	0.04	-0.04	-0.03	0.91	69.02	56.44
Uncharacterized MFS-type transporter CDS	105287	106504	1218	reverse	0.1	-0.1	-0.05	0.79	68.91	55.6
Ribose operon repressor CDS	106706	107662	957	forward	0.32	-0.32	-0.12	0.48	62.67	48.21
putative sugar hydrolase CDS	107711	108598	888	reverse	1.24	-1.24	-0.43	0.057	39.08	24.12
FIG00774052: hypothetical protein CDS	108608	109954	1347	reverse	1.21	-1.21	-0.47	0.062	34.8	21
Unknown pentose isomerase TM0951 CDS	109969	111414	1446	reverse	1.96	-1.96	-0.61	0.011	39.08	21.39
Unknown pentose utilization regulator, LacI family CDS	111521	112531	1011	reverse	1.69	-1.69	-0.6	0.02	33.45	18.35
Transketolase, N-terminal section (EC 2.2.1.1) CDS	112668	113501	834	forward	1.5	-1.5	-0.94	0.032	13.53	5.87
Transketolase, C-terminal section (EC 2.2.1.1) CDS	113494	114438	945	forward	1.74	-1.74	-0.89	0.018	17.68	7.95
Unknown pentose kinase TM0952 CDS	114453	115901	1449	forward	1.86	-1.86	-0.91	0.014	18.41	8.17
FIG00743127: hypothetical protein CDS	117050	117619	570	forward	1.12	1.12	0.24	0.076	199.71	195.98
DegV family protein CDS	118119	118949	831	reverse	1.62	1.62	0.38	0.024	71.76	78
hypothetical protein CDS	119065	119574	510	forward	1.32	-1.32	-0.46	0.048	36.81	22.38
Cation-transporting ATPase CDS	119637	121913	2277	forward	4.92	4.92	0.48	1.2e-05	134.62	156.78
Adenine phosphoribosyltransferase (EC 2.4.2.7) CDS	121977	122504	528	reverse	4.1	4.1	0.29	7.9e-05	583.34	593.16
Single-stranded-DNA-specific exonuclease RecJ CDS	122522	124783	2262	reverse	0.15	0.15	0.07	0.71	137.78	120.26
Sortase A, LPXTG specific CDS	124783	125493	711	reverse	0.9	0.9	0.18	0.13	268.9	253.12
Translation elongation factor LepA CDS	125495	127333	1839	reverse	0.46	0.46	0.11	0.35	276.12	247.67
Chaperone protein DnaJ CDS	127505	128641	1137	reverse	1	-1	-0.12	0.099	281.03	215.11
Chaperone protein DnaK CDS	128714	130564	1851	reverse	13.88	-13.88	-0.47	1.3e-14	553.66	333.07
Heat shock protein GrpE CDS	130619	131200	582	reverse	28.34	-28.34	-0.86	4.6e-29	406.18	186.2
Heat-inducible transcription repressor HrcA CDS	131214	132257	1044	reverse	17.44	-17.44	-0.69	3.6e-18	353.07	181.78
FMN adenylyltransferase (EC 2.7.7.2) / Riboflavin kinase (EC 2.7.1.26) CDS	132377	133315	939	reverse	1.46	1.46	0.33	0.034	101.78	106.68
tRNA pseudouridine(55) synthase (EC 5.4.99.25) CDS	133334	134221	888	reverse	2.81	-2.81	-0.63	0.0016	52.63	28.31
Ribosome-binding factor A CDS	134258	134614	357	reverse	2.81	-2.81	-0.22	0.0016	348.28	248.49
Translation initiation factor 2 CDS	134626	137316	2691	reverse	4.2	-4.2	-0.25	6.3e-05	456.89	319.85
ribosomal protein L7Ae family protein CDS	137321	137632	312	reverse	2.14	-2.14	-0.2	0.0072	306.83	222.85
COG2740: Predicted nucleic-acid-binding protein implicated in transcription termination CDS	137633	137908	276	reverse	2.38	-2.38	-0.22	0.0041	294.68	211.24
Transcription termination protein NusA CDS	137939	139045	1107	reverse	0.78	-0.78	-0.09	0.17	320.62	250.34
Bacterial ribosome SSU maturation protein RimP CDS	139065	139541	477	reverse	0.21	0.21	0.06	0.61	254.35	221.06
DNA polymerase III polC-type (EC 2.7.7.7) CDS	139637	143956	4320	reverse	3.05	-3.05	-0.28	0.0009	253.56	174.26
Prolyl-tRNA synthetase (EC 6.1.1.15), bacterial type CDS	143967	145664	1698	reverse	0.12	-0.12	-0.01	0.77	624.58	515.52
Intramembrane protease RasP/YluC, implicated in cell division based on FtsL cleavage CDS	145684	146937	1254	reverse	0.79	-0.79	-0.08	0.16	409.43	322.11
Phosphatidate cytidylyltransferase (EC 2.7.7.41) CDS	146940	147746	807	reverse	0.34	0.34	0.06	0.46	478.22	416.79
Undecaprenyl diphosphate synthase (EC 2.5.1.31) CDS	147758	148471	714	reverse	0.07	0.07	0.02	0.85	512.19	432.21
Ribosome recycling factor CDS	148475	149032	558	reverse	1	-1	-0.08	0.1	564.93	444.01
Uridine monophosphate kinase (EC 2.7.4.22) CDS	149032	149757	726	reverse	0.91	-0.91	-0.09	0.12	473.16	371.48
Translation elongation factor Ts CDS	149884	150759	876	reverse	0.24	0.24	0.02	0.57	3217.33	2716.58
SSU ribosomal protein S2p (SAe) CDS	150795	151577	783	reverse	1.88	1.88	0.08	0.013	3333.88	2936.14
UPF0213 protein YazA CDS	151751	152761	1011	reverse	1.21	-1.21	-0.4	0.062	42.96	27.15
Acyl-ACP:1-acyl-sn-glycerol-3-phosphate acyltransferase (EC 2.3.1.n4) CDS	152825	153439	615	forward	2.5	2.5	0.38	0.0031	132.2	143.14
Efflux ABC transporter, permease/ATP-binding protein MdlB CDS	153465	155249	1785	reverse	6.57	-6.57	-0.69	2.7e-07	123.04	63.64
Efflux ABC transporter, permease/ATP-binding protein MdlA CDS	155242	156996	1755	reverse	7.92	-7.92	-0.74	1.2e-08	134.35	67.19
UPF0154 protein YneF CDS	157086	157307	222	reverse	16.24	16.24	0.41	5.8e-17	887.11	979.67
hypothetical protein CDS	157325	157573	249	reverse	1000	1000	0.48	0	1052.72	1221.68
SOS-response repressor and protease LexA (EC 3.4.21.88) CDS	157712	158347	636	forward	0.24	0.24	0.03	0.57	1017.01	868
PTS system, sucrose-specific IIB component (EC 2.7.1.211) / PTS system, sucrose-specific IIC component / PTS system, sucrose-specific IIA component (EC 2.7.1.211) CDS	158455	160401	1947	reverse	8.97	-8.97	-1.21	1.1e-09	69.1	24.95
Sucrose-6-phosphate hydrolase (EC 3.2.1.26) CDS	160643	162094	1452	forward	2.82	-2.82	-0.64	0.0015	54.59	29.26
Sucrose operon repressor ScrR, LacI family CDS	162094	163074	981	forward	0.96	-0.96	-0.29	0.11	53.01	36.16
LSU ribosomal protein L19p CDS	163145	163492	348	reverse	1000	1000	0.2	0	6689.95	6422.87
tRNA (guanine(37)-N(1))-methyltransferase (EC 2.1.1.228) CDS	163599	164330	732	reverse	0.63	0.63	0.27	0.24	72.1	72.51
16S rRNA processing protein RimM CDS	164320	164832	513	reverse	1.53	1.53	0.42	0.03	50.42	56.16
SSU ribosomal protein S16p CDS	164903	165175	273	reverse	1000	1000	0.53	0	799.41	964
Signal recognition particle protein Ffh CDS	165265	166692	1428	reverse	0.45	0.45	0.14	0.35	162.04	148.56
Signal recognition particle associated protein CDS	166697	167032	336	reverse	1.31	1.31	0.34	0.049	83.22	87.56
hypothetical protein CDS	167103	167336	234	reverse	0.28	0.28	0.1	0.53	164.72	146.76
FIG00748714: hypothetical protein CDS	167478	167921	444	forward	1.36	1.36	0.36	0.043	70.78	75.81
Dipeptidase CDS	168043	169467	1425	reverse	0.71	-0.71	-0.09	0.2	320.89	252.01
Signal recognition particle receptor FtsY CDS	169478	170791	1314	reverse	2.78	-2.78	-0.27	0.0016	237.12	163.69
Chromosome partition protein smc CDS	170791	174360	3570	reverse	2.97	-2.97	-0.31	0.0011	196.66	131.8
Ribonuclease III (EC 3.1.26.3) CDS	174370	175062	693	reverse	0.46	-0.46	-0.08	0.34	227.79	180.05
Oligopeptide ABC transporter, periplasmic oligopeptide-binding protein OppA (TC 3.A.1.5.1) CDS	175147	176919	1773	reverse	12.6	-12.6	-0.7	2.5e-13	243.77	124.74
Oligopeptide transport system permease protein OppC (TC 3.A.1.5.1) CDS	177258	178172	915	reverse	1.75	-1.75	-0.08	0.018	1214.64	954.72
Oligopeptide transport system permease protein OppB (TC 3.A.1.5.1) CDS	178187	179146	960	reverse	1.46	-1.46	-0.08	0.035	1104.54	872.09
Oligopeptide transport ATP-binding protein OppF (TC 3.A.1.5.1) CDS	179148	180116	969	reverse	0.44	0.44	0.06	0.36	838.85	728.83
Oligopeptide transport ATP-binding protein OppD (TC 3.A.1.5.1) CDS	180120	181136	1017	reverse	0.99	0.99	0.11	0.1	788.13	708.27
Acyl carrier protein CDS	181251	181490	240	reverse	1.7	-1.7	-0.13	0.02	529.37	404.06
Phosphate:acyl-ACP acyltransferase PlsX (EC 2.3.1.n2) CDS	181548	182552	1005	reverse	4.17	-4.17	-0.41	6.7e-05	181.82	113.96
ATP-dependent DNA helicase RecG (EC 3.6.4.12) CDS	182561	184585	2025	reverse	1.8	-1.8	-0.22	0.016	204.1	145.93
Dihydroxyacetone kinase-like protein, phosphatase domain / Dihydroxyacetone kinase-like protein, kinase domain CDS	184590	186245	1656	reverse	0.92	0.92	0.1	0.12	778.59	697.24
FIG001802: Putative alkaline-shock protein CDS	186267	186629	363	reverse	2.11	2.11	0.19	0.0077	666.77	633.69
LSU ribosomal protein L28p @ LSU ribosomal protein L28p, zinc-independent CDS	186806	186991	186	forward	1000	1000	0.65	0	2783.63	3630.96
Thiamin pyrophosphokinase (EC 2.7.6.2) CDS	187061	187735	675	reverse	0.1	0.1	0.04	0.79	180.58	155.03
Ribulose-phosphate 3-epimerase (EC 5.1.3.1) CDS	187722	188384	663	reverse	0.02	0.02	0.02	0.95	200.62	169.02
Ribosome small subunit biogenesis RbfA-release protein RsgA CDS	188418	189305	888	reverse	0.15	-0.15	-0.03	0.71	236.48	192.75
Serine/threonine protein kinase PrkC, regulator of stationary phase CDS	189302	191299	1998	reverse	1	-1	-0.12	0.1	303.3	233.09
Protein serine/threonine phosphatase PrpC, regulation of stationary phase CDS	191296	192045	750	reverse	0.94	-0.94	-0.12	0.12	272.97	209.67
16S rRNA (cytosine(967)-C(5))-methyltransferase (EC 2.1.1.176) CDS	192051	193364	1314	reverse	1.13	-1.13	-0.13	0.074	289.41	220.6
Methionyl-tRNA formyltransferase (EC 2.1.2.9) CDS	193357	194301	945	reverse	1.1	-1.1	-0.12	0.079	315.76	241.7
Helicase PriA essential for oriC/DnaA-independent DNA replication CDS	194318	196711	2394	reverse	2.04	-2.04	-0.3	0.0092	133.57	90.47
DNA-directed RNA polymerase omega subunit (EC 2.7.7.6) CDS	196763	196981	219	reverse	13.11	13.11	0.36	7.8e-14	1012.96	1086.05
Guanylate kinase (EC 2.7.4.8) CDS	196985	197599	615	reverse	5	5	0.28	1e-05	807.2	815.08
FIG00743424: hypothetical protein CDS	197810	198115	306	forward	2.87	-2.87	-0.65	0.0013	53.72	28.54
DNA repair protein RecN CDS	198170	199855	1686	reverse	3.93	-3.93	-0.27	0.00012	378.91	262.71
RNA binding methyltransferase FtsJ like CDS	199869	200681	813	reverse	11.56	-11.56	-0.45	2.8e-12	484.11	294.41
(2E,6E)-farnesyl diphosphate synthase (EC 2.5.1.10) CDS	200681	201547	867	reverse	13.6	-13.6	-0.55	2.5e-14	408.11	232.63
Exodeoxyribonuclease VII small subunit (EC 3.1.11.6) CDS	201549	201791	243	reverse	17.34	-17.34	-0.58	4.6e-18	489.23	273.44
Exodeoxyribonuclease VII large subunit (EC 3.1.11.6) CDS	201781	203142	1362	reverse	11.26	-11.26	-0.48	5.5e-12	417.85	249.06
Methenyltetrahydrofolate cyclohydrolase (EC 3.5.4.9) / Methylenetetrahydrofolate dehydrogenase (NADP+) (EC 1.5.1.5) CDS	203129	203980	852	reverse	10.51	-10.51	-0.44	3.1e-11	461.57	283.69
Transcription termination protein NusB CDS	204027	204428	402	reverse	2.1	-2.1	-0.09	0.008	1502.23	1179.68
Alkaline shock protein CDS	204428	204874	447	reverse	3.57	-3.57	-0.12	0.00027	1437.11	1098.68
Translation elongation factor P CDS	204899	205468	570	reverse	0.76	-0.76	-0.04	0.17	1339.28	1083.13
Aminopeptidase YpdF (MP-, MA-, MS-, AP-, NP- specific) CDS	205537	206643	1107	reverse	12.22	-12.22	-0.42	6e-13	587.11	365.05
LSU ribosomal protein L27p CDS	206708	207007	300	reverse	0.29	0.29	0.01	0.51	7254.29	6107.41
LSU ribosomal protein L21p CDS	207026	207337	312	reverse	12.13	12.13	0.14	7.5e-13	8280.06	7627.18
hypothetical protein CDS	207516	208091	576	reverse	2	-2	-0.27	0.01	162.65	112.62
Iron-sulfur cluster assembly protein SufB CDS	208191	209594	1404	reverse	4.94	-4.94	-0.53	1.1e-05	140.71	81.39
Putative iron-sulfur cluster assembly scaffold protein for SUF system, SufE2 CDS	209594	210037	444	reverse	3.96	-3.96	-0.52	0.00011	115.55	67.38
Cysteine desulfurase (EC 2.8.1.7) => SufS CDS	210034	211224	1191	reverse	7.66	-7.66	-0.7	2.2e-08	141.31	72.53
Iron-sulfur cluster assembly protein SufD CDS	211214	212443	1230	reverse	12.13	-12.13	-0.9	7.3e-13	152.32	67.99
Iron-sulfur cluster assembly ATPase protein SufC CDS	212455	213246	792	reverse	14.34	-14.34	-1	4.5e-15	154.17	64.28
FIG01289464: hypothetical protein CDS	213384	213707	324	reverse	0	0	-0.39	1	1.82	1.16
hypothetical protein CDS	213844	214062	219	reverse	0.41	0.41	0.25	0.39	48.69	48.15
hypothetical protein CDS	214055	215572	1518	reverse	1.47	-1.47	-0.97	0.034	12.28	5.21
Phage portal CDS	215559	216785	1227	reverse	1.24	-1.24	-0.81	0.058	14.29	6.79
Acetate kinase (EC 2.7.2.1) CDS	217665	218852	1188	reverse	1.8	1.8	0.16	0.016	734.74	685.97
Adenine-specific methyltransferase (EC 2.1.1.72) CDS	218885	219883	999	reverse	0.18	-0.18	-0.05	0.65	125	100.32
hypothetical protein CDS	219948	220067	120	reverse	0.21	-0.21	-0.33	0.61	8.28	5.49
Late competence protein ComGE, FIG075573 CDS	220072	220575	504	reverse	1.41	-1.41	-0.78	0.039	18.01	8.73
FIG00746129: hypothetical protein CDS	220565	220777	213	reverse	0.19	-0.19	-0.29	0.64	9.08	6.19
Late competence protein ComGD, access of DNA to ComEA, FIG038316 CDS	220764	221186	423	reverse	0.85	-0.85	-0.56	0.14	15.81	8.96
Late competence protein ComGC, access of DNA to ComEA, FIG007487 CDS	221173	221502	330	reverse	0.59	-0.59	-0.48	0.25	13.76	8.2
Late competence protein ComGB, access of DNA to ComEA CDS	221513	222514	1002	reverse	1.06	-1.06	-0.78	0.087	12.68	6.15
Late competence protein ComGA, access of DNA to ComEA CDS	222480	223457	978	reverse	0.64	-0.64	-0.6	0.23	10.16	5.61
Uncharacterized GabP-family amino acid permease LBA0729 CDS	223557	225170	1614	reverse	1.2	1.2	0.3	0.063	115.63	118.43
Zinc ABC transporter, substrate-binding protein ZnuA CDS	225393	226271	879	reverse	4.65	-4.65	-0.16	2.2e-05	1225.66	914.75
hypothetical protein CDS	226348	226863	516	forward	0.04	0.04	0.03	0.9	132.53	112.94
Probable transcriptional regulatory protein YebC CDS	226948	227676	729	forward	1.79	-1.79	-0.06	0.016	2504.33	2003.2
Low molecular weight protein tyrosine phosphatase (EC 3.1.3.48) CDS	227724	228143	420	reverse	1.59	-1.59	-0.17	0.026	291.37	216.54
hypothetical protein CDS	228193	228900	708	reverse	2.63	-2.63	-0.23	0.0024	310.75	221.34
Fluoride ion transporter CrcB CDS	228901	229236	336	reverse	3.88	-3.88	-0.3	0.00013	299.3	202.94
Fluoride ion transporter CrcB CDS	229233	229616	384	reverse	1.74	-1.74	-0.19	0.018	259.02	189.4
Lead, cadmium, zinc and mercury transporting ATPase (EC 3.6.3.3) (EC 3.6.3.5); Copper-translocating P-type ATPase (EC 3.6.3.4) CDS	229719	231626	1908	reverse	2.29	2.29	0.34	0.0052	161.61	170.79
hypothetical protein CDS	231626	231994	369	reverse	2.37	2.37	0.36	0.0042	141.58	151.69
Negative transcriptional regulator-copper transport operon CDS	232009	232449	441	reverse	0.52	0.52	0.18	0.3	117.67	111.28
Hydrolase, HAD superfamily CDS	232528	233361	834	reverse	1.96	1.96	0.41	0.011	73.85	81.79
Hydrolase, HAD superfamily CDS	233370	234179	810	reverse	1.47	1.47	0.45	0.034	39.26	44.69
Phosphoglucosamine mutase (EC 5.4.2.10) CDS	234273	235625	1353	reverse	0.58	-0.58	-0.03	0.26	1696.95	1383.99
Uncharacterized secreted protein associated with spyDAC CDS	235644	236612	969	reverse	0.41	0.41	0.06	0.39	856.17	741.81
Diadenylate cyclase spyDAC; Bacterial checkpoint controller DisA with nucleotide-binding domain CDS	236609	237451	843	reverse	0.44	0.44	0.1	0.36	328.38	292.84
Spermidine/putrescine import ABC transporter substrate-binding protein PotD (TC 3.A.1.11.1) CDS	237488	238561	1074	reverse	0.26	0.26	0.08	0.55	219.68	193.62
Spermidine/putrescine import ABC transporter permease protein PotC (TC 3.A.1.11.1) CDS	238558	239367	810	reverse	0.14	-0.14	-0.03	0.72	241.21	196.96
Spermidine/putrescine import ABC transporter permease protein PotB (TC 3.A.1.11.1) CDS	239364	240176	813	reverse	1.86	-1.86	-0.25	0.014	169.02	118.7
Spermidine/putrescine import ABC transporter ATP-binding protein PotA (TC 3.A.1.11.1) CDS	240166	241266	1101	reverse	3.23	-3.23	-0.34	0.0006	186.87	122.69
UDP-N-acetylenolpyruvoylglucosamine reductase (EC 1.3.1.98) CDS	241263	242174	912	reverse	4.35	-4.35	-0.49	4.4e-05	139.72	82.9
Exonuclease CDS	242279	242812	534	forward	0.45	0.45	0.16	0.35	123.23	115.13
hypothetical protein CDS	242857	245721	2865	reverse	1.32	-1.32	-0.3	0.048	74.66	50.42
hypothetical protein CDS	245727	247004	1278	reverse	0.57	-0.57	-0.26	0.27	34.28	23.85
Adenine specific DNA methylase Mod CDS	247237	247785	549	forward	1.3	-1.3	-0.33	0.05	62.53	41.42
Type III restriction-modification system methylation subunit (EC 2.1.1.72) CDS	247782	249224	1443	forward	2.95	-2.95	-0.56	0.0011	70.4	39.93
Type III restriction-modification system DNA endonuclease res (EC 3.1.21.5) CDS	249230	251893	2664	forward	2.62	-2.62	-0.52	0.0024	66.23	38.45
Universal stress protein family CDS	252002	252442	441	reverse	24.25	24.25	0.48	5.6e-25	814.03	944.38
Replication-associated recombination protein RarA CDS	253085	254386	1302	reverse	2.36	-2.36	-0.19	0.0044	379.07	277.04
hypothetical protein CDS	254383	254850	468	reverse	1.35	-1.35	-0.14	0.045	332.77	251.92
SSU ribosomal protein S4p (S9e) @ SSU ribosomal protein S4p (S9e), zinc-independent CDS	254932	255543	612	reverse	1000	1000	0.46	0	3116.87	3567.46
Septation ring formation regulator EzrA CDS	255837	257570	1734	forward	0.66	0.66	0.12	0.22	381.76	345.53
Putative cysteine desulfurase, associated with tRNA 4-thiouridine synthase CDS	257657	258811	1155	forward	2.53	-2.53	-0.27	0.0029	223.56	155.04
tRNA 4-thiouridine synthase (EC 2.8.1.4) CDS	258821	260035	1215	forward	0.95	-0.95	-0.11	0.11	302.07	232.84
Ribosomal small subunit pseudouridine synthase A (EC 5.4.99.19) CDS	260035	260739	705	forward	0.16	-0.16	-0.02	0.7	399.97	328.12
Valyl-tRNA synthetase (EC 6.1.1.9) CDS	261010	263649	2640	forward	0.51	-0.51	-0.06	0.31	429.33	344.1
Dihydrofolate synthase (EC 6.3.2.12) @ Folylpolyglutamate synthase (EC 6.3.2.17) CDS	263651	264901	1251	forward	0	0	0	1	133.01	110.95
Hydrolase, haloacid dehalogenase-like family CDS	264898	265578	681	forward	1.02	-1.02	-0.2	0.096	122.43	89.07
UPF0758 family protein CDS	265613	266236	624	forward	0.94	-0.94	-0.16	0.11	153.11	114.1
Rod shape-determining protein MreB CDS	266335	267339	1005	forward	3.97	3.97	0.22	0.00011	1042.23	1011.1
Rod shape-determining protein MreC CDS	267389	268246	858	forward	4.2	4.2	0.31	6.3e-05	486.46	501.39
Rod shape-determining protein MreD CDS	268246	268791	546	forward	3.23	3.23	0.33	0.00059	286.36	299.3
FIG00742263: hypothetical protein CDS	268832	268951	120	reverse	1.37	1.37	0.28	0.043	155.56	157.9
hypothetical protein CDS	269043	269372	330	forward	0.15	0.15	0.06	0.71	137.47	119.76
Cell division protein MraZ CDS	269570	270001	432	forward	1.4	1.4	0.12	0.04	1052.15	951.85
16S rRNA (cytosine(1402)-N(4))-methyltransferase (EC 2.1.1.199) CDS	269998	270951	954	forward	0.58	0.58	0.06	0.26	1117.2	972.66
Cell division protein FtsL CDS	270964	271338	375	forward	1.29	-1.29	-0.09	0.051	735.82	576.89
Cell division protein FtsI [Peptidoglycan synthetase] (EC 2.4.1.129) @ Penicillin-binding protein 2B CDS	271341	273503	2163	forward	1.32	-1.32	-0.12	0.048	448.65	344.91
Phospho-N-acetylmuramoyl-pentapeptide- transferase (EC 2.7.8.13) CDS	273525	274484	960	forward	6.25	-6.25	-0.3	5.7e-07	538.35	365.52
UDP-N-acetylmuramoylalanine--D-glutamate ligase (EC 6.3.2.9) CDS	274490	275860	1371	forward	9.09	-9.09	-0.33	8.1e-10	667.37	442.25
UDP-N-acetylglucosamine--N-acetylmuramyl- (pentapeptide) pyrophosphoryl-undecaprenol N-acetylglucosamine transferase (EC 2.4.1.227) CDS	275863	276975	1113	forward	5.98	-5.98	-0.27	1e-06	592.35	408.74
Cell division protein FtsQ CDS	277006	277860	855	forward	6.17	-6.17	-0.29	6.8e-07	552.63	377.34
Cell division protein FtsA CDS	277941	279311	1371	forward	8.03	-8.03	-0.26	9.3e-09	883.11	612.81
Cell division protein FtsZ CDS	279326	280687	1362	forward	1.17	-1.17	-0.05	0.068	2309.56	1865.16
SepF, FtsZ-interacting protein related to cell division CDS	280703	281161	459	forward	0.44	0.44	0.04	0.36	2141.32	1831.46
FIG013736: cell division protein (putative) CDS	281161	281448	288	forward	1.27	-1.27	-0.1	0.054	622.45	485.54
hypothetical protein CDS	281495	282319	825	forward	0.2	0.2	0.09	0.62	105.58	93.98
hypothetical protein CDS	282289	283020	732	forward	19.77	19.77	0.43	1.7e-20	919.08	1031.21
Isoleucyl-tRNA synthetase (EC 6.1.1.5) CDS	283235	286027	2793	forward	2.02	2.02	0.22	0.0094	470.47	456.33
Cold shock protein of CSP family CDS	286027	286248	222	forward	0.15	0.15	0.03	0.7	730.3	620.14
ADP-ribose pyrophosphatase (EC 3.6.1.13) CDS	286248	286814	567	forward	0.21	0.21	0.04	0.61	577.8	495.24
FIG00743810: hypothetical protein CDS	286807	287085	279	forward	0.92	0.92	0.11	0.12	719.54	646.65
5'-methylthioadenosine nucleosidase (EC 3.2.2.16) @ S-adenosylhomocysteine nucleosidase (EC 3.2.2.9) CDS	287099	287788	690	forward	3.44	-3.44	-0.31	0.00036	242.6	163.16
Cysteine desulfurase (EC 2.8.1.7) CDS	287807	288970	1164	forward	8.16	-8.16	-0.44	6.9e-09	344.27	211.15
hypothetical protein CDS	289022	289357	336	forward	3.65	-3.65	-0.2	0.00022	569.82	412.33
tRNA-specific 2-thiouridylase MnmA (EC 2.8.1.13) CDS	289371	290498	1128	forward	5.1	-5.1	-0.27	7.9e-06	503.56	348.18
4-carboxymuconolactone decarboxylase (EC 4.1.1.44) CDS	290816	291127	312	reverse	0.43	0.43	0.22	0.38	61.38	59.67
Double-stranded beta-helix related protein CDS	291142	291540	399	reverse	0.06	0.06	0.05	0.86	69	59.64
hypothetical protein CDS	291644	292531	888	forward	1.77	-1.77	-0.41	0.017	65.27	40.87
Phosphoglycerate mutase family 5 CDS	292550	293209	660	forward	1.17	-1.17	-0.18	0.068	167.63	123.39
hypothetical protein CDS	293209	293844	636	forward	2.31	-2.31	-0.27	0.0049	190.13	131.34
RecD-like DNA helicase YrrC CDS	293850	296222	2373	forward	0.79	-0.79	-0.12	0.16	206.95	158.65
Ribonuclease J1 (endonuclease and 5' exonuclease) CDS	296318	298000	1683	reverse	10.27	-10.27	-0.23	5.3e-11	1508.57	1071.92
Protein of unknown function DUF1447 CDS	298004	298228	225	reverse	5.49	-5.49	-0.15	3.2e-06	1728.12	1300.1
Peptide deformylase (EC 3.5.1.88) CDS	298392	298946	555	reverse	6.29	6.29	0.42	5.1e-07	284.86	316.8
GTP-binding protein TypA/BipA CDS	299208	301052	1845	forward	0.1	-0.1	-0.01	0.79	858.81	710.82
FtsW-like protein YlaO CDS	301153	302346	1194	forward	0.03	-0.03	-0.01	0.92	215.87	178.29
hypothetical Cytosolic Protein CDS	302343	302675	333	forward	0.76	-0.76	-0.12	0.17	212.62	163.63
16S rRNA (guanine(966)-N(2))-methyltransferase (EC 2.1.1.171) CDS	302672	303223	552	forward	0.08	0.08	0.03	0.84	226.27	192.26
Phosphopantetheine adenylyltransferase (EC 2.7.7.3) CDS	303225	303722	498	forward	0.12	0.12	0.05	0.77	165.1	142.26
Lon-like protease with PDZ domain CDS	303712	304239	528	forward	0.29	-0.29	-0.06	0.52	191.17	152.99
Lon-like protease with PDZ domain CDS	304212	304745	534	forward	0.25	0.25	0.08	0.57	201.1	177.1
Late competence protein ComEA, DNA receptor CDS	304823	305473	651	forward	0.01	0.01	0.03	0.99	47.82	40.57
DNA internalization-related competence protein ComEC/Rec2 CDS	305442	307694	2253	forward	0.25	-0.25	-0.32	0.56	10.96	7.31
DNA polymerase III delta subunit (EC 2.7.7.7) CDS	307708	308694	987	forward	1.13	1.13	0.28	0.074	123.14	124.94
SSU ribosomal protein S20p CDS	308748	308999	252	reverse	1000	1000	0.62	0	3231.85	4127.92
SSU ribosomal protein S15p (S13e) CDS	309206	309475	270	forward	1000	1000	0.46	0	4836.71	5539.49
Ribonuclease J2 (endoribonuclease in RNA processing) CDS	309620	311359	1740	forward	3.43	-3.43	-0.21	0.00037	520.81	376.46
FIG00742723: hypothetical protein CDS	311352	312185	834	forward	2.12	-2.12	-0.22	0.0077	261.23	187.57
Translation elongation factor Tu CDS	312360	313550	1191	forward	1000	1000	0.3	0	17585.4	18038.3
Cell division trigger factor (EC 5.2.1.8) CDS	313747	315060	1314	forward	8.76	8.76	0.24	1.8e-09	2057.4	2026.49
ATP-dependent Clp protease ATP-binding subunit ClpX CDS	315175	316458	1284	forward	5.82	-5.82	-0.31	1.5e-06	441	295.76
GTP-binding protein EngB CDS	316442	317029	588	forward	2.62	-2.62	-0.23	0.0024	296.19	210.12
FIG00746545: hypothetical protein CDS	317049	317189	141	reverse	0.6	0.6	0.23	0.25	85.72	83.8
p-nitrobenzoate reductase CDS	317271	317924	654	forward	4.55	4.55	0.36	2.8e-05	323.1	344.93
FIG00748948: hypothetical protein CDS	318328	318516	189	forward	22.06	22.06	0.79	8.7e-23	208.34	300.63
Aspartate--ammonia ligase (EC 6.3.1.1) CDS	318950	319957	1008	forward	12.86	12.86	0.67	1.4e-13	167.69	222.88
Cation-transporting ATPase, E1-E2 family CDS	320007	322415	2409	forward	3.27	3.27	0.32	0.00054	320.92	333.54
PTS system, mannose/fructose/sorbose family, IID component CDS	322525	323325	801	reverse	0.13	0.13	0.05	0.75	171.39	147.81
PTS system, mannose-specific IIC component CDS	323315	324097	783	reverse	0.4	-0.4	-0.08	0.4	146.75	115.37
phosphoenolpyruvate-dependent sugar phosphotransferase system EIIAB, probable mannose specific CDS	324097	325005	909	reverse	0.01	0.01	0.01	0.98	153.66	128.69
Aminoglycoside N3'-acetyltransferase CDS	325303	326112	810	forward	1.67	-1.67	-0.22	0.022	188.49	135.12
hypothetical protein CDS	326191	326283	93	forward	3.59	-3.59	-0.5	0.00026	106.29	62.51
Inosine-uridine preferring nucleoside hydrolase (EC 3.2.2.1) CDS	326319	327257	939	reverse	6.56	6.56	0.4	2.7e-07	335.74	369.68
Uncharacterized amino acid permease, GabP family CDS	327327	328706	1380	reverse	4.33	-4.33	-0.37	4.6e-05	234.44	151.73
alkaline phosphatase like protein CDS	328830	329447	618	reverse	1.14	1.14	0.22	0.072	236.83	229.55
Excinuclease ABC subunit C CDS	329567	331369	1803	forward	5.93	-5.93	-0.53	1.2e-06	176.73	102.32
GTP-binding protein Obg CDS	331454	332752	1299	forward	9.26	-9.26	-0.45	5.5e-10	392.07	239.76
Acyltransferase CDS	332771	334687	1917	forward	8.56	-8.56	-0.47	2.7e-09	324.8	195.49
Ribonuclease Z (EC 3.1.26.11) CDS	334703	335632	930	forward	4.62	-4.62	-0.33	2.4e-05	307.91	204.57
Oxidoreductase, short-chain dehydrogenase/reductase family CDS	335636	336430	795	forward	3.21	-3.21	-0.22	0.00062	410.4	293.02
FIG00744981: hypothetical protein CDS	336436	336690	255	forward	0.35	-0.35	-0.04	0.45	527.51	428.1
LSU ribosomal protein L32p @ LSU ribosomal protein L32p, zinc-independent CDS	336799	336984	186	forward	1000	1000	0.44	0	4216.46	4774.05
2',3'-cyclic-nucleotide 2'-phosphodiesterase (EC 3.1.4.16) CDS	337054	338619	1566	forward	0.03	-0.03	-0.02	0.94	160.77	132.46
FIG00747004: hypothetical protein CDS	338722	339054	333	forward	0.03	-0.03	-0.04	0.93	43.31	35.13
FIG00743260: hypothetical protein CDS	339063	339350	288	forward	0.02	0.02	0.04	0.96	43.46	37.27
FIG00743751: hypothetical protein CDS	339499	339702	204	reverse	11.15	11.15	0.42	7e-12	531.67	592.59
DNA polymerase III alpha subunit (EC 2.7.7.7) CDS	339814	342933	3120	forward	0.17	0.17	0.11	0.68	66.79	60.11
6-phosphofructokinase (EC 2.7.1.11) CDS	343102	344061	960	forward	1000	1000	0.23	0	6647.04	6508.51
Pyruvate kinase (EC 2.7.1.40) / Phosphohistidine swiveling domain CDS	344093	345862	1770	forward	1000	1000	0.27	0	9023.27	9074.26
Uncharacterized S1 RNA binding domain protein YitL CDS	345989	346867	879	forward	0.62	-0.62	-0.11	0.24	167.27	129.01
Site-specific tyrosine recombinase XerD CDS	346854	347756	903	forward	1.6	-1.6	-0.22	0.025	174.22	124.57
RibT protein, riboflavin biosynthesis acetyltransferase (GNAT) family CDS	347759	348100	342	forward	0.57	-0.57	-0.11	0.27	154.25	119.06
Segregation and condensation protein A CDS	348103	348831	729	forward	2.75	-2.75	-0.34	0.0018	152.87	100.51
Segregation and condensation protein B CDS	348835	349425	591	forward	2	-2	-0.25	0.01	180.29	126.33
Ribosomal large subunit pseudouridine synthase B (EC 5.4.99.22) CDS	349436	350149	714	forward	0.69	-0.69	-0.11	0.2	192.87	148.67
Substrate-specific component RibU of riboflavin ECF transporter CDS	350360	350932	573	forward	21.77	-21.77	-0.31	1.7e-22	1946.96	1308.77
FIG00627979: hypothetical protein CDS	351025	351543	519	forward	0.05	0.05	0.02	0.9	407.46	343.27
Cytidylate kinase (EC 2.7.4.25) CDS	351588	352253	666	forward	4.98	-4.98	-0.35	1e-05	293.44	191.3
SSU ribosomal protein S1p CDS	352348	353484	1137	forward	0.41	-0.41	-0.02	0.39	3279.89	2702.04
SSU ribosomal protein S1p CDS	353481	353711	231	forward	3.03	-3.03	-0.07	0.00094	3334.84	2642.61
GTP-binding protein EngA CDS	353789	355099	1311	forward	5.88	-5.88	-0.3	1.3e-06	490.33	332.41
DNA-binding protein HBsu CDS	355319	355594	276	forward	1000	1000	0.3	0	7278.31	7451.21
TPR-repeat-containing protein CDS	355708	356958	1251	forward	1.46	-1.46	-0.17	0.035	263.45	195.69
hypothetical protein CDS	357186	362966	5781	forward	1000	-1000	-0.74	0	1570.41	781.2
hypothetical protein CDS	363235	392085	28851	forward	1000	-1000	-1.58	0	624.84	174.54
hypothetical protein CDS	392434	396786	4353	forward	0.94	-0.94	-0.26	0.12	64.85	45.15
hypothetical protein CDS	396963	401693	4731	forward	4.1	-4.1	-0.65	8e-05	79.97	42.54
FIG00754243: hypothetical protein CDS	402178	402465	288	forward	7.35	-7.35	-0.29	4.4e-08	663.67	451.95
hypothetical protein CDS	402732	411032	8301	forward	1000	-1000	-1.02	0	433.91	178.1
Cell envelope-associated transcriptional attenuator LytR-CpsA-Psr, subfamily F2 CDS	411228	412247	1020	forward	33.75	-33.75	-1.65	1.8e-34	175.06	46.36
Tyrosine-protein kinase transmembrane modulator EpsC CDS	412261	413133	873	forward	32.41	-32.41	-1.65	3.9e-33	169.53	45.05
Tyrosine-protein kinase EpsD (EC 2.7.10.2) CDS	413140	413904	765	forward	26.4	-26.4	-1.75	4e-27	125.35	31.01
Manganese-dependent protein-tyrosine phosphatase (EC 3.1.3.48) CDS	413906	414676	771	forward	27.35	-27.35	-1.87	4.5e-28	119.46	27.23
Undecaprenyl-phosphate galactosephosphotransferase (EC 2.7.8.6) CDS	414704	415369	666	forward	27.36	-27.36	-1.87	4.4e-28	120.31	27.35
Glycosyltransferase CDS	415558	416166	609	forward	11.23	-11.23	-1.5	5.9e-12	64.66	19.09
hypothetical protein CDS	416180	417253	1074	forward	8.33	-8.33	-1.4	4.7e-09	51.47	16.28
Glycosyltransferase CDS	417272	418168	897	forward	4.87	-4.87	-0.91	1.3e-05	53.96	23.9
hypothetical protein CDS	418479	418955	477	reverse	0.29	0.29	0.09	0.51	172.37	153.36
NAD-dependent protein deacetylase of SIR2 family CDS	419042	419737	696	forward	1.01	1.01	0.27	0.098	131.29	131.99
DUF488 family protein SAV0238 CDS	419718	420080	363	reverse	1.69	1.69	0.3	0.02	175.29	179.81
DNA-3-methyladenine glycosylase II (EC 3.2.2.21) CDS	420133	420765	633	forward	0.23	-0.23	-0.07	0.58	118.56	94.37
ABC transporter, substrate-binding protein (cluster 3, basic aa/glutamine/opines) / ABC transporter, permease protein (cluster 3, basic aa/glutamine/opines) CDS	421089	422693	1605	forward	0.46	0.46	0.24	0.35	62.39	61.29
ABC transporter, ATP-binding protein (cluster 3, basic aa/glutamine/opines) CDS	422693	423439	747	forward	1.22	1.22	0.33	0.06	81.44	85.48
hypothetical protein CDS	423491	424333	843	reverse	0.11	0.11	0.07	0.78	88.71	77.79
Uncharacterized MFS-type transporter CDS	424421	425647	1227	reverse	0.31	0.31	0.15	0.49	84.65	78.44
hypothetical protein CDS	425724	426572	849	reverse	0.76	0.76	0.36	0.17	33.6	35.96
Permease of the major facilitator superfamily CDS	426757	428022	1266	forward	1.48	-1.48	-0.79	0.033	16.89	8.14
(S)-2-hydroxy-acid oxidase (EC 1.1.3.15) CDS	428094	429104	1011	forward	2.47	2.47	0.48	0.0034	60.31	70.29
periplasmic fructose-binding protein component of signal transduction system LevQ CDS	429152	430423	1272	reverse	0.35	-0.35	-0.1	0.45	93.78	73.04
fructose response regulator of fruA and EII fructose/mannose CDS	430425	431096	672	reverse	1.22	-1.22	-0.25	0.06	101.36	71.1
fructose sensor histidine kinase CDS	431089	432405	1317	reverse	2.42	-2.42	-0.52	0.0038	62.16	36.21
periplasmic fructose-binding protein component of signal transduction system LevT CDS	432405	433367	963	reverse	0.66	-0.66	-0.16	0.22	102.75	76.87
FIG00745856: hypothetical protein CDS	433357	434145	789	reverse	0.07	-0.07	-0.05	0.85	51.78	41.68
PTS system, fructose- and mannose-inducible IIA component CDS	434342	434779	438	forward	4.31	-4.31	-0.74	4.9e-05	67.89	33.86
PTS system, fructose- and mannose-inducible IIB component CDS	434792	435295	504	forward	5.87	-5.87	-1	1.3e-06	57.34	23.86
PTS system, fructose- and mannose-inducible IIC component CDS	435323	436174	852	forward	4.32	-4.32	-0.88	4.8e-05	51.23	23.21
PTS system, fructose- and mannose-inducible IID component CDS	436176	437012	837	forward	5.03	-5.03	-0.89	9.3e-06	59.91	26.94
PTS system, fructose- and mannose-inducible putative EII component CDS	437149	437448	300	forward	0.56	-0.56	-0.46	0.28	14.59	8.87
FIG018171: hypothetical protein of Cupin superfamily CDS	437465	437956	492	reverse	7.05	7.05	0.64	8.9e-08	94.88	123.62
FIG00745433: hypothetical protein CDS	437965	438135	171	reverse	3.92	3.92	0.55	0.00012	67.39	82.45
Galactoside O-acetyltransferase (EC 2.3.1.18) CDS	438228	438821	594	forward	1.57	1.57	0.25	0.027	266.61	264.42
Similar to tetracycline resistance protein CDS	438892	439065	174	reverse	0	0	0	1	63.75	53.3
Maltodextrin ABC transporter, ATP-binding protein MsmX CDS	439365	440468	1104	reverse	0.32	0.32	0.12	0.48	132.91	120.74
Sucrose-6-phosphate hydrolase (EC 3.2.1.26) CDS	440471	441757	1287	reverse	0.51	0.51	0.23	0.31	76.59	74.65
Multiple sugar ABC transporter, membrane-spanning permease protein MsmG CDS	441757	442602	846	reverse	0	0	-0.04	1	13.87	11.27
Multiple sugar ABC transporter, membrane-spanning permease protein MsmF CDS	442605	443480	876	reverse	0.2	-0.2	-0.22	0.63	13.43	9.59
Multiple sugar ABC transporter, substrate-binding protein CDS	443501	444787	1287	reverse	0.11	-0.11	-0.17	0.78	14.84	11.01
MSM (multiple sugar metabolism) operon regulatory protein CDS	444865	445848	984	reverse	0.21	-0.21	-0.07	0.61	94.47	75.04
hypothetical protein CDS	445965	446879	915	reverse	0.43	0.43	0.09	0.37	363.98	322.53
Nucleotidase YfbR, HD superfamily CDS	446879	447520	642	reverse	2.63	2.63	0.3	0.0023	291.4	299.28
hypothetical protein CDS	447662	447796	135	reverse	18.23	18.23	0.38	5.9e-19	1288.69	1394.29
hypothetical protein CDS	447870	447983	114	reverse	1.08	-1.08	-0.05	0.083	1605.25	1290.43
FIG00743218: hypothetical protein CDS	448095	448496	402	reverse	1.66	1.66	0.12	0.022	1191.33	1080.96
Anion permease ArsB/NhaD-like CDS	448689	449795	1107	forward	1.04	1.04	0.23	0.091	189.74	185.39
LemA protein CDS	449892	450452	561	forward	28.1	28.1	0.6	8e-29	492	623.38
Heat shock protein HtpX CDS	450456	451352	897	forward	12.21	12.21	0.42	6.2e-13	586.61	654.01
PaaD-like protein (DUF59) involved in Fe-S cluster assembly CDS	451394	451720	327	reverse	5.7	5.7	0.54	2e-06	112.45	136.47
L-serine dehydratase, alpha subunit (EC 4.3.1.17) CDS	451720	452601	882	reverse	2.63	2.63	0.41	0.0023	105	116.57
L-serine dehydratase, beta subunit (EC 4.3.1.17) CDS	452610	453272	663	reverse	4.3	4.3	0.5	5e-05	100.76	119.18
hypothetical protein CDS	453458	455260	1803	reverse	0.01	-0.01	-0.01	0.97	208.91	172.99
Transcriptional regulator, AraC family CDS	455279	456220	942	reverse	0.91	0.91	0.2	0.12	212.69	203.37
Uncharacterized MFS-type transporter CDS	456262	457734	1473	reverse	2.82	2.82	0.41	0.0015	110.94	123.07
Duplicated ATPase component YkoD of energizing module of thiamin-regulated ECF transporter for HydroxyMethylPyrimidine CDS	457942	459318	1377	forward	0.98	-0.98	-0.49	0.1	25.36	15.06
Transmembrane component YkoC of energizing module of thiamin-regulated ECF transporter for HydroxyMethylPyrimidine CDS	459308	459970	663	forward	0.06	0.06	0.09	0.87	33.67	29.79
conserved hypothetical protein CDS	460048	460611	564	reverse	0.67	0.67	0.23	0.21	107.58	104.92
Efflux ABC transporter, permease/ATP-binding protein CDS	460754	462325	1572	reverse	0.49	-0.49	-0.17	0.33	58.25	43.09
FIG00746842: hypothetical protein CDS	462391	463107	717	reverse	1.18	-1.18	-0.3	0.066	68.63	46.45
FIG00744773: hypothetical protein CDS	463107	463844	738	reverse	0.53	-0.53	-0.2	0.29	49.17	35.69
ABC transporter ATPase component CDS	463847	464614	768	reverse	0.83	-0.83	-0.26	0.15	56.34	39.29
Recombination inhibitory protein MutS2 CDS	464614	466500	1887	reverse	0.04	0.04	0.06	0.9	51.17	44.46
23S rRNA (pseudouridine(1915)-N(3))-methyltransferase (EC 2.1.1.177) CDS	466674	467153	480	reverse	10	10	0.58	1e-10	177.28	220.76
Serine protease, DegP/HtrA, do-like (EC 3.4.21.-) CDS	467619	468893	1275	reverse	0.78	0.78	0.17	0.17	225.81	212.39
Zn-dependent hydrolase YycJ/WalJ, required for cell wall metabolism and coordination of cell division with DNA replication CDS	468972	469769	798	reverse	0.29	0.29	0.09	0.51	200.34	177.86
Distant homolog of hypothetical protein SA 21 CDS	469788	470591	804	reverse	0.15	0.15	0.06	0.71	181.41	157.24
hypothetical protein CDS	470595	471947	1353	reverse	0.82	0.82	0.19	0.15	186.35	177.74
Two-component sensor kinase SA14-24 CDS	471937	473802	1866	reverse	0.44	0.44	0.13	0.37	191.84	174.55
Two-component response regulator SA14-24 CDS	473838	474551	714	reverse	8.81	8.81	0.37	1.5e-09	597.05	644.58
hypothetical protein CDS	474824	476125	1302	reverse	0	0	0.1	1	11.14	9.98
oxidoreductase (putative) CDS	476137	476742	606	reverse	0.16	-0.16	-0.29	0.7	11.13	7.57
Chromosome initiation inhibitor CDS	476864	477727	864	forward	0.39	0.39	0.37	0.4	13.93	15.01
Oxidoreductase, aldo/keto reductase family CDS	477790	478650	861	reverse	8.51	-8.51	-0.63	3.1e-09	194.2	104.87
putative steroid binding protein CDS	479089	479319	231	forward	0.4	-0.4	-0.06	0.4	268.6	214.69
redox proteins related to the succinate dehydrogenases and fumarate reductases CDS	479363	481204	1842	reverse	5.51	-5.51	-0.92	3.1e-06	61.86	27.26
hypothetical protein CDS	481319	482242	924	forward	0.94	0.94	0.37	0.11	42.21	45.37
Branched-chain amino acid transport system carrier protein CDS	482283	483647	1365	reverse	1.41	1.41	0.31	0.039	124.05	128.21
Diaminohydroxyphosphoribosylaminopyrimidine deaminase (EC 3.5.4.26) / 5-amino-6-(5-phosphoribosylamino)uracil reductase (EC 1.1.1.193) CDS	484003	485082	1080	forward	4.4	-4.4	-0.86	4e-05	55.46	25.54
Riboflavin synthase eubacterial/eukaryotic (EC 2.5.1.9) CDS	485075	485680	606	forward	3.24	-3.24	-0.73	0.00057	48.18	24.16
3,4-dihydroxy-2-butanone 4-phosphate synthase (EC 4.1.99.12) / GTP cyclohydrolase II (EC 3.5.4.25) CDS	485683	486858	1176	forward	5.77	-5.77	-1.1	1.7e-06	50.29	19.57
6,7-dimethyl-8-ribityllumazine synthase (EC 2.5.1.78) CDS	486876	487100	225	forward	5.73	-5.73	-0.96	1.9e-06	61.12	26.26
6,7-dimethyl-8-ribityllumazine synthase (EC 2.5.1.78) CDS	487097	487339	243	forward	5.75	-5.75	-0.94	1.8e-06	62.67	27.22
D-lactate dehydrogenase (EC 1.1.1.28) CDS	487507	488508	1002	forward	1000	1000	0.51	0	10007.1	11914.6
Glycerol uptake facilitator protein @ Propanediol diffusion facilitator CDS	488859	489578	720	forward	3.03	-3.03	-0.32	0.00093	193.17	128.93
2-haloalkanoic acid dehalogenase (EC 3.8.1.2) CDS	489647	490354	708	reverse	31.03	31.03	0.98	9.4e-32	183.13	300.4
hypothetical protein CDS	490496	490822	327	reverse	1000	1000	1.56	0	11531.2	28410.6
Integral membrane protein CDS	490928	491641	714	reverse	1000	-1000	-1.01	0	699.45	290
oxidoreductase of aldo/keto reductase family, subgroup 1 CDS	491723	492580	858	reverse	0.37	0.37	0.16	0.43	91.76	85.32
DNA or RNA helicase of superfamily II CDS	492630	495440	2811	reverse	0.4	-0.4	-0.15	0.4	62.75	47.18
Exodeoxyribonuclease III (EC 3.1.11.2) CDS	495486	496313	828	reverse	1.33	1.33	0.23	0.047	262.76	256.47
Cystathionine gamma-lyase (EC 4.4.1.1) CDS	496382	497524	1143	reverse	2.01	-2.01	-0.69	0.0097	30.2	15.61
Bifunctional protein: zinc-containing alcohol dehydrogenase; quinone oxidoreductase ( NADPH:quinone reductase) (EC 1.1.1.-); Similar to arginate lyase CDS	497833	498831	999	reverse	2.53	-2.53	-0.45	0.003	82.84	50.42
Rrf2 family transcriptional regulator, group III CDS	498858	499310	453	reverse	0.48	-0.48	-0.16	0.33	63.33	47.23
hypothetical protein CDS	499386	500192	807	reverse	2.59	2.59	0.39	0.0026	116.76	127.95
hypothetical protein CDS	500299	501111	813	reverse	0.55	0.55	0.23	0.28	81.7	79.91
PTS system, cellobiose-specific IIC component CDS	501207	502568	1362	reverse	0.48	0.48	0.2	0.33	94.19	90.09
PTS system, cellobiose-specific IIA component (EC 2.7.1.205) CDS	502597	502983	387	reverse	1.58	1.58	0.35	0.026	98.7	104.61
PTS system, cellobiose-specific IIB component (EC 2.7.1.205) CDS	502995	503312	318	reverse	0.14	-0.14	-0.05	0.73	84.13	67.58
Transcriptional regulator CDS	503458	504189	732	forward	0.19	-0.19	-0.14	0.64	30.75	23.28
FIG00746126: hypothetical protein CDS	504245	505093	849	reverse	0.01	-0.01	-0.01	0.98	129.3	106.79
FIG00742439: hypothetical protein CDS	505077	505553	477	reverse	0.14	0.14	0.07	0.72	112.73	98.44
6-phospho-beta-glucosidase (EC 3.2.1.86) CDS	505570	507009	1440	reverse	0.14	0.14	0.07	0.73	103.54	90.6
hypothetical protein CDS	507183	508328	1146	reverse	0.06	0.06	0.13	0.87	10.66	9.74
Acetylornithine deacetylase (EC 3.5.1.16) CDS	508457	508585	129	reverse	4.52	-4.52	-0.75	3e-05	68.5	33.94
Toxin HigB CDS	508987	509271	285	forward	4.49	4.49	0.54	3.2e-05	86.99	105.38
HigA protein (antitoxin to HigB) CDS	509285	509572	288	forward	5.25	5.25	0.58	5.6e-06	85.34	106.25
Mg(2+)-transport-ATPase-associated protein MgtC CDS	509911	510618	708	forward	32.25	32.25	0.97	5.6e-33	194.32	316.96
hypothetical protein CDS	510710	511858	1149	forward	14.7	14.7	0.94	2e-15	91.45	146.04
Replicative DNA helicase (DnaB) (EC 3.6.4.12) CDS	511894	513261	1368	reverse	0.83	0.83	0.17	0.15	252.97	237.3
LSU ribosomal protein L9p CDS	513277	513729	453	reverse	1.09	1.09	0.2	0.082	256.09	245.56
Cyclic-di-AMP phosphodiesterase GdpP CDS	513749	515767	2019	reverse	2.42	2.42	0.3	0.0038	258.34	265.91
SSU ribosomal protein S18p @ SSU ribosomal protein S18p, zinc-independent CDS	515900	516136	237	reverse	1000	1000	0.35	0	2498.9	2648.31
Single-stranded DNA-binding protein CDS	516160	516675	516	reverse	1000	1000	0.36	0	2741.71	2936.16
SSU ribosomal protein S6p CDS	516712	517005	294	reverse	1000	1000	0.41	0	2675.14	2961.87
DNA gyrase subunit A (EC 5.99.1.3) CDS	517211	519688	2478	reverse	4.22	-4.22	-0.25	6e-05	458.76	321.17
DNA gyrase subunit B (EC 5.99.1.3) CDS	519700	521655	1956	reverse	7.46	-7.46	-0.32	3.4e-08	560.15	373.64
DNA recombination and repair protein RecF CDS	521658	522782	1125	reverse	5.16	-5.16	-0.28	7e-06	462.47	316.45
Uncharacterized protein YbcJ CDS	522785	523000	216	reverse	0.11	-0.11	-0.01	0.78	498.4	411.14
DNA polymerase III beta subunit (EC 2.7.7.7) CDS	523210	524340	1131	reverse	0.48	0.48	0.07	0.33	704.87	616.05
Chromosomal replication initiator protein DnaA CDS	524506	525873	1368	reverse	3.08	3.08	0.27	0.00082	495.3	498
LSU ribosomal protein L34p CDS	526337	526477	141	forward	1000	1000	0.44	0	1935.83	2189.31
Ribonuclease P protein component (EC 3.1.26.5) CDS	526531	526899	369	forward	14.02	14.02	0.33	9.6e-15	1532.7	1601.95
Inner membrane protein translocase component YidC, short form OxaI-like CDS	526901	527758	858	forward	5.07	5.07	0.23	8.6e-06	1246.99	1218.76
tRNA-5-carboxymethylaminomethyl-2- thiouridine(34) synthesis protein MnmE CDS	527849	529234	1386	forward	1.54	-1.54	-0.16	0.029	279.98	208.24
tRNA-5-carboxymethylaminomethyl-2- thiouridine(34) synthesis protein MnmG CDS	529244	531148	1905	forward	1.12	-1.12	-0.13	0.076	307.88	235.15
Pyruvate oxidase (EC 1.2.3.3) CDS	531453	533261	1809	forward	1000	1000	0.17	0	7960.05	7489.49
6-phosphogluconate dehydrogenase, decarboxylating (EC 1.1.1.44) CDS	533360	534748	1389	forward	5.65	5.65	0.35	2.3e-06	445.17	472.8
Malate permease CDS	534910	535869	960	forward	0.17	0.17	0.13	0.67	44.82	40.8
Voltage-gated H(+)/2Cl(-) exchange transporter ClcA CDS	535952	537463	1512	forward	0.74	0.74	0.23	0.18	113.85	111.55
Xanthine/uracil/thiamine/ascorbate permease family protein CDS	537498	538808	1311	reverse	3.93	3.93	0.41	0.00012	175.32	193.81
Xanthine/uracil/thiamine/ascorbate permease family protein CDS	538904	540211	1308	reverse	8.85	8.85	0.34	1.4e-09	820.06	864.6
Putative oxidase STM1620 CDS	540436	541662	1227	forward	1.63	1.63	0.12	0.023	1219.3	1104.57
hypothetical protein CDS	541796	542119	324	forward	2.21	-2.21	-0.32	0.0062	134.13	89.5
hypothetical protein CDS	542131	542244	114	forward	2.17	-2.17	-0.25	0.0067	203.57	142.88
ABC-type multidrug transport system ATPase component CDS	542290	542697	408	forward	0	0	0.01	0.99	122.71	103.03
hypothetical protein CDS	542699	543439	741	forward	0.53	0.53	0.17	0.3	143.36	134.08
ABC-type multidrug transport system, ATPase and permease components CDS	543498	543692	195	forward	1.74	1.74	0.3	0.018	191.19	195.54
hypothetical protein CDS	544464	544571	108	reverse	1000	1000	0.52	0	818.24	978.98
hypothetical protein CDS	544716	546929	2214	forward	0.91	-0.91	-0.28	0.12	55.89	38.43
ABC-type multidrug transport system, ATPase and permease components CDS	546926	548512	1587	forward	0.44	-0.44	-0.1	0.36	118.95	92.34
Bis-ABC ATPase CAC0528 CDS	548552	550048	1497	reverse	0.5	0.5	0.22	0.32	73.73	71.49
Deoxyadenosine kinase (EC 2.7.1.76) @ Deoxyguanosine kinase (EC 2.7.1.113) CDS	550243	550914	672	reverse	8.45	8.45	0.43	3.5e-09	350.82	394.85
Deoxyadenosine kinase (EC 2.7.1.76) @ Deoxyguanosine kinase (EC 2.7.1.113) CDS	550939	551589	651	reverse	7.19	7.19	0.41	6.5e-08	357.1	394.64
Glucosamine-6-phosphate deaminase (EC 3.5.99.6) CDS	551745	552464	720	reverse	11.78	-11.78	-0.48	1.6e-12	442.48	263.85
Purine nucleoside ABC transporter, permease protein 2 CDS	552563	553519	957	reverse	16.78	-16.78	-0.41	1.6e-17	869.49	544.8
Purine nucleoside ABC transporter, permease protein 1 CDS	553519	554664	1146	reverse	22.58	-22.58	-0.47	2.6e-23	925.55	556
Purine nucleoside ABC transporter, ATP-binding protein CDS	554664	556199	1536	reverse	10.29	-10.29	-0.28	5.1e-11	1070.61	736.54
Purine nucleoside ABC transporter, substrate-binding protein CDS	556284	557372	1089	reverse	0.51	0.51	0.05	0.31	1476	1273.31
Purine nucleoside ABC transporter, substrate-binding protein CDS	557585	558658	1074	reverse	20.5	-20.5	-0.54	3.2e-21	658.32	377.54
Purine nucleoside ABC transporter, substrate-binding protein CDS	558711	559790	1080	reverse	8.8	-8.8	-0.33	1.6e-09	665.06	442.48
ABC transporter, substrate-binding protein (cluster 12, methionine/phosphonates) CDS	560181	561119	939	reverse	1000	-1000	-0.48	0	7783.66	4665.97
hypothetical protein CDS	561260	562351	1092	reverse	0.14	-0.14	-0.05	0.73	84.1	67.59
Na+/H+ antiporter CDS	562424	563581	1158	reverse	1.39	-1.39	-0.16	0.041	258.23	192.43
Cation-transporting ATPase CDS	563686	565542	1857	reverse	8.52	-8.52	-0.21	3.1e-09	1473.44	1062.45
CBS domain protein CDS	565673	566140	468	reverse	1.68	1.68	0.34	0.021	113.98	120.4
Malolactic regulator CDS	566935	567810	876	reverse	0.11	0.11	0.05	0.78	174.16	149.77
Malolactic enzyme (EC 1.-.-.-) CDS	567933	569555	1623	forward	0.38	-0.38	-0.11	0.42	87.99	67.99
hypothetical protein CDS	569654	570799	1146	forward	1.52	1.52	0.35	0.03	89.09	94.79
FIG00744572: hypothetical protein CDS	570829	571128	300	forward	1.88	1.88	0.29	0.013	212.11	216.86
FIG00743858: hypothetical protein CDS	571221	571382	162	forward	14.48	14.48	0.31	3.3e-15	1816.71	1880.81
D-alanine--poly(phosphoribitol) ligase subunit 1 (EC 6.1.1.13) CDS	571398	572906	1509	forward	7.65	7.65	0.23	2.3e-08	2029.85	1978.8
D-alanyl transfer protein DltB CDS	572903	574132	1230	forward	3.15	3.15	0.14	0.00071	1883.55	1734.04
D-alanine--poly(phosphoribitol) ligase ACP subunit (EC 6.1.1.13) CDS	574162	574401	240	forward	12.84	12.84	0.25	1.5e-13	2786.74	2769.37
Poly(glycerophosphate chain) D-alanine transfer protein DltD CDS	574394	575710	1317	forward	9.59	9.59	0.25	2.6e-10	2192.03	2165.96
Penicillin-binding protein CDS	575710	576645	936	forward	9.24	9.24	0.27	5.8e-10	1741.4	1747.78
UDP-glucose 4-epimerase (EC 5.1.3.2) CDS	576700	577689	990	reverse	20.14	20.14	0.51	7.3e-21	530.04	630.85
FIG00753178: hypothetical protein CDS	577972	579156	1185	reverse	0.35	0.35	0.23	0.45	42.66	41.65
Permeases of the major facilitator superfamily CDS	579143	580360	1218	reverse	0.02	0.02	0.05	0.95	36.63	31.69
FIG00743887: hypothetical protein CDS	580414	580641	228	reverse	4.86	4.86	0.46	1.4e-05	156.45	179.11
hypothetical protein CDS	580748	582139	1392	forward	0.75	0.75	0.27	0.18	83.76	84.16
cell surface hydrolase (putative) CDS	582105	582986	882	forward	1.03	1.03	0.3	0.093	92.88	95.3
hypothetical protein CDS	583314	584060	747	reverse	6.51	6.51	0.67	3.1e-07	79.03	104.86
hypothetical protein CDS	584212	585108	897	forward	20.17	20.17	0.38	6.8e-21	1401.97	1519.72
Magnesium and cobalt transport protein CorA CDS	585153	586076	924	reverse	1.16	1.16	0.21	0.069	265.61	255.78
Glycerol-3-phosphate ABC transporter, substrate-binding protein UgpB CDS	586196	587485	1290	reverse	0	0	0	1	136.84	114.24
Glycerol-3-phosphate ABC transporter, substrate-binding protein UgpB CDS	587644	588951	1308	reverse	1000	1000	0.7	0	1807.94	2442.33
hypothetical protein CDS	589001	590284	1284	reverse	0.66	0.66	0.07	0.22	1049.39	919.32
Glycerol-3-phosphate ABC transporter, permease protein UgpE (TC 3.A.1.1.3) CDS	590268	591092	825	reverse	0.15	-0.15	-0.01	0.72	915.36	755.79
N-acetyl-D-glucosamine ABC transporter, permease protein 1 CDS	591092	591958	867	reverse	0.05	0.05	0.01	0.89	842.42	706.99
Glycerol-3-phosphate ABC transporter, ATP-binding protein UgpC (TC 3.A.1.1.3) CDS	591958	593043	1086	reverse	1.53	1.53	0.13	0.03	945.5	863.17
DNA-entry nuclease (Competence-specific nuclease) (EC 3.1.30.-) CDS	593219	594091	873	reverse	1.67	-1.67	-0.17	0.021	302.6	224.1
DNA polymerase III alpha subunit (EC 2.7.7.7) CDS	594100	595050	951	reverse	2.34	-2.34	-0.22	0.0046	295.21	211.89
hypothetical protein CDS	595050	595823	774	reverse	3.11	-3.11	-0.28	0.00077	252.81	173.09
Tripeptide aminopeptidase (EC 3.4.11.4) CDS	595827	597092	1266	reverse	0.76	-0.76	-0.12	0.18	181.3	138.6
hypothetical protein CDS	597185	598420	1236	reverse	0.44	0.44	0.33	0.36	27.12	28.39
flavoprotein subunit related to the succinate dehydrogenases and fumarate reductases CDS	598515	599285	771	reverse	0.87	0.87	0.21	0.13	180.84	174.1
Efflux ABC transporter, permease/ATP-binding protein CDS	599492	601072	1581	reverse	0.99	0.99	0.34	0.1	59.56	62.8
Proline iminopeptidase (EC 3.4.11.5) CDS	601223	602134	912	forward	2.3	2.3	0.27	0.005	371.62	372.29
Translation elongation factor P CDS	602193	602753	561	reverse	27.89	27.89	0.58	1.3e-28	527.77	658.67
Pantothenate kinase (EC 2.7.1.33) CDS	602875	603789	915	reverse	0.41	-0.41	-0.12	0.39	89.12	68.5
Two-component system sensor histidine kinase CDS	603861	605111	1251	reverse	4.07	-4.07	-0.65	8.5e-05	80.41	42.71
Two-component transcriptional response regulator, LuxR family CDS	605118	605789	672	reverse	3.72	-3.72	-0.55	0.00019	92.61	52.68
GTP pyrophosphokinase (EC 2.7.6.5) CDS	605786	606400	615	reverse	2.39	-2.39	-0.44	0.0041	82.02	50.48
DNA helicase CDS	606491	608785	2295	reverse	6.93	-6.93	-0.4	1.2e-07	341.41	215.38
putative Zn-dependent protease CDS	608966	609640	675	forward	11.26	-11.26	-0.71	5.5e-12	210.23	106.77
Phosphoglycerate mutase family protein CDS	609658	610308	651	forward	23	-23	-0.93	1e-23	289.64	126.91
Nucleoside diphosphate kinase (EC 2.7.4.6) CDS	610357	610803	447	reverse	1000	-1000	-2.66	0	2567.7	339.37
ABC transporter-like sensor and permease protein CDS	610859	612655	1797	reverse	1000	-1000	-2.62	0	2857.95	388.78
ABC transporter-like sensor ATP-binding protein CDS	612673	613422	750	reverse	1000	-1000	-2.36	0	2777.01	452.14
GTP-binding protein related to HflX CDS	613602	614873	1272	forward	0.98	0.98	0.25	0.1	149.72	148.48
Cell wall-associated hydrolase CDS	614984	616144	1161	reverse	1000	1000	1.16	0	4064.18	7559.26
Guanylate kinase-like protein CDS	616313	616870	558	reverse	0.09	0.09	0.06	0.82	67.97	59.27
hypothetical protein CDS	616956	617246	291	forward	12.82	12.82	0.66	1.5e-13	172.7	227.93
hypothetical protein CDS	617337	618878	1542	forward	11.13	11.13	0.62	7.4e-12	169.8	217.81
FIG00742147: hypothetical protein CDS	618883	619521	639	reverse	11.37	11.37	0.64	4.3e-12	163.47	212.54
FIG00744344: hypothetical protein CDS	619596	620093	498	reverse	20.44	20.44	1.19	3.6e-21	74.11	141.13
Putative multicopper oxidase CDS	620331	621896	1566	forward	5.95	5.95	0.14	1.1e-06	4145.03	3804.43
Cell envelope-associated transcriptional attenuator LytR-CpsA-Psr, subfamily F2 CDS	621947	623155	1209	reverse	6.51	6.51	0.49	3.1e-07	178.27	208.66
Oligoendopeptidase F (EC 3.4.24.-) CDS	623324	625111	1788	forward	0.6	0.6	0.26	0.25	71.54	71.23
L-lactate permease CDS	625185	626708	1524	reverse	0.09	0.09	0.08	0.82	62.9	55.34
L-lactate permease CDS	626805	628340	1536	reverse	6.54	-6.54	-0.63	2.9e-07	141.96	76.57
Zinc ABC transporter, permease protein ZnuB CDS	628451	629242	792	reverse	11.4	-11.4	-0.42	4e-12	550.8	343.16
Zinc ABC transporter, ATP-binding protein ZnuC CDS	629242	629898	657	reverse	4.35	-4.35	-0.22	4.5e-05	618.68	442.98
HMP-PP hydrolase (pyridoxal phosphatase) Cof, detected in genetic screen for thiamin metabolic genes (PMID:15292217) CDS	629964	630752	789	reverse	0.51	0.51	0.23	0.31	77.38	75.47
PTS system, fructose-specific IIA component (EC 2.7.1.202) / PTS system, fructose-specific IIB component (EC 2.7.1.202) / PTS system, fructose-specific IIC component CDS	630841	632799	1959	reverse	0.59	0.59	0.13	0.25	276.33	251.81
1-phosphofructokinase (EC 2.7.1.56) CDS	632824	633738	915	reverse	0.28	0.28	0.07	0.52	292	256.08
Transcriptional repressor of the fructose operon, DeoR family CDS	633739	634494	756	reverse	0.87	0.87	0.17	0.14	269.84	253.06
Aspartate racemase (EC 5.1.1.13) CDS	634634	635386	753	reverse	0.37	0.37	0.06	0.43	533.39	465
UDP-N-acetylmuramoylalanyl-D-glutamate--L- lysine ligase (EC 6.3.2.7) CDS	635407	636957	1551	reverse	0.92	0.92	0.12	0.12	538.38	489.31
Two-component system sensor histidine kinase CDS	636992	638155	1164	reverse	3.67	3.67	0.47	0.00021	101.72	117.69
Two-component transcriptional response regulator, LuxR family CDS	638158	638844	687	reverse	10.46	10.46	0.63	3.5e-11	152.6	197.17
Heterodimeric efflux ABC transporter, permease/ATP-binding subunit 2 CDS	638950	640770	1821	reverse	0.46	-0.46	-0.12	0.35	98.19	75.52
Heterodimeric efflux ABC transporter, permease/ATP-binding subunit 1 CDS	640779	642506	1728	reverse	1.05	-1.05	-0.22	0.089	94.65	67.68
Integral membrane protein CDS	642702	643451	750	reverse	0.64	0.64	0.1	0.23	468.19	419.44
GTP-binding and nucleic acid-binding protein YchF CDS	643462	644562	1101	reverse	0.18	-0.18	-0.02	0.66	464.72	381.02
hypothetical protein CDS	644589	644849	261	reverse	0.07	-0.07	-0.01	0.86	398.06	328.89
Chromosome (plasmid) partitioning protein ParB CDS	644842	645750	909	reverse	0.49	-0.49	-0.07	0.33	309.29	246.22
Chromosome (plasmid) partitioning protein ParA CDS	645728	646507	780	reverse	0.07	-0.07	-0.01	0.86	311.54	257.01
Chromosome (plasmid) partitioning protein ParB CDS	646520	647362	843	reverse	1.01	1.01	0.19	0.098	266.02	252.57
16S rRNA (guanine(527)-N(7))-methyltransferase (EC 2.1.1.170) CDS	647378	648097	720	reverse	0.8	0.8	0.17	0.16	238.5	223.77
FIG00743588: hypothetical protein CDS	648275	648805	531	forward	0.48	0.48	0.14	0.33	179.47	164.81
Thiamin biosynthesis lipoprotein ApbE CDS	648835	649764	930	reverse	3.1	-3.1	-0.22	0.00079	420.2	301.68
Protein tyrosine/serine phosphatase CDS	649781	650563	783	reverse	1.25	-1.25	-0.1	0.057	517.24	401.01
Outer surface protein of unknown function, cellobiose operon CDS	650663	651706	1044	reverse	1.65	1.65	0.17	0.023	628.25	588.71
flavoprotein subunit related to the succinate dehydrogenases and fumarate reductases CDS	651820	652368	549	reverse	3.96	3.96	0.23	0.00011	920.09	901.32
flavoprotein subunit related to the succinate dehydrogenases and fumarate reductases CDS	652381	652917	537	reverse	7.09	7.09	0.3	8.1e-08	923.95	949.61
Transcriptional regulator, TetR family CDS	653017	653619	603	reverse	2.17	2.17	0.32	0.0068	184.15	192.16
FIG00742308: hypothetical protein CDS	653688	653897	210	reverse	1.92	1.92	0.32	0.012	161.16	167.68
Dipeptidase (EC 3.4.-.-) CDS	653979	655391	1413	forward	1.06	1.06	0.17	0.087	344.64	323.89
ABC transporter, ATP-binding protein CDS	655432	656106	675	reverse	0.66	-0.66	-0.16	0.22	97.57	72.91
ABC transporter, permease protein CDS	656110	657168	1059	reverse	0.7	-0.7	-0.18	0.2	78.73	57.85
Transcriptional regulator, AcrR family CDS	657171	657695	525	reverse	0.18	0.18	0.1	0.67	81.3	72.85
FAD/FMN-containing dehydrogenase CDS	657810	659216	1407	reverse	0.2	0.2	0.11	0.63	77.54	69.59
Alpha-ribazole-5'-phosphate phosphatase (EC 3.1.3.73) CDS	659328	659927	600	reverse	1.66	-1.66	-0.22	0.022	181.22	129.57
hypothetical protein CDS	660004	660756	753	forward	0.44	-0.44	-0.06	0.36	331.42	265.04
UPF0246 protein YaaA CDS	660743	661504	762	reverse	0.76	-0.76	-0.12	0.17	202.26	155.5
FIG00744604: hypothetical protein CDS	661607	662269	663	forward	0.66	0.66	0.15	0.22	237.77	219.58
Lysyl aminopeptidase (EC 3.4.11.15) CDS	662300	664837	2538	reverse	2.42	2.42	0.24	0.0038	470.13	463.84
ErfK/YbiS/YcfS/YnhG family protein, putative CDS	664964	666178	1215	forward	3.38	3.38	0.43	0.00042	129.53	144.98
Transcriptional regulator, LysR family CDS	666338	667246	909	forward	9.79	9.79	0.6	1.6e-10	161.25	203.11
3-dehydroquinate dehydratase I (EC 4.2.1.10) CDS	667264	668022	759	reverse	0.32	-0.32	-0.09	0.48	99.23	77.62
Inner membrane transport protein YdiM CDS	668031	669218	1188	reverse	1.04	-1.04	-0.51	0.092	23.85	13.95
Shikimate/quinate 5-dehydrogenase I beta (EC 1.1.1.282) CDS	669258	670181	924	reverse	1.25	-1.25	-0.64	0.057	20	10.67
Transcriptional regulator, LysR family CDS	670332	671252	921	forward	0.87	0.87	0.32	0.13	62.82	65.27
redox proteins related to the succinate dehydrogenases and fumarate reductases CDS	671299	673008	1710	reverse	0.66	-0.66	-0.29	0.22	33.33	22.74
Fructokinase (EC 2.7.1.4) CDS	673289	674164	876	forward	2.29	-2.29	-0.15	0.0051	598.04	450.14
Major facilitator:Oxalate:Formate Antiporter CDS	674211	675422	1212	reverse	9.69	9.69	0.5	2e-10	262.44	309.27
PTS system, IIA component CDS	675636	676118	483	reverse	0.68	-0.68	-0.11	0.21	189.08	145.76
FIG00743507: hypothetical protein CDS	676129	676620	492	reverse	3.27	-3.27	-0.41	0.00054	135.39	84.82
hypothetical protein CDS	676673	677395	723	reverse	3.27	-3.27	-0.33	0.00053	202.25	133.93
PTS system, maltose-specific IIC component / PTS system, maltose-specific IIB component (EC 2.7.1.208) CDS	677518	679356	1839	reverse	8.42	-8.42	-0.76	3.8e-09	138.17	68.09
Maltose-6'-phosphate glucosidase (EC 3.2.1.122) CDS	679466	680809	1344	reverse	19.35	-19.35	-0.78	4.5e-20	325.08	157.97
contains alpha/beta hydrolase fold domain CDS	681049	681807	759	reverse	0.01	-0.01	-0.04	0.97	31.5	25.58
hypothetical protein CDS	681823	683043	1221	reverse	0.21	-0.21	-0.19	0.61	23.05	16.87
Sugar kinase and transcription regulator (EC 2.7.1.-) CDS	683299	684210	912	reverse	3.19	-3.19	-0.39	0.00065	143.61	91.26
Permease of the major facilitator superfamily CDS	684236	685435	1200	reverse	1.14	-1.14	-0.2	0.073	136.36	99.17
lipase CDS	685638	686522	885	forward	3.36	-3.36	-0.43	0.00043	126.9	78.25
Transcriptional regulator, AraC family CDS	686558	687415	858	forward	0.38	-0.38	-0.08	0.41	163.07	128.72
6-phospho-beta-glucosidase (EC 3.2.1.86) CDS	687928	689415	1488	reverse	1000	1000	0.57	0	2123.25	2633.96
PTS system, beta-glucoside-specific IIB component / PTS system, beta-glucoside-specific IIC component / PTS system, beta-glucoside-specific IIA component CDS	689426	691396	1971	reverse	1000	1000	0.55	0	1142.65	1395.11
Beta-glucoside bgl operon antiterminator, BglG family CDS	691592	692425	834	reverse	2.07	-2.07	-0.16	0.0084	466.93	349.17
N-acetylglucosamine-6-phosphate deacetylase (EC 3.5.1.25) CDS	692425	693585	1161	reverse	2.62	-2.62	-0.21	0.0024	374.84	271.01
hypothetical protein CDS	693730	696708	2979	forward	1.79	1.79	0.35	0.016	114.12	120.91
Integral membrane protein CDS	696759	697511	753	reverse	0.44	0.44	0.21	0.36	71.91	69.46
YibE/F family protein CDS	697513	698613	1101	reverse	1.47	1.47	0.36	0.034	74.8	80.1
hypothetical protein CDS	698688	699407	720	reverse	0.89	0.89	0.09	0.13	1093.62	967.45
D-alanine--D-alanine ligase (EC 6.3.2.4) CDS	699419	700504	1086	reverse	1.3	1.3	0.11	0.05	1033.69	931.74
hypothetical protein CDS	700710	702209	1500	forward	0.8	-0.8	-0.09	0.16	332.12	259.4
hypothetical protein CDS	702287	703120	834	reverse	1000	1000	0.81	0	363.48	532.81
Transcriptional regulator, TetR family CDS	703131	703817	687	reverse	1000	1000	1.05	0	518.83	897.13
Ribose-phosphate pyrophosphokinase (EC 2.7.6.1) CDS	703956	704942	987	reverse	22.03	22.03	0.56	9.3e-23	450.66	553.19
Integral membrane protein CDS	705083	705457	375	forward	2.64	2.64	0.45	0.0023	81.73	92.83
Hydrolase, alpha/beta fold family CDS	705483	706139	657	reverse	0.89	0.89	0.18	0.13	254.62	240.46
Glycosyltransferase CDS	706158	706970	813	reverse	0.93	0.93	0.2	0.12	206.42	198
Extracellular protein CDS	707136	708095	960	forward	23.74	23.74	0.61	1.8e-24	400.36	509.54
Uncharacterized membrane protein YceF CDS	708150	708914	765	reverse	0.5	0.5	0.21	0.31	89.99	86.73
Ribonuclease HI (EC 3.1.26.4) CDS	708936	709700	765	reverse	0.88	0.88	0.29	0.13	85.36	86.89
hypothetical protein CDS	709775	710698	924	forward	0.31	0.31	0.14	0.49	93.75	86.15
Cardiolipin synthase (EC 2.7.8.-), ClsA CDS	710777	711556	780	forward	0.16	0.16	0.08	0.69	106.44	93.55
Cardiolipin synthase (EC 2.7.8.-), ClsA CDS	711553	712389	837	forward	0	0	-0.01	1	96.21	79.41
hypothetical protein CDS	712490	712597	108	reverse	0.03	-0.03	-0.09	0.93	18.65	14.6
FIG00748358: hypothetical protein CDS	712891	713070	180	reverse	0.25	-0.25	-0.15	0.56	30.14	22.62
UDP-N-acetylglucosamine 2-epimerase (EC 5.1.3.14) CDS	713139	714281	1143	forward	9.01	9.01	0.39	9.8e-10	534.43	583.18
Transcriptional regulator, MarR family / Acetyltransferase (GNAT) CDS	714413	714853	441	forward	0.23	-0.23	-0.15	0.59	27.29	20.5
acetyltransferase (putative) CDS	714856	715290	435	forward	0.31	0.31	0.22	0.49	43.53	42.15
Teichoic acid glycosylation protein CDS	715325	715507	183	reverse	16.24	16.24	0.42	5.7e-17	794.94	886.58
Teichoic acid glycosylation protein CDS	715539	715829	291	reverse	12.19	12.19	0.41	6.4e-13	626.27	693.91
Flavodoxin CDS	715822	716268	447	reverse	17.46	17.46	0.45	3.4e-18	675.77	770.89
Methionine aminopeptidase (EC 3.4.11.18) CDS	716478	717305	828	forward	0.19	0.19	0.03	0.65	947.4	805.59
Inner membrane protein YihY, formerly thought to be RNase BN CDS	717298	718158	861	forward	0.47	-0.47	-0.04	0.34	878.15	713.37
UTP--glucose-1-phosphate uridylyltransferase (EC 2.7.7.9) CDS	718226	719128	903	forward	1000	1000	0.43	0	2287.75	2563.52
FIG00744066: hypothetical protein CDS	719164	719448	285	reverse	1.37	-1.37	-0.24	0.043	124.69	88.04
Hydrolase, alpha/beta fold family CDS	719617	720573	957	forward	1000	1000	0.65	0	486.91	638.09
3-ketoacyl-CoA thiolase (EC 2.3.1.16) @ Acetyl-CoA acetyltransferase (EC 2.3.1.9) CDS	720615	721760	1146	forward	0.56	0.56	0.17	0.28	145.83	136.56
Hydroxymethylglutaryl-CoA reductase (EC 1.1.1.34) CDS	721803	722990	1188	forward	2.51	-2.51	-0.3	0.0031	174.98	118.28
Hydroxymethylglutaryl-CoA synthase (EC 2.3.3.10) CDS	722993	724150	1158	forward	1.97	-1.97	-0.23	0.011	208.27	148.03
RNA methyltransferase, TrmA family CDS	724566	725942	1377	reverse	0.71	-0.71	-0.1	0.2	253.46	197.12
Regulatory protein RecX CDS	726083	726898	816	forward	0.19	-0.19	-0.06	0.64	92.53	73.73
FIG00743463: hypothetical protein CDS	726909	727385	477	forward	0.39	0.39	0.14	0.4	127.94	117.49
hypothetical protein CDS	727387	727848	462	reverse	1.12	1.12	0.2	0.077	262.26	251.42
Hemolysins and related proteins containing CBS domains CDS	727968	728831	864	forward	2.98	-2.98	-0.21	0.001	412.85	297.3
Peptide chain release factor 3 CDS	728831	730402	1572	forward	6.43	-6.43	-0.29	3.8e-07	575.24	392.31
hypothetical protein CDS	730543	731076	534	forward	0	0	-0.05	1	21.73	17.54
Galactokinase (EC 2.7.1.6) CDS	731231	732397	1167	forward	1000	-1000	-1.41	0	761.77	239.51
UDP-glucose 4-epimerase (EC 5.1.3.2) CDS	732417	733412	996	forward	1000	-1000	-1.47	0	707.56	212.99
Galactose-1-phosphate uridylyltransferase (EC 2.7.7.10) CDS	733409	734869	1461	forward	1000	-1000	-1.46	0	661.43	200.83
Aldose 1-epimerase (EC 5.1.3.3) CDS	734899	735909	1011	forward	1000	-1000	-1.24	0	647.83	229
hypothetical protein CDS	735971	736249	279	reverse	12.67	12.67	0.46	2.2e-13	465.58	532.5
ATP-dependent Clp protease, ATP-binding subunit ClpE CDS	736348	738531	2184	reverse	14.9	-14.9	-0.67	1.3e-15	316.11	165.69
FIG00742907: hypothetical protein CDS	738694	738876	183	forward	0.29	-0.29	-0.08	0.51	111.55	88.1
Phosphotransferase system, phosphocarrier protein HPr CDS	738979	739245	267	forward	15.02	15.02	0.28	9.5e-16	2504.83	2542.04
Phosphoenolpyruvate-protein phosphotransferase of PTS system (EC 2.7.3.9) CDS	739245	740981	1737	forward	11.45	11.45	0.23	3.5e-12	3111.27	3034.67
Regulatory protein Spx CDS	741196	741594	399	forward	4.86	4.86	0.23	1.4e-05	1195.91	1168.2
Negative regulator of genetic competence MecA CDS	741675	742355	681	forward	1.61	-1.61	-0.11	0.025	703.85	544.99
Competence protein CoiA CDS	742414	743277	864	forward	3.09	-3.09	-0.66	0.00081	53.84	28.3
hypothetical protein CDS	743288	743920	633	reverse	1.07	1.07	0.22	0.085	217	210.5
Adenylate cyclase (EC 4.6.1.1) CDS	743994	744614	621	reverse	1.73	1.73	0.3	0.019	180.11	184.58
GTP pyrophosphokinase (EC 2.7.6.5) CDS	744726	745352	627	forward	0.64	0.64	0.23	0.23	103.03	100.57
NAD kinase (EC 2.7.1.23) CDS	745352	746140	789	forward	1.09	1.09	0.28	0.082	127.08	128.37
Similar to ribosomal large subunit pseudouridine synthase D, Bacillus subtilis YjbO type CDS	746141	747034	894	forward	0.34	0.34	0.14	0.46	114.56	104.87
hypothetical protein CDS	747137	747559	423	forward	0.38	0.38	0.19	0.41	69.28	65.99
hypothetical protein CDS	747936	748127	192	reverse	0.62	0.62	0.19	0.24	140.6	133.87
Undecaprenyl-diphosphatase (EC 3.6.1.27) CDS	748141	748971	831	reverse	1.53	1.53	0.21	0.03	355.65	343.6
6-phosphogluconolactonase (EC 3.1.1.31) CDS	748982	750004	1023	reverse	1.08	1.08	0.17	0.083	370.34	347.08
Cation-transporting ATPase, E1-E2 family CDS	750110	752854	2745	forward	0.06	-0.06	-0.01	0.88	270.78	223.65
UPF0118 membrane protein YubA CDS	752934	754139	1206	forward	0.31	0.31	0.11	0.49	156.31	140.39
tRNA (cytidine(34)-2'-O)-methyltransferase (EC 2.1.1.207) CDS	754132	754689	558	forward	0.47	0.47	0.12	0.34	252.57	227.99
hypothetical protein CDS	754691	755086	396	forward	0.63	0.63	0.13	0.23	317.84	289.46
DNA translocase FtsK CDS	755106	757490	2385	forward	0.07	0.07	0.03	0.85	184.08	156.92
hypothetical protein CDS	757480	758691	1212	forward	1.67	-1.67	-0.21	0.021	208.45	150.43
FIG009210: peptidase, M16 family CDS	758688	759923	1236	forward	0.16	-0.16	-0.03	0.69	273.56	223.61
3-oxoacyl-[acyl-carrier protein] reductase paralog (EC 1.1.1.100) in cluster with unspecified monosaccharide transporter CDS	759934	760662	729	forward	0.22	-0.22	-0.03	0.6	351.72	286.36
Transcriptional regulator CDS	760715	761782	1068	forward	1.09	1.09	0.12	0.082	702.14	637.3
CDP-diacylglycerol--glycerol-3-phosphate 3-phosphatidyltransferase (EC 2.7.8.5) CDS	761790	762353	564	forward	1.29	1.29	0.15	0.051	563.4	521.87
RecA protein CDS	762533	763615	1083	forward	0.26	-0.26	-0.02	0.55	880.08	722.07
Ribonuclease Y CDS	763739	765370	1632	forward	5.59	5.59	0.37	2.6e-06	378.23	406.31
Undecaprenyl-phosphate alpha-N-acetylglucosaminyl 1-phosphate transferase (EC 2.7.8.33) CDS	765476	766645	1170	forward	4.93	4.93	0.45	1.2e-05	173.74	197.37
FIG000605: protein co-occurring with transport systems (COG1739) CDS	766685	767347	663	reverse	1.4	1.4	0.4	0.04	51.41	56.52
ComF operon protein A, DNA transporter ATPase CDS	767393	768673	1281	forward	0	0	0.05	1	10.15	8.75
ComF operon protein C CDS	768670	769347	678	forward	8.21	8.21	0.7	6.2e-09	92.86	125.95
Ribosome hibernation promoting factor Hpf CDS	769427	769972	546	forward	1000	1000	0.5	0	2896.71	3421.03
Protein translocase subunit SecA CDS	770111	772513	2403	forward	0.82	0.82	0.09	0.15	820.47	729.46
Peptide chain release factor 2 CDS	772689	773687	999	forward	2.28	-2.28	-0.2	0.0053	317.08	229.3
hypothetical protein CDS	773700	774005	306	forward	3.4	-3.4	-0.29	0.0004	264.12	179.84
HPr kinase/phosphorylase CDS	774017	774961	945	forward	4.66	-4.66	-0.29	2.2e-05	389.8	265.44
Prolipoprotein diacylglyceryl transferase CDS	774977	775810	834	forward	7.69	-7.69	-0.4	2.1e-08	383.51	241.7
Glycerol-3-phosphate dehydrogenase [NAD(P)+] (EC 1.1.1.94) CDS	775813	776835	1023	forward	6.85	-6.85	-0.41	1.4e-07	320.88	200.86
Thioredoxin reductase (EC 1.8.1.9) CDS	776904	777830	927	forward	11.13	-11.13	-0.51	7.4e-12	382.97	224.91
Phosphoglucomutase (EC 5.4.2.2) CDS	777966	779690	1725	forward	19.72	19.72	0.42	1.9e-20	951.33	1064
Excinuclease ABC subunit B CDS	779789	781834	2046	forward	2.07	-2.07	-0.35	0.0085	101.27	66.11
Excinuclease ABC subunit A CDS	781821	784661	2841	forward	3.04	-3.04	-0.4	0.00091	132.87	83.82
RNase adapter protein RapZ CDS	784759	785634	876	forward	1.72	1.72	0.3	0.019	181.61	186.12
FIG002813: LPPG:FO 2-phospho-L-lactate transferase like, CofD-like CDS	785644	786681	1038	forward	2.18	2.18	0.3	0.0067	228.67	234.97
Sporulation transcription regulator WhiA CDS	786674	787612	939	forward	5.36	5.36	0.53	4.3e-06	110.42	133
hypothetical protein CDS	787752	788966	1215	forward	0.25	-0.25	-0.07	0.56	114.78	90.99
D-lactate dehydrogenase (EC 1.1.1.28) CDS	789033	790025	993	forward	1.7	1.7	0.19	0.02	499.41	475.7
ATP-dependent Clp protease proteolytic subunit (EC 3.4.21.92) CDS	790087	790668	582	reverse	20.67	20.67	0.54	2.1e-21	455.79	553.98
Peroxide stress regulator PerR, FUR family CDS	790763	791215	453	reverse	0.09	0.09	0.03	0.82	259.65	220.72
Amino acid-proton symporter YbeC CDS	791394	792989	1596	forward	6.85	-6.85	-0.43	1.4e-07	300.95	186.35
Central glycolytic genes regulator CDS	793389	794432	1044	forward	8.97	8.97	0.24	1.1e-09	2142.97	2108.63
NAD-dependent glyceraldehyde-3-phosphate dehydrogenase (EC 1.2.1.12) CDS	794478	795494	1017	forward	1000	1000	0.78	0	14690	21013.2
Phosphoglycerate kinase (EC 2.7.2.3) CDS	795600	796811	1212	forward	1000	1000	0.7	0	4239.51	5752.7
Triosephosphate isomerase (EC 5.3.1.1) CDS	796826	797581	756	forward	1000	1000	0.73	0	4505.29	6224.56
Enolase (EC 4.2.1.11) CDS	797641	798939	1299	forward	1000	1000	0.48	0	10388.6	12098.7
Protein translocase membrane subunit SecG CDS	799083	799316	234	forward	1000	1000	0.54	0	1191.49	1448.46
3'-to-5' exoribonuclease RNase R CDS	799377	801698	2322	forward	2.12	-2.12	-0.13	0.0077	646.08	490.84
tmRNA-binding protein SmpB CDS	801708	802163	456	forward	1.58	-1.58	-0.11	0.026	604.47	465.84
FIG00742364: hypothetical protein CDS	802167	802682	516	reverse	0.2	0.2	0.06	0.64	298.64	258.82
Uracil-DNA glycosylase, family 1 (EC 3.2.2.27) CDS	802775	803464	690	forward	0.53	0.53	0.15	0.29	189.23	174.52
Phosphate acetyltransferase (EC 2.3.1.8) CDS	803477	804454	978	forward	0.67	0.67	0.15	0.21	250.58	231.21
tRNA threonylcarbamoyladenosine biosynthesis protein TsaE CDS	804454	804930	477	forward	0.46	0.46	0.1	0.34	302.5	271
hypothetical protein CDS	804976	806190	1215	reverse	0.8	-0.8	-0.28	0.16	43.99	30.12
hypothetical protein CDS	806310	806984	675	forward	0.65	-0.65	-0.34	0.22	26.94	17.78
dNTP triphosphohydrolase, broad substrate specificity CDS	807048	808421	1374	reverse	6.48	6.48	0.64	3.3e-07	88.38	114.76
hypothetical protein CDS	808537	808944	408	forward	5.33	5.33	0.42	4.7e-06	233.51	259.95
DNA-directed RNA polymerase delta subunit (EC 2.7.7.6) CDS	808992	809540	549	forward	12.66	12.66	0.41	2.2e-13	668.91	739.56
CTP synthase (EC 6.3.4.2) CDS	809683	811302	1620	forward	1.69	1.69	0.3	0.021	164.48	169.06
UDP-N-acetylglucosamine 1-carboxyvinyltransferase (EC 2.5.1.7) CDS	811423	812688	1266	forward	4.41	4.41	0.32	3.9e-05	466.64	484.04
hypothetical protein CDS	812786	812914	129	forward	0.03	-0.03	-0.04	0.94	53.72	43.43
hypothetical protein CDS	813033	814349	1317	reverse	0.13	0.13	0.18	0.73	26.55	25.06
hypothetical protein CDS	814346	814654	309	reverse	0.14	0.14	0.23	0.72	17.56	17.14
FIG00749881: hypothetical protein CDS	814661	814912	252	reverse	0.35	0.35	0.33	0.45	19.83	20.83
Manganese ABC transporter, ATP-binding protein SitB CDS	815009	815710	702	forward	0.12	0.12	0.1	0.75	46.91	42.05
ABC-2 transporter, permease protein, putative CDS	815711	816511	801	forward	0.98	-0.98	-0.33	0.1	45.37	30.09
hypothetical protein CDS	816517	817137	621	forward	0.04	0.04	0.06	0.92	30.28	26.27
Dipeptidase CDS	817254	818678	1425	reverse	7.93	7.93	0.57	1.2e-08	143.44	177.1
Xanthine permease CDS	818786	820069	1284	reverse	0.23	0.23	0.16	0.59	48.74	45.5
Xanthine phosphoribosyltransferase (EC 2.4.2.22) CDS	820069	820647	579	reverse	0.24	0.24	0.18	0.58	44.67	42.16
GMP synthase [glutamine-hydrolyzing], amidotransferase subunit (EC 6.3.5.2) / GMP synthase [glutamine-hydrolyzing], ATP pyrophosphatase subunit (EC 6.3.5.2) CDS	820995	822545	1551	forward	0.01	0.01	0.01	0.99	314.49	263.22
Galactose-1-phosphate uridylyltransferase (EC 2.7.7.10) CDS	822662	823417	756	forward	3.04	3.04	0.53	0.00092	57.31	69.12
D-alanyl-D-alanine carboxypeptidase (EC 3.4.16.4) CDS	823477	824085	609	forward	26.31	26.31	0.55	5e-27	585.32	712.15
hypothetical protein CDS	824105	824347	243	forward	8.58	8.58	0.41	2.6e-09	423.46	469.3
FIG00747626: hypothetical protein CDS	824401	824970	570	reverse	0	0	-0.01	1	32.94	27.21
Uncharacterized MFS-type transporter CDS	824970	826445	1476	reverse	0.28	-0.28	-0.16	0.52	32.68	24.45
Transcriptional regulator, MerR family CDS	826633	827064	432	forward	2.43	-2.43	-0.39	0.0037	103.77	66.09
Inosine-uridine preferring nucleoside hydrolase (EC 3.2.2.1) CDS	827115	828065	951	reverse	9.22	9.22	0.57	6e-10	167.8	207.65
hypothetical protein CDS	828213	828341	129	reverse	16.34	16.34	0.55	4.5e-17	339.4	415.1
FIG00742274: hypothetical protein CDS	828511	828654	144	forward	11.73	11.73	0.39	1.8e-12	697.24	762.68
hypothetical protein CDS	828775	828912	138	forward	6.38	6.38	0.36	4.2e-07	449.23	482.01
Endonuclease/exonuclease/phosphatase family protein CDS	829091	830200	1110	reverse	0.05	0.05	0.08	0.89	23.86	20.99
ABC transporter, ATP-binding protein CDS	830348	831253	906	forward	3.89	-3.89	-0.32	0.00013	258.37	172.01
hypothetical protein CDS	831250	832485	1236	forward	2.56	-2.56	-0.24	0.0027	267.88	188.57
MutT/Nudix family protein CDS	832562	833011	450	forward	0.43	0.43	0.22	0.37	64.58	62.66
FIG00750385: hypothetical protein CDS	833004	833498	495	forward	0.26	0.26	0.14	0.55	72.71	66.62
LSU ribosomal protein L31p @ LSU ribosomal protein L31p, zinc-independent CDS	833599	833856	258	forward	1000	1000	0.39	0	2789.5	3041.89
UDP-N-acetylmuramoyl-tripeptide--D-alanyl-D- alanine ligase (EC 6.3.2.10) CDS	833954	835321	1368	forward	0.06	0.06	0.02	0.87	375.55	316.86
DEAD-box ATP-dependent RNA helicase DeaD (= CshA) (EC 3.6.4.13) CDS	835332	836786	1455	forward	1.13	-1.13	-0.11	0.075	432.81	335.43
Alanine racemase (EC 5.1.1.1) CDS	837207	838334	1128	forward	22.24	22.24	0.75	5.7e-23	240.26	335.72
CBS domain protein CDS	838381	839067	687	reverse	6.52	6.52	0.38	3e-07	418.03	452.14
Peptidyl-tRNA hydrolase (EC 3.1.1.29) CDS	839237	839794	558	forward	1.05	1.05	0.26	0.088	148.07	148.06
Transcription-repair coupling factor CDS	839797	843282	3486	forward	0.98	-0.98	-0.21	0.1	92.1	66.19
Ribosome-associated heat shock protein implicated in the recycling of the 50S subunit (S4 paralog) CDS	843294	843536	243	forward	4.48	-4.48	-0.47	3.3e-05	157.07	94.73
Cell division protein DivIC (FtsB), stabilizes FtsL against RasP cleavage CDS	843603	843974	372	forward	0.03	0.03	0.01	0.93	599.66	503.02
RNA binding protein, contains ribosomal protein S1 domain CDS	843971	844321	351	forward	0.51	-0.51	-0.05	0.31	575.62	463.64
tRNA(Ile)-lysidine synthetase (EC 6.3.4.19) CDS	844341	845579	1239	forward	6.69	-6.69	-0.53	2.1e-07	195.7	112.67
Cell division protein FtsH CDS	845663	847789	2127	forward	1.32	-1.32	-0.06	0.047	1711.81	1370.24
33 kDa chaperonin HslO CDS	847830	848711	882	forward	1.86	-1.86	-0.24	0.014	187.38	132.68
tRNA-dihydrouridine synthase DusB CDS	848799	849827	1029	forward	0.14	0.14	0.05	0.72	207.96	179.79
Lysyl-tRNA synthetase (class II) (EC 6.1.1.6) CDS	849849	851372	1524	forward	1.08	1.08	0.14	0.084	505.6	465.59
hypothetical protein CDS	851399	852100	702	reverse	0.88	-0.88	-0.4	0.13	30.84	19.48
transcriptional regulator CDS	852184	853047	864	reverse	0.45	-0.45	-0.23	0.35	33.48	23.84
FIG00745978: hypothetical protein CDS	853173	853589	417	forward	1.7	-1.7	-0.52	0.02	42.13	24.5
FIG00742774: hypothetical protein CDS	853650	854465	816	forward	0.72	-0.72	-0.36	0.19	27.35	17.74
hypothetical protein CDS	854465	855064	600	forward	0.87	-0.87	-0.4	0.13	28.29	17.89
ABC transporter, ATP-binding protein CDS	855077	855676	600	forward	0.57	-0.57	-0.22	0.27	46.24	33.03
FIG00747833: hypothetical protein CDS	855669	856163	495	forward	0.17	-0.17	-0.09	0.67	46.72	36.57
hypothetical protein CDS	856441	857262	822	forward	1.92	1.92	0.51	0.012	38.43	45.47
hypothetical protein CDS	857365	857943	579	forward	0.24	0.24	0.21	0.57	33.96	32.81
ABC transporter, ATP-binding protein CDS	857956	858552	597	forward	1.35	1.35	0.43	0.045	39.77	44.63
FIG00745190: hypothetical protein CDS	858545	859033	489	forward	3.27	3.27	0.65	0.00054	38.12	49.82
putative membrane protein CDS	859579	860469	891	forward	0.33	-0.33	-0.08	0.47	150.46	119.03
ATP-dependent Clp protease, ATP-binding subunit ClpC CDS	860567	863050	2484	forward	0.52	-0.52	-0.09	0.3	212.64	167.07
DNA-directed RNA polymerase beta subunit (EC 2.7.7.6) CDS	863278	866907	3630	forward	7.75	7.75	0.38	1.8e-08	475.36	516.77
DNA-directed RNA polymerase beta' subunit (EC 2.7.7.6) CDS	866919	870587	3669	forward	1.47	1.47	0.15	0.034	702.11	648.3
Late competence protein ComC, processing protease CDS	870662	871345	684	reverse	0.15	-0.15	-0.26	0.71	11.47	7.98
SSU ribosomal protein S12p (S23e) CDS	871529	871936	408	forward	0.61	0.61	0.04	0.25	3383.59	2894.41
SSU ribosomal protein S7p (S5e) CDS	871951	872421	471	forward	2.77	-2.77	-0.07	0.0017	3126.27	2480.42
Translation elongation factor G CDS	872458	874548	2091	forward	7.61	-7.61	-0.14	2.4e-08	2815.34	2129.41
Arginine/ornithine antiporter ArcD CDS	874694	876220	1527	forward	2.4	-2.4	-0.37	0.004	110.84	71.28
SSU ribosomal protein S10p (S20e) CDS	876277	876807	531	forward	1.7	-1.7	-0.05	0.02	3266.62	2630.12
LSU ribosomal protein L3p (L3e) CDS	876835	877464	630	forward	8.32	-8.32	-0.12	4.8e-09	3913.48	2992.32
LSU ribosomal protein L4p (L1e) CDS	877479	878096	618	forward	7.84	-7.84	-0.15	1.5e-08	2413.46	1807.93
LSU ribosomal protein L23p (L23Ae) CDS	878096	878392	297	forward	12.42	-12.42	-0.17	3.8e-13	3380.94	2506.46
LSU ribosomal protein L2p (L8e) CDS	878408	879244	837	forward	19.79	-19.79	-0.22	1.6e-20	3241.02	2311.84
SSU ribosomal protein S19p (S15e) CDS	879266	879541	276	forward	24.44	-24.44	-0.25	3.7e-25	3268.37	2287.99
LSU ribosomal protein L22p (L17e) CDS	879565	879918	354	forward	29.71	-29.71	-0.28	2e-30	3215.55	2202.74
SSU ribosomal protein S3p (S3e) CDS	879932	880606	675	forward	1000	-1000	-0.34	0	2978.57	1959.6
LSU ribosomal protein L16p (L10e) CDS	880606	881046	441	forward	1000	-1000	-0.37	0	3365.13	2176.06
LSU ribosomal protein L29p (L35e) CDS	881036	881233	198	forward	1000	-1000	-0.37	0	4729.69	3042.98
SSU ribosomal protein S17p (S11e) CDS	881256	881522	267	forward	1000	-1000	-0.43	0	4302.25	2662.46
LSU ribosomal protein L14p (L23e) CDS	881555	881923	369	forward	1000	-1000	-0.51	0	3158.87	1847.78
LSU ribosomal protein L24p (L26e) CDS	881945	882259	315	forward	1000	-1000	-0.35	0	3744.22	2440.27
LSU ribosomal protein L5p (L11e) CDS	882274	882816	543	forward	1000	-1000	-0.41	0	2999.33	1878.44
SSU ribosomal protein S14p (S29e) @ SSU ribosomal protein S14p (S29e), zinc-dependent CDS	882831	883016	186	forward	1000	-1000	-0.41	0	4259.78	2680.86
SSU ribosomal protein S8p (S15Ae) CDS	883040	883438	399	forward	1000	-1000	-0.31	0	3804.71	2557.79
LSU ribosomal protein L6p (L9e) CDS	883463	883993	531	forward	32.97	-32.97	-0.29	1.1e-33	3508.36	2397.67
LSU ribosomal protein L18p (L5e) CDS	884016	884375	360	forward	23.71	-23.71	-0.24	1.9e-24	3510.24	2480.06
SSU ribosomal protein S5p (S2e) CDS	884393	884908	516	forward	26.15	-26.15	-0.24	7.1e-27	3794.41	2675.01
LSU ribosomal protein L30p (L7e) CDS	884919	885104	186	forward	27.03	-27.03	-0.22	9.3e-28	4652.87	3326.87
LSU ribosomal protein L15p (L27Ae) CDS	885127	885567	441	forward	16.98	-16.98	-0.2	1.1e-17	3449.97	2504.04
Protein translocase subunit SecY CDS	885567	886859	1293	forward	13.74	-13.74	-0.17	1.8e-14	3591.11	2653.7
Adenylate kinase (EC 2.7.4.3) CDS	886873	887526	654	forward	14.93	-14.93	-0.18	1.2e-15	3621.72	2663.04
Translation initiation factor 1 CDS	887598	887819	222	forward	11.88	-11.88	-0.14	1.3e-12	4513.71	3409.96
LSU ribosomal protein L36p @ LSU ribosomal protein L36p, zinc-dependent CDS	887834	887950	117	forward	5.12	-5.12	-0.08	7.6e-06	5096.08	4014.64
SSU ribosomal protein S13p (S18e) CDS	887977	888327	351	forward	7.07	-7.07	-0.11	8.5e-08	4263.87	3297.25
SSU ribosomal protein S11p (S14e) CDS	888357	888746	390	forward	10.06	-10.06	-0.14	8.8e-11	4089.42	3102.35
DNA-directed RNA polymerase alpha subunit (EC 2.7.7.6) CDS	888792	889733	942	forward	6.72	-6.72	-0.12	1.9e-07	3434.7	2639.39
LSU ribosomal protein L17p CDS	889761	890144	384	forward	6.33	-6.33	-0.11	4.7e-07	3673.47	2838.1
ATPase component of general energizing module of ECF transporters CDS	890313	891164	852	forward	3.94	-3.94	-0.41	0.00012	171.88	108.02
ATPase component of general energizing module of ECF transporters CDS	891140	892003	864	forward	7.3	-7.3	-0.72	5e-08	126.99	64.16
Transmembrane component of general energizing module of ECF transporters CDS	891996	892793	798	forward	5.2	-5.2	-0.58	6.3e-06	124.81	69.46
tRNA pseudouridine(38-40) synthase (EC 5.4.99.12) CDS	892793	893581	789	forward	5.5	-5.5	-0.57	3.2e-06	139.51	78.37
LSU ribosomal protein L13p (L13Ae) CDS	893684	894121	438	forward	13.67	13.67	0.16	2.1e-14	7311.53	6824.51
SSU ribosomal protein S9p (S16e) CDS	894138	894533	396	forward	7.37	7.37	0.12	4.3e-08	6921.09	6273.79
Nucleoside deoxyribosyltransferase (EC 2.4.2.6) CDS	894929	895405	477	reverse	1000	1000	0.74	0	656.02	914.46
Protein tyrosine/serine phosphatase CDS	895515	896315	801	reverse	5.97	5.97	0.57	1.1e-06	102.44	126.91
Universal stress protein family CDS	896448	896930	483	forward	12.88	12.88	0.39	1.3e-13	803.19	875.66
ABC transporter, substrate-binding protein (cluster 12, methionine/phosphonates) CDS	897302	898231	930	forward	1.48	-1.48	-0.06	0.033	1726.73	1378.03
ABC transporter, ATP-binding protein (cluster 12, methionine/phosphonates) CDS	898264	899037	774	forward	2.85	-2.85	-0.09	0.0014	1973.91	1544.19
ABC transporter, permease protein (cluster 12, methionine/phosphonates) CDS	899030	899830	801	forward	5.72	-5.72	-0.15	1.9e-06	1827.43	1375.01
ABC transporter, permease protein (cluster 12, methionine/phosphonates) CDS	899830	900642	813	forward	4.98	-4.98	-0.14	1e-05	1745.28	1321.37
hypothetical protein CDS	900724	901209	486	forward	8.43	8.43	0.4	3.7e-09	436.89	481.94
hypothetical protein CDS	901262	902638	1377	forward	0.61	0.61	0.13	0.25	275.99	251.78
Asparagine synthetase [glutamine-hydrolyzing] (EC 6.3.5.4) CDS	902743	904692	1950	forward	2.64	2.64	0.2	0.0023	781.73	748.06
Ribonucleotide reductase of class III (anaerobic), large subunit (EC 1.17.4.2) CDS	904911	907121	2211	forward	3.59	-3.59	-0.21	0.00025	543.96	392.63
Ribonucleotide reductase of class III (anaerobic), activating protein (EC 1.97.1.4) CDS	907111	907827	717	forward	15.6	-15.6	-0.51	2.5e-16	543.42	317.97
PaaD-like protein (DUF59) involved in Fe-S cluster assembly CDS	907836	908405	570	forward	5.31	-5.31	-0.32	4.9e-06	389.52	260.56
Glycerol-3-phosphate ABC transporter, substrate-binding protein UgpB CDS	908577	909869	1293	forward	0.46	0.46	0.19	0.35	88.62	84.25
Uncharacterized MFS-type transporter CDS	909960	911174	1215	forward	3.96	3.96	0.46	0.00011	120.06	137.91
endopeptidase O CDS	911277	913220	1944	forward	0.71	0.71	0.14	0.2	285.04	262.19
Kup system potassium uptake protein CDS	913264	915306	2043	reverse	3.64	3.64	0.42	0.00023	141.23	157.93
hypothetical protein CDS	915410	915814	405	reverse	1000	1000	0.7	0	568.17	770.75
FIG00745048: hypothetical protein CDS	915904	916791	888	reverse	14.3	14.3	0.52	5e-15	360.49	429.98
hypothetical protein CDS	917039	919192	2154	forward	9.99	9.99	0.44	1e-10	390.63	443.05
Na(+)/H(+) antiporter CDS	919272	921059	1788	forward	0.76	0.76	0.25	0.18	103.17	102.25
Cell wall-associated hydrolase CDS	921129	921731	603	reverse	1000	1000	2.03	0	106.91	364.81
hypothetical protein CDS	921939	922307	369	forward	0.16	-0.16	-0.06	0.69	85.6	68.63
Bis-ABC ATPase SPy1206 CDS	922366	923907	1542	forward	1.49	-1.49	-0.24	0.032	137.66	97.43
hypothetical protein CDS	923919	924686	768	forward	1.38	-1.38	-0.23	0.041	126.92	89.92
Integral membrane protein CDS	924688	925146	459	forward	0.94	-0.94	-0.22	0.12	84.03	59.95
ABC transporter, ATP-binding protein CDS	925253	925954	702	forward	1.19	-1.19	-0.24	0.064	99.41	70.21
ABC transporter, FliJ domain and fused permease subunit CDS	925972	928515	2544	forward	0.47	-0.47	-0.11	0.34	107.27	82.66
Trehalose-6-phosphate hydrolase (EC 3.2.1.93) CDS	928711	930366	1656	reverse	2.08	-2.08	-0.4	0.0084	84.07	53.24
Trehalose operon transcriptional repressor CDS	930377	931090	714	reverse	3.14	-3.14	-0.72	0.00073	47.81	24.13
PTS system, trehalose-specific IIA component (EC 2.7.1.201) / PTS system, trehalose-specific IIB component (EC 2.7.1.201) / PTS system, trehalose-specific IIC component CDS	931266	933176	1911	forward	1.49	-1.49	-0.43	0.033	47.37	29.39
Phosphoglycerate mutase (EC 5.4.2.11) CDS	933306	933998	693	forward	1000	1000	0.55	0	8033.15	9774.11
Cell envelope-associated transcriptional attenuator LytR-CpsA-Psr, subfamily F2 CDS	934150	935292	1143	forward	12.86	12.86	0.73	1.4e-13	140.13	193.55
hypothetical protein CDS	935295	935912	618	forward	4.63	4.63	0.5	2.4e-05	110.96	131.13
Tyrosyl-tRNA synthetase (EC 6.1.1.1) CDS	936273	937535	1263	forward	1.91	1.91	0.32	0.012	159.12	166.05
hypothetical protein CDS	937640	940204	2565	reverse	6.68	6.68	0.52	2.1e-07	151.63	181.36
Aminopeptidase C (EC 3.4.22.40) CDS	940596	941906	1311	forward	0.63	-0.63	-0.1	0.23	228.44	178.14
Oleate hydratase (EC 4.2.1.53) CDS	942051	943742	1692	forward	0.39	-0.39	-0.09	0.41	129.44	101.56
Aminopeptidase C (EC 3.4.22.40) CDS	943779	945095	1317	reverse	0.94	0.94	0.19	0.12	241.48	229.53
hypothetical protein CDS	945236	945823	588	forward	2.33	2.33	0.17	0.0047	888.35	835.74
Transcription elongation factor GreA CDS	945823	946284	462	forward	2.45	2.45	0.16	0.0036	1061.9	992.09
Putative UV-damage repair protein UvrX CDS	946390	947700	1311	forward	1.63	-1.63	-0.38	0.024	67.28	43.21
hypothetical protein CDS	947693	948049	357	forward	2.04	-2.04	-0.43	0.0091	72.08	44.64
FIG00745161: hypothetical protein CDS	948124	948786	663	forward	1.5	1.5	0.31	0.032	132.32	136.57
Tryptophanyl-tRNA synthetase (EC 6.1.1.2) CDS	949013	950038	1026	forward	2.88	2.88	0.31	0.0013	299.62	309.4
dCMP deaminase (EC 3.5.4.12) @ Late competence protein ComEB CDS	950038	950520	483	forward	1.48	1.48	0.23	0.033	291.85	285.13
hypothetical protein CDS	950510	951046	537	forward	2.06	2.06	0.26	0.0086	348.48	347.32
Mg(2+) transport ATPase, P-type (EC 3.6.3.2) CDS	951337	954021	2685	forward	1.97	-1.97	-0.2	0.011	288.87	210.28
Methionyl-tRNA synthetase (EC 6.1.1.10) CDS	954110	956098	1989	forward	0.04	-0.04	-0.01	0.9	297.47	246.08
Uncharacterized metal-dependent hydrolase YcfH CDS	956098	956868	771	forward	1.16	-1.16	-0.13	0.07	316.47	241.54
Ribonuclease M5 (EC 3.1.26.8) CDS	956855	957418	564	forward	1.88	-1.88	-0.19	0.013	294.41	215.72
SSU rRNA (adenine(1518)-N(6)/adenine(1519)-N(6))- dimethyltransferase (EC 2.1.1.182) CDS	957408	958292	885	forward	0.77	-0.77	-0.09	0.17	323.32	252.56
Veg protein CDS	958358	958591	234	forward	3.47	3.47	0.26	0.00034	631.67	630.48
Pur operon repressor PurR CDS	958716	959543	828	forward	0.91	0.91	0.22	0.12	180.82	174.94
N-acetylglucosamine-1-phosphate uridyltransferase (EC 2.7.7.23) / Glucosamine-1-phosphate N-acetyltransferase (EC 2.3.1.157) CDS	959588	960973	1386	forward	4.86	4.86	0.24	1.4e-05	1083.13	1066.52
Citrate/H+ symporter of CitMHS family CDS	960992	962329	1338	forward	1.02	1.02	0.13	0.096	567.8	517.74
Ribose-phosphate pyrophosphokinase (EC 2.7.6.1) CDS	962412	963377	966	forward	16.34	16.34	0.44	4.6e-17	693.47	783.61
hypothetical protein CDS	963650	963946	297	forward	2.3	-2.3	-0.24	0.005	241.11	170.55
PTS system, cellobiose-specific IIC component CDS	964137	965474	1338	reverse	0.57	-0.57	-0.12	0.27	130.73	100.54
ATP-dependent RNA helicase YfmL CDS	965474	966700	1227	reverse	0	0	0.01	1	118.17	98.87
hypothetical protein CDS	966700	967413	714	reverse	0.62	-0.62	-0.14	0.24	111.84	84.62
Serine/threonine exchanger SteT CDS	967532	968827	1296	forward	0.49	0.49	0.18	0.32	112.23	106.17
Hypoxanthine-guanine phosphoribosyltransferase (EC 2.4.2.8) CDS	968876	969439	564	reverse	19.53	19.53	0.56	2.9e-20	394.9	485.27
Hemolysins and related proteins containing CBS domains CDS	969532	970872	1341	reverse	4.01	4.01	0.33	9.8e-05	371.51	388.46
Nitroreductase CDS	970939	971595	657	reverse	0.8	0.8	0.19	0.16	198.61	188.87
Xylulose-5-phosphate phosphoketolase (EC 4.1.2.9) @ Fructose-6-phosphate phosphoketolase (EC 4.1.2.22) CDS	971720	974089	2370	reverse	1000	-1000	-1.75	0	1265.77	313.51
Transcriptional regulator, GntR family CDS	974228	974953	726	reverse	0	0	0.01	1	190.87	160.06
Non-specific ribonucleoside hydrolase RihC CDS	974969	975892	924	reverse	0.44	0.44	0.16	0.36	115.81	107.73
Ribose 5-phosphate isomerase A (EC 5.3.1.6) CDS	975984	976676	693	reverse	0.61	-0.61	-0.05	0.24	745.61	599.95
Ribokinase (EC 2.7.1.15) CDS	976676	977599	924	reverse	0.29	-0.29	-0.03	0.51	732.23	598.62
Galactose-1-phosphate uridylyltransferase (EC 2.7.7.10) CDS	977667	978473	807	reverse	0.02	0.02	0.01	0.96	304.61	255.79
Glycerol-3-phosphate ABC transporter, substrate-binding protein UgpB CDS	978698	979993	1296	forward	2.17	2.17	0.09	0.0068	3254.8	2883.64
hypothetical protein CDS	980082	980705	624	reverse	0.07	0.07	0.02	0.85	294.47	249.1
Probable low-affinity inorganic phosphate transporter CDS	980719	981768	1050	reverse	3.16	-3.16	-0.29	0.00069	246.29	167.7
Glutamine ABC transporter, permease protein GlnP CDS	981847	982509	663	reverse	4.86	-4.86	-0.31	1.4e-05	371.26	250.07
ABC transporter, permease protein (cluster 3, basic aa/glutamine/opines) CDS	982523	983161	639	reverse	5.73	-5.73	-0.33	1.9e-06	400.25	265.62
Glutamine ABC transporter, substrate-binding protein GlnH CDS	983158	983985	828	reverse	4.81	-4.81	-0.26	1.6e-05	490.36	340.44
Glutamine ABC transporter, ATP-binding protein GlnQ CDS	983995	984735	741	reverse	1.6	-1.6	-0.14	0.025	398.99	301.22
Heterodimeric efflux ABC transporter, multidrug resistance => LmrD subunit of LmrCD CDS	984851	986608	1758	reverse	0.28	-0.28	-0.16	0.52	38.23	28.53
Heterodimeric efflux ABC transporter, multidrug resistance => LmrC subunit of LmrCD CDS	986608	988344	1737	reverse	0.24	-0.24	-0.14	0.57	36.96	27.95
Transcriptional regulator, MarR family CDS	988341	988784	444	reverse	0.59	-0.59	-0.3	0.26	25.89	17.49
Uridine kinase (EC 2.7.1.48) [C1] CDS	988927	989562	636	forward	1.97	1.97	0.3	0.011	203.52	209.32
Uncharacterized glycosyltransferase YkoT CDS	989624	990583	960	reverse	1.55	-1.55	-0.34	0.028	79.41	52.4
Integral membrane protein CDS	990600	992858	2259	reverse	2.75	-2.75	-0.55	0.0018	66.15	37.56
Uncharacterized MFS-type transporter CDS	993035	994246	1212	forward	1.02	-1.02	-0.17	0.096	158.06	117.09
Uncharacterized amino acid permease, GabP family CDS	994339	995778	1440	forward	0.03	0.03	0.02	0.94	167	140.78
Inner membrane transporter YjeM CDS	995842	997320	1479	reverse	1.9	1.9	0.27	0.012	280.37	281.96
Phosphate transport system regulatory protein PhoU CDS	997437	998144	708	reverse	5.06	-5.06	-0.48	8.7e-06	169.01	100.9
Phosphate transport ATP-binding protein PstB (TC 3.A.1.7.1) CDS	998162	998914	753	reverse	9.89	-9.89	-0.7	1.3e-10	187.41	95.84
Phosphate transport system permease protein PstA (TC 3.A.1.7.1) CDS	998929	999810	882	reverse	9.58	-9.58	-0.79	2.6e-10	148.8	71.92
Phosphate transport system permease protein PstC (TC 3.A.1.7.1) CDS	999814	1000713	900	reverse	8.63	-8.63	-0.8	2.3e-09	129.08	61.88
Phosphate ABC transporter, periplasmic phosphate-binding protein PstS (TC 3.A.1.7.1) CDS	1000718	1001584	867	reverse	6.08	-6.08	-0.56	8.3e-07	160.73	90.84
Phosphate regulon transcriptional regulatory protein PhoB (SphR) CDS	1001699	1002409	711	forward	0.73	0.73	0.27	0.18	84.96	85.64
Uracil permease @ Uracil:proton symporter UraA CDS	1002593	1003855	1263	forward	0.25	0.25	0.07	0.56	274.07	239.4
Proton/glutamate symporter @ Sodium/glutamate symporter CDS	1003986	1005251	1266	forward	0.09	-0.09	-0.04	0.81	97.32	79.16
Adenosine deaminase (EC 3.5.4.4) CDS	1005299	1006312	1014	reverse	0	0	0	1	175.99	147.12
Inosine-5'-monophosphate dehydrogenase (EC 1.1.1.205) / CBS domain CDS	1006491	1007630	1140	forward	4.21	4.21	0.32	6.1e-05	407.76	425.63
Predicted hydroxymethylpyrimidine transporter CytX CDS	1007695	1009014	1320	forward	0.13	0.13	0.05	0.74	185.19	159.89
Inner membrane transporter YjeM CDS	1009078	1010571	1494	reverse	1000	1000	0.73	0	920.04	1268.39
Substrate-specific component YkoE of thiamin-regulated ECF transporter for HydroxyMethylPyrimidine CDS	1010691	1011260	570	reverse	0.14	-0.14	-0.06	0.73	75.26	60.25
Uncharacterized MFS-type transporter CDS	1011522	1012889	1368	forward	1.54	1.54	0.21	0.029	376.69	362.64
hypothetical protein CDS	1013000	1014295	1296	forward	0.36	0.36	0.21	0.44	50.49	48.71
Macrolide export ATP-binding/permease protein CDS	1014330	1016297	1968	reverse	0	0	-0.05	1	28.78	23.2
Transcriptional regulator, AcrR family CDS	1016408	1017013	606	forward	0.15	0.15	0.17	0.71	28.99	27.23
ABC transporter, substrate-binding protein (cluster 3, basic aa/glutamine/opines) CDS	1017101	1017892	792	forward	0.54	-0.54	-0.17	0.29	67.35	49.87
ABC transporter, substrate-binding protein (cluster 3, basic aa/glutamine/opines) CDS	1018032	1018826	795	forward	0.03	0.03	0.04	0.92	44.09	37.87
ABC transporter, permease protein (cluster 3, basic aa/glutamine/opines) CDS	1018839	1019516	678	forward	0	0	0	1	42.87	35.72
ABC transporter, ATP-binding protein (cluster 3, basic aa/glutamine/opines) CDS	1019516	1020250	735	forward	0.22	0.22	0.11	0.61	77.15	69.62
Mobile element protein CDS	1020319	1021107	789	forward	1.44	1.44	0.67	0.036	13.96	18.53
Putative transposase InsK for insertion sequence element IS150 CDS	1021100	1021717	618	forward	0.27	0.27	0.27	0.54	24.82	24.98
probable membrane protein yetF CDS	1021760	1022392	633	reverse	0.14	0.14	0.06	0.73	177.2	153.68
FIG00750078: hypothetical protein CDS	1022402	1022845	444	reverse	0.23	0.23	0.09	0.59	134.91	119.75
hypothetical protein CDS	1022906	1023430	525	reverse	1.79	1.79	0.3	0.016	179.83	185.12
Transcriptional regulator, TetR family CDS	1023531	1024094	564	reverse	0.32	-0.32	-0.11	0.48	74.39	57.59
O-acetyl-ADP-ribose deacetylase CDS	1024445	1024963	519	reverse	0	0	-0.01	1	84.88	70.29
FIG00743715: hypothetical protein CDS	1025279	1025896	618	forward	0.02	0.02	0.04	0.95	48.33	41.29
Maltodextrin ABC transporter, ATP-binding protein MsmX CDS	1027105	1027299	195	reverse	2.12	2.12	0.33	0.0076	161.99	169.95
Catabolite control protein A CDS	1027613	1028563	951	reverse	0.75	0.75	0.2	0.18	152.86	146.77
Sucrose phosphorylase (EC 2.4.1.7) CDS	1028704	1030149	1446	forward	0.06	0.06	0.11	0.87	25.26	22.71
Arginine/ornithine antiporter ArcD CDS	1030246	1031673	1428	reverse	0.14	-0.14	-0.18	0.73	12.09	8.88
Arginine/ornithine antiporter ArcD CDS	1031793	1033211	1419	reverse	1000	-1000	-1.21	0	735.41	264.22
Arginine deiminase (EC 3.5.3.6) CDS	1033267	1034493	1227	reverse	1000	-1000	-1.33	0	1406.77	464.86
Carbamate kinase (EC 2.7.2.2) CDS	1034527	1035441	915	reverse	1000	-1000	-1.36	0	1325.6	431.08
Ornithine carbamoyltransferase (EC 2.1.3.3) CDS	1035455	1036456	1002	reverse	1000	-1000	-1.27	0	1464.92	505.23
Two-component transcriptional response regulator, LuxR family CDS	1036722	1037573	852	forward	1.28	1.28	0.48	0.053	26.58	30.83
Integral membrane protein CDS	1037620	1038225	606	reverse	5.15	-5.15	-0.43	7e-06	216.88	134.51
Hypothetical NagD-like phosphatase CDS	1038222	1038986	765	reverse	6.46	-6.46	-0.37	3.5e-07	373.83	241.74
Hypothetical DUF1027 domain protein CDS	1038993	1039550	558	reverse	7.53	-7.53	-0.47	3e-08	279.87	168.05
5'-nucleotidase family protein in cluster with NagD-like phosphatase CDS	1039537	1040925	1389	reverse	10.07	-10.07	-0.55	8.5e-11	289.78	164.44
hypothetical protein CDS	1040935	1041252	318	reverse	5.86	-5.86	-0.33	1.4e-06	393.19	259.87
Glycerophosphoryl diester phosphodiesterase (EC 3.1.4.46) CDS	1041332	1042711	1380	forward	0.44	0.44	0.14	0.36	161.08	148.03
Putative Xaa-His dipeptidase CDS	1042768	1044174	1407	forward	0.06	0.06	0.01	0.86	679.52	571.57
Catabolite control protein A CDS	1044218	1045216	999	reverse	15.32	-15.32	-0.33	4.8e-16	1192.65	791.34
Xaa-Pro dipeptidase (EC 3.4.13.9) CDS	1045365	1046477	1113	forward	3.27	3.27	0.29	0.00054	449.24	456.58
hypothetical protein CDS	1046513	1046842	330	reverse	1.46	1.46	0.18	0.035	460.94	436.08
General stress protein CDS	1046864	1047289	426	reverse	6.01	6.01	0.31	9.8e-07	739.41	761.65
Potassium efflux system KefA protein / Small-conductance mechanosensitive channel CDS	1047405	1048226	822	forward	1.41	1.41	0.34	0.039	87.67	92.6
4-oxalocrotonate tautomerase; Xylose transport system permease protein xylH CDS	1048256	1048435	180	reverse	3.92	3.92	0.25	0.00012	820.43	810.47
Nucleoside 5-triphosphatase RdgB (dHAPTP, dITP, XTP-specific) (EC 3.6.1.66) CDS	1048446	1049063	618	reverse	5.63	5.63	0.29	2.3e-06	820.84	835.24
Glutamate racemase (EC 5.1.1.3) CDS	1049060	1049860	801	reverse	1.69	1.69	0.25	0.02	282.08	280.33
hypothetical protein CDS	1049949	1050344	396	forward	1.27	1.27	0.29	0.053	144.14	146.57
Thioredoxin CDS	1050396	1050707	312	reverse	2.98	-2.98	-0.19	0.001	527.65	386.48
Recombination inhibitory protein MutS2 CDS	1050795	1053155	2361	reverse	7.82	-7.82	-0.56	1.5e-08	217.54	123.36
Ortholog of S. aureus MRSA252 (BX571856) SAR1694 CDS	1053204	1053518	315	reverse	4.93	-4.93	-0.14	1.2e-05	1632.92	1232.91
Putative pre-16S rRNA nuclease Yqg CDS	1053502	1053948	447	reverse	6.17	-6.17	-0.18	6.7e-07	1411.33	1040.65
UPF0297 protein YrzL CDS	1053948	1054205	258	reverse	3.13	-3.13	-0.14	0.00074	947.81	715.88
Alanyl-tRNA synthetase (EC 6.1.1.7) CDS	1054261	1056897	2637	reverse	4.51	4.51	0.37	3.1e-05	281.49	303.42
DEAD-box ATP-dependent RNA helicase CshB (EC 3.6.4.13) CDS	1057124	1058482	1359	reverse	3.59	-3.59	-0.29	0.00026	281.74	191.68
3'-to-5' oligoribonuclease A, Bacillus type CDS	1058475	1059434	960	reverse	5.08	-5.08	-0.36	8.4e-06	294.62	191.63
DNA polymerase IV (EC 2.7.7.7) CDS	1059494	1060609	1116	reverse	7.87	-7.87	-0.49	1.3e-08	270.36	160.04
Glucose-6-phosphate 1-dehydrogenase (EC 1.1.1.49) CDS	1060609	1062057	1449	reverse	8.37	-8.37	-0.47	4.2e-09	316.2	190.02
Protein translocase subunit YajC CDS	1062148	1062522	375	reverse	8.65	8.65	0.33	2.2e-09	900.35	941.25
Holliday junction ATP-dependent DNA helicase RuvB (EC 3.6.4.12) CDS	1062591	1063604	1014	reverse	4.55	-4.55	-0.31	2.8e-05	336.23	225.72
Holliday junction ATP-dependent DNA helicase RuvA (EC 3.6.4.12) CDS	1063633	1064214	582	reverse	4.23	-4.23	-0.39	5.8e-05	205.56	131.19
DNA mismatch repair protein MutL CDS	1064217	1066082	1866	reverse	1.98	-1.98	-0.27	0.01	156.58	108.24
DNA mismatch repair protein MutS CDS	1066082	1068664	2583	reverse	0.53	-0.53	-0.11	0.29	131.28	101.15
Type I restriction-modification system, restriction subunit R (EC 3.1.21.3) CDS	1068921	1072031	3111	reverse	0.82	-0.82	-0.16	0.15	131.52	98.17
Type I restriction-modification system, specificity subunit S CDS	1072084	1073202	1119	reverse	0.48	-0.48	-0.14	0.33	79.28	60.1
Type I restriction-modification system, DNA-methyltransferase subunit M (EC 2.1.1.72) CDS	1073192	1074724	1533	reverse	2.08	-2.08	-0.42	0.0082	75.94	47.27
hypothetical protein CDS	1074779	1076458	1680	reverse	0.57	-0.57	-0.21	0.27	50.47	36.34
hypothetical protein CDS	1076479	1076859	381	reverse	0.21	-0.21	-0.09	0.62	54.21	42.5
hypothetical protein CDS	1076996	1077667	672	forward	1.06	1.06	0.24	0.088	164.04	161.96
Efflux ABC transporter, permease/ATP-binding protein CDS	1077738	1079303	1566	reverse	0.18	-0.18	-0.15	0.66	26.02	19.58
hypothetical protein CDS	1079396	1080232	837	reverse	0.5	-0.5	-0.22	0.32	38.8	27.73
conserved hypothetical protein CDS	1080414	1081238	825	reverse	0.02	-0.02	-0.02	0.96	76.45	62.82
Heat shock protein 60 family chaperone GroEL CDS	1081361	1082986	1626	reverse	0	0	0	1	1101.02	917.26
Heat shock protein 60 family co-chaperone GroES CDS	1083030	1083314	285	reverse	1.25	1.25	0.12	0.056	906.74	819.93
hypothetical protein CDS	1084082	1084591	510	forward	1.09	1.09	0.27	0.081	141.57	142.24
Uncharacterized MFS-type transporter CDS	1084639	1085817	1179	reverse	0.01	0.01	0.01	0.98	144.3	120.82
Uncharacterized ATPase, AAA superfamily CDS	1086033	1087226	1194	forward	0.27	-0.27	-0.16	0.54	28.82	21.43
Purine nucleoside ABC transporter, substrate-binding protein CDS	1087361	1088443	1083	reverse	0.26	-0.26	-0.16	0.55	35.54	26.58
Uridine phosphorylase (EC 2.4.2.3) CDS	1088635	1089390	756	forward	8.42	8.42	0.42	3.8e-09	392.56	437.19
Glutamine synthetase type I (EC 6.3.1.2) CDS	1089446	1090783	1338	reverse	2.65	2.65	0.11	0.0022	2606.9	2345.93
Aluminum resistance protein CDS	1091037	1092284	1248	reverse	0.94	-0.94	-0.17	0.11	148.74	110.46
tRNA dimethylallyltransferase (EC 2.5.1.75) CDS	1092277	1093197	921	reverse	0.41	-0.41	-0.1	0.39	113.48	88.04
FIG00743062: hypothetical protein CDS	1093266	1093445	180	forward	5.92	5.92	0.3	1.2e-06	740.29	761.83
Rhodanese-like domain protein CDS	1093535	1093936	402	reverse	2.51	2.51	0.28	0.0031	356.87	360.73
Uncharacterized protein YqgQ CDS	1093981	1094190	210	reverse	2.68	-2.68	-0.33	0.0021	162.31	107.94
GlpG protein (membrane protein of glp regulon) CDS	1094190	1094879	690	reverse	2.83	-2.83	-0.3	0.0015	194.87	131.6
5-formyltetrahydrofolate cyclo-ligase (EC 6.3.3.2) CDS	1094923	1095480	558	reverse	0.25	-0.25	-0.05	0.56	187.92	151.18
LSU ribosomal protein L33p @ LSU ribosomal protein L33p, zinc-dependent CDS	1095525	1095674	150	reverse	1.79	1.79	0.13	0.016	1204.41	1097.31
Uncharacterized protein YqgF CDS	1095750	1097876	2127	reverse	7.94	7.94	0.57	1.1e-08	140.29	173.92
Uncharacterized membrane protein YfhO-like CDS	1097987	1100545	2559	forward	1.14	1.14	0.42	0.073	32.21	35.98
Transcription elongation factor GreA CDS	1100610	1101086	477	reverse	5.26	5.26	0.3	5.5e-06	642.17	661.22
Phenylalanyl-tRNA synthetase beta chain (EC 6.1.1.20) CDS	1101153	1103561	2409	reverse	3.42	3.42	0.36	0.00038	227.95	243.64
Phenylalanyl-tRNA synthetase alpha chain (EC 6.1.1.20) CDS	1103562	1104632	1071	reverse	2.46	2.46	0.33	0.0034	199.56	209.18
Transcriptional regulator, HxlR family CDS	1104909	1105259	351	reverse	4.6	4.6	0.36	2.5e-05	316.74	338.91
FIG011178: rRNA methylase CDS	1105335	1106102	768	reverse	0.97	0.97	0.24	0.11	151.79	149.84
Acylphosphate phosphohydrolase (EC 3.6.1.7), putative CDS	1106187	1106462	276	forward	3.04	3.04	0.4	0.00091	141.6	155.55
hypothetical protein CDS	1106518	1107486	969	forward	5.05	5.05	0.33	9e-06	469.35	491.86
Putative ribose uptake protein RbsU, GRP transporter family (TC 2.A.7.5) CDS	1107548	1108435	888	reverse	1.35	1.35	0.21	0.045	316.91	304.9
Two-component transcriptional response regulator, LuxR family CDS	1108533	1109138	606	reverse	0.73	0.73	0.26	0.19	84.88	84.91
hypothetical protein CDS	1109141	1110250	1110	reverse	0.11	0.11	0.09	0.77	53.33	47.27
FIG00742725: hypothetical protein CDS	1110270	1111007	738	reverse	0.33	-0.33	-0.25	0.46	24.06	16.9
FIG00746359: hypothetical protein CDS	1111010	1111879	870	reverse	0.23	-0.23	-0.21	0.59	16.64	11.96
Two-component system sensor histidine kinase CDS	1112007	1113575	1569	reverse	0.91	0.91	0.19	0.12	239.14	226.85
Response regulators consisting of a CheY-like receiver domain and a winged-helix DNA-binding domain CDS	1113550	1114272	723	reverse	1.22	1.22	0.21	0.06	273.02	263.57
FIG01269488: protein, clustered with ribosomal protein L32p CDS	1114447	1114992	546	reverse	0.14	0.14	0.04	0.72	275.39	236.54
FIG007079: UPF0348 protein family CDS	1114992	1116143	1152	reverse	1.21	-1.21	-0.14	0.061	280.45	212.14
Ribosomal silencing factor RsfA CDS	1116146	1116493	348	reverse	2.19	-2.19	-0.21	0.0065	282.19	203.11
Hydrolase (HAD superfamily), YqeK CDS	1116496	1117104	609	reverse	1.12	-1.12	-0.14	0.076	260.35	197.3
Nicotinate-nucleotide adenylyltransferase (EC 2.7.7.18) CDS	1117097	1117726	630	reverse	0.54	-0.54	-0.08	0.29	246.77	194.17
GTP-binding protein YqeH, required for biogenesis of 30S ribosome subunit CDS	1117740	1118849	1110	reverse	0.29	-0.29	-0.05	0.51	211.06	169.34
FIG001553: Hydrolase, HAD subfamily IIIA CDS	1118834	1119364	531	reverse	0.2	0.2	0.08	0.64	134.6	118.66
Acetaldehyde dehydrogenase (EC 1.2.1.10) / Alcohol dehydrogenase (EC 1.1.1.1) CDS	1119452	1122049	2598	reverse	4.82	-4.82	-0.39	1.5e-05	234.32	148.62
LSU ribosomal protein L20p CDS	1122288	1122644	357	reverse	5.16	5.16	0.21	6.9e-06	1467.75	1419.23
LSU ribosomal protein L35p CDS	1122688	1122888	201	reverse	13.32	13.32	0.28	4.8e-14	2250.64	2280.79
Translation initiation factor 3 CDS	1122918	1123394	477	reverse	19.59	19.59	0.35	2.6e-20	1690.55	1801.13
Threonyl-tRNA synthetase (EC 6.1.1.3) CDS	1123656	1125587	1932	reverse	23.43	23.43	0.81	3.7e-24	210.68	307.72
endopeptidase O CDS	1125879	1127834	1956	reverse	2.06	-2.06	-0.18	0.0087	342.14	251.23
Helicase loader DnaI CDS	1127857	1128771	915	reverse	5.93	-5.93	-0.35	1.2e-06	363.83	237.51
Helicase loader DnaB CDS	1128775	1130118	1344	reverse	2.94	-2.94	-0.24	0.0011	309.93	218
Ribonucleotide reductase transcriptional regulator NrdR CDS	1130135	1130602	468	reverse	0.48	-0.48	-0.07	0.33	264.64	210.18
Dephospho-CoA kinase (EC 2.7.1.24) CDS	1130580	1131194	615	reverse	5.79	-5.79	-0.56	1.6e-06	154	87.3
Formamidopyrimidine-DNA glycosylase (EC 3.2.2.23) CDS	1131194	1132021	828	reverse	6.43	-6.43	-0.66	3.7e-07	128.72	67.83
DNA polymerase I (EC 2.7.7.7) CDS	1132034	1134691	2658	reverse	2.78	-2.78	-0.36	0.0017	137.24	88.87
UDP-N-acetylmuramate--L-alanine ligase (EC 6.3.2.8) CDS	1134795	1136102	1308	reverse	0.66	0.66	0.08	0.22	877.88	772.69
Lipoteichoic acid synthase LtaS Type IIa CDS	1136199	1138274	2076	reverse	4.29	4.29	0.38	5.2e-05	253.58	274.29
Integral membrane protein LafC, accessory function in glycolipid and LTA synthesis CDS	1138368	1139375	1008	reverse	0.44	0.44	0.14	0.36	162.39	149.16
Glycosyltransferase LafB, responsible for the formation of Gal-Glc-DAG CDS	1139372	1140418	1047	reverse	1.25	1.25	0.25	0.056	203.16	201
1,2-diacylglycerol 3-glucosyltransferase (EC 2.4.1.337) CDS	1140411	1141577	1167	reverse	0.82	0.82	0.18	0.15	238.38	224.34
hypothetical protein CDS	1142131	1146801	4671	reverse	1000	1000	0.56	0	916.73	1125.07
hypothetical protein CDS	1146885	1147145	261	forward	0.05	-0.05	-0.26	0.88	6.59	4.6
D-3-phosphoglycerate dehydrogenase (EC 1.1.1.95) CDS	1147313	1148293	981	reverse	3.02	-3.02	-0.53	0.00096	79.7	46.04
NG,NG-dimethylarginine dimethylaminohydrolase 1 (EC 3.5.3.18) CDS	1148311	1149165	855	reverse	3.81	-3.81	-0.66	0.00016	71.06	37.52
Arginine/ornithine antiporter ArcD CDS	1149180	1150679	1500	reverse	4.74	-4.74	-0.85	1.8e-05	61.47	28.5
Ornithine carbamoyltransferase (EC 2.1.3.3) CDS	1150705	1151643	939	reverse	5.92	-5.92	-0.82	1.2e-06	80.72	38.1
hypothetical protein CDS	1151772	1153418	1647	forward	4.16	-4.16	-0.64	6.9e-05	84.61	45.33
Ornithine cyclodeaminase (EC 4.3.1.12) CDS	1153465	1154445	981	reverse	22.32	-22.32	-0.89	4.8e-23	302.96	136.57
putative membrane protein CDS	1154447	1155313	867	reverse	17.68	-17.68	-0.83	2.1e-18	264.42	123.96
PTS system, cellobiose-specific IIC component CDS	1155417	1156724	1308	reverse	38.81	-38.81	-1.36	1.6e-39	271.62	88.18
6-phospho-beta-glucosidase (EC 3.2.1.86) CDS	1156736	1158097	1362	reverse	39.14	-39.14	-1.55	7.3e-40	224.07	63.87
Transcriptional regulator, GntR family CDS	1158217	1158924	708	forward	0.01	-0.01	-0.08	0.98	19.23	15.13
Ribose ABC transport system, periplasmic ribose-binding protein RbsB (TC 3.A.1.2.1) CDS	1159017	1160003	987	reverse	7.3	-7.3	-0.54	5e-08	211.94	121.38
Ribose ABC transport system, permease protein RbsC (TC 3.A.1.2.1) CDS	1160022	1160978	957	reverse	11.28	-11.28	-0.75	5.3e-12	191.02	94.42
Ribose ABC transport system, ATP-binding protein RbsA (TC 3.A.1.2.1) CDS	1160980	1162458	1479	reverse	16.08	-16.08	-0.92	8.4e-17	198.72	87.39
D-ribose pyranase (EC 5.4.99.62) CDS	1162480	1162875	396	reverse	9.89	-9.89	-0.84	1.3e-10	137.83	64.07
Ribokinase (EC 2.7.1.15) CDS	1162875	1163801	927	reverse	7.82	-7.82	-0.65	1.5e-08	162.32	85.95
Unknown pentose utilization regulator, LacI family CDS	1164001	1165014	1014	reverse	0.59	-0.59	-0.12	0.26	132.5	101.67
Unknown pentose utilization regulator, LacI family CDS	1165039	1166016	978	reverse	0.07	0.07	0.05	0.86	61.52	53.16
putative fumarate reductase flavoprotein subunit CDS	1166114	1167580	1467	reverse	0.02	0.02	0.05	0.96	42.48	36.6
Transcriptional regulator, LysR family CDS	1167710	1168165	456	forward	2.09	-2.09	-0.26	0.0082	181.19	126.05
2-oxoglutarate/malate translocator CDS	1168635	1170089	1455	reverse	1.8	1.8	0.28	0.016	226.22	229.49
hypothetical protein CDS	1170528	1170707	180	reverse	1000	1000	1.01	0	3490.32	5867.49
Chromosome initiation inhibitor CDS	1170809	1171687	879	reverse	5.27	5.27	0.37	5.3e-06	351.96	378.45
hypothetical protein CDS	1172091	1173776	1686	reverse	1000	1000	0.86	0	2058.13	3122.56
Aspartate aminotransferase (EC 2.6.1.1) CDS	1173914	1175089	1176	reverse	1000	1000	0.58	0	621.25	775.55
hypothetical protein CDS	1175265	1175411	147	reverse	26.37	26.37	0.6	4.2e-27	461.92	584.75
hypothetical protein CDS	1175695	1175838	144	reverse	0.22	0.22	0.08	0.61	177.95	156.59
Alcohol dehydrogenase (EC 1.1.1.1) CDS	1176056	1176214	159	reverse	0.88	0.88	0.09	0.13	888.75	790.95
Alcohol dehydrogenase (EC 1.1.1.1) CDS	1176211	1177089	879	reverse	0.21	0.21	0.04	0.61	765.01	653.64
regulatory protein, MerR CDS	1177191	1177634	444	forward	3.11	-3.11	-0.47	0.00078	100.42	60.49
FIG00749350: hypothetical protein CDS	1177795	1178022	228	reverse	1000	-1000	-1.27	0	365.91	126.36
hypothetical protein CDS	1178047	1178886	840	reverse	11.21	-11.21	-1.41	6.2e-12	68.81	21.58
hypothetical protein CDS	1179161	1180324	1164	reverse	0.64	0.64	0.28	0.23	66.09	66.83
Lj965 prophage protein CDS	1180365	1181153	789	reverse	2.45	2.45	0.44	0.0035	82.21	92.66
hypothetical protein CDS	1181169	1181420	252	reverse	2.02	2.02	0.43	0.0096	66.62	74.72
hypothetical protein CDS	1181471	1181602	132	reverse	2.36	2.36	0.42	0.0044	84.24	93.97
hypothetical protein CDS	1181999	1182856	858	reverse	0.08	-0.08	-0.03	0.82	117.27	95.58
hypothetical protein CDS	1183058	1183567	510	reverse	0.33	0.33	0.17	0.47	71.63	67.1
hypothetical protein CDS	1183909	1184949	1041	forward	0.05	0.05	0.17	0.88	12.64	11.85
putative acetyl transferase CDS	1185208	1186224	1017	reverse	3.92	-3.92	-0.82	0.00012	52.45	24.69
Membrane protein involved in the export of O-antigen, teichoic acid lipoteichoic acids CDS	1186299	1187738	1440	reverse	1.78	-1.78	-0.38	0.017	73.04	46.7
hypothetical protein CDS	1187768	1188754	987	reverse	1.46	-1.46	-0.38	0.034	59.11	37.94
hypothetical protein CDS	1188797	1189936	1140	reverse	6.4	-6.4	-1.05	4e-07	59.02	23.76
UDP-galactopyranose mutase (EC 5.4.99.9) CDS	1189942	1191051	1110	reverse	4.06	-4.06	-0.86	8.7e-05	49.17	22.6
FIG00746919: hypothetical protein CDS	1191048	1192310	1263	reverse	2.39	-2.39	-0.85	0.0041	27.84	12.9
Redox-sensing transcriptional repressor Rex CDS	1192402	1193043	642	reverse	14.41	14.41	0.66	3.9e-15	196.05	258.47
Bis-ABC ATPase YheS CDS	1193217	1195127	1911	forward	0.49	0.49	0.25	0.32	58.19	57.88
hypothetical protein CDS	1195253	1197838	2586	forward	2.47	2.47	0.44	0.0034	78.61	88.84
Protein of unknown function DUF419 CDS	1197940	1198296	357	reverse	0.38	0.38	0.22	0.42	52.52	51.1
FIG00746915: hypothetical protein CDS	1198311	1198907	597	reverse	1.96	1.96	0.47	0.011	48.73	56.22
hypothetical protein CDS	1198929	1199168	240	forward	0.45	0.45	0.25	0.35	50.7	50.21
RNA methyltransferase, TrmA family CDS	1199223	1200566	1344	reverse	0.15	0.15	0.1	0.7	71.95	64.15
Predicted tyrosine transporter, NhaC family CDS	1200922	1202289	1368	forward	0.17	0.17	0.18	0.67	26.7	25.15
FIG00745247: hypothetical protein CDS	1202447	1203154	708	forward	18.57	18.57	0.5	2.7e-19	524.76	619.05
hypothetical protein CDS	1203220	1204059	840	reverse	1.17	1.17	0.49	0.068	21.9	25.67
Uncharacterized GabP-family amino acid permease LBA0995 CDS	1204197	1205657	1461	reverse	23.64	23.64	0.94	2.3e-24	150.44	240.55
Ornithine decarboxylase (EC 4.1.1.17) CDS	1205863	1207953	2091	forward	7.1	7.1	0.53	8e-08	149.18	179.99
Aluminum resistance protein CDS	1207964	1209229	1266	forward	9.75	9.75	0.48	1.8e-10	293.3	341.55
Transcription regulator [contains diacylglycerol kinase catalytic domain] CDS	1209286	1210200	915	reverse	0.24	-0.24	-0.02	0.57	1328.45	1094.09
Aspartyl-tRNA(Asn) amidotransferase subunit B (EC 6.3.5.6) @ Glutamyl-tRNA(Gln) amidotransferase subunit B (EC 6.3.5.7) CDS	1210235	1211665	1431	reverse	0	0	0	1	1372.08	1143.38
Aspartyl-tRNA(Asn) amidotransferase subunit A (EC 6.3.5.6) @ Glutamyl-tRNA(Gln) amidotransferase subunit A (EC 6.3.5.7) CDS	1211669	1213108	1440	reverse	0.21	-0.21	-0.02	0.62	1124.67	926.82
Aspartyl-tRNA(Asn) amidotransferase subunit C (EC 6.3.5.6) @ Glutamyl-tRNA(Gln) amidotransferase subunit C (EC 6.3.5.7) CDS	1213108	1213410	303	reverse	0.54	0.54	0.06	0.29	1310.12	1134.61
Putative pheromone cAM373 precursor lipoprotein CamS CDS	1213423	1214565	1143	reverse	3.78	-3.78	-0.18	0.00017	738.27	542
DNA ligase (NAD(+)) (EC 6.5.1.2) CDS	1214580	1216589	2010	reverse	3.54	-3.54	-0.27	0.00029	317.94	219.38
ATP-dependent DNA helicase UvrD/PcrA (EC 3.6.4.12) CDS	1216624	1218888	2265	reverse	0.03	-0.03	-0.03	0.93	72.15	59.09
N-acetylmuramoyl-L-alanine amidase (EC 3.5.1.28) CDS	1218979	1219623	645	reverse	4.96	4.96	0.43	1.1e-05	202.64	226.94
Substrate-specific component PanT of predicted pantothenate ECF transporter CDS	1219638	1220219	582	reverse	1.55	1.55	0.33	0.028	107.99	113.48
Putative metallopeptidase (Zinc) SprT family CDS	1220471	1220914	444	reverse	1.25	1.25	0.44	0.056	34.97	39.55
hypothetical protein CDS	1220962	1222443	1482	reverse	0.25	0.25	0.08	0.57	193.24	170.32
Calcium-transporting ATPase (EC 3.6.3.8) CDS	1222549	1225188	2640	reverse	0.16	-0.16	-0.02	0.69	750.52	618.57
NAD synthetase (EC 6.3.1.5) CDS	1225362	1226192	831	reverse	8.71	8.71	0.47	2e-09	276.84	319.92
Nicotinate phosphoribosyltransferase (EC 6.3.4.21) CDS	1226192	1227667	1476	reverse	2.8	2.8	0.43	0.0016	99.07	111.15
hypothetical protein CDS	1227705	1229435	1731	reverse	4.33	4.33	0.4	4.7e-05	220.41	241.57
hypothetical protein CDS	1229432	1231177	1746	reverse	0.96	0.96	0.21	0.11	201.11	193.91
Putative mannosyltransferase involved in polysaccharide biosynthesis CDS	1231209	1231907	699	reverse	1.22	1.22	0.25	0.061	193.17	191.23
hypothetical protein CDS	1231904	1233865	1962	reverse	1.45	1.45	0.31	0.035	131.85	136.1
Poly(glycerol-phosphate) alpha-glucosyltransferase (EC 2.4.1.52) CDS	1233868	1234956	1089	reverse	0.64	0.64	0.17	0.23	181.98	170.27
N-acetylmannosaminyltransferase (EC 2.4.1.187) CDS	1234956	1235690	735	reverse	0.26	0.26	0.08	0.55	198.58	175.11
Membrane protein involved in the export of O-antigen, teichoic acid lipoteichoic acids CDS	1235692	1237125	1434	reverse	0.42	0.42	0.14	0.38	149.45	137.14
COG1887: Putative glycosyl/glycerophosphate transferases involved in teichoic acid biosynthesis TagF/TagB/EpsJ/RodC / Putative polyribitolphosphotransferase / CDP-ribitol:poly(ribitol phosphate) ribitol phosphotransferase / CDP-glycerol:poly(glycerophosphate) glycerophosphotransferase (EC 2.7.8.12) / CDP-glycerol: N-acetyl-beta-D-mannosaminyl-1,4-N-acetyl-D- glucosaminyldiphosphoundecaprenyl glyc…	1237127	1238269	1143	reverse	0.94	0.94	0.19	0.12	224.4	214.02
Glycerol-3-phosphate cytidylyltransferase (EC 2.7.7.39) CDS	1238395	1238781	387	forward	0.25	0.25	0.07	0.57	234.11	204.96
Transcriptional regulator, GntR family CDS	1238807	1239508	702	reverse	3.31	-3.31	-0.23	0.00049	419.89	299.41
hypothetical protein CDS	1239596	1240708	1113	reverse	5.15	-5.15	-0.61	7e-06	115.91	63.51
Di-tripeptide/cation symporter DtpT CDS	1241040	1242533	1494	forward	1000	1000	0.62	0	1302.77	1674.48
3-hydroxybutyryl-CoA dehydrogenase (EC 1.1.1.157); 3-hydroxyacyl-CoA dehydrogenase (EC 1.1.1.35) CDS	1242593	1243483	891	reverse	1.41	-1.41	-0.18	0.039	219.49	161.88
hypothetical protein CDS	1243494	1244321	828	reverse	2.24	-2.24	-0.27	0.0058	188.31	130.45
NADH dehydrogenase (EC 1.6.99.3) CDS	1244522	1245172	651	forward	7.02	-7.02	-0.45	9.6e-08	280.57	171.2
Glutamine amidotransferase, class I CDS	1245303	1245971	669	forward	3.4	3.4	0.33	0.0004	292.93	307.39
Oxidoreductase, Gfo/Idh/MocA family CDS	1246044	1247024	981	forward	0.32	0.32	0.14	0.48	96.11	88.54
N-acetylmuramic acid 6-phosphate etherase (EC 4.2.1.126) CDS	1247160	1248059	900	forward	0.4	-0.4	-0.03	0.39	802.1	652.98
Endo-1,4-beta-xylanase Z precursor CDS	1248064	1248951	888	forward	1.76	-1.76	-0.11	0.017	736.81	569.19
PTS system, N-acetylmuramic acid-specific IIB component (EC 2.7.1.192) / PTS system, N-acetylmuramic acid-specific IIC component CDS	1248966	1250396	1431	forward	0.65	-0.65	-0.06	0.23	691.91	555.06
CRISPR-associated endonuclease Cas9 CDS	1250522	1254697	4176	forward	0.84	-0.84	-0.1	0.14	321.89	250.46
CRISPR-associated protein Cas1 CDS	1254920	1255828	909	forward	12.3	-12.3	-0.69	5e-13	246.14	127.37
CRISPR-associated protein Cas2 CDS	1255806	1256111	306	forward	15.54	-15.54	-0.78	2.9e-16	252.89	122.61
CRISPR-associated protein, SAG0897 family CDS	1256108	1256776	669	forward	4.35	-4.35	-0.36	4.5e-05	245.27	159.48
hypothetical protein CDS	1258450	1258551	102	forward	23.71	-23.71	-0.61	2e-24	616.47	336.68
hypothetical protein CDS	1258626	1258895	270	forward	8.74	-8.74	-0.41	1.8e-09	434.84	273.64
hypothetical protein CDS	1258973	1259254	282	forward	11.85	-11.85	-0.5	1.4e-12	413.57	243.22
Phosphoenolpyruvate synthase (EC 2.7.9.2) CDS	1259720	1262104	2385	forward	1.32	1.32	0.12	0.048	868.29	788.84
Peptide deformylase (EC 3.5.1.88) CDS	1262192	1262602	411	forward	0.95	-0.95	-0.25	0.11	67.84	47.48
FIG00743531: hypothetical protein CDS	1262656	1264368	1713	forward	0.08	-0.08	-0.02	0.83	209.53	172.33
hypothetical protein CDS	1264414	1265058	645	reverse	2.12	2.12	0.62	0.0076	25.28	32.44
ADP-dependent (S)-NAD(P)H-hydrate dehydratase (EC 4.2.1.136) CDS	1265373	1266218	846	forward	0.03	-0.03	-0.04	0.94	63.56	51.69
D-alanyl-D-alanine carboxypeptidase (EC 3.4.16.4) CDS	1266230	1267498	1269	forward	0.47	-0.47	-0.09	0.34	167.68	131.02
Arginyl-tRNA synthetase (EC 6.1.1.19) CDS	1267749	1269425	1677	forward	1000	1000	0.79	0	376.62	543.94
Fructose-bisphosphate aldolase class II (EC 4.1.2.13) CDS	1269504	1270415	912	forward	1000	1000	0.64	0	5534.45	7186.5
Similar to ribosomal large subunit pseudouridine synthase D, Bacillus subtilis YhcT type CDS	1270442	1271305	864	reverse	0.46	0.46	0.28	0.35	41.53	42.17
Multimodular transpeptidase-transglycosylase (EC 2.4.1.129) (EC 3.4.-.-) CDS	1271390	1273447	2058	forward	1	-1	-0.14	0.099	218.4	165.31
Hypothetical protein SAV1845 CDS	1273458	1273820	363	forward	5.23	5.23	0.32	5.9e-06	564.51	585.91
DNA double-strand break repair protein Mre11 CDS	1273823	1275046	1224	forward	0.87	0.87	0.25	0.14	117.86	117.11
DNA double-strand break repair Rad50 ATPase CDS	1275024	1277441	2418	forward	0.1	0.1	0.06	0.8	85.67	74.66
3'->5' exoribonuclease Bsu YhaM CDS	1277451	1278425	975	forward	0.02	-0.02	-0.01	0.96	136.61	112.91
Foldase protein PrsA precursor (EC 5.2.1.8) @ Foldase clustered with pyrimidine conversion CDS	1278481	1279395	915	reverse	1000	1000	0.42	0	1570.74	1750.57
hypothetical protein CDS	1279590	1279943	354	reverse	0.95	0.95	0.16	0.11	333.02	310.57
Histidine triad (HIT) nucleotide-binding protein, similarity with At5g48545 and yeast YDL125C (HNT1) CDS	1279974	1280405	432	reverse	2.9	2.9	0.28	0.0013	429.02	433.15
ABC transporter, ATP-binding protein EcsA CDS	1280490	1281233	744	forward	0.02	0.02	0.02	0.96	133.76	112.75
ABC transporter, permease protein EscB CDS	1281226	1282404	1179	forward	0	0	0	1	90.92	75.6
tRNA (guanine(46)-N(7))-methyltransferase (EC 2.1.1.33) CDS	1282416	1283069	654	forward	0.38	-0.38	-0.07	0.41	203.26	161.41
FIG009688: Thioredoxin CDS	1283131	1283451	321	forward	0.1	0.1	0.03	0.8	368.34	312.81
Phenylalanyl-tRNA synthetase domain protein (Bsu YtpR) CDS	1283470	1284117	648	forward	2.76	2.76	0.21	0.0017	748.19	721.41
hypothetical protein CDS	1284305	1284832	528	forward	0.93	-0.93	-0.16	0.12	150.68	112.25
hypothetical protein CDS	1285469	1285582	114	reverse	3.83	3.83	0.49	0.00015	98.02	114.38
contains DUF161 family domain CDS	1285814	1286719	906	reverse	0.01	0.01	0.02	0.98	121.43	102.44
CCA tRNA nucleotidyltransferase (EC 2.7.7.72) CDS	1286805	1287995	1191	forward	0.99	-0.99	-0.09	0.1	480.62	376.01
hypothetical protein CDS	1288072	1288206	135	forward	0.23	-0.23	-0.07	0.59	113.41	90.31
FIG01964566: Predicted membrane protein, hemolysin III homolog CDS	1288261	1288926	666	reverse	1.93	1.93	0.38	0.012	91.59	99.42
DegV family protein CDS	1289074	1289916	843	forward	12.58	12.58	0.47	2.6e-13	426.1	491.21
UPF0346 protein YozE CDS	1290024	1290248	225	forward	1.11	1.11	0.24	0.077	180.98	178.57
Na+/H+ antiporter CDS	1290295	1291890	1596	forward	0.14	0.14	0.05	0.72	186.24	160.9
LSU ribosomal maturation GTPase RbgA (B. subtilis YlqF) CDS	1292011	1292853	843	forward	0.19	0.19	0.08	0.64	118.15	104.42
Ribonuclease HII (EC 3.1.26.4) CDS	1292850	1293608	759	forward	0.03	0.03	0.03	0.94	106.52	90.46
Protein export cytoplasm protein SecA ATPase RNA helicase (TC 3.A.5.1.1) CDS	1293657	1294085	429	reverse	0.72	0.72	0.26	0.19	92.98	92.56
FIG00743929: hypothetical protein CDS	1294594	1295523	930	forward	1.95	1.95	0.2	0.011	539.31	516.79
Rossmann fold nucleotide-binding protein Smf possibly involved in DNA uptake CDS	1295595	1296437	843	forward	3.61	-3.61	-0.58	0.00025	82.17	45.82
DNA topoisomerase I (EC 5.99.1.2) CDS	1296600	1298687	2088	forward	0.26	-0.26	-0.04	0.54	355.9	289.05
Methylenetetrahydrofolate--tRNA-(uracil-5-)- methyltransferase TrmFO (EC 2.1.1.74) CDS	1298787	1300106	1320	forward	7.42	-7.42	-0.32	3.8e-08	550.16	366.26
Site-specific tyrosine recombinase XerC CDS	1300099	1301007	909	forward	21.92	-21.92	-0.53	1.2e-22	720.67	414.95
ATP-dependent protease subunit HslV (EC 3.4.25.2) CDS	1301010	1301540	531	forward	22.37	-22.37	-0.6	4.2e-23	596.54	328.19
ATP-dependent hsl protease ATP-binding subunit HslU CDS	1301541	1302923	1383	forward	21.83	-21.83	-0.54	1.5e-22	699.3	400.71
LacX protein, plasmid CDS	1302937	1303821	885	forward	4.82	-4.82	-0.19	1.5e-05	933.88	683.28
Acyl-phosphate:glycerol-3-phosphate O-acyltransferase PlsY (EC 2.3.1.n3) CDS	1303888	1304508	621	reverse	0.9	-0.9	-0.19	0.13	108.13	79.03
Topoisomerase IV subunit B (EC 5.99.1.-) CDS	1304593	1306536	1944	forward	7.07	-7.07	-0.42	8.6e-08	318.29	198.09
Topoisomerase IV subunit A (EC 5.99.1.-) CDS	1306549	1309029	2481	forward	7.49	-7.49	-0.37	3.3e-08	437.09	282.02
Manganese-dependent inorganic pyrophosphatase (EC 3.6.1.1) CDS	1309096	1310031	936	forward	5.3	5.3	0.2	5e-06	1777.96	1699.6
Peptidyl-prolyl cis-trans isomerase (EC 5.2.1.8) CDS	1310095	1310700	606	forward	0.04	-0.04	-0.04	0.91	49.6	40.32
Fibronectin/fibrinogen-binding protein CDS	1310757	1312457	1701	reverse	2.52	2.52	0.52	0.003	50.34	59.99
hypothetical protein CDS	1312744	1313157	414	forward	8.12	8.12	0.93	7.6e-09	48.85	77.49
DegV family protein CDS	1313231	1314112	882	forward	1000	1000	0.73	0	640.56	887.51
FIG00746574: hypothetical protein CDS	1314212	1314457	246	forward	3.82	3.82	0.45	0.00015	121.09	138.26
DNA protection during starvation protein CDS	1314535	1315002	468	forward	25.69	-25.69	-0.27	2.1e-26	2963.68	2044.89
FIG00744851: hypothetical protein CDS	1315201	1315866	666	forward	1.99	1.99	0.33	0.01	157.05	164.2
hypothetical protein CDS	1316012	1317514	1503	forward	0	0	-0.01	1	54.15	44.88
Helix-turn-helix motif CDS	1317549	1317917	369	reverse	8.47	8.47	0.24	3.4e-09	1966.83	1939.25
Phage integrase family protein CDS	1318129	1319184	1056	reverse	3.07	-3.07	-0.65	0.00084	55.96	29.82
FIG00743778: hypothetical protein CDS	1320129	1320338	210	reverse	1.96	-1.96	-0.45	0.011	61.65	37.66
hypothetical protein CDS	1320487	1321410	924	reverse	1.25	-1.25	-0.24	0.056	110.81	78.2
hypothetical protein CDS	1322075	1322911	837	reverse	1.17	1.17	0.3	0.068	110.84	113.58
Efflux pump Lde CDS	1323041	1323331	291	forward	0.44	0.44	0.3	0.36	34.89	35.83
hypothetical protein CDS	1323298	1324284	987	forward	1.01	1.01	0.34	0.099	57.99	60.98
hypothetical protein CDS	1324281	1325498	1218	reverse	0.05	-0.05	-0.12	0.9	13.89	10.65
transcriptional regulator CDS	1325594	1326424	831	forward	0.02	0.02	0.04	0.96	38.63	33.05
Maltodextrin ABC transporter, permease protein MdxG CDS	1326480	1327337	858	reverse	12.37	-12.37	-0.41	4.3e-13	627.68	393.5
Maltodextrin ABC transporter, permease protein MdxF CDS	1327340	1328698	1359	reverse	17.73	-17.73	-0.5	1.9e-18	654.62	386.97
Maltodextrin ABC transporter, substrate-binding protein MdxE CDS	1328757	1329971	1215	reverse	21.86	-21.86	-0.5	1.4e-22	802.58	472.57
Glucan 1,6-alpha-glucosidase (EC 3.2.1.70) CDS	1329991	1331580	1590	reverse	23.51	-23.51	-0.53	3.1e-24	789.86	456.51
Maltodextrin ABC transporter, ATP-binding protein MsmX CDS	1331610	1332719	1110	reverse	1000	-1000	-0.85	0	665.86	307.83
Beta-phosphoglucomutase (EC 5.4.2.6) CDS	1332725	1333396	672	reverse	1000	-1000	-1.11	0	578.09	223.26
Maltose phosphorylase (EC 2.4.1.8) CDS	1333381	1335648	2268	reverse	1000	-1000	-1.12	0	685.63	262.09
Neopullulanase (EC 3.2.1.135) CDS	1335763	1337469	1707	reverse	2.58	-2.58	-0.62	0.0026	50.53	27.34
Oligo-1,6-glucosidase (EC 3.2.1.10) CDS	1337471	1339114	1644	reverse	3.43	-3.43	-0.8	0.00037	44.52	21.25
Maltose operon transcriptional repressor MalR, LacI family CDS	1339276	1340226	951	reverse	0.23	-0.23	-0.08	0.59	83.83	66.16
Protein tyrosine/serine phosphatase CDS	1340226	1340990	765	reverse	0.62	-0.62	-0.16	0.24	82.27	61.32
Glycerol kinase (EC 2.7.1.30) CDS	1341004	1342500	1497	reverse	1.71	-1.71	-0.33	0.02	93.57	62.17
Hydroxymethylpyrimidine kinase (EC 2.7.1.49) @ Hydroxymethylpyrimidine phosphate kinase ThiD (EC 2.7.4.7) CDS	1342631	1343443	813	forward	1.04	1.04	0.14	0.091	470.53	433.6
Putative amidotransferase similar to cobyric acid synthase CDS	1343496	1344182	687	forward	3.14	3.14	0.27	0.00072	507.25	509.94
Adenylosuccinate lyase (EC 4.3.2.2) @ SAICAR lyase (EC 4.3.2.2) CDS	1344227	1345522	1296	reverse	1000	-1000	-1.19	0	1316.06	481.05
Adenylosuccinate synthetase (EC 6.3.4.4) CDS	1345522	1346814	1293	reverse	1000	-1000	-1.07	0	946.15	374.6
GMP reductase (EC 1.7.1.7) CDS	1346995	1347987	993	forward	28.55	-28.55	-0.95	2.8e-29	347.5	149.83
Permease of the drug/metabolite transporter (DMT) superfamily CDS	1348006	1348914	909	reverse	1.86	-1.86	-0.27	0.014	143.93	99.46
Arginine permease CDS	1349047	1350144	1098	reverse	2.72	-2.72	-0.25	0.0019	262.53	183.6
Arginine permease CDS	1350156	1350455	300	reverse	5.03	-5.03	-0.31	9.3e-06	389.74	262.68
Glutamine amidotransferase, class I CDS	1350469	1351200	732	reverse	4.68	-4.68	-0.3	2.1e-05	376.08	254.96
HD domain protein CDS	1351280	1351930	651	reverse	3.98	-3.98	-0.28	0.0001	341.88	234.43
ClpE-like protein CDS	1352019	1354088	2070	reverse	1000	-1000	-2.6	0	276.78	38
hypothetical protein CDS	1354090	1354530	441	forward	22.05	22.05	0.47	8.9e-23	784.24	903.71
hypothetical protein CDS	1354732	1355580	849	forward	0.06	-0.06	-0.03	0.88	91.02	74.38
FIG00749350: hypothetical protein CDS	1355605	1355817	213	forward	0.03	-0.03	-0.01	0.94	279.95	232.17
hypothetical protein CDS	1355851	1356387	537	forward	0.27	-0.27	-0.12	0.54	51.97	39.8
Phosphoenolpyruvate-dihydroxyacetone phosphotransferase (EC 2.7.1.121), dihydroxyacetone binding subunit DhaK CDS	1356492	1357487	996	forward	8.39	-8.39	-0.41	4.1e-09	411.59	258.82
Phosphoenolpyruvate-dihydroxyacetone phosphotransferase (EC 2.7.1.121), ADP-binding subunit DhaL CDS	1357501	1358082	582	forward	15.06	-15.06	-0.53	8.6e-16	484.68	279.66
Phosphoenolpyruvate-dihydroxyacetone phosphotransferase (EC 2.7.1.121), subunit DhaM; DHA-specific IIA component CDS	1358082	1358456	375	forward	18.57	-18.57	-0.62	2.7e-19	455.91	246.48
Glycerol uptake facilitator protein @ Propanediol diffusion facilitator CDS	1358458	1359159	702	forward	15	-15	-0.57	1e-15	425.82	239.13
2-oxoglutarate/malate translocator CDS	1359589	1361004	1416	reverse	0.92	-0.92	-0.33	0.12	41.49	27.43
redox proteins related to the succinate dehydrogenases and fumarate reductases CDS	1361018	1362826	1809	reverse	1.33	-1.33	-0.47	0.047	33.99	20.45
Malolactic regulator CDS	1363048	1363941	894	forward	0.18	-0.18	-0.18	0.66	20.4	14.98
redox proteins related to the succinate dehydrogenases and fumarate reductases CDS	1363938	1365716	1779	reverse	0.14	-0.14	-0.1	0.72	37.61	29.33
hypothetical protein CDS	1365907	1366797	891	forward	2.65	-2.65	-0.59	0.0022	57.52	31.91
1-deoxy-D-xylulose 5-phosphate synthase (EC 2.2.1.7) CDS	1366964	1368706	1743	reverse	0.09	-0.09	-0.03	0.81	157.99	129.41
Pyrrolidone-carboxylate peptidase (EC 3.4.19.3) CDS	1368791	1369438	648	reverse	0.09	0.09	0.1	0.8	42.53	38.1
Glutamine--fructose-6-phosphate aminotransferase [isomerizing] (EC 2.6.1.16) CDS	1369753	1371564	1812	forward	0.41	-0.41	-0.05	0.39	381.38	306.35
LSU ribosomal protein L33p @ LSU ribosomal protein L33p, zinc-independent CDS	1371835	1371987	153	forward	7.27	-7.27	-0.19	5.4e-08	1541.38	1129.18
Collagen adhesion protein CDS	1372003	1372971	969	forward	10.33	-10.33	-0.24	4.7e-11	1443.66	1021.17
Glycerate kinase (EC 2.7.1.31) CDS	1373086	1374231	1146	forward	1.43	-1.43	-0.5	0.037	34.06	20
Pyridoxine 5'-phosphate oxidase V related favin-nucleotide-binding protein CDS	1374379	1374741	363	forward	1000	1000	0.34	0	4257.37	4497.66
Small conserved protein CDS	1375116	1375331	216	reverse	1.27	-1.27	-0.45	0.053	35.44	21.68
FIG00743376: hypothetical protein CDS	1375359	1375568	210	reverse	2.08	-2.08	-0.66	0.0084	35.17	18.49
Type I restriction-modification system, restriction subunit R (EC 3.1.21.3) CDS	1375774	1378995	3222	forward	3.79	-3.79	-0.3	0.00016	282.85	191.03
Type I restriction-modification system, DNA-methyltransferase subunit M (EC 2.1.1.72) CDS	1379014	1380666	1653	forward	5.78	-5.78	-0.42	1.7e-06	261.86	163.48
Type I restriction-modification system, specificity subunit S CDS	1380689	1381906	1218	forward	2.25	-2.25	-0.23	0.0057	257	183.16
conserved hypothetical protein CDS	1382016	1382147	132	forward	2.69	2.69	0.27	0.002	415.92	418.86
Type I restriction-modification system, specificity subunit S CDS	1382400	1383554	1155	forward	0.27	-0.27	-0.15	0.54	34.19	25.72
Type I restriction-modification system, specificity subunit S CDS	1383998	1385035	1038	forward	0.38	-0.38	-0.28	0.42	21.27	14.65
hypothetical protein CDS	1385062	1388355	3294	forward	1.5	-1.5	-0.35	0.032	69.47	45.57
probably carbamoylphosphate synthase large subunit, evidenced by COGnitor CDS	1388539	1389804	1266	forward	8.31	8.31	0.37	4.9e-09	581.18	625.73
Lipoteichoic acid synthase LtaS Type IIb CDS	1389856	1392054	2199	reverse	2.07	2.07	0.35	0.0085	134.48	142.65
Teicoplanin resistance protein vanZ CDS	1392188	1392808	621	forward	0	0	-0.01	1	40.96	33.81
Glucose-6-phosphate isomerase (EC 5.3.1.9) CDS	1392879	1394216	1338	forward	1000	1000	0.68	0	1271.1	1693.78
Uncharacterized MFS-type transporter CDS	1394332	1395687	1356	forward	0	0	-0.06	1	19.33	15.45
FIG00751429: hypothetical protein CDS	1395771	1396010	240	forward	1000	1000	0.58	0	1625.48	2031.77
Beta-lactamase class C-like and penicillin binding proteins (PBPs) superfamily CDS	1396424	1397431	1008	forward	0.24	0.24	0.15	0.58	60.99	56.27
proposed amino acid ligase found clustered with an amidotransferase CDS	1397461	1398816	1356	reverse	7.54	7.54	0.5	2.9e-08	195.67	230.83
Thymidine kinase (EC 2.7.1.21) CDS	1398955	1399560	606	forward	1.56	-1.56	-0.27	0.028	122.07	84.59
Peptide chain release factor 1 CDS	1399589	1400677	1089	forward	2.11	-2.11	-0.18	0.0077	353.03	258.98
Peptide chain release factor N(5)-glutamine methyltransferase (EC 2.1.1.297) CDS	1400670	1401512	843	forward	2.27	-2.27	-0.19	0.0054	377	276.11
Threonylcarbamoyl-AMP synthase (EC 2.7.7.87) / SUA5 domain with internal deletion CDS	1401512	1402513	1002	forward	2.91	-2.91	-0.22	0.0012	372.53	266.45
Uracil phosphoribosyltransferase (EC 2.4.2.9) CDS	1402599	1403228	630	forward	7.69	7.69	0.33	2.1e-08	774.85	811.18
ATP synthase F0 sector subunit a (EC 3.6.3.14) CDS	1403360	1404076	717	forward	6.01	6.01	0.19	9.8e-07	2321.81	2201.29
ATP synthase F0 sector subunit c (EC 3.6.3.14) CDS	1404098	1404313	216	forward	4.94	4.94	0.15	1.2e-05	2700.06	2505.75
ATP synthase F0 sector subunit b (EC 3.6.3.14) CDS	1404351	1404860	510	forward	6.43	6.43	0.18	3.7e-07	2800.25	2636.74
ATP synthase delta chain (EC 3.6.3.14) CDS	1404860	1405408	549	forward	1.43	1.43	0.08	0.037	2287.66	2016.97
ATP synthase alpha chain (EC 3.6.3.14) CDS	1405423	1406937	1515	forward	3.86	3.86	0.13	0.00014	2857.3	2608.63
ATP synthase gamma chain (EC 3.6.3.14) CDS	1406948	1407910	963	forward	1.01	1.01	0.06	0.099	2796.91	2427.21
ATP synthase beta chain (EC 3.6.3.14) CDS	1407932	1409374	1443	forward	0.4	0.4	0.03	0.4	3398.41	2886.13
ATP synthase epsilon chain (EC 3.6.3.14) CDS	1409386	1409829	444	forward	0.76	0.76	0.04	0.17	3864.05	3313.47
hypothetical protein CDS	1409882	1410118	237	forward	5.21	-5.21	-0.69	6.2e-06	94.18	48.76
Rod shape-determining protein MreB CDS	1410199	1411188	990	forward	3.01	3.01	0.25	0.00098	597.46	590.86
Membrane protein insertion efficiency factor YidD CDS	1411189	1411485	297	forward	3.11	3.11	0.26	0.00077	571.57	569.1
hypothetical protein CDS	1411494	1411721	228	forward	2.43	2.43	0.28	0.0037	330.57	334.89
Rod shape-determining protein RodA CDS	1411741	1412931	1191	forward	1.77	1.77	0.22	0.017	403.31	390.97
hypothetical protein CDS	1413282	1416680	3399	reverse	1000	-1000	-1.58	0	417.85	116.54
hypothetical protein CDS	1416658	1420326	3669	reverse	1000	-1000	-1.39	0	312.6	99.43
FIG00747378: hypothetical protein CDS	1420742	1421611	870	forward	1.51	-1.51	-0.63	0.031	26.12	14.07
Glycosyl transferase, group 2 family CDS	1421752	1423068	1317	forward	0.4	-0.4	-0.22	0.39	32.53	23.32
hypothetical protein CDS	1423082	1424206	1125	forward	0.8	-0.8	-0.28	0.16	43.67	29.9
Serine/threonine exchanger SteT CDS	1424469	1425794	1326	forward	2.08	-2.08	-0.34	0.0083	112.52	74.07
hypothetical protein CDS	1425833	1425943	111	reverse	1000	1000	0.54	0	2271.74	2757.91
Muramoyltetrapeptide carboxypeptidase (EC 3.4.17.13) CDS	1426025	1427050	1026	reverse	1.71	-1.71	-0.2	0.02	212.5	153.68
Rrf2 family transcriptional regulator, group III CDS	1427149	1427580	432	reverse	6.67	6.67	0.44	2.1e-07	261.76	295.14
hypothetical protein CDS	1427606	1427740	135	reverse	8.34	8.34	0.42	4.5e-09	377.63	421.76
N(6)-L-threonylcarbamoyladenine synthase (EC 2.3.1.234) CDS	1427982	1429028	1047	reverse	1000	1000	0.78	0	1274.59	1825.31
Ribosomal-protein-S18p-alanine acetyltransferase (EC 2.3.1.128) CDS	1429025	1429489	465	reverse	1000	1000	0.89	0	1250.76	1931.23
tRNA threonylcarbamoyladenosine biosynthesis protein TsaB CDS	1429563	1430291	729	reverse	1000	1000	0.86	0	1008.01	1525.54
Substrate-specific component FolT of folate ECF transporter CDS	1430291	1430830	540	reverse	1000	1000	0.88	0	798.29	1222.38
hypothetical protein CDS	1430830	1431408	579	reverse	1000	1000	1	0	661.07	1100.04
Acyl-ACP thioesterase CDS	1431401	1432129	729	reverse	0.04	0.04	0.02	0.91	190.78	161.53
16S rRNA (cytidine(1402)-2'-O)-methyltransferase (EC 2.1.1.198) CDS	1432132	1432986	855	reverse	0.16	0.16	0.05	0.69	252.45	217.78
DNA replication intiation control protein YabA CDS	1432970	1433326	357	reverse	0.15	-0.15	-0.03	0.7	270.03	220.34
DNA polymerase III delta prime subunit (EC 2.7.7.7) CDS	1433344	1434192	849	reverse	0.29	-0.29	-0.04	0.51	318.97	257.91
protein from nitrogen regulatory protein P-II (GLNB) family, ortholog YAAQ B. subtilis CDS	1434192	1434512	321	reverse	0.2	0.2	0.06	0.63	259.31	224.82
Thymidylate kinase (EC 2.7.4.9) CDS	1434512	1435159	648	reverse	0	0	-0.01	1	155.94	129.27
FIG015094: hypothetical protein CDS	1435250	1435489	240	reverse	0.97	-0.97	-0.09	0.11	516.61	405.73
Recombination protein RecR CDS	1435486	1436085	600	reverse	3.63	-3.63	-0.19	0.00023	637.39	465.14
Nucleoid-associated protein YaaK CDS	1436085	1436414	330	reverse	3.94	-3.94	-0.22	0.00012	547.78	392
DNA polymerase III subunits gamma and tau (EC 2.7.7.7) CDS	1436455	1438236	1782	reverse	4.3	-4.3	-0.27	5e-05	407.32	281.37
tRNA-specific adenosine-34 deaminase (EC 3.5.4.33) CDS	1438395	1438925	531	reverse	5.3	5.3	0.62	5e-06	74.21	95.35
16S rRNA (guanine(1207)-N(2))-methyltransferase (EC 2.1.1.172) CDS	1438936	1439535	600	reverse	2.78	2.78	0.48	0.0016	68.81	80.22
Prophage maintenance system killer protein CDS	1439807	1440172	366	reverse	1.4	1.4	0.21	0.04	321.73	310.68
Prophage ps3 protein 01 CDS	1440202	1440753	552	reverse	0.75	0.75	0.12	0.18	456.23	412.71
LSU ribosomal protein L7p/L12p (P1/P2) CDS	1441210	1441572	363	reverse	1000	1000	0.41	0	3351.82	3713.01
LSU ribosomal protein L10p (P0) CDS	1441623	1442135	513	reverse	1000	1000	0.34	0	4679	4951.8
Sugar kinase and transcription regulator (EC 2.7.1.-) CDS	1442329	1443249	921	reverse	4.54	4.54	0.49	2.9e-05	119.08	139.13
Glycosyltransferase CDS	1443347	1444363	1017	reverse	2.95	2.95	0.32	0.0011	279.19	290.36
LSU ribosomal protein L1p (L10Ae) CDS	1444542	1445234	693	reverse	12.13	12.13	0.24	7.4e-13	2995.47	2944.55
LSU ribosomal protein L11p (L12e) CDS	1445332	1445757	426	reverse	1000	1000	0.28	0	3761.99	3818.64
Transcription antitermination protein NusG CDS	1445888	1446445	558	reverse	1.75	1.75	0.27	0.018	260.66	261.48
Protein translocase subunit SecE CDS	1446543	1446713	171	reverse	1000	1000	0.53	0	1627	1957.74
hypothetical protein CDS	1447012	1447230	219	reverse	1000	1000	1.12	0	83409	150851
DNA-directed RNA polymerase specialized sigma subunit, sigma24-like CDS	1447287	1447838	552	reverse	0.17	-0.17	-0.22	0.67	15.38	11
23S rRNA (guanosine(2251)-2'-O)-methyltransferase (EC 2.1.1.185) CDS	1447943	1448698	756	reverse	0.17	-0.17	-0.04	0.67	193.6	157.32
Mini-ribonuclease III CDS	1448685	1449128	444	reverse	0.4	0.4	0.11	0.4	205.2	184.85
Cysteinyl-tRNA synthetase (EC 6.1.1.16) CDS	1449121	1450542	1422	reverse	0.79	0.79	0.21	0.16	160.42	154.18
hypothetical protein CDS	1450637	1450804	168	reverse	4.2	4.2	0.35	6.3e-05	324.4	343.95
Glutamyl-tRNA synthetase (EC 6.1.1.17) @ Glutamyl-tRNA(Gln) synthetase (EC 6.1.1.24) CDS	1451098	1452597	1500	reverse	11.68	11.68	0.35	2.1e-12	966.1	1029.35
DNA repair protein RadA CDS	1452672	1454048	1377	reverse	0.08	0.08	0.04	0.84	107.38	92.01
Deoxyuridine 5'-triphosphate nucleotidohydrolase (EC 3.6.1.23) CDS	1454062	1454601	540	reverse	0.8	0.8	0.29	0.16	75.01	76.45
FIG00744454: hypothetical protein CDS	1454701	1454991	291	forward	0.31	0.31	0.18	0.49	54.74	51.69
Aminopeptidase C (EC 3.4.22.40) CDS	1455061	1456242	1182	forward	5.87	5.87	0.32	1.4e-06	622.76	648.12
Aminopeptidase C (EC 3.4.22.40) CDS	1456256	1456411	156	forward	4.04	4.04	0.27	9.2e-05	703.18	705.07
2',3'-cyclic nucleotide 3'-phosphodiesterase (EC 3.1.4.37) CDS	1456461	1457396	936	reverse	1.4	1.4	0.22	0.04	289.72	281.82
Phosphoglycerate mutase (EC 5.4.2.11) CDS	1457481	1458158	678	reverse	0.15	0.15	0.05	0.71	250.69	216.04
hypothetical protein CDS	1458169	1458336	168	reverse	0.2	0.2	0.06	0.63	231.19	201.47
Cobalt-zinc-cadmium resistance protein CzcD CDS	1458338	1459228	891	reverse	0.73	-0.73	-0.11	0.19	202.97	156.68
Phosphoglycerate mutase family protein CDS	1459237	1459917	681	reverse	0.09	-0.09	-0.03	0.8	193.42	158.4
Uncharacterized UPF0721 integral membrane protein CDS	1459983	1460735	753	reverse	0.34	-0.34	-0.16	0.46	38.06	28.38
4-methyl-5(B-hydroxyethyl)-thiazole monophosphate biosynthesis enzyme CDS	1460829	1461401	573	forward	8.81	8.81	0.67	1.6e-09	110.58	147.14
Putative transport protein CDS	1461536	1462711	1176	forward	0.18	0.18	0.14	0.66	37.41	34.45
Histone acetyltransferase HPA2 and related acetyltransferases CDS	1462809	1463345	537	forward	0	0	0	1	54.37	45.32
hypothetical protein CDS	1463440	1464651	1212	forward	10.36	10.36	0.56	4.4e-11	194.6	239.76
Putative transport protein CDS	1464775	1465998	1224	forward	4.77	4.77	0.67	1.7e-05	55.43	73.34
Type I restriction-modification system, specificity subunit S CDS	1466270	1467421	1152	forward	0.02	-0.02	-0.06	0.96	15.09	12.03
Integrase CDS	1467458	1468381	924	reverse	0.27	-0.27	-0.5	0.54	6.86	4.05
Type I restriction-modification system, specificity subunit S CDS	1468425	1469375	951	reverse	0.13	0.13	0.26	0.73	13.81	13.76
ORF-12 CDS	1470099	1470395	297	forward	0.4	0.4	0.15	0.4	117.21	108.1
FIG00742392: hypothetical protein CDS	1470735	1471559	825	forward	0.64	-0.64	-0.29	0.23	30.77	20.91
DNA-directed RNA polymerase specialized sigma subunit CDS	1471681	1472187	507	forward	1.04	-1.04	-0.43	0.092	31.73	19.64
Beta-glucoside bgl operon antiterminator, BglG family CDS	1472428	1473306	879	forward	1000	-1000	-1.26	0	1369.1	475.33
PTS system, lactose-specific IIA component (EC 2.7.1.207) CDS	1473284	1473640	357	forward	1000	-1000	-1.38	0	1489.04	476.81
6-phospho-beta-galactosidase (EC 3.2.1.85) CDS	1473646	1475055	1410	forward	1000	-1000	-1.5	0	1093.66	321.31
PTS system, lactose-specific IIB component (EC 2.7.1.207) / PTS system, lactose-specific IIC component CDS	1475071	1476786	1716	forward	1000	-1000	-1.34	0	907.69	299.16
PTS system, cellobiose-specific IIC component CDS	1476814	1478103	1290	forward	1000	-1000	-1.34	0	709.65	233.81
hypothetical protein CDS	1478118	1480004	1887	forward	1000	-1000	-1.21	0	771.23	278.42
hypothetical protein CDS	1480275	1480808	534	forward	0.06	0.06	0.05	0.88	48.49	41.96
hypothetical protein CDS	1480933	1481280	348	forward	0.52	0.52	0.12	0.3	248.53	225.57
Formate--tetrahydrofolate ligase (EC 6.3.4.3) CDS	1481288	1482964	1677	forward	2.46	-2.46	-0.18	0.0034	430.23	315.7
Lipoprotein signal peptidase (EC 3.4.23.36) CDS	1482964	1483422	459	forward	0.38	-0.38	-0.05	0.41	318.23	255.63
Ribosomal large subunit pseudouridine synthase D (EC 5.4.99.23) CDS	1483422	1484327	906	forward	1.71	-1.71	-0.15	0.02	396.17	297.83
Carbamoyl-phosphate synthase small chain (EC 6.3.5.5) CDS	1484335	1485393	1059	forward	2.81	-2.81	-0.22	0.0015	347.69	248.27
Carbamoyl-phosphate synthase large chain (EC 6.3.5.5) CDS	1485395	1488568	3174	forward	1.92	-1.92	-0.2	0.012	272.73	198.41
FIG00743007: hypothetical protein CDS	1488671	1488844	174	forward	0.06	0.06	0.02	0.88	330.35	278.66
FIG00743778: hypothetical protein CDS	1489116	1489664	549	forward	0.22	-0.22	-0.16	0.6	27.79	20.79
hypothetical protein CDS	1489763	1489873	111	forward	8.17	8.17	0.68	6.8e-09	99.7	132.95
FIG00743394: hypothetical protein CDS	1490079	1490738	660	reverse	0.51	0.51	0.2	0.31	103.78	99.04
Cell surface hydrolase CDS	1490856	1491716	861	reverse	0.95	-0.95	-0.25	0.11	71.07	49.92
Probable cell division protein YtgP CDS	1491773	1493419	1647	reverse	1.5	1.5	0.25	0.032	251.49	249.39
Leucyl-tRNA synthetase (EC 6.1.1.4) CDS	1493510	1495924	2415	reverse	1.74	1.74	0.28	0.018	218.56	221.61
hypothetical protein CDS	1496206	1496850	645	forward	1.85	1.85	0.36	0.014	101.03	108.35
NADH dehydrogenase (EC 1.6.99.3) CDS	1496902	1498113	1212	reverse	0.01	-0.01	0	0.98	508.3	422.7
Putative prenyltransferase, contains 1,4-dihydroxy-2-naphthoate octaprenyltransferase domain CDS	1498132	1499031	900	reverse	1.1	1.1	0.14	0.079	556.18	510.34
Heptaprenyl diphosphate synthase component II (EC 2.5.1.30) CDS	1499105	1500082	978	forward	1.73	1.73	0.28	0.019	215.95	218.89
Efflux ABC transporter for glutathione/L-cysteine, essential for assembly of bd-type respiratory oxidases => CydC subunit CDS	1500087	1501823	1737	reverse	0.95	0.95	0.2	0.11	216.77	207.74
Efflux ABC transporter for glutathione/L-cysteine, essential for assembly of bd-type respiratory oxidases => CydD subunit CDS	1501816	1503531	1716	reverse	0.92	0.92	0.2	0.12	212.45	203.29
Cytochrome d ubiquinol oxidase subunit II (EC 1.10.3.-) CDS	1503533	1504549	1017	reverse	2.14	2.14	0.15	0.0072	1166.87	1075.5
Cytochrome d ubiquinol oxidase subunit I (EC 1.10.3.-) CDS	1504550	1505983	1434	reverse	5.3	5.3	0.26	5e-06	972.53	974
Uncharacterized MFS-type transporter CDS	1506146	1507597	1452	reverse	6.92	-6.92	-0.65	1.2e-07	143.38	76.12
S-adenosylmethionine synthetase (EC 2.5.1.6) CDS	1507610	1508803	1194	reverse	5.63	-5.63	-0.46	2.3e-06	211.57	128.45
hypothetical protein CDS	1509556	1509909	354	reverse	0.03	0.03	0.07	0.92	35.81	31.38
hypothetical protein CDS	1510059	1510442	384	forward	3.94	3.94	0.55	0.00012	70.93	86.3
hypothetical protein CDS	1510857	1512074	1218	forward	0.55	0.55	0.15	0.28	176.18	163.14
hypothetical protein CDS	1512086	1512445	360	forward	2.33	2.33	0.33	0.0047	189.59	198.5
hypothetical protein CDS	1512805	1512918	114	forward	0.6	-0.6	-0.32	0.25	25.45	16.93
hypothetical protein CDS	1513099	1513365	267	forward	0.69	-0.69	-0.27	0.2	38.83	26.8
Death on curing protein, Doc toxin CDS	1513504	1513914	411	reverse	1.39	1.39	0.3	0.041	125.41	129.08
hypothetical protein CDS	1513914	1514165	252	reverse	5.03	5.03	0.44	9.3e-06	189.62	213.7
FIG00744561: hypothetical protein CDS	1514388	1515065	678	reverse	0.2	0.2	0.08	0.63	146.98	129.77
FIG00744561: hypothetical protein CDS	1515055	1515780	726	reverse	0.39	-0.39	-0.1	0.41	109.96	85.33
hypothetical protein CDS	1515970	1516362	393	reverse	0.19	0.19	0.09	0.64	117.28	103.73
hypothetical protein CDS	1516518	1516760	243	forward	0.11	0.11	0.18	0.78	13.93	13.17
hypothetical protein CDS	1516937	1517281	345	forward	0	0	-0.01	1	14.64	12.14
hypothetical protein CDS	1517299	1517640	342	forward	0.59	-0.59	-0.6	0.26	11.15	6.13
hypothetical protein CDS	1517651	1518766	1116	forward	0.96	-0.96	-0.65	0.11	13.86	7.36
hypothetical protein CDS	1519030	1519320	291	forward	1.04	-1.04	-0.61	0.092	17.08	9.3
hypothetical protein CDS	1519307	1519903	597	forward	0.09	-0.09	-0.24	0.82	10.08	7.14
hypothetical protein CDS	1519920	1520393	474	forward	0.92	-0.92	-0.5	0.12	18.93	11.17
hypothetical protein CDS	1520412	1520891	480	forward	1.65	-1.65	-0.74	0.022	22.16	11.03
Single-stranded DNA-binding protein CDS	1520894	1521409	516	forward	0.45	-0.45	-0.3	0.36	21.81	14.78
hypothetical protein CDS	1521435	1521956	522	forward	0.51	-0.51	-0.33	0.31	22.74	15.06
hypothetical protein CDS	1522169	1522363	195	forward	0.19	-0.19	-0.18	0.64	24.93	18.35
Branched-chain amino acid transport system permease protein LivM (TC 3.A.1.4.1) CDS	1522364	1522567	204	forward	0.28	0.28	0.34	0.53	14.48	15.23
hypothetical protein CDS	1522604	1523338	735	forward	0.09	0.09	0.13	0.82	20.17	18.45
hypothetical protein CDS	1523353	1523526	174	forward	0.57	0.57	0.32	0.27	35.04	36.52
hypothetical protein CDS	1523591	1523947	357	reverse	0.14	0.14	0.26	0.72	10.98	10.94
Multi antimicrobial extrusion protein (Na(+)/drug antiporter), MATE family of MDR efflux pumps CDS	1524118	1524597	480	forward	4.89	-4.89	-0.7	1.3e-05	84.39	43.2
hypothetical protein CDS	1524610	1524954	345	forward	4.66	-4.66	-0.66	2.2e-05	89.77	47.21
Multi antimicrobial extrusion protein (Na(+)/drug antiporter), MATE family of MDR efflux pumps CDS	1524921	1525364	444	forward	3.92	-3.92	-0.51	0.00012	116.51	68.17
hypothetical protein CDS	1525464	1525808	345	reverse	8.36	8.36	0.21	4.3e-09	2575.69	2484.87
Transcriptional regulator, AcrR family CDS	1525819	1526184	366	reverse	14.45	14.45	0.28	3.6e-15	2549.22	2575.93
FIG00746021: hypothetical protein CDS	1526328	1526738	411	forward	0.38	-0.38	-0.17	0.42	44.57	32.93
hypothetical protein CDS	1526867	1527283	417	forward	0.2	-0.2	-0.08	0.63	61.97	48.71
FIG00743982: hypothetical protein CDS	1527440	1528024	585	forward	0.14	0.14	0.06	0.73	132.65	115.23
Glycolate dehydrogenase (EC 1.1.99.14), subunit GlcD CDS	1528088	1529479	1392	reverse	2	-2	-0.3	0.01	132.24	89.65
Excinuclease ABC subunit A paralog of unknown function CDS	1529599	1532118	2520	forward	0.02	0.02	0.04	0.95	51.75	44.42
Hypothetical protein, ydbS homolog CDS	1532197	1532682	486	forward	1.04	-1.04	-0.22	0.091	99.65	71.39
hypothetical protein CDS	1532675	1534051	1377	forward	1.83	-1.83	-0.29	0.015	125.8	85.81
Serine hydroxymethyltransferase (EC 2.1.2.1) CDS	1534105	1535340	1236	forward	8.88	8.88	0.4	1.3e-09	470.7	518.64
DedA protein CDS	1535355	1536005	651	reverse	0.57	0.57	0.16	0.27	167.6	156.08
Low temperature requirement C protein CDS	1536008	1536520	513	reverse	0.41	0.41	0.12	0.39	213.21	192.61
Thioredoxin reductase (EC 1.8.1.9) CDS	1536531	1537373	843	reverse	0.08	0.08	0.04	0.82	205.61	175.73
Seryl-tRNA synthetase (EC 6.1.1.11) CDS	1537925	1539232	1308	reverse	1000	1000	0.69	0	872.83	1173.63
Ribosomal-protein-S5p-alanine acetyltransferase CDS	1539471	1540004	534	reverse	1.38	1.38	0.38	0.042	58.2	63.25
Immunoreactive protein Se23.5 (Fragment) CDS	1540001	1540606	606	reverse	1.22	1.22	0.4	0.06	43.66	48.12
Esterase/lipase CDS	1540804	1541598	795	forward	1.13	-1.13	-0.07	0.074	1025.11	815.31
Putative regulatory protein CDS	1541600	1542451	852	forward	0.02	0.02	0	0.95	869.08	726.87
Nucleoside deoxyribosyltransferase (EC 2.4.2.6) CDS	1542486	1542983	498	reverse	1.88	-1.88	-0.26	0.013	156.74	109.04
Succinate-semialdehyde dehydrogenase [NAD] (EC 1.2.1.24); Succinate-semialdehyde dehydrogenase [NADP+] (EC 1.2.1.79) CDS	1543111	1544493	1383	forward	4.54	4.54	0.32	2.9e-05	442.93	462.1
hypothetical protein CDS	1544537	1545508	972	reverse	1.56	1.56	0.33	0.027	113.35	118.7
Membrane protein CDS	1545616	1548741	3126	reverse	7.19	-7.19	-0.77	6.4e-08	111.42	54.39
Transcriptional regulator, TetR family CDS	1548755	1549303	549	reverse	9.82	-9.82	-0.82	1.5e-10	141.64	66.88
Beta-lactamase class A CDS	1549415	1549660	246	reverse	0.25	-0.25	-0.14	0.57	36.69	27.75
hypothetical protein CDS	1550030	1550290	261	forward	16.11	16.11	0.42	7.8e-17	797.78	889.01
FIG00745857: hypothetical protein CDS	1550280	1550558	279	forward	17.38	17.38	0.38	4.2e-18	1172.6	1272.96
hypothetical protein CDS	1550579	1550746	168	forward	2.44	2.44	0.19	0.0036	833.94	790.61
prophage ps3 protein 01 CDS	1551397	1551873	477	forward	21.12	21.12	0.61	7.5e-22	356.67	453.58
hypothetical protein CDS	1551857	1552291	435	forward	9.51	9.51	0.48	3.1e-10	285.89	332.88
hypothetical protein CDS	1552806	1554515	1710	forward	0.15	0.15	0.11	0.7	63.57	57.12
hypothetical protein CDS	1554662	1555168	507	forward	0.02	0.02	0.03	0.96	65.75	55.99
hypothetical protein CDS	1555624	1555764	141	forward	1000	1000	0.63	0	4354.39	5616.09
hypothetical protein CDS	1555843	1556238	396	forward	1000	1000	0.61	0	1674.01	2123.78
FIG00743472: hypothetical protein CDS	1556820	1557674	855	reverse	0.09	0.09	0.04	0.81	193.83	166.06
hypothetical protein CDS	1557664	1558305	642	reverse	0	0	0	1	128.95	107.42
hypothetical protein CDS	1558466	1558897	432	forward	1.83	-1.83	-0.58	0.015	37.24	20.76
FIG00749758: hypothetical protein CDS	1558916	1559482	567	forward	1.01	-1.01	-0.36	0.097	40.88	26.61
FIG00745858: hypothetical protein CDS	1559742	1560440	699	forward	15.72	15.72	0.79	1.9e-16	144.68	208.77
FIG00743219: hypothetical protein CDS	1560573	1560854	282	forward	26.9	26.9	1.04	1.3e-27	136.3	233.54
Xaa-Pro dipeptidyl-peptidase (EC 3.4.14.11) CDS	1561534	1563912	2379	reverse	0.91	0.91	0.17	0.12	276.26	259.86
FIG138056: a glutathione-dependent thiol reductase CDS	1563924	1564280	357	reverse	1.53	1.53	0.25	0.03	244.52	243.22
Mannose-6-phosphate isomerase (EC 5.3.1.8) CDS	1564818	1565780	963	forward	0.71	-0.71	-0.11	0.2	230.22	178.42
Predicted integral membrane protein CDS	1565794	1566186	393	forward	3.06	-3.06	-0.22	0.00088	393.74	281.43
Uncharacterized transcriptional response regulator YclJ CDS	1566186	1566908	723	forward	2.37	-2.37	-0.17	0.0043	451.2	333.43
Sensor histidine kinase YclK CDS	1566905	1568371	1467	forward	3.82	-3.82	-0.24	0.00015	441.85	311.89
hypothetical protein CDS	1568745	1570979	2235	forward	1.82	-1.82	-0.18	0.015	314.99	232.49
hypothetical protein CDS	1571531	1571707	177	forward	6.69	6.69	0.45	2.1e-07	237.49	270.61
hypothetical protein CDS	1571707	1572375	669	forward	3.62	3.62	0.37	0.00024	220.06	236.96
hypothetical protein CDS	1573077	1573859	783	reverse	0.12	-0.12	-0.03	0.77	183.25	149.64
Mobile element protein CDS	1574140	1574334	195	forward	1.85	1.85	0.28	0.014	236.37	239.6
Mobile element protein CDS	1574306	1574989	684	forward	0.6	0.6	0.12	0.25	347.69	313.87
hypothetical protein CDS	1575487	1579794	4308	forward	0.66	0.66	0.06	0.22	1480.21	1286.18
Ethidium bromide-methyl viologen resistance protein EmrE CDS	1579931	1580254	324	reverse	1.79	1.79	0.53	0.016	30.34	36.61
D-serine/D-alanine/glycine transporter CDS	1580668	1582047	1380	forward	5.78	5.78	0.46	1.7e-06	194.33	222.09
Putative regulator of the mannose operon, ManO CDS	1582171	1582536	366	reverse	0.96	0.96	0.07	0.11	1779.15	1557.65
PTS system, mannose-specific IID component CDS	1582538	1583452	915	reverse	0.97	0.97	0.07	0.11	2095.94	1828.38
PTS system, mannose-specific IIC component CDS	1583474	1584277	804	reverse	0.95	0.95	0.07	0.11	1911.75	1670.22
PTS system, mannose-specific IIA component (EC 2.7.1.191) / PTS system, mannose-specific IIB component (EC 2.7.1.191) CDS	1584292	1585287	996	reverse	2.59	2.59	0.13	0.0026	1936.57	1762.35
Transcriptional regulator, xre family CDS	1585917	1586270	354	forward	1.16	1.16	0.14	0.069	544.11	501.27
Site-specific recombinase, DNA invertase Pin related protein CDS	1586336	1587025	690	forward	0.32	0.32	0.12	0.47	126.28	114.48
hypothetical protein CDS	1587099	1588181	1083	forward	0.59	0.59	0.17	0.26	171.11	160.02
hypothetical protein CDS	1588385	1589203	819	forward	0.16	0.16	0.05	0.69	234.82	202.9
hypothetical protein CDS	1589561	1589827	267	forward	14.45	14.45	0.27	3.6e-15	2693.46	2711.03
FIG01118218: hypothetical protein CDS	1589827	1590033	207	forward	10.79	10.79	0.25	1.6e-11	2367.32	2348.17
hypothetical protein CDS	1590315	1593053	2739	reverse	1000	1000	1.62	0	271.64	696.07
Transcription regulator [contains diacylglycerol kinase catalytic domain] CDS	1593250	1594188	939	forward	12.21	12.21	1.12	6.2e-13	49.49	89.89
hypothetical protein CDS	1594616	1595191	576	forward	1.14	1.14	0.32	0.072	86.55	89.94
hypothetical protein CDS	1595299	1596126	828	forward	2.51	2.51	0.48	0.0031	58.88	68.65
transcriptional modulator of MazE/toxin, MazF CDS	1596226	1596588	363	reverse	11.22	11.22	0.38	6e-12	715.38	777.84
FIG00742216: hypothetical protein CDS	1596591	1596860	270	reverse	4.38	4.38	0.3	4.2e-05	524.77	539.97
FIG00907773: hypothetical protein CDS	1600291	1600368	78	reverse	1.12	-1.12	-0.21	0.077	117.43	84.8
hypothetical protein CDS	1600423	1602573	2151	reverse	0.19	0.19	0.1	0.64	92.74	82.82
hypothetical protein CDS	1603161	1604531	1371	reverse	15.61	-15.61	-0.4	2.5e-16	833.47	525.45
hypothetical protein CDS	1604985	1605197	213	reverse	1.03	-1.03	-0.47	0.093	26.48	15.91
Phosphoglycerate mutase family protein CDS	1607328	1607900	573	reverse	0.35	0.35	0.16	0.45	83.16	77.51
Aggregation promoting factor CDS	1608016	1608792	777	reverse	1000	1000	1.14	0	955.83	1761.13
hypothetical protein CDS	1609121	1609474	354	reverse	13.7	-13.7	-0.45	2e-14	589.86	359.58
hypothetical protein CDS	1609645	1610427	783	reverse	24.9	-24.9	-0.6	1.3e-25	662.07	363.25

## Sheet: 100
Name	Minimum	Maximum	Length	Direction	Differential Expression Absolute Confidence	Differential Expression Confidence	Differential Expression Log2 Ratio	Differential Expression p-value	Lje_Gen0 - TPM	Lje_Gen100 - TPM
hypothetical protein CDS	3	947	945	reverse	38.04	-38.04	-0.88	9.2e-39	598.48	281.99
conserved hypothetical protein CDS	1135	1578	444	reverse	3.21	-3.21	-0.34	0.00062	210.53	143.93
Phosphopantothenoylcysteine decarboxylase (EC 4.1.1.36) / Phosphopantothenoylcysteine synthetase (EC 6.3.2.5) CDS	1616	2803	1188	reverse	3.59	-3.59	-0.45	0.00026	143.77	91.01
Serine/threonine protein phosphatase family protein CDS	2791	4035	1245	reverse	4.67	-4.67	-0.5	2.2e-05	160.82	98.1
23S rRNA (guanine(2445)-N(2))-methyltransferase (EC 2.1.1.173) CDS	4055	5182	1128	reverse	1.56	-1.56	-0.27	0.028	128.42	91.86
Cell division protein GpsB, coordinates the switch between cylindrical and septal cell wall synthesis by re-localization of PBP1 CDS	5654	6064	411	reverse	3.89	3.89	0.3	0.00013	360.81	384.84
UPF0398 protein YpsA CDS	6164	6730	567	reverse	0.25	-0.25	-0.2	0.56	24.3	18.23
RecU Holliday junction resolvase CDS	6884	7504	621	forward	19.18	19.18	0.45	6.7e-20	687.72	810.67
Multimodular transpeptidase-transglycosylase (EC 2.4.1.129) (EC 3.4.-.-) / Penicillin-binding protein 1A/1B (PBP1) CDS	7505	9832	2328	forward	25.92	25.92	0.52	1.2e-26	683.89	847.71
weak similarity to aminoglycoside N(3)-acetyltransferase CDS	10017	10826	810	reverse	2.23	-2.23	-0.34	0.0059	130.98	89.2
Endonuclease III (EC 4.2.99.18) CDS	10840	11481	642	reverse	2.71	-2.71	-0.4	0.002	123	80.42
Chromosome replication initiation protein DnaD CDS	11481	12116	636	reverse	2.25	-2.25	-0.34	0.0056	133.58	90.96
Asparaginyl-tRNA synthetase (EC 6.1.1.22) CDS	12182	13480	1299	reverse	1.09	1.09	0.12	0.082	795.71	745.8
FIG00742179: hypothetical protein CDS	13558	14049	492	reverse	0.58	0.58	0.12	0.26	310.26	291.66
DinG family ATP-dependent helicase YoaA CDS	14033	16843	2811	reverse	0.35	0.35	0.08	0.45	362.35	331.03
ATP-dependent helicase/nuclease AddAB, subunit A CDS	16926	20486	3561	reverse	0.3	0.3	0.15	0.5	78.85	75.61
ATP-dependent helicase/nuclease AddAB, subunit B CDS	20479	23934	3456	reverse	0.34	0.34	0.18	0.46	62.95	61.73
Mevalonate kinase (EC 2.7.1.36) CDS	23990	24904	915	forward	1.54	1.54	0.36	0.029	66.84	74.08
Diphosphomevalonate decarboxylase (EC 4.1.1.33) CDS	24904	25866	963	forward	0.78	0.78	0.26	0.17	80.44	83.27
Phosphomevalonate kinase (EC 2.7.4.2) CDS	25905	26993	1089	forward	0.04	0.04	0.03	0.91	118.54	104.49
Isopentenyl-diphosphate delta-isomerase, FMN-dependent (EC 5.3.3.2) CDS	26993	28015	1023	forward	0.32	0.32	0.19	0.48	58	57.27
tRNA/rRNA cytosine-C5-methyltransferase CDS	28084	29472	1389	reverse	0	0	0.01	1	22.59	19.62
hypothetical protein CDS	29465	30436	972	reverse	0.8	0.8	0.22	0.16	139.5	140.64
FIG00743236: hypothetical protein CDS	30426	31148	723	reverse	1	1	0.23	0.099	165.32	167.77
Signal peptidase I (EC 3.4.21.89) CDS	31235	31813	579	forward	0.67	0.67	0.11	0.21	486.5	453.27
hypothetical protein CDS	31885	32070	186	forward	3.15	3.15	0.26	0.00071	485.36	501.22
hypothetical protein CDS	32110	32796	687	reverse	1000	1000	0.78	0	1094.23	1628.16
hypothetical protein CDS	32857	33615	759	reverse	1000	1000	0.78	0	1001.15	1486.1
FIG00743319: hypothetical protein CDS	33627	34424	798	reverse	1000	1000	0.71	0	1184.98	1680.86
FIG00743319: hypothetical protein CDS	34439	35251	813	reverse	1000	1000	0.73	0	1202.33	1722.28
Efflux ABC transporter, ATP-binding protein CDS	35251	35952	702	reverse	1000	1000	0.77	0	1170.29	1725.66
Transcriptional regulator, GntR family CDS	35952	36320	369	reverse	1000	1000	0.86	0	1304.57	2039.9
Tripeptide aminopeptidase (EC 3.4.11.4) CDS	36614	37852	1239	reverse	1.21	1.21	0.1	0.061	1331.47	1230.64
GTP cyclohydrolase 1 type 2 homolog YbgI CDS	37869	38666	798	reverse	0.35	0.35	0.08	0.45	350.09	319.75
tRNA (adenine(22)-N(1))-methyltransferase (EC 2.1.1.217) CDS	38659	39348	690	reverse	0.98	-0.98	-0.17	0.1	152.4	116.81
RNA polymerase sigma factor RpoD CDS	39411	40505	1095	reverse	8.94	8.94	0.27	1.1e-09	1328.95	1387.74
DNA primase (EC 2.7.7.-) CDS	40518	42305	1788	reverse	0.16	-0.16	-0.02	0.7	551.71	469.77
Glycyl-tRNA synthetase beta chain (EC 6.1.1.14) CDS	42356	44422	2067	reverse	0.28	-0.28	-0.04	0.53	420.07	353.37
Glycyl-tRNA synthetase alpha chain (EC 6.1.1.14) CDS	44415	45332	918	reverse	0.06	0.06	0.02	0.88	361.5	316.55
hypothetical protein CDS	45576	46331	756	reverse	1.62	-1.62	-0.19	0.024	253.75	192.37
GTP-binding protein Era CDS	46331	47239	909	reverse	0.11	0.11	0.02	0.78	638.41	560.21
Cytidine deaminase (EC 3.5.4.5) CDS	47223	47645	423	reverse	0.29	0.29	0.05	0.52	683.89	611.54
Metal-dependent hydrolase YbeY, involved in rRNA and/or ribosome maturation and assembly CDS	47645	48169	525	reverse	0.1	0.1	0.02	0.8	665.72	583.59
Phosphate starvation-inducible protein PhoH, predicted ATPase CDS	48169	49122	954	reverse	0.18	0.18	0.03	0.66	722.32	638.14
Transamidase GatB domain protein CDS	49143	49604	462	reverse	0.37	0.37	0.05	0.43	808.88	725.99
SSU ribosomal protein S21p CDS	49676	49852	177	reverse	1000	1000	0.38	0	2112.54	2382.37
Phosphoenolpyruvate synthase regulatory protein CDS	49998	50822	825	forward	7.6	7.6	0.33	2.5e-08	566.63	617.29
Uncharacterized UPF0750 membrane protein SPy2155 CDS	50870	51748	879	reverse	1.27	1.27	0.25	0.054	171.34	175.82
Peptide-methionine (S)-S-oxide reductase MsrA (EC 1.8.4.11) CDS	51826	52356	531	reverse	1.08	1.08	0.22	0.083	197.13	199.04
Peptide-methionine (R)-S-oxide reductase MsrB (EC 1.8.4.12) CDS	52356	52796	441	reverse	0.08	0.08	0.03	0.83	181.93	161.06
hypothetical protein CDS	52878	54464	1587	reverse	2	2	0.3	0.0099	163.72	174.21
Aspartyl-tRNA synthetase (EC 6.1.1.12) CDS	54712	56544	1833	reverse	1.69	-1.69	-0.15	0.02	413.57	321.74
Histidyl-tRNA synthetase (EC 6.1.1.21) CDS	56562	57842	1281	reverse	1.86	-1.86	-0.19	0.014	295.46	223.48
D-aminoacyl-tRNA deacylase (EC 3.1.1.96) CDS	58109	58549	441	reverse	0.38	0.38	0.08	0.42	377.56	345.3
Guanosine-3',5'-bis(diphosphate) 3'-pyrophosphohydrolase (EC 3.1.7.2) / GTP pyrophosphokinase (EC 2.7.6.5), (p)ppGpp synthetase II CDS	58549	60786	2238	reverse	0.02	0.02	0.01	0.95	300.74	261.74
FIG00743457: hypothetical protein CDS	60808	61182	375	reverse	0	0	0	1	147.77	128.09
Ribosomal protein L11 methyltransferase CDS	61227	62171	945	reverse	0.4	0.4	0.12	0.4	208.77	195.58
Transcriptional regulator CDS	62237	62743	507	forward	3.95	3.95	0.35	0.00011	236.55	260.06
Integral membrane protein CDS	62818	64176	1359	reverse	1.81	-1.81	-0.28	0.016	147.37	104.93
Triphosphoribosyl-dephospho-CoA synthase (EC 2.4.2.52) CDS	64176	64994	819	reverse	1.37	-1.37	-0.28	0.043	104.36	74.53
Citrate lyase alpha chain (EC 4.1.3.6) CDS	65171	66709	1539	reverse	1000	-1000	-2.77	0	3150.71	400.5
Citrate lyase beta chain (EC 4.1.3.6) CDS	66699	67613	915	reverse	1000	-1000	-2.66	0	3246.14	442.73
Citrate lyase gamma chain, acyl carrier protein CDS	67614	67907	294	reverse	1000	-1000	-2.9	0	2767.6	320.91
[Citrate [pro-3S]-lyase] ligase (EC 6.2.1.22) CDS	67897	68952	1056	reverse	1000	-1000	-2.53	0	1685.78	252.27
hypothetical protein CDS	69148	70101	954	forward	0.92	0.92	0.16	0.12	354.11	340.8
FIG00773110: hypothetical protein CDS	70102	70893	792	reverse	33.38	-33.38	-1.18	4.2e-34	324.22	124.05
L-lactate dehydrogenase (EC 1.1.1.27) CDS	70940	71863	924	reverse	1000	-1000	-1.67	0	563.16	153.23
Malate dehydrogenase (EC 1.1.1.37) CDS	71889	73025	1137	reverse	1000	-1000	-1.66	0	451.97	123.26
putative apo-citrate lyase( EC:2.7.7.- ) CDS	73123	73665	543	reverse	7.85	-7.85	-1.2	1.4e-08	66.43	25.02
D-alanyl-D-alanine carboxypeptidase (EC 3.4.16.4) CDS	73716	74903	1188	reverse	26.72	-26.72	-1.05	1.9e-27	306.27	127.7
2-oxoglutarate-malate translocator CDS	75018	76472	1455	reverse	1000	-1000	-1.88	0	2278.94	536.53
cation transport protein CDS	76749	78170	1422	reverse	1000	-1000	-2.28	0	214.99	38.17
redox proteins related to the succinate dehydrogenases and fumarate reductases CDS	78340	79731	1392	reverse	1000	-1000	-2.47	0	3439.93	534.73
Fumarate hydratase class II (EC 4.2.1.2) CDS	79749	81152	1404	reverse	1000	-1000	-2.69	0	3264.71	437.38
Methionine ABC transporter permease protein CDS	81325	82026	702	reverse	0.59	-0.59	-0.23	0.25	50.51	37.11
Methionine ABC transporter ATP-binding protein CDS	82019	83077	1059	reverse	0.22	-0.22	-0.11	0.6	48.14	38.43
Methionine ABC transporter substrate-binding protein CDS	83087	83938	852	reverse	0.47	-0.47	-0.17	0.34	59.52	45.68
Large-conductance mechanosensitive channel CDS	84334	84699	366	forward	0.12	-0.12	-0.03	0.76	153.53	129.6
hypothetical protein CDS	84813	85418	606	forward	0.18	0.18	0.16	0.67	37.19	35.92
DNA-entry nuclease (Competence-specific nuclease) (EC 3.1.30.-) CDS	85418	86281	864	forward	0.59	0.59	0.28	0.25	44.52	46.79
Bactoprenol glucosyl transferase (EC 2.4.1.-); Glycosyltransferase, group 2 family protein CDS	86340	87269	930	reverse	23.03	23.03	0.49	9.4e-24	679.42	826.19
FIG00748628: hypothetical protein CDS	87366	87782	417	reverse	0.81	-0.81	-0.19	0.16	106.47	80.71
Dihydrofolate reductase (EC 1.5.1.3) CDS	87792	88295	504	reverse	1.2	-1.2	-0.2	0.063	156.42	117.65
Thymidylate synthase (EC 2.1.1.45) CDS	88305	89261	957	reverse	0.89	-0.89	-0.16	0.13	154.71	119.45
Protein QmcA (possibly involved in integral membrane quality control) CDS	89369	90241	873	forward	1.5	-1.5	-0.3	0.031	107.5	75.7
Uncharacterized transporter YbxG CDS	90297	91679	1383	reverse	0.54	-0.54	-0.1	0.29	178.15	143.44
Uncharacterized transporter YbxG CDS	91666	93072	1407	reverse	1.22	-1.22	-0.2	0.06	164.2	123.78
Uncharacterized DUF554 membrane protein CDS	93174	93860	687	reverse	0.21	0.21	0.13	0.61	64.32	60.86
hypothetical protein CDS	94047	95585	1539	forward	1.87	1.87	0.64	0.014	23.35	31.4
Sugar kinase and transcription regulator (EC 2.7.1.-) CDS	95826	96737	912	reverse	0	0	0.04	1	19.5	17.38
6-phospho-beta-glucosidase (EC 3.2.1.86) CDS	96791	98275	1485	reverse	1.62	-1.62	-0.57	0.024	37.59	21.95
General substrate transporter:Major facilitator superfamily CDS	98416	99648	1233	reverse	0.01	0.01	0.1	0.97	7.04	6.5
alpha-L-rhamnosidase (EC 3.2.1.40) CDS	99672	101249	1578	reverse	0.03	-0.03	-0.22	0.94	10.72	7.97
Predicted L-rhamnose permease RhaY CDS	101252	102538	1287	reverse	0.07	-0.07	-0.28	0.85	7.87	5.62
Transcriptional regulator of rhamnose utilization, AraC family CDS	102642	103679	1038	forward	0.04	-0.04	-0.06	0.92	31.36	25.96
Mlr7003 protein CDS	103739	105274	1536	reverse	0.67	-0.67	-0.21	0.21	69.02	51.66
Uncharacterized MFS-type transporter CDS	105287	106504	1218	reverse	0	0	-0.01	1	68.91	59.23
Ribose operon repressor CDS	106706	107662	957	forward	0.16	0.16	0.12	0.69	62.67	58.77
putative sugar hydrolase CDS	107711	108598	888	reverse	0.99	-0.99	-0.39	0.1	39.08	25.8
FIG00774052: hypothetical protein CDS	108608	109954	1347	reverse	1.19	-1.19	-0.48	0.065	34.8	21.61
Unknown pentose isomerase TM0951 CDS	109969	111414	1446	reverse	1.18	-1.18	-0.44	0.065	39.08	24.94
Unknown pentose utilization regulator, LacI family CDS	111521	112531	1011	reverse	1.66	-1.66	-0.61	0.022	33.45	18.97
Transketolase, N-terminal section (EC 2.2.1.1) CDS	112668	113501	834	forward	0.6	-0.6	-0.5	0.25	13.53	8.24
Transketolase, C-terminal section (EC 2.2.1.1) CDS	113494	114438	945	forward	1.14	-1.14	-0.69	0.072	17.68	9.5
Unknown pentose kinase TM0952 CDS	114453	115901	1449	forward	1.09	-1.09	-0.7	0.081	18.41	9.77
FIG00743127: hypothetical protein CDS	117050	117619	570	forward	0.14	-0.14	-0.04	0.72	199.71	168.44
DegV family protein CDS	118119	118949	831	reverse	0.11	-0.11	-0.06	0.78	71.76	59.41
hypothetical protein CDS	119065	119574	510	forward	1.04	-1.04	-0.41	0.092	36.81	24.01
Cation-transporting ATPase CDS	119637	121913	2277	forward	1.62	-1.62	-0.26	0.024	134.62	96.85
Adenine phosphoribosyltransferase (EC 2.4.2.7) CDS	121977	122504	528	reverse	9.03	9.03	0.35	9.4e-10	583.34	643.4
Single-stranded-DNA-specific exonuclease RecJ CDS	122522	124783	2262	reverse	0.11	0.11	0.05	0.78	137.78	123.66
Sortase A, LPXTG specific CDS	124783	125493	711	reverse	0.46	0.46	0.11	0.34	268.9	250.93
Translation elongation factor LepA CDS	125495	127333	1839	reverse	0.51	0.51	0.12	0.31	276.12	258.83
Chaperone protein DnaJ CDS	127505	128641	1137	reverse	19.02	-19.02	-0.89	9.6e-20	281.03	131.03
Chaperone protein DnaK CDS	128714	130564	1851	reverse	1000	-1000	-1.38	0	553.66	184.42
Heat shock protein GrpE CDS	130619	131200	582	reverse	1000	-1000	-1.5	0	406.18	123.91
Heat-inducible transcription repressor HrcA CDS	131214	132257	1044	reverse	35.63	-35.63	-1.16	2.4e-36	353.07	136.53
FMN adenylyltransferase (EC 2.7.7.2) / Riboflavin kinase (EC 2.7.1.26) CDS	132377	133315	939	reverse	2.21	-2.21	-0.39	0.0062	101.78	67.04
tRNA pseudouridine(55) synthase (EC 5.4.99.25) CDS	133334	134221	888	reverse	3.38	-3.38	-0.77	0.00042	52.63	26.72
Ribosome-binding factor A CDS	134258	134614	357	reverse	2.84	-2.84	-0.24	0.0015	348.28	255.41
Translation initiation factor 2 CDS	134626	137316	2691	reverse	4.48	-4.48	-0.28	3.3e-05	456.89	326.12
ribosomal protein L7Ae family protein CDS	137321	137632	312	reverse	5.74	-5.74	-0.4	1.8e-06	306.83	200.81
COG2740: Predicted nucleic-acid-binding protein implicated in transcription termination CDS	137633	137908	276	reverse	2.52	-2.52	-0.24	0.0031	294.68	215.93
Transcription termination protein NusA CDS	137939	139045	1107	reverse	2.26	-2.26	-0.21	0.0054	320.62	238.8
Bacterial ribosome SSU maturation protein RimP CDS	139065	139541	477	reverse	1.18	-1.18	-0.15	0.066	254.35	197.9
DNA polymerase III polC-type (EC 2.7.7.7) CDS	139637	143956	4320	reverse	2.97	-2.97	-0.29	0.0011	253.56	179.27
Prolyl-tRNA synthetase (EC 6.1.1.15), bacterial type CDS	143967	145664	1698	reverse	6.93	-6.93	-0.31	1.2e-07	624.58	436.33
Intramembrane protease RasP/YluC, implicated in cell division based on FtsL cleavage CDS	145684	146937	1254	reverse	3.2	-3.2	-0.23	0.00063	409.43	300.9
Phosphatidate cytidylyltransferase (EC 2.7.7.41) CDS	146940	147746	807	reverse	3.41	-3.41	-0.23	0.00039	478.22	353.5
Undecaprenyl diphosphate synthase (EC 2.5.1.31) CDS	147758	148471	714	reverse	10.92	-10.92	-0.45	1.2e-11	512.19	324.29
Ribosome recycling factor CDS	148475	149032	558	reverse	6.69	-6.69	-0.32	2e-07	564.93	391.88
Uridine monophosphate kinase (EC 2.7.4.22) CDS	149032	149757	726	reverse	4.99	-4.99	-0.29	1e-05	473.16	334.6
Translation elongation factor Ts CDS	149884	150759	876	reverse	16.7	16.7	0.26	2e-17	3217.33	3320.52
SSU ribosomal protein S2p (SAe) CDS	150795	151577	783	reverse	1000	1000	0.31	0	3333.88	3580.55
UPF0213 protein YazA CDS	151751	152761	1011	reverse	0.1	-0.1	-0.08	0.79	42.96	35.18
Acyl-ACP:1-acyl-sn-glycerol-3-phosphate acyltransferase (EC 2.3.1.n4) CDS	152825	153439	615	forward	1.01	-1.01	-0.19	0.098	132.2	100.1
Efflux ABC transporter, permease/ATP-binding protein MdlB CDS	153465	155249	1785	reverse	1.67	1.67	0.31	0.021	123.04	131.46
Efflux ABC transporter, permease/ATP-binding protein MdlA CDS	155242	156996	1755	reverse	0.69	0.69	0.21	0.21	134.35	134.14
UPF0154 protein YneF CDS	157086	157307	222	reverse	1000	1000	0.52	0	887.11	1097.17
hypothetical protein CDS	157325	157573	249	reverse	22.83	22.83	0.4	1.5e-23	1052.72	1202.1
SOS-response repressor and protease LexA (EC 3.4.21.88) CDS	157712	158347	636	forward	2.4	2.4	0.17	0.004	1017.01	988.44
PTS system, sucrose-specific IIB component (EC 2.7.1.211) / PTS system, sucrose-specific IIC component / PTS system, sucrose-specific IIA component (EC 2.7.1.211) CDS	158455	160401	1947	reverse	13.96	-13.96	-1.81	1.1e-14	69.1	17.08
Sucrose-6-phosphate hydrolase (EC 3.2.1.26) CDS	160643	162094	1452	forward	6.86	-6.86	-1.25	1.4e-07	54.59	19.78
Sucrose operon repressor ScrR, LacI family CDS	162094	163074	981	forward	5.98	-5.98	-1.14	1e-06	53.01	20.83
LSU ribosomal protein L19p CDS	163145	163492	348	reverse	1000	1000	0.31	0	6689.95	7165.87
tRNA (guanine(37)-N(1))-methyltransferase (EC 2.1.1.228) CDS	163599	164330	732	reverse	0.99	-0.99	-0.27	0.1	72.1	51.83
16S rRNA processing protein RimM CDS	164320	164832	513	reverse	0.87	-0.87	-0.29	0.13	50.42	35.52
SSU ribosomal protein S16p CDS	164903	165175	273	reverse	2.05	2.05	0.17	0.0089	799.41	779.1
Signal recognition particle protein Ffh CDS	165265	166692	1428	reverse	1.98	1.98	0.3	0.011	162.04	172.21
Signal recognition particle associated protein CDS	166697	167032	336	reverse	1	1	0.28	0.099	83.22	87.43
hypothetical protein CDS	167103	167336	234	reverse	1000	1000	1.42	0	164.72	381.04
FIG00748714: hypothetical protein CDS	167478	167921	444	forward	0.67	-0.67	-0.2	0.21	70.78	53.2
Dipeptidase CDS	168043	169467	1425	reverse	3.03	3.03	0.29	0.00093	320.89	338.08
Signal recognition particle receptor FtsY CDS	169478	170791	1314	reverse	0.05	0.05	0.02	0.9	237.12	208.05
Chromosome partition protein smc CDS	170791	174360	3570	reverse	0.25	-0.25	-0.05	0.57	196.66	164.11
Ribonuclease III (EC 3.1.26.3) CDS	174370	175062	693	reverse	0.39	-0.39	-0.07	0.41	227.79	187.58
Oligopeptide ABC transporter, periplasmic oligopeptide-binding protein OppA (TC 3.A.1.5.1) CDS	175147	176919	1773	reverse	11.12	-11.12	-0.69	7.5e-12	243.77	130.55
Oligopeptide transport system permease protein OppC (TC 3.A.1.5.1) CDS	177258	178172	915	reverse	2.86	-2.86	-0.12	0.0014	1214.64	963.11
Oligopeptide transport system permease protein OppB (TC 3.A.1.5.1) CDS	178187	179146	960	reverse	3.14	-3.14	-0.14	0.00072	1104.54	867.53
Oligopeptide transport ATP-binding protein OppF (TC 3.A.1.5.1) CDS	179148	180116	969	reverse	4.92	-4.92	-0.21	1.2e-05	838.85	625.76
Oligopeptide transport ATP-binding protein OppD (TC 3.A.1.5.1) CDS	180120	181136	1017	reverse	3.5	-3.5	-0.18	0.00032	788.13	602.42
Acyl carrier protein CDS	181251	181490	240	reverse	4.51	-4.51	-0.26	3.1e-05	529.37	383.11
Phosphate:acyl-ACP acyltransferase PlsX (EC 2.3.1.n2) CDS	181548	182552	1005	reverse	2.75	-2.75	-0.33	0.0018	181.82	124.95
ATP-dependent DNA helicase RecG (EC 3.6.4.12) CDS	182561	184585	2025	reverse	1.31	-1.31	-0.19	0.049	204.1	155.07
Dihydroxyacetone kinase-like protein, phosphatase domain / Dihydroxyacetone kinase-like protein, kinase domain CDS	184590	186245	1656	reverse	0.26	-0.26	-0.03	0.55	778.59	660.99
FIG001802: Putative alkaline-shock protein CDS	186267	186629	363	reverse	0.1	-0.1	-0.01	0.79	666.77	571.13
LSU ribosomal protein L28p @ LSU ribosomal protein L28p, zinc-independent CDS	186806	186991	186	forward	1.18	-1.18	-0.04	0.065	2783.63	2333.53
Thiamin pyrophosphokinase (EC 2.7.6.2) CDS	187061	187735	675	reverse	0.44	-0.44	-0.09	0.36	180.58	146.96
Ribulose-phosphate 3-epimerase (EC 5.1.3.1) CDS	187722	188384	663	reverse	0.32	-0.32	-0.07	0.47	200.62	165.59
Ribosome small subunit biogenesis RbfA-release protein RsgA CDS	188418	189305	888	reverse	0.35	-0.35	-0.06	0.44	236.48	195.44
Serine/threonine protein kinase PrkC, regulator of stationary phase CDS	189302	191299	1998	reverse	0.41	0.41	0.1	0.39	303.3	280.24
Protein serine/threonine phosphatase PrpC, regulation of stationary phase CDS	191296	192045	750	reverse	0.09	0.09	0.03	0.82	272.97	240.79
16S rRNA (cytosine(967)-C(5))-methyltransferase (EC 2.1.1.176) CDS	192051	193364	1314	reverse	0.04	-0.04	-0.01	0.91	289.41	248.28
Methionyl-tRNA formyltransferase (EC 2.1.2.9) CDS	193357	194301	945	reverse	0	0	0	1	315.76	273.28
Helicase PriA essential for oriC/DnaA-independent DNA replication CDS	194318	196711	2394	reverse	0.06	0.06	0.04	0.86	133.57	118.54
DNA-directed RNA polymerase omega subunit (EC 2.7.7.6) CDS	196763	196981	219	reverse	1000	1000	0.51	0	1012.96	1244.34
Guanylate kinase (EC 2.7.4.8) CDS	196985	197599	615	reverse	7.19	7.19	0.29	6.5e-08	807.2	855.57
FIG00743424: hypothetical protein CDS	197810	198115	306	forward	0.49	-0.49	-0.19	0.33	53.72	40.56
DNA repair protein RecN CDS	198170	199855	1686	reverse	1.66	-1.66	-0.16	0.022	378.91	293.96
RNA binding methyltransferase FtsJ like CDS	199869	200681	813	reverse	5.97	-5.97	-0.32	1.1e-06	484.11	334.99
(2E,6E)-farnesyl diphosphate synthase (EC 2.5.1.10) CDS	200681	201547	867	reverse	4.52	-4.52	-0.29	3e-05	408.11	287.92
Exodeoxyribonuclease VII small subunit (EC 3.1.11.6) CDS	201549	201791	243	reverse	8.32	-8.32	-0.39	4.8e-09	489.23	322.59
Exodeoxyribonuclease VII large subunit (EC 3.1.11.6) CDS	201781	203142	1362	reverse	3.78	-3.78	-0.26	0.00017	417.85	301.69
Methenyltetrahydrofolate cyclohydrolase (EC 3.5.4.9) / Methylenetetrahydrofolate dehydrogenase (NADP+) (EC 1.5.1.5) CDS	203129	203980	852	reverse	4.64	-4.64	-0.28	2.3e-05	461.57	328.72
Transcription termination protein NusB CDS	204027	204428	402	reverse	0.03	0.03	0.01	0.93	1502.23	1303.26
Alkaline shock protein CDS	204428	204874	447	reverse	2.01	-2.01	-0.09	0.0097	1437.11	1166.75
Translation elongation factor P CDS	204899	205468	570	reverse	0.69	0.69	0.07	0.2	1339.28	1212.47
Aminopeptidase YpdF (MP-, MA-, MS-, AP-, NP- specific) CDS	205537	206643	1107	reverse	0.37	0.37	0.06	0.43	587.11	530.21
LSU ribosomal protein L27p CDS	206708	207007	300	reverse	1000	1000	0.37	0	7254.29	8075.93
LSU ribosomal protein L21p CDS	207026	207337	312	reverse	1000	1000	0.41	0	8280.06	9478.95
hypothetical protein CDS	207516	208091	576	reverse	1000	1000	1.23	0	162.65	329.67
Iron-sulfur cluster assembly protein SufB CDS	208191	209594	1404	reverse	30.97	30.97	1.13	1.1e-31	140.71	266.97
Putative iron-sulfur cluster assembly scaffold protein for SUF system, SufE2 CDS	209594	210037	444	reverse	15.79	15.79	0.91	1.6e-16	115.55	187.67
Cysteine desulfurase (EC 2.8.1.7) => SufS CDS	210034	211224	1191	reverse	13.06	13.06	0.76	8.7e-14	141.31	207.12
Iron-sulfur cluster assembly protein SufD CDS	211214	212443	1230	reverse	5.81	5.81	0.49	1.6e-06	152.32	184.72
Iron-sulfur cluster assembly ATPase protein SufC CDS	212455	213246	792	reverse	4.25	4.25	0.41	5.7e-05	154.17	177.12
FIG01289464: hypothetical protein CDS	213384	213707	324	reverse	0	0	-0.42	1	1.82	1.18
hypothetical protein CDS	213844	214062	219	reverse	0	0	-0.01	1	48.69	41.72
hypothetical protein CDS	214055	215572	1518	reverse	0.04	0.04	0.16	0.91	12.28	11.89
Phage portal CDS	215559	216785	1227	reverse	0.31	0.31	0.31	0.49	14.29	15.32
Acetate kinase (EC 2.7.2.1) CDS	217665	218852	1188	reverse	0.34	0.34	0.05	0.45	734.74	659.11
Adenine-specific methyltransferase (EC 2.1.1.72) CDS	218885	219883	999	reverse	0	0	0	1	125	107.87
hypothetical protein CDS	219948	220067	120	reverse	0.26	-0.26	-0.45	0.55	8.28	5.23
Late competence protein ComGE, FIG075573 CDS	220072	220575	504	reverse	1.67	-1.67	-0.94	0.022	18.01	8.12
FIG00746129: hypothetical protein CDS	220565	220777	213	reverse	0.32	-0.32	-0.41	0.48	9.08	5.89
Late competence protein ComGD, access of DNA to ComEA, FIG038316 CDS	220764	221186	423	reverse	1.27	-1.27	-0.82	0.054	15.81	7.74
Late competence protein ComGC, access of DNA to ComEA, FIG007487 CDS	221173	221502	330	reverse	0.59	-0.59	-0.51	0.25	13.76	8.35
Late competence protein ComGB, access of DNA to ComEA CDS	221513	222514	1002	reverse	0.69	-0.69	-0.65	0.2	12.68	6.97
Late competence protein ComGA, access of DNA to ComEA CDS	222480	223457	978	reverse	0.85	-0.85	-0.82	0.14	10.16	4.96
Uncharacterized GabP-family amino acid permease LBA0729 CDS	223557	225170	1614	reverse	3.1	-3.1	-0.46	0.0008	115.63	72.79
Zinc ABC transporter, substrate-binding protein ZnuA CDS	225393	226271	879	reverse	8.34	8.34	0.27	4.6e-09	1225.66	1279.93
hypothetical protein CDS	226348	226863	516	forward	0.3	-0.3	-0.07	0.51	132.53	108.84
Probable transcriptional regulatory protein YebC CDS	226948	227676	729	forward	1000	1000	0.45	0	2504.33	2961.7
Low molecular weight protein tyrosine phosphatase (EC 3.1.3.48) CDS	227724	228143	420	reverse	1.38	-1.38	-0.16	0.042	291.37	225.61
hypothetical protein CDS	228193	228900	708	reverse	2.13	-2.13	-0.21	0.0075	310.75	232.5
Fluoride ion transporter CrcB CDS	228901	229236	336	reverse	0.63	-0.63	-0.09	0.23	299.3	243.78
Fluoride ion transporter CrcB CDS	229233	229616	384	reverse	0.57	-0.57	-0.09	0.27	259.02	210.89
Lead, cadmium, zinc and mercury transporting ATPase (EC 3.6.3.3) (EC 3.6.3.5); Copper-translocating P-type ATPase (EC 3.6.3.4) CDS	229719	231626	1908	reverse	9.38	-9.38	-0.79	4.2e-10	161.61	81.04
hypothetical protein CDS	231626	231994	369	reverse	9.05	-9.05	-0.83	8.9e-10	141.58	68.67
Negative transcriptional regulator-copper transport operon CDS	232009	232449	441	reverse	9.72	-9.72	-0.98	1.9e-10	117.67	51.58
Hydrolase, HAD superfamily CDS	232528	233361	834	reverse	1.64	-1.64	-0.38	0.023	73.85	48.99
Hydrolase, HAD superfamily CDS	233370	234179	810	reverse	0.5	-0.5	-0.23	0.32	39.26	28.96
Phosphoglucosamine mutase (EC 5.4.2.10) CDS	234273	235625	1353	reverse	0.17	0.17	0.02	0.67	1696.95	1487.15
Uncharacterized secreted protein associated with spyDAC CDS	235644	236612	969	reverse	0.02	0.02	0.01	0.95	856.17	742.55
Diadenylate cyclase spyDAC; Bacterial checkpoint controller DisA with nucleotide-binding domain CDS	236609	237451	843	reverse	0.02	-0.02	-0.01	0.95	328.38	282.17
Spermidine/putrescine import ABC transporter substrate-binding protein PotD (TC 3.A.1.11.1) CDS	237488	238561	1074	reverse	0.01	0.01	0.01	0.98	219.68	190.57
Spermidine/putrescine import ABC transporter permease protein PotC (TC 3.A.1.11.1) CDS	238558	239367	810	reverse	1.16	-1.16	-0.15	0.069	241.21	187.26
Spermidine/putrescine import ABC transporter permease protein PotB (TC 3.A.1.11.1) CDS	239364	240176	813	reverse	2.36	-2.36	-0.31	0.0043	169.02	117.99
Spermidine/putrescine import ABC transporter ATP-binding protein PotA (TC 3.A.1.11.1) CDS	240166	241266	1101	reverse	3.49	-3.49	-0.38	0.00032	186.87	123.89
UDP-N-acetylenolpyruvoylglucosamine reductase (EC 1.3.1.98) CDS	241263	242174	912	reverse	2.69	-2.69	-0.38	0.0021	139.72	92.74
Exonuclease CDS	242279	242812	534	forward	0.41	0.41	0.15	0.39	123.23	118.5
hypothetical protein CDS	242857	245721	2865	reverse	2.03	-2.03	-0.45	0.0094	74.66	47.37
hypothetical protein CDS	245727	247004	1278	reverse	1.01	-1.01	-0.42	0.097	34.28	22.13
Adenine specific DNA methylase Mod CDS	247237	247785	549	forward	0.38	-0.38	-0.15	0.41	62.53	48.79
Type III restriction-modification system methylation subunit (EC 2.1.1.72) CDS	247782	249224	1443	forward	0.92	-0.92	-0.26	0.12	70.4	50.79
Type III restriction-modification system DNA endonuclease res (EC 3.1.21.5) CDS	249230	251893	2664	forward	0.48	-0.48	-0.16	0.33	66.23	51.15
Universal stress protein family CDS	252002	252442	441	reverse	5.28	5.28	0.26	5.2e-06	814.03	844.8
Replication-associated recombination protein RarA CDS	253085	254386	1302	reverse	0.54	0.54	0.11	0.29	379.07	352.68
hypothetical protein CDS	254383	254850	468	reverse	0.36	0.36	0.08	0.43	332.77	304.81
SSU ribosomal protein S4p (S9e) @ SSU ribosomal protein S4p (S9e), zinc-independent CDS	254932	255543	612	reverse	1000	1000	0.49	0	3116.87	3783.41
Septation ring formation regulator EzrA CDS	255837	257570	1734	forward	0.95	0.95	0.16	0.11	381.76	367.67
Putative cysteine desulfurase, associated with tRNA 4-thiouridine synthase CDS	257657	258811	1155	forward	2.99	-2.99	-0.31	0.001	223.56	155.58
tRNA 4-thiouridine synthase (EC 2.8.1.4) CDS	258821	260035	1215	forward	3.32	-3.32	-0.28	0.00048	302.07	214.28
Ribosomal small subunit pseudouridine synthase A (EC 5.4.99.19) CDS	260035	260739	705	forward	5.82	-5.82	-0.35	1.5e-06	399.97	271.56
Valyl-tRNA synthetase (EC 6.1.1.9) CDS	261010	263649	2640	forward	8.96	-8.96	-0.44	1.1e-09	429.33	273.81
Dihydrofolate synthase (EC 6.3.2.12) @ Folylpolyglutamate synthase (EC 6.3.2.17) CDS	263651	264901	1251	forward	2.56	-2.56	-0.38	0.0027	133.01	88.61
Hydrolase, haloacid dehalogenase-like family CDS	264898	265578	681	forward	0.27	-0.27	-0.07	0.54	122.43	100.49
UPF0758 family protein CDS	265613	266236	624	forward	0.15	-0.15	-0.04	0.71	153.11	128.9
Rod shape-determining protein MreB CDS	266335	267339	1005	forward	0.23	0.23	0.03	0.59	1042.23	921.7
Rod shape-determining protein MreC CDS	267389	268246	858	forward	2.3	-2.3	-0.17	0.005	486.46	373.08
Rod shape-determining protein MreD CDS	268246	268791	546	forward	0.32	-0.32	-0.05	0.48	286.36	238.49
FIG00742263: hypothetical protein CDS	268832	268951	120	reverse	0.4	-0.4	-0.09	0.4	155.56	126.38
hypothetical protein CDS	269043	269372	330	forward	2.01	-2.01	-0.31	0.0098	137.47	95.63
Cell division protein MraZ CDS	269570	270001	432	forward	0.18	-0.18	-0.02	0.67	1052.15	899.08
16S rRNA (cytosine(1402)-N(4))-methyltransferase (EC 2.1.1.199) CDS	269998	270951	954	forward	0.28	0.28	0.04	0.53	1117.2	990.75
Cell division protein FtsL CDS	270964	271338	375	forward	0.28	-0.28	-0.03	0.53	735.82	623.85
Cell division protein FtsI [Peptidoglycan synthetase] (EC 2.4.1.129) @ Penicillin-binding protein 2B CDS	271341	273503	2163	forward	0.54	0.54	0.1	0.29	448.65	414.71
Phospho-N-acetylmuramoyl-pentapeptide- transferase (EC 2.7.8.13) CDS	273525	274484	960	forward	0.06	0.06	0.02	0.86	538.35	470.25
UDP-N-acetylmuramoylalanine--D-glutamate ligase (EC 6.3.2.9) CDS	274490	275860	1371	forward	2.81	-2.81	-0.17	0.0016	667.37	513.58
UDP-N-acetylglucosamine--N-acetylmuramyl- (pentapeptide) pyrophosphoryl-undecaprenol N-acetylglucosamine transferase (EC 2.4.1.227) CDS	275863	276975	1113	forward	1.43	-1.43	-0.11	0.037	592.35	473.81
Cell division protein FtsQ CDS	277006	277860	855	forward	2.53	-2.53	-0.17	0.003	552.63	423.97
Cell division protein FtsA CDS	277941	279311	1371	forward	4.39	-4.39	-0.19	4.1e-05	883.11	668.04
Cell division protein FtsZ CDS	279326	280687	1362	forward	3.23	3.23	0.13	0.00059	2309.56	2190.76
SepF, FtsZ-interacting protein related to cell division CDS	280703	281161	459	forward	6.22	6.22	0.2	6e-07	2141.32	2126.72
FIG013736: cell division protein (putative) CDS	281161	281448	288	forward	4.51	4.51	0.27	3.1e-05	622.45	648.84
hypothetical protein CDS	281495	282319	825	forward	0.09	-0.09	-0.04	0.8	105.58	88.87
hypothetical protein CDS	282289	283020	732	forward	11.55	11.55	0.33	2.8e-12	919.08	1000.44
Isoleucyl-tRNA synthetase (EC 6.1.1.5) CDS	283235	286027	2793	forward	0.76	0.76	0.12	0.17	470.47	441.45
Cold shock protein of CSP family CDS	286027	286248	222	forward	0.99	0.99	0.12	0.1	730.3	683.73
ADP-ribose pyrophosphatase (EC 3.6.1.13) CDS	286248	286814	567	forward	0.86	0.86	0.12	0.14	577.8	541.9
FIG00743810: hypothetical protein CDS	286807	287085	279	forward	0.73	-0.73	-0.06	0.19	719.54	596.15
5'-methylthioadenosine nucleosidase (EC 3.2.2.16) @ S-adenosylhomocysteine nucleosidase (EC 3.2.2.9) CDS	287099	287788	690	forward	0.58	-0.58	-0.09	0.26	242.6	196.98
Cysteine desulfurase (EC 2.8.1.7) CDS	287807	288970	1164	forward	0.36	0.36	0.08	0.44	344.27	315.15
hypothetical protein CDS	289022	289357	336	forward	11.74	11.74	0.39	1.8e-12	569.82	644.95
tRNA-specific 2-thiouridylase MnmA (EC 2.8.1.13) CDS	289371	290498	1128	forward	16.11	16.11	0.47	7.7e-17	503.56	604.34
4-carboxymuconolactone decarboxylase (EC 4.1.1.44) CDS	290816	291127	312	reverse	0.7	-0.7	-0.23	0.2	61.38	45.28
Double-stranded beta-helix related protein CDS	291142	291540	399	reverse	2.44	-2.44	-0.52	0.0037	69	41.56
hypothetical protein CDS	291644	292531	888	forward	2.01	-2.01	-0.48	0.0098	65.27	40.48
Phosphoglycerate mutase family 5 CDS	292550	293209	660	forward	1.32	-1.32	-0.21	0.048	167.63	125.34
hypothetical protein CDS	293209	293844	636	forward	2.64	-2.64	-0.31	0.0023	190.13	132.52
RecD-like DNA helicase YrrC CDS	293850	296222	2373	forward	0.79	-0.79	-0.13	0.16	206.95	163.8
Ribonuclease J1 (endonuclease and 5' exonuclease) CDS	296318	298000	1683	reverse	18.16	18.16	0.33	7e-19	1508.57	1641.56
Protein of unknown function DUF1447 CDS	298004	298228	225	reverse	7.57	7.57	0.24	2.7e-08	1728.12	1759.94
Peptide deformylase (EC 3.5.1.88) CDS	298392	298946	555	reverse	0.57	0.57	0.13	0.27	284.86	268.73
GTP-binding protein TypA/BipA CDS	299208	301052	1845	forward	0.03	0.03	0.01	0.93	858.81	745.61
FtsW-like protein YlaO CDS	301153	302346	1194	forward	0.28	0.28	0.09	0.53	215.87	198.44
hypothetical Cytosolic Protein CDS	302343	302675	333	forward	0.4	-0.4	-0.07	0.4	212.62	174.47
16S rRNA (guanine(966)-N(2))-methyltransferase (EC 2.1.1.171) CDS	302672	303223	552	forward	0.59	0.59	0.15	0.26	226.27	216.33
Phosphopantetheine adenylyltransferase (EC 2.7.7.3) CDS	303225	303722	498	forward	0.94	0.94	0.22	0.11	165.1	166.56
Lon-like protease with PDZ domain CDS	303712	304239	528	forward	0.16	0.16	0.06	0.7	191.17	172.44
Lon-like protease with PDZ domain CDS	304212	304745	534	forward	0.4	0.4	0.12	0.4	201.1	188.53
Late competence protein ComEA, DNA receptor CDS	304823	305473	651	forward	0.23	0.23	0.18	0.59	47.82	46.76
DNA internalization-related competence protein ComEC/Rec2 CDS	305442	307694	2253	forward	0	0	0	1	10.96	9.47
DNA polymerase III delta subunit (EC 2.7.7.7) CDS	307708	308694	987	forward	3.01	3.01	0.38	0.00098	123.14	138.84
SSU ribosomal protein S20p CDS	308748	308999	252	reverse	1000	1000	0.33	0	3231.85	3501.66
SSU ribosomal protein S15p (S13e) CDS	309206	309475	270	forward	1000	1000	0.38	0	4836.71	5436.22
Ribonuclease J2 (endoribonuclease in RNA processing) CDS	309620	311359	1740	forward	15.19	15.19	0.45	6.5e-16	520.81	616.55
FIG00742723: hypothetical protein CDS	311352	312185	834	forward	8.48	8.48	0.46	3.3e-09	261.23	311.38
Translation elongation factor Tu CDS	312360	313550	1191	forward	4	4	0.06	9.9e-05	17585.4	15789.7
Cell division trigger factor (EC 5.2.1.8) CDS	313747	315060	1314	forward	5.17	5.17	0.19	6.7e-06	2057.4	2021.42
ATP-dependent Clp protease ATP-binding subunit ClpX CDS	315175	316458	1284	forward	0.22	0.22	0.05	0.61	441	394.45
GTP-binding protein EngB CDS	316442	317029	588	forward	0.58	0.58	0.13	0.26	296.19	279.39
FIG00746545: hypothetical protein CDS	317049	317189	141	reverse	1.2	1.2	0.3	0.064	85.72	91.31
p-nitrobenzoate reductase CDS	317271	317924	654	forward	2.36	2.36	0.26	0.0043	323.1	334.56
FIG00748948: hypothetical protein CDS	318328	318516	189	forward	2.79	-2.79	-0.31	0.0016	208.34	145.47
Aspartate--ammonia ligase (EC 6.3.1.1) CDS	318950	319957	1008	forward	4.94	-4.94	-0.51	1.1e-05	167.69	101.77
Cation-transporting ATPase, E1-E2 family CDS	320007	322415	2409	forward	5.1	-5.1	-0.36	7.9e-06	320.92	215.82
PTS system, mannose/fructose/sorbose family, IID component CDS	322525	323325	801	reverse	2.1	-2.1	-0.28	0.008	171.39	121.87
PTS system, mannose-specific IIC component CDS	323315	324097	783	reverse	2.33	-2.33	-0.33	0.0046	146.75	100.67
phosphoenolpyruvate-dependent sugar phosphotransferase system EIIAB, probable mannose specific CDS	324097	325005	909	reverse	2.5	-2.5	-0.34	0.0031	153.66	104.99
Aminoglycoside N3'-acetyltransferase CDS	325303	326112	810	forward	3.7	-3.7	-0.39	0.0002	188.49	124.09
hypothetical protein CDS	326191	326283	93	forward	0.37	0.37	0.16	0.43	106.29	102.36
Inosine-uridine preferring nucleoside hydrolase (EC 3.2.2.1) CDS	326319	327257	939	reverse	0.08	0.08	0.02	0.84	335.74	295.12
Uncharacterized amino acid permease, GabP family CDS	327327	328706	1380	reverse	0.01	0.01	0.01	0.98	234.44	203.93
alkaline phosphatase like protein CDS	328830	329447	618	reverse	12.48	12.48	0.59	3.3e-13	236.83	307.93
Excinuclease ABC subunit C CDS	329567	331369	1803	forward	1.31	1.31	0.25	0.049	176.73	181.32
GTP-binding protein Obg CDS	331454	332752	1299	forward	0.06	0.06	0.02	0.88	392.07	342.8
Acyltransferase CDS	332771	334687	1917	forward	0.24	-0.24	-0.04	0.58	324.8	273.57
Ribonuclease Z (EC 3.1.26.11) CDS	334703	335632	930	forward	0.17	0.17	0.05	0.67	307.91	274.98
Oxidoreductase, short-chain dehydrogenase/reductase family CDS	335636	336430	795	forward	0.09	0.09	0.02	0.82	410.4	360.38
FIG00744981: hypothetical protein CDS	336436	336690	255	forward	0.43	0.43	0.08	0.37	527.51	480.69
LSU ribosomal protein L32p @ LSU ribosomal protein L32p, zinc-independent CDS	336799	336984	186	forward	1000	1000	0.33	0	4216.46	4576.57
2',3'-cyclic-nucleotide 2'-phosphodiesterase (EC 3.1.4.16) CDS	337054	338619	1566	forward	0.27	-0.27	-0.07	0.54	160.77	132.65
FIG00747004: hypothetical protein CDS	338722	339054	333	forward	0.1	-0.1	-0.08	0.8	43.31	35.47
FIG00743260: hypothetical protein CDS	339063	339350	288	forward	0	0	0.03	1	43.46	38.26
FIG00743751: hypothetical protein CDS	339499	339702	204	reverse	8.06	8.06	0.35	8.7e-09	531.67	584.82
DNA polymerase III alpha subunit (EC 2.7.7.7) CDS	339814	342933	3120	forward	0	0	-0.02	0.99	66.79	57.1
6-phosphofructokinase (EC 2.7.1.11) CDS	343102	344061	960	forward	11.88	11.88	0.16	1.3e-12	6647.04	6427.4
Pyruvate kinase (EC 2.7.1.40) / Phosphohistidine swiveling domain CDS	344093	345862	1770	forward	1000	1000	0.23	0	9023.27	9129.62
Uncharacterized S1 RNA binding domain protein YitL CDS	345989	346867	879	forward	0	0	0	1	167.27	144.63
Site-specific tyrosine recombinase XerD CDS	346854	347756	903	forward	0.47	-0.47	-0.09	0.34	174.22	141.42
RibT protein, riboflavin biosynthesis acetyltransferase (GNAT) family CDS	347759	348100	342	forward	0.09	0.09	0.05	0.82	154.25	137.65
Segregation and condensation protein A CDS	348103	348831	729	forward	0.51	-0.51	-0.11	0.31	152.87	122.76
Segregation and condensation protein B CDS	348835	349425	591	forward	1.48	-1.48	-0.22	0.033	180.29	134.02
Ribosomal large subunit pseudouridine synthase B (EC 5.4.99.22) CDS	349436	350149	714	forward	0.92	-0.92	-0.15	0.12	192.87	150.66
Substrate-specific component RibU of riboflavin ECF transporter CDS	350360	350932	573	forward	19.98	-19.98	-0.31	1.1e-20	1946.96	1355.92
FIG00627979: hypothetical protein CDS	351025	351543	519	forward	0.19	0.19	0.04	0.65	407.46	363.1
Cytidylate kinase (EC 2.7.4.25) CDS	351588	352253	666	forward	6.57	-6.57	-0.44	2.7e-07	293.44	186.3
SSU ribosomal protein S1p CDS	352348	353484	1137	forward	3.74	-3.74	-0.09	0.00018	3279.89	2666.26
SSU ribosomal protein S1p CDS	353481	353711	231	forward	0.25	-0.25	-0.01	0.56	3334.84	2858.74
GTP-binding protein EngA CDS	353789	355099	1311	forward	12.61	-12.61	-0.5	2.4e-13	490.33	299.45
DNA-binding protein HBsu CDS	355319	355594	276	forward	6.59	6.59	0.11	2.6e-07	7278.31	6803.27
TPR-repeat-containing protein CDS	355708	356958	1251	forward	0.21	-0.21	-0.04	0.61	263.45	221.47
hypothetical protein CDS	357186	362966	5781	forward	1000	-1000	-0.54	0	1570.41	931.58
hypothetical protein CDS	363235	392085	28851	forward	1000	-1000	-0.97	0	624.84	275.82
hypothetical protein CDS	392434	396786	4353	forward	0.7	-0.7	-0.22	0.2	64.85	48.12
hypothetical protein CDS	396963	401693	4731	forward	1.97	-1.97	-0.42	0.011	79.97	51.53
FIG00754243: hypothetical protein CDS	402178	402465	288	forward	1.79	1.79	0.17	0.016	663.67	647.42
hypothetical protein CDS	402732	411032	8301	forward	5.29	-5.29	-0.31	5.1e-06	433.91	301.76
Cell envelope-associated transcriptional attenuator LytR-CpsA-Psr, subfamily F2 CDS	411228	412247	1020	forward	29.56	-29.56	-1.63	2.8e-30	175.06	48.91
Tyrosine-protein kinase transmembrane modulator EpsC CDS	412261	413133	873	forward	26.58	-26.58	-1.54	2.6e-27	169.53	50.36
Tyrosine-protein kinase EpsD (EC 2.7.10.2) CDS	413140	413904	765	forward	19.79	-19.79	-1.53	1.6e-20	125.35	37.44
Manganese-dependent protein-tyrosine phosphatase (EC 3.1.3.48) CDS	413906	414676	771	forward	21.94	-21.94	-1.73	1.1e-22	119.46	31.13
Undecaprenyl-phosphate galactosephosphotransferase (EC 2.7.8.6) CDS	414704	415369	666	forward	22.27	-22.27	-1.73	5.4e-23	120.31	31.33
Glycosyltransferase CDS	415558	416166	609	forward	8.32	-8.32	-1.27	4.8e-09	64.66	23.11
hypothetical protein CDS	416180	417253	1074	forward	5.05	-5.05	-1.06	9e-06	51.47	21.38
Glycosyltransferase CDS	417272	418168	897	forward	4.55	-4.55	-0.95	2.8e-05	53.96	24.14
hypothetical protein CDS	418479	418955	477	reverse	0.55	0.55	0.16	0.28	172.37	166.11
NAD-dependent protein deacetylase of SIR2 family CDS	419042	419737	696	forward	0.16	0.16	0.07	0.69	131.29	119.29
DUF488 family protein SAV0238 CDS	419718	420080	363	reverse	0.09	-0.09	-0.03	0.81	175.29	148.78
DNA-3-methyladenine glycosylase II (EC 3.2.2.21) CDS	420133	420765	633	forward	0.38	0.38	0.14	0.42	118.56	113.2
ABC transporter, substrate-binding protein (cluster 3, basic aa/glutamine/opines) / ABC transporter, permease protein (cluster 3, basic aa/glutamine/opines) CDS	421089	422693	1605	forward	2.21	-2.21	-0.51	0.0062	62.39	37.81
ABC transporter, ATP-binding protein (cluster 3, basic aa/glutamine/opines) CDS	422693	423439	747	forward	3.27	-3.27	-0.58	0.00054	81.44	46.99
hypothetical protein CDS	423491	424333	843	reverse	0.98	-0.98	-0.23	0.11	88.71	65.33
Uncharacterized MFS-type transporter CDS	424421	425647	1227	reverse	0.4	-0.4	-0.13	0.4	84.65	67.04
hypothetical protein CDS	425724	426572	849	reverse	0.04	-0.04	-0.06	0.92	33.6	27.92
Permease of the major facilitator superfamily CDS	426757	428022	1266	forward	0.94	-0.94	-0.6	0.11	16.89	9.63
(S)-2-hydroxy-acid oxidase (EC 1.1.3.15) CDS	428094	429104	1011	forward	0.25	0.25	0.16	0.56	60.31	58.27
periplasmic fructose-binding protein component of signal transduction system LevQ CDS	429152	430423	1272	reverse	1.09	-1.09	-0.24	0.082	93.78	68.47
fructose response regulator of fruA and EII fructose/mannose CDS	430425	431096	672	reverse	2.07	-2.07	-0.38	0.0085	101.36	67.5
fructose sensor histidine kinase CDS	431089	432405	1317	reverse	2.03	-2.03	-0.49	0.0093	62.16	38.15
periplasmic fructose-binding protein component of signal transduction system LevT CDS	432405	433367	963	reverse	1.5	-1.5	-0.3	0.031	102.75	72.17
FIG00745856: hypothetical protein CDS	433357	434145	789	reverse	0.88	-0.88	-0.3	0.13	51.78	36.4
PTS system, fructose- and mannose-inducible IIA component CDS	434342	434779	438	forward	0.83	-0.83	-0.25	0.15	67.89	49.44
PTS system, fructose- and mannose-inducible IIB component CDS	434792	435295	504	forward	0.18	-0.18	-0.09	0.65	57.34	46.65
PTS system, fructose- and mannose-inducible IIC component CDS	435323	436174	852	forward	0.69	-0.69	-0.25	0.2	51.23	37.2
PTS system, fructose- and mannose-inducible IID component CDS	436176	437012	837	forward	1.42	-1.42	-0.39	0.038	59.91	39.46
PTS system, fructose- and mannose-inducible putative EII component CDS	437149	437448	300	forward	1.11	-1.11	-0.78	0.078	14.59	7.36
FIG018171: hypothetical protein of Cupin superfamily CDS	437465	437956	492	reverse	1.53	1.53	0.32	0.03	94.88	102.23
FIG00745433: hypothetical protein CDS	437965	438135	171	reverse	0.32	0.32	0.17	0.48	67.39	65.4
Galactoside O-acetyltransferase (EC 2.3.1.18) CDS	438228	438821	594	forward	15.58	15.58	0.62	2.6e-16	266.61	355.13
Similar to tetracycline resistance protein CDS	438892	439065	174	reverse	0.61	0.61	0.26	0.25	63.75	65.84
Maltodextrin ABC transporter, ATP-binding protein MsmX CDS	439365	440468	1104	reverse	0.09	0.09	0.04	0.82	132.91	118.32
Sucrose-6-phosphate hydrolase (EC 3.2.1.26) CDS	440471	441757	1287	reverse	0.31	0.31	0.16	0.49	76.59	73.82
Multiple sugar ABC transporter, membrane-spanning permease protein MsmG CDS	441757	442602	846	reverse	0.56	-0.56	-0.45	0.28	13.87	8.77
Multiple sugar ABC transporter, membrane-spanning permease protein MsmF CDS	442605	443480	876	reverse	0.02	-0.02	-0.1	0.95	13.43	10.84
Multiple sugar ABC transporter, substrate-binding protein CDS	443501	444787	1287	reverse	0.03	-0.03	-0.12	0.94	14.84	11.78
MSM (multiple sugar metabolism) operon regulatory protein CDS	444865	445848	984	reverse	0.24	-0.24	-0.08	0.58	94.47	77.06
hypothetical protein CDS	445965	446879	915	reverse	4.49	-4.49	-0.31	3.2e-05	363.98	253.23
Nucleotidase YfbR, HD superfamily CDS	446879	447520	642	reverse	4.91	-4.91	-0.37	1.2e-05	291.4	194.37
hypothetical protein CDS	447662	447796	135	reverse	1000	1000	0.56	0	1288.69	1639.77
hypothetical protein CDS	447870	447983	114	reverse	1000	1000	0.43	0	1605.25	1874.36
FIG00743218: hypothetical protein CDS	448095	448496	402	reverse	1000	1000	0.53	0	1191.33	1490.93
Anion permease ArsB/NhaD-like CDS	448689	449795	1107	forward	6.98	6.98	0.49	1.1e-07	189.74	229.88
LemA protein CDS	449892	450452	561	forward	2.37	2.37	0.23	0.0043	492	498.79
Heat shock protein HtpX CDS	450456	451352	897	forward	1.44	1.44	0.16	0.036	586.61	567.92
PaaD-like protein (DUF59) involved in Fe-S cluster assembly CDS	451394	451720	327	reverse	2.79	2.79	0.38	0.0016	112.45	126.62
L-serine dehydratase, alpha subunit (EC 4.3.1.17) CDS	451720	452601	882	reverse	0.4	0.4	0.17	0.4	105	101.9
L-serine dehydratase, beta subunit (EC 4.3.1.17) CDS	452610	453272	663	reverse	0.42	0.42	0.17	0.38	100.76	97.87
hypothetical protein CDS	453458	455260	1803	reverse	0.16	-0.16	-0.04	0.7	208.91	176.06
Transcriptional regulator, AraC family CDS	455279	456220	942	reverse	0.16	0.16	0.06	0.69	212.69	191.31
Uncharacterized MFS-type transporter CDS	456262	457734	1473	reverse	0.11	-0.11	-0.04	0.78	110.94	93.2
Duplicated ATPase component YkoD of energizing module of thiamin-regulated ECF transporter for HydroxyMethylPyrimidine CDS	457942	459318	1377	forward	0.22	-0.22	-0.2	0.61	25.36	19.04
Transmembrane component YkoC of energizing module of thiamin-regulated ECF transporter for HydroxyMethylPyrimidine CDS	459308	459970	663	forward	0.08	0.08	0.11	0.84	33.67	31.43
conserved hypothetical protein CDS	460048	460611	564	reverse	0.25	-0.25	-0.07	0.56	107.58	88.36
Efflux ABC transporter, permease/ATP-binding protein CDS	460754	462325	1572	reverse	0.51	-0.51	-0.19	0.31	58.25	44.18
FIG00746842: hypothetical protein CDS	462391	463107	717	reverse	1.44	-1.44	-0.36	0.037	68.63	46.14
FIG00744773: hypothetical protein CDS	463107	463844	738	reverse	0.86	-0.86	-0.31	0.14	49.17	34.33
ABC transporter ATPase component CDS	463847	464614	768	reverse	1.54	-1.54	-0.42	0.029	56.34	36.47
Recombination inhibitory protein MutS2 CDS	464614	466500	1887	reverse	0.1	-0.1	-0.06	0.8	51.17	42.51
23S rRNA (pseudouridine(1915)-N(3))-methyltransferase (EC 2.1.1.177) CDS	466674	467153	480	reverse	8.29	8.29	0.55	5.1e-09	177.28	224.11
Serine protease, DegP/HtrA, do-like (EC 3.4.21.-) CDS	467619	468893	1275	reverse	2.66	2.66	0.3	0.0022	225.81	240.84
Zn-dependent hydrolase YycJ/WalJ, required for cell wall metabolism and coordination of cell division with DNA replication CDS	468972	469769	798	reverse	0.13	0.13	0.05	0.74	200.34	179.27
Distant homolog of hypothetical protein SA 21 CDS	469788	470591	804	reverse	0.46	0.46	0.14	0.35	181.41	172.27
hypothetical protein CDS	470595	471947	1353	reverse	1.49	1.49	0.26	0.032	186.35	192.78
Two-component sensor kinase SA14-24 CDS	471937	473802	1866	reverse	1.67	1.67	0.27	0.021	191.84	199.57
Two-component response regulator SA14-24 CDS	473838	474551	714	reverse	10.1	10.1	0.36	8e-11	597.05	663.67
hypothetical protein CDS	474824	476125	1302	reverse	0	0	-0.12	1	11.14	8.86
oxidoreductase (putative) CDS	476137	476742	606	reverse	0.01	-0.01	-0.15	0.98	11.13	8.64
Chromosome initiation inhibitor CDS	476864	477727	864	forward	0	0	0.02	1	13.93	12.22
Oxidoreductase, aldo/keto reductase family CDS	477790	478650	861	reverse	0.88	0.88	0.21	0.13	194.2	193.62
putative steroid binding protein CDS	479089	479319	231	forward	6.22	6.22	0.39	6.1e-07	268.6	304.75
redox proteins related to the succinate dehydrogenases and fumarate reductases CDS	479363	481204	1842	reverse	4.5	-4.5	-0.85	3.2e-05	61.86	29.64
hypothetical protein CDS	481319	482242	924	forward	0.45	-0.45	-0.2	0.36	42.21	31.67
Branched-chain amino acid transport system carrier protein CDS	482283	483647	1365	reverse	2.91	-2.91	-0.42	0.0012	124.05	80.09
Diaminohydroxyphosphoribosylaminopyrimidine deaminase (EC 3.5.4.26) / 5-amino-6-(5-phosphoribosylamino)uracil reductase (EC 1.1.1.193) CDS	484003	485082	1080	forward	7.94	-7.94	-1.38	1.2e-08	55.46	18.46
Riboflavin synthase eubacterial/eukaryotic (EC 2.5.1.9) CDS	485075	485680	606	forward	8.25	-8.25	-1.55	5.6e-09	48.18	14.18
3,4-dihydroxy-2-butanone 4-phosphate synthase (EC 4.1.99.12) / GTP cyclohydrolase II (EC 3.5.4.25) CDS	485683	486858	1176	forward	9.56	-9.56	-1.71	2.7e-10	50.29	13.29
6,7-dimethyl-8-ribityllumazine synthase (EC 2.5.1.78) CDS	486876	487100	225	forward	9.71	-9.71	-1.5	2e-10	61.12	18.67
6,7-dimethyl-8-ribityllumazine synthase (EC 2.5.1.78) CDS	487097	487339	243	forward	8.69	-8.69	-1.35	2e-09	62.67	21.21
D-lactate dehydrogenase (EC 1.1.1.28) CDS	487507	488508	1002	forward	1000	1000	0.29	0	10007.1	10572.4
Glycerol uptake facilitator protein @ Propanediol diffusion facilitator CDS	488859	489578	720	forward	2.9	-2.9	-0.33	0.0013	193.17	132.89
2-haloalkanoic acid dehalogenase (EC 3.8.1.2) CDS	489647	490354	708	reverse	0.72	-0.72	-0.13	0.19	183.13	144.74
hypothetical protein CDS	490496	490822	327	reverse	1000	1000	1.01	0	11531.2	20066.6
Integral membrane protein CDS	490928	491641	714	reverse	1000	1000	0.9	0	699.45	1124.26
oxidoreductase of aldo/keto reductase family, subgroup 1 CDS	491723	492580	858	reverse	3.16	3.16	0.44	0.0007	91.76	107.61
DNA or RNA helicase of superfamily II CDS	492630	495440	2811	reverse	0.36	0.36	0.21	0.44	62.75	62.54
Exodeoxyribonuclease III (EC 3.1.11.2) CDS	495486	496313	828	reverse	3.76	3.76	0.33	0.00017	262.76	285.21
Cystathionine gamma-lyase (EC 4.4.1.1) CDS	496382	497524	1143	reverse	1.72	1.72	0.53	0.019	30.2	37.68
Bifunctional protein: zinc-containing alcohol dehydrogenase; quinone oxidoreductase ( NADPH:quinone reductase) (EC 1.1.1.-); Similar to arginate lyase CDS	497833	498831	999	reverse	5.79	-5.79	-0.86	1.6e-06	82.84	39.48
Rrf2 family transcriptional regulator, group III CDS	498858	499310	453	reverse	3.08	-3.08	-0.65	0.00083	63.33	34.8
hypothetical protein CDS	499386	500192	807	reverse	0.64	-0.64	-0.15	0.23	116.76	90.88
hypothetical protein CDS	500299	501111	813	reverse	1.38	-1.38	-0.31	0.042	81.7	57
PTS system, cellobiose-specific IIC component CDS	501207	502568	1362	reverse	1.52	-1.52	-0.31	0.03	94.19	65.57
PTS system, cellobiose-specific IIA component (EC 2.7.1.205) CDS	502597	502983	387	reverse	2.13	-2.13	-0.39	0.0074	98.7	65.05
PTS system, cellobiose-specific IIB component (EC 2.7.1.205) CDS	502995	503312	318	reverse	2.33	-2.33	-0.46	0.0047	84.13	52.92
Transcriptional regulator CDS	503458	504189	732	forward	0	0	-0.01	1	30.75	26.42
FIG00746126: hypothetical protein CDS	504245	505093	849	reverse	5.49	-5.49	-0.63	3.2e-06	129.3	72.29
FIG00742439: hypothetical protein CDS	505077	505553	477	reverse	3.89	-3.89	-0.54	0.00013	112.73	66.85
6-phospho-beta-glucosidase (EC 3.2.1.86) CDS	505570	507009	1440	reverse	4.64	-4.64	-0.64	2.3e-05	103.54	57.43
hypothetical protein CDS	507183	508328	1146	reverse	0.06	0.06	0.16	0.87	10.66	10.28
Acetylornithine deacetylase (EC 3.5.1.16) CDS	508457	508585	129	reverse	0.11	0.11	0.07	0.78	68.5	62.16
Toxin HigB CDS	508987	509271	285	forward	2.15	2.15	0.38	0.0071	86.99	97.52
HigA protein (antitoxin to HigB) CDS	509285	509572	288	forward	2.77	2.77	0.43	0.0017	85.34	99.16
Mg(2+)-transport-ATPase-associated protein MgtC CDS	509911	510618	708	forward	8.84	8.84	0.54	1.4e-09	194.32	244.48
hypothetical protein CDS	510710	511858	1149	forward	2.7	2.7	0.41	0.002	91.45	104.66
Replicative DNA helicase (DnaB) (EC 3.6.4.12) CDS	511894	513261	1368	reverse	0.95	0.95	0.19	0.11	252.97	249.01
LSU ribosomal protein L9p CDS	513277	513729	453	reverse	0.34	0.34	0.09	0.46	256.09	235.73
Cyclic-di-AMP phosphodiesterase GdpP CDS	513749	515767	2019	reverse	0.77	0.77	0.17	0.17	258.34	250.34
SSU ribosomal protein S18p @ SSU ribosomal protein S18p, zinc-independent CDS	515900	516136	237	reverse	1.06	1.06	0.06	0.086	2498.9	2259.04
Single-stranded DNA-binding protein CDS	516160	516675	516	reverse	0.78	0.78	0.05	0.16	2741.71	2453.9
SSU ribosomal protein S6p CDS	516712	517005	294	reverse	2.01	-2.01	-0.07	0.0098	2675.14	2209.5
DNA gyrase subunit A (EC 5.99.1.3) CDS	517211	519688	2478	reverse	7.57	7.57	0.36	2.7e-08	458.76	507.61
DNA gyrase subunit B (EC 5.99.1.3) CDS	519700	521655	1956	reverse	8.87	8.87	0.35	1.3e-09	560.15	618.78
DNA recombination and repair protein RecF CDS	521658	522782	1125	reverse	3.4	3.4	0.27	0.0004	462.47	481
Uncharacterized protein YbcJ CDS	522785	523000	216	reverse	2.66	2.66	0.24	0.0022	498.4	508.39
DNA polymerase III beta subunit (EC 2.7.7.7) CDS	523210	524340	1131	reverse	0.53	0.53	0.08	0.29	704.87	642.65
Chromosomal replication initiator protein DnaA CDS	524506	525873	1368	reverse	0.15	-0.15	-0.02	0.71	495.3	421.93
LSU ribosomal protein L34p CDS	526337	526477	141	forward	5.65	5.65	0.2	2.2e-06	1935.83	1921.48
Ribonuclease P protein component (EC 3.1.26.5) CDS	526531	526899	369	forward	1.43	1.43	0.1	0.037	1532.7	1420.47
Inner membrane protein translocase component YidC, short form OxaI-like CDS	526901	527758	858	forward	3.46	3.46	0.19	0.00035	1246.99	1228.45
tRNA-5-carboxymethylaminomethyl-2- thiouridine(34) synthesis protein MnmE CDS	527849	529234	1386	forward	0	0	0	1	279.98	241.76
tRNA-5-carboxymethylaminomethyl-2- thiouridine(34) synthesis protein MnmG CDS	529244	531148	1905	forward	0.44	0.44	0.1	0.36	307.88	285.24
Pyruvate oxidase (EC 1.2.3.3) CDS	531453	533261	1809	forward	1000	-1000	-0.43	0	7960.05	5121.26
6-phosphogluconate dehydrogenase, decarboxylating (EC 1.1.1.44) CDS	533360	534748	1389	forward	11.88	11.88	0.43	1.3e-12	445.17	518.41
Malate permease CDS	534910	535869	960	forward	0.13	0.13	0.11	0.74	44.82	41.85
Voltage-gated H(+)/2Cl(-) exchange transporter ClcA CDS	535952	537463	1512	forward	0.07	0.07	0.04	0.85	113.85	101.18
Xanthine/uracil/thiamine/ascorbate permease family protein CDS	537498	538808	1311	reverse	0.26	-0.26	-0.06	0.55	175.32	145.45
Xanthine/uracil/thiamine/ascorbate permease family protein CDS	538904	540211	1308	reverse	2.34	2.34	0.19	0.0046	820.06	806.32
Putative oxidase STM1620 CDS	540436	541662	1227	forward	1.86	-1.86	-0.09	0.014	1219.3	988.41
hypothetical protein CDS	541796	542119	324	forward	9.94	-9.94	-0.92	1.2e-10	134.13	61.37
hypothetical protein CDS	542131	542244	114	forward	16.27	-16.27	-0.98	5.4e-17	203.57	89.24
ABC-type multidrug transport system ATPase component CDS	542290	542697	408	forward	6.19	-6.19	-0.7	6.5e-07	122.71	65.25
hypothetical protein CDS	542699	543439	741	forward	6.28	-6.28	-0.65	5.3e-07	143.36	79.14
ABC-type multidrug transport system, ATPase and permease components CDS	543498	543692	195	forward	4.62	-4.62	-0.45	2.4e-05	191.19	120.85
hypothetical protein CDS	544464	544571	108	reverse	3.1	-3.1	-0.16	0.00079	818.24	632.89
hypothetical protein CDS	544716	546929	2214	forward	4.43	-4.43	-0.91	3.7e-05	55.89	25.76
ABC-type multidrug transport system, ATPase and permease components CDS	546926	548512	1587	forward	0.8	-0.8	-0.18	0.16	118.95	91
Bis-ABC ATPase CAC0528 CDS	548552	550048	1497	reverse	0.03	0.03	0.03	0.94	73.73	65.16
Deoxyadenosine kinase (EC 2.7.1.76) @ Deoxyguanosine kinase (EC 2.7.1.113) CDS	550243	550914	672	reverse	15.74	15.74	0.55	1.8e-16	350.82	444.69
Deoxyadenosine kinase (EC 2.7.1.76) @ Deoxyguanosine kinase (EC 2.7.1.113) CDS	550939	551589	651	reverse	13.28	13.28	0.51	5.2e-14	357.1	438.08
Glucosamine-6-phosphate deaminase (EC 3.5.99.6) CDS	551745	552464	720	reverse	1000	1000	0.9	0	442.48	713.6
Purine nucleoside ABC transporter, permease protein 2 CDS	552563	553519	957	reverse	0.04	-0.04	-0.01	0.92	869.49	748.52
Purine nucleoside ABC transporter, permease protein 1 CDS	553519	554664	1146	reverse	0.09	-0.09	-0.01	0.81	925.55	794.7
Purine nucleoside ABC transporter, ATP-binding protein CDS	554664	556199	1536	reverse	0.7	0.7	0.08	0.2	1070.61	975.08
Purine nucleoside ABC transporter, substrate-binding protein CDS	556284	557372	1089	reverse	1000	-1000	-0.6	0	1476	841.68
Purine nucleoside ABC transporter, substrate-binding protein CDS	557585	558658	1074	reverse	1000	1000	1.14	0	658.32	1250.74
Purine nucleoside ABC transporter, substrate-binding protein CDS	558711	559790	1080	reverse	1000	1000	0.96	0	665.06	1114.79
ABC transporter, substrate-binding protein (cluster 12, methionine/phosphonates) CDS	560181	561119	939	reverse	1000	-1000	-0.89	0	7783.66	3623.78
hypothetical protein CDS	561260	562351	1092	reverse	0.08	0.08	0.06	0.83	84.1	75.98
Na+/H+ antiporter CDS	562424	563581	1158	reverse	0.01	0.01	0.01	0.97	258.23	224.75
Cation-transporting ATPase CDS	563686	565542	1857	reverse	6.57	6.57	0.24	2.7e-07	1473.44	1500.89
CBS domain protein CDS	565673	566140	468	reverse	3.59	3.59	0.43	0.00026	113.98	132.82
Malolactic regulator CDS	566935	567810	876	reverse	1.23	1.23	0.24	0.059	174.16	178.23
Malolactic enzyme (EC 1.-.-.-) CDS	567933	569555	1623	forward	0.3	0.3	0.14	0.5	87.99	84.04
hypothetical protein CDS	569654	570799	1146	forward	2.59	2.59	0.4	0.0025	89.09	101.89
FIG00744572: hypothetical protein CDS	570829	571128	300	forward	0.88	0.88	0.2	0.13	212.11	210.48
FIG00743858: hypothetical protein CDS	571221	571382	162	forward	8.98	8.98	0.25	1e-09	1816.71	1864.17
D-alanine--poly(phosphoribitol) ligase subunit 1 (EC 6.1.1.13) CDS	571398	572906	1509	forward	5.12	5.12	0.19	7.6e-06	2029.85	1994.44
D-alanyl transfer protein DltB CDS	572903	574132	1230	forward	6.93	6.93	0.22	1.2e-07	1883.55	1898.89
D-alanine--poly(phosphoribitol) ligase ACP subunit (EC 6.1.1.13) CDS	574162	574401	240	forward	6.45	6.45	0.18	3.5e-07	2786.74	2728.12
Poly(glycerophosphate chain) D-alanine transfer protein DltD CDS	574394	575710	1317	forward	11.64	11.64	0.26	2.3e-12	2192.03	2261.78
Penicillin-binding protein CDS	575710	576645	936	forward	12.51	12.51	0.28	3.1e-13	1741.4	1828.83
UDP-glucose 4-epimerase (EC 5.1.3.2) CDS	576700	577689	990	reverse	2.09	-2.09	-0.15	0.0082	530.04	411.64
FIG00753178: hypothetical protein CDS	577972	579156	1185	reverse	0.05	0.05	0.07	0.89	42.66	38.83
Permeases of the major facilitator superfamily CDS	579143	580360	1218	reverse	0.14	0.14	0.15	0.72	36.63	35.18
FIG00743887: hypothetical protein CDS	580414	580641	228	reverse	2.81	2.81	0.35	0.0015	156.45	171.79
hypothetical protein CDS	580748	582139	1392	forward	1.3	1.3	0.31	0.05	83.76	89.78
cell surface hydrolase (putative) CDS	582105	582986	882	forward	0.33	0.33	0.15	0.46	92.88	89.19
hypothetical protein CDS	583314	584060	747	reverse	0.37	0.37	0.17	0.43	79.03	77.04
hypothetical protein CDS	584212	585108	897	forward	0.11	-0.11	-0.01	0.77	1401.97	1203.83
Magnesium and cobalt transport protein CorA CDS	585153	586076	924	reverse	0.51	-0.51	-0.08	0.31	265.61	217.05
Glycerol-3-phosphate ABC transporter, substrate-binding protein UgpB CDS	586196	587485	1290	reverse	2.71	2.71	0.36	0.002	136.84	151.5
Glycerol-3-phosphate ABC transporter, substrate-binding protein UgpB CDS	587644	588951	1308	reverse	33.42	-33.42	-0.43	3.8e-34	1807.94	1156.46
hypothetical protein CDS	589001	590284	1284	reverse	2.04	-2.04	-0.11	0.009	1049.39	842.16
Glycerol-3-phosphate ABC transporter, permease protein UgpE (TC 3.A.1.1.3) CDS	590268	591092	825	reverse	1.35	-1.35	-0.09	0.045	915.36	745.27
N-acetyl-D-glucosamine ABC transporter, permease protein 1 CDS	591092	591958	867	reverse	0.12	0.12	0.02	0.76	842.42	738.83
Glycerol-3-phosphate ABC transporter, ATP-binding protein UgpC (TC 3.A.1.1.3) CDS	591958	593043	1086	reverse	1.16	1.16	0.11	0.069	945.5	882.91
DNA-entry nuclease (Competence-specific nuclease) (EC 3.1.30.-) CDS	593219	594091	873	reverse	17.85	17.85	0.63	1.4e-18	302.6	404.63
DNA polymerase III alpha subunit (EC 2.7.7.7) CDS	594100	595050	951	reverse	15.56	15.56	0.6	2.8e-16	295.21	385.44
hypothetical protein CDS	595050	595823	774	reverse	20.8	20.8	0.73	1.6e-21	252.81	363.22
Tripeptide aminopeptidase (EC 3.4.11.4) CDS	595827	597092	1266	reverse	11.89	11.89	0.65	1.3e-12	181.3	246.13
hypothetical protein CDS	597185	598420	1236	reverse	0	0	-0.01	1	27.12	23.33
flavoprotein subunit related to the succinate dehydrogenases and fumarate reductases CDS	598515	599285	771	reverse	0.05	0.05	0.03	0.88	180.84	159.27
Efflux ABC transporter, permease/ATP-binding protein CDS	599492	601072	1581	reverse	0.27	0.27	0.16	0.54	59.56	57.69
Proline iminopeptidase (EC 3.4.11.5) CDS	601223	602134	912	forward	4.25	4.25	0.31	5.6e-05	371.62	398.13
Translation elongation factor P CDS	602193	602753	561	reverse	19.92	19.92	0.52	1.2e-20	527.77	652.18
Pantothenate kinase (EC 2.7.1.33) CDS	602875	603789	915	reverse	0.12	-0.12	-0.05	0.76	89.12	74.52
Two-component system sensor histidine kinase CDS	603861	605111	1251	reverse	0	0	0	1	80.41	69.62
Two-component transcriptional response regulator, LuxR family CDS	605118	605789	672	reverse	0.13	0.13	0.08	0.74	92.61	84.83
GTP pyrophosphokinase (EC 2.7.6.5) CDS	605786	606400	615	reverse	0.02	0.02	0.02	0.96	82.02	72.07
DNA helicase CDS	606491	608785	2295	reverse	15.51	15.51	0.56	3.1e-16	341.41	433.89
putative Zn-dependent protease CDS	608966	609640	675	forward	1000	1000	1.21	0	210.23	419.28
Phosphoglycerate mutase family protein CDS	609658	610308	651	forward	1000	1000	1.03	0	289.64	511.36
Nucleoside diphosphate kinase (EC 2.7.4.6) CDS	610357	610803	447	reverse	1000	1000	1.27	0	2567.7	5361.51
ABC transporter-like sensor and permease protein CDS	610859	612655	1797	reverse	1000	1000	1.08	0	2857.95	5226.69
ABC transporter-like sensor ATP-binding protein CDS	612673	613422	750	reverse	1000	1000	1.03	0	2777.01	4886.98
GTP-binding protein related to HflX CDS	613602	614873	1272	forward	3.75	3.75	0.39	0.00018	149.72	169.83
Cell wall-associated hydrolase CDS	614984	616144	1161	reverse	10.09	-10.09	-0.14	8.1e-11	4064.18	3179.7
Guanylate kinase-like protein CDS	616313	616870	558	reverse	0.13	-0.13	-0.06	0.74	67.97	56.41
hypothetical protein CDS	616956	617246	291	forward	2.61	2.61	0.33	0.0025	172.7	186.99
hypothetical protein CDS	617337	618878	1542	forward	0.08	-0.08	-0.03	0.83	169.8	143.84
FIG00742147: hypothetical protein CDS	618883	619521	639	reverse	4.79	4.79	0.43	1.6e-05	163.47	189.99
FIG00744344: hypothetical protein CDS	619596	620093	498	reverse	0.5	0.5	0.22	0.32	74.11	74.71
Putative multicopper oxidase CDS	620331	621896	1566	forward	1000	1000	0.36	0	4145.03	4604.59
Cell envelope-associated transcriptional attenuator LytR-CpsA-Psr, subfamily F2 CDS	621947	623155	1209	reverse	0.53	0.53	0.15	0.3	178.27	171.5
Oligoendopeptidase F (EC 3.4.24.-) CDS	623324	625111	1788	forward	0.78	0.78	0.27	0.17	71.54	74.52
L-lactate permease CDS	625185	626708	1524	reverse	2.64	2.64	0.48	0.0023	62.9	75.67
L-lactate permease CDS	626805	628340	1536	reverse	0.76	-0.76	-0.15	0.17	141.96	110.45
Zinc ABC transporter, permease protein ZnuB CDS	628451	629242	792	reverse	2.27	-2.27	-0.16	0.0054	550.8	425.94
Zinc ABC transporter, ATP-binding protein ZnuC CDS	629242	629898	657	reverse	4.72	-4.72	-0.24	1.9e-05	618.68	452.06
HMP-PP hydrolase (pyridoxal phosphatase) Cof, detected in genetic screen for thiamin metabolic genes (PMID:15292217) CDS	629964	630752	789	reverse	0.23	-0.23	-0.1	0.59	77.38	62.61
PTS system, fructose-specific IIA component (EC 2.7.1.202) / PTS system, fructose-specific IIB component (EC 2.7.1.202) / PTS system, fructose-specific IIC component CDS	630841	632799	1959	reverse	6.36	-6.36	-0.45	4.4e-07	276.33	174.72
1-phosphofructokinase (EC 2.7.1.56) CDS	632824	633738	915	reverse	7.63	-7.63	-0.49	2.4e-08	292	179.54
Transcriptional repressor of the fructose operon, DeoR family CDS	633739	634494	756	reverse	4.89	-4.89	-0.39	1.3e-05	269.84	178.34
Aspartate racemase (EC 5.1.1.13) CDS	634634	635386	753	reverse	1.02	-1.02	-0.09	0.096	533.39	432.32
UDP-N-acetylmuramoylalanyl-D-glutamate--L- lysine ligase (EC 6.3.2.7) CDS	635407	636957	1551	reverse	1.22	-1.22	-0.11	0.06	538.38	432.58
Two-component system sensor histidine kinase CDS	636992	638155	1164	reverse	0.89	-0.89	-0.21	0.13	101.72	76.2
Two-component transcriptional response regulator, LuxR family CDS	638158	638844	687	reverse	1.12	-1.12	-0.19	0.076	152.6	115.41
Heterodimeric efflux ABC transporter, permease/ATP-binding subunit 2 CDS	638950	640770	1821	reverse	0.89	-0.89	-0.21	0.13	98.19	73.47
Heterodimeric efflux ABC transporter, permease/ATP-binding subunit 1 CDS	640779	642506	1728	reverse	1.3	-1.3	-0.28	0.05	94.65	67.32
Integral membrane protein CDS	642702	643451	750	reverse	0.11	-0.11	-0.02	0.78	468.19	399.82
GTP-binding and nucleic acid-binding protein YchF CDS	643462	644562	1101	reverse	0.37	-0.37	-0.04	0.43	464.72	389.49
hypothetical protein CDS	644589	644849	261	reverse	0.18	-0.18	-0.03	0.65	398.06	337.23
Chromosome (plasmid) partitioning protein ParB CDS	644842	645750	909	reverse	0	0	0	0.99	309.29	268.19
Chromosome (plasmid) partitioning protein ParA CDS	645728	646507	780	reverse	0	0	0	0.99	311.54	270.1
Chromosome (plasmid) partitioning protein ParB CDS	646520	647362	843	reverse	0.12	0.12	0.04	0.77	266.02	236.32
16S rRNA (guanine(527)-N(7))-methyltransferase (EC 2.1.1.170) CDS	647378	648097	720	reverse	0.45	0.45	0.12	0.35	238.5	223.92
FIG00743588: hypothetical protein CDS	648275	648805	531	forward	0.11	0.11	0.05	0.78	179.47	160.21
Thiamin biosynthesis lipoprotein ApbE CDS	648835	649764	930	reverse	8.65	8.65	0.38	2.2e-09	420.2	474.01
Protein tyrosine/serine phosphatase CDS	649781	650563	783	reverse	14.15	14.15	0.44	7.1e-15	517.24	606.02
Outer surface protein of unknown function, cellobiose operon CDS	650663	651706	1044	reverse	8.14	8.14	0.33	7.3e-09	628.25	683.06
flavoprotein subunit related to the succinate dehydrogenases and fumarate reductases CDS	651820	652368	549	reverse	0.03	0.03	0.01	0.93	920.09	799.19
flavoprotein subunit related to the succinate dehydrogenases and fumarate reductases CDS	652381	652917	537	reverse	0.07	0.07	0.01	0.85	923.95	805.62
Transcriptional regulator, TetR family CDS	653017	653619	603	reverse	2.06	2.06	0.29	0.0088	184.15	194.86
FIG00742308: hypothetical protein CDS	653688	653897	210	reverse	1.58	1.58	0.27	0.026	161.16	168.46
Dipeptidase (EC 3.4.-.-) CDS	653979	655391	1413	forward	4.29	4.29	0.32	5.2e-05	344.64	371.36
ABC transporter, ATP-binding protein CDS	655432	656106	675	reverse	0.05	0.05	0.04	0.9	97.57	86.51
ABC transporter, permease protein CDS	656110	657168	1059	reverse	0.06	-0.06	-0.03	0.88	78.73	66.5
Transcriptional regulator, AcrR family CDS	657171	657695	525	reverse	0.1	0.1	0.06	0.8	81.3	73.31
FAD/FMN-containing dehydrogenase CDS	657810	659216	1407	reverse	0.47	-0.47	-0.15	0.34	77.54	60.39
Alpha-ribazole-5'-phosphate phosphatase (EC 3.1.3.73) CDS	659328	659927	600	reverse	1.38	1.38	0.25	0.041	181.22	186.84
hypothetical protein CDS	660004	660756	753	forward	3.19	3.19	0.29	0.00064	331.42	349.76
UPF0246 protein YaaA CDS	660743	661504	762	reverse	4.61	4.61	0.39	2.4e-05	202.26	228.37
FIG00744604: hypothetical protein CDS	661607	662269	663	forward	9.19	9.19	0.5	6.5e-10	237.77	291.39
Lysyl aminopeptidase (EC 3.4.11.15) CDS	662300	664837	2538	reverse	1.41	-1.41	-0.12	0.039	470.13	372.62
ErfK/YbiS/YcfS/YnhG family protein, putative CDS	664964	666178	1215	forward	0.09	0.09	0.05	0.82	129.53	115.81
Transcriptional regulator, LysR family CDS	666338	667246	909	forward	20.45	20.45	0.89	3.6e-21	161.25	257.45
3-dehydroquinate dehydratase I (EC 4.2.1.10) CDS	667264	668022	759	reverse	0.38	0.38	0.17	0.41	99.23	96.34
Inner membrane transport protein YdiM CDS	668031	669218	1188	reverse	0.07	-0.07	-0.1	0.86	23.85	19.17
Shikimate/quinate 5-dehydrogenase I beta (EC 1.1.1.282) CDS	669258	670181	924	reverse	0.13	-0.13	-0.17	0.74	20	15.35
Transcriptional regulator, LysR family CDS	670332	671252	921	forward	1.25	-1.25	-0.34	0.056	62.82	43.03
redox proteins related to the succinate dehydrogenases and fumarate reductases CDS	671299	673008	1710	reverse	0.88	-0.88	-0.38	0.13	33.33	22.16
Fructokinase (EC 2.7.1.4) CDS	673289	674164	876	forward	11.44	-11.44	-0.42	3.7e-12	598.04	385.06
Major facilitator:Oxalate:Formate Antiporter CDS	674211	675422	1212	reverse	1000	1000	1.16	0	262.44	505.25
PTS system, IIA component CDS	675636	676118	483	reverse	0.32	0.32	0.1	0.48	189.08	175.46
FIG00743507: hypothetical protein CDS	676129	676620	492	reverse	0.63	-0.63	-0.14	0.23	135.39	106.39
hypothetical protein CDS	676673	677395	723	reverse	0.58	-0.58	-0.1	0.26	202.25	162.86
PTS system, maltose-specific IIC component / PTS system, maltose-specific IIB component (EC 2.7.1.208) CDS	677518	679356	1839	reverse	2.53	-2.53	-0.36	0.003	138.17	93.19
Maltose-6'-phosphate glucosidase (EC 3.2.1.122) CDS	679466	680809	1344	reverse	4.22	-4.22	-0.32	6e-05	325.08	225.02
contains alpha/beta hydrolase fold domain CDS	681049	681807	759	reverse	0.46	-0.46	-0.25	0.34	31.5	22.86
hypothetical protein CDS	681823	683043	1221	reverse	0.67	-0.67	-0.42	0.22	23.05	14.88
Sugar kinase and transcription regulator (EC 2.7.1.-) CDS	683299	684210	912	reverse	8.8	-8.8	-0.81	1.6e-09	143.61	70.79
Permease of the major facilitator superfamily CDS	684236	685435	1200	reverse	8.53	-8.53	-0.81	3e-09	136.36	67.03
lipase CDS	685638	686522	885	forward	4.98	-4.98	-0.6	1e-05	126.9	72.49
Transcriptional regulator, AraC family CDS	686558	687415	858	forward	4.39	-4.39	-0.47	4.1e-05	163.07	101.47
6-phospho-beta-glucosidase (EC 3.2.1.86) CDS	687928	689415	1488	reverse	31.07	-31.07	-0.38	8.5e-32	2123.25	1408.58
PTS system, beta-glucoside-specific IIB component / PTS system, beta-glucoside-specific IIC component / PTS system, beta-glucoside-specific IIA component CDS	689426	691396	1971	reverse	30.11	-30.11	-0.53	7.8e-31	1142.65	685.97
Beta-glucoside bgl operon antiterminator, BglG family CDS	691592	692425	834	reverse	1.45	1.45	0.18	0.036	466.93	458.55
N-acetylglucosamine-6-phosphate deacetylase (EC 3.5.1.25) CDS	692425	693585	1161	reverse	0.69	0.69	0.13	0.2	374.84	353.48
hypothetical protein CDS	693730	696708	2979	forward	0.24	-0.24	-0.07	0.57	114.12	93.74
Integral membrane protein CDS	696759	697511	753	reverse	1.12	-1.12	-0.29	0.076	71.91	50.89
YibE/F family protein CDS	697513	698613	1101	reverse	0.28	-0.28	-0.11	0.53	74.8	59.98
hypothetical protein CDS	698688	699407	720	reverse	1.27	-1.27	-0.07	0.054	1093.62	897.25
D-alanine--D-alanine ligase (EC 6.3.2.4) CDS	699419	700504	1086	reverse	1.63	-1.63	-0.09	0.024	1033.69	838.26
hypothetical protein CDS	700710	702209	1500	forward	2.51	2.51	0.26	0.0031	332.12	344.71
hypothetical protein CDS	702287	703120	834	reverse	30.49	30.49	0.75	3.3e-31	363.48	526.8
Transcriptional regulator, TetR family CDS	703131	703817	687	reverse	1000	1000	0.84	0	518.83	804.85
Ribose-phosphate pyrophosphokinase (EC 2.7.6.1) CDS	703956	704942	987	reverse	13.72	13.72	0.46	1.9e-14	450.66	535.98
Integral membrane protein CDS	705083	705457	375	forward	0.37	0.37	0.18	0.43	81.73	80.15
Hydrolase, alpha/beta fold family CDS	705483	706139	657	reverse	0.3	0.3	0.08	0.51	254.62	232.94
Glycosyltransferase CDS	706158	706970	813	reverse	0.18	0.18	0.07	0.66	206.42	186.77
Extracellular protein CDS	707136	708095	960	forward	0.26	0.26	0.06	0.55	400.36	360.69
Uncharacterized membrane protein YceF CDS	708150	708914	765	reverse	0	0	0	1	89.99	78.01
Ribonuclease HI (EC 3.1.26.4) CDS	708936	709700	765	reverse	0.02	0.02	0.02	0.96	85.36	74.8
hypothetical protein CDS	709775	710698	924	forward	1.38	1.38	0.31	0.041	93.75	100.48
Cardiolipin synthase (EC 2.7.8.-), ClsA CDS	710777	711556	780	forward	1.6	1.6	0.31	0.025	106.44	114.21
Cardiolipin synthase (EC 2.7.8.-), ClsA CDS	711553	712389	837	forward	2.43	2.43	0.38	0.0037	96.21	108.25
hypothetical protein CDS	712490	712597	108	reverse	0.04	0.04	0.11	0.91	18.65	17.43
FIG00748358: hypothetical protein CDS	712891	713070	180	reverse	0.12	-0.12	-0.1	0.76	30.14	24.24
UDP-N-acetylglucosamine 2-epimerase (EC 5.1.3.14) CDS	713139	714281	1143	forward	12.71	12.71	0.41	2e-13	534.43	613.35
Transcriptional regulator, MarR family / Acetyltransferase (GNAT) CDS	714413	714853	441	forward	0	0	-0.02	1	27.29	23.19
acetyltransferase (putative) CDS	714856	715290	435	forward	0.18	-0.18	-0.11	0.65	43.53	34.86
Teichoic acid glycosylation protein CDS	715325	715507	183	reverse	1.65	1.65	0.15	0.023	794.94	763.27
Teichoic acid glycosylation protein CDS	715539	715829	291	reverse	2.3	2.3	0.21	0.005	626.27	625.56
Flavodoxin CDS	715822	716268	447	reverse	1.43	1.43	0.15	0.037	675.77	648.33
Methionine aminopeptidase (EC 3.4.11.18) CDS	716478	717305	828	forward	14.83	14.83	0.36	1.5e-15	947.4	1050.01
Inner membrane protein YihY, formerly thought to be RNase BN CDS	717298	718158	861	forward	15.65	15.65	0.37	2.3e-16	878.15	983.85
UTP--glucose-1-phosphate uridylyltransferase (EC 2.7.7.9) CDS	718226	719128	903	forward	1000	1000	0.41	0	2287.75	2625.91
FIG00744066: hypothetical protein CDS	719164	719448	285	reverse	0.81	0.81	0.23	0.15	124.69	126.42
Hydrolase, alpha/beta fold family CDS	719617	720573	957	forward	10.95	10.95	0.4	1.1e-11	486.91	554.8
[truncated: 846 more rows]

## Sheet: 500
Name	Minimum	Maximum	Length	Direction	Differential Expression Absolute Confidence	Differential Expression Confidence	Differential Expression Log2 Ratio	Differential Expression p-value	Lje_Gen0 - TPM	Lje_Gen500 - TPM
[truncated: 1,497 more rows]

[truncated: 1 more sheets: 1000]
