# Supplementary material for: Adaptive response to iterative passages of five Lactobacillus species in simulated vaginal fluid
Source: BMC Microbiol. 2020 Nov 10;20:339. doi: 10.1186/s12866-020-02027-8 (PMC7653816; doi:10.1186/s12866-020-02027-8)
Supplement: Supplementary file 5 — Additional file 5 Lactobacillus acidophilus differential expression. [file 12866_2020_2027_MOESM5_ESM.xlsx]

## Sheet: TPM
Name	Minimum	Maximum	Length	Direction	Lac_Gen0 - TPM	Lac_Gen50 - TPM	Lac_Gen100 - TPM	Lac_Gen500 - TPM	Lac_Gen1000 - TPM
dnaA CDS	31	1398	1368	forward	159.67	189.71	173.58	196.69	177.56
dnaN CDS	1576	2706	1131	forward	229.61	278.78	288.37	289.44	251.62
hypothetical protein CDS	2925	3155	231	forward	551.14	267.17	423.11	338.59	321.59
recF CDS	3155	4282	1128	forward	655.13	332.99	474.98	431.4	420.6
gyrB CDS	4283	6247	1965	forward	470.91	285.28	425.76	365.67	242.82
gyrA CDS	6258	8732	2475	forward	469.22	352.9	546.58	434.48	293.76
rpsF CDS	8933	9229	297	forward	4376.98	5792.6	6192.48	5529.39	5863.79
single-stranded DNA-binding protein CDS	9275	9793	519	forward	2557.63	3700.96	4208.43	3734.78	3521.63
rpsR CDS	9822	10058	237	forward	2928.63	4484.82	5255.76	4595.62	3421.95
signaling protein CDS	10237	12258	2022	forward	262.18	248.8	255.52	203.9	222.58
rplI CDS	12271	12726	456	forward	319.51	324.75	311.54	273.13	273.41
dnaB CDS	12752	14146	1395	forward	259.42	271.85	305.54	253.66	201.61
alkylphosphonate ABC transporter CDS	14388	15329	942	forward	97.31	1379.37	59.23	359.9	647.74
hypothetical protein CDS	15433	16362	930	forward	160.52	312.8	173.35	228.68	248.62
fructokinase CDS	16483	17361	879	forward	207.8	206.54	88.45	189.95	223.18
general stress response CDS	17507	17695	189	forward	1917.8	1028.57	14023	3476.02	930.25
membrane protein CDS	17752	18036	285	reverse	2190.28	998.6	20026.3	4329.05	1945.17
hypothetical protein CDS	18057	19283	1227	reverse	158.73	51.3	336.03	104.81	68.81
cadB CDS	19827	20474	648	forward	35.74	7.88	9.53	5.52	12.21
cadX CDS	20491	20844	354	forward	149.56	42.7	36.43	29.23	28.87
hypothetical protein CDS	21324	22274	951	reverse	164.15	63.83	50.36	36.43	41.06
hypothetical protein CDS	22411	22722	312	forward	23.2	13.2	11.1	8.08	10.71
ftsK CDS	22722	23798	1077	forward	21.8	12.49	10.93	8.67	10.23
hypothetical protein CDS	23795	24325	531	forward	20.57	11.44	8.61	8	12.06
repB CDS	24511	25452	942	forward	13.67	13	9.22	7.24	11.65
hypothetical protein CDS	25673	25864	192	forward	18.02	8.28	8.59	7.5	6.63
integrase CDS	25928	27163	1236	forward	167.92	183.64	167.02	158.57	106.76
hypothetical protein CDS	27424	27639	216	forward	422.74	143.58	168.29	113.81	234.93
hypothetical protein CDS	27643	28044	402	forward	578.18	200.07	276.15	186.92	186.58
hypothetical protein CDS	28644	28952	309	forward	24.88	16.19	24.31	14.61	20.08
AAC(3) family N-acetyltransferase CDS	29358	30182	825	reverse	97.75	102.23	68.29	88.4	97.37
cytosol non-specific dipeptidase CDS	30348	31748	1401	forward	54.41	74.15	70	75.74	67.44
hypothetical protein CDS	31916	33223	1308	forward	22.65	21.32	25.09	16.06	22.16
hypothetical protein CDS	33320	34117	798	forward	73.49	69.47	59.8	67.48	127.63
cobalamin adenosyltransferase CDS	34136	34699	564	reverse	206.48	1050.95	251.44	819.93	957.83
hypothetical protein CDS	34699	35223	525	reverse	299.78	1351.77	295.47	966.81	1129.13
adenosylcobalamin-dependent ribonucleoside-triphosphate reductase CDS	35642	37876	2235	reverse	278.5	1457	300.31	1254.3	1411.85
permease CDS	38124	39164	1041	forward	50.89	37.4	19.12	30.39	47.52
esterase CDS	39161	39733	573	forward	49.64	40.03	21.34	34.61	44.84
sugar transporter CDS	40163	41515	1353	forward	40.1	18.68	44.11	13.48	14.11
hypothetical protein CDS	41634	41990	357	reverse	2452.27	2954.17	10275.9	264.28	137.46
ABC transporter ATP-binding protein CDS	42202	42963	762	reverse	10.8	5.85	12.6	7.97	4.12
ABC transporter membrane spanning permease CDS	42960	43856	897	reverse	8.46	6.86	10.82	9.9	4.61
ABC transporter substrate binding protein CDS	43853	44845	993	reverse	27.29	13.41	19.35	17.67	19.26
hydrolase CDS	45194	45907	714	forward	66.61	27.89	37.44	23.1	44.5
translation elongation factors CDS	45976	47895	1920	forward	47.02	41.82	62.69	30.82	46.91
hydrolase CDS	48016	48834	819	forward	54.79	44.52	50.73	27.64	66.96
hypothetical protein CDS	48869	49087	219	reverse	56.6	27.97	40.4	24.01	28.51
endonuclease-exonuclease-phosphatase CDS	49012	49725	714	reverse	102.36	36.39	46.06	29.12	51.8
ldhD CDS	50079	51128	1050	reverse	3438.25	6218.23	4884.67	7111.02	6681.81
exoA CDS	51696	52523	828	forward	60.54	44.89	47.91	41.05	54.23
gadC CDS	52583	54025	1443	forward	114.86	87.36	63.84	90.39	85.38
phage DEAD box family helicase CDS	54086	56920	2835	forward	37.21	25.72	30.33	18.07	26.13
pbpX CDS	56949	58073	1125	reverse	150.15	180.91	200.49	196.09	193.36
peptide deformylase CDS	58261	58674	414	forward	10.21	8.18	5.54	11.83	23.44
hypothetical protein CDS	65297	65641	345	forward	89.86	43.36	185.14	65.62	24.55
fumarate reductase flavoprotein subunit CDS	65668	65790	123	forward	109.89	54.24	235.3	87.24	65.63
fumarate reductase flavoprotein subunit CDS	65956	67146	1191	forward	160.14	87.2	315.44	111.29	73.49
lysR CDS	67176	67817	642	reverse	105.21	99.09	187.67	82.68	83.94
steroid binding protein CDS	67978	68208	231	reverse	134.91	152.54	328.27	211.28	143.41
arbZ CDS	68304	69173	870	reverse	63.76	97.51	93.44	83.97	105.91
glycosyl transferase family protein CDS	69170	70117	948	reverse	57.47	89.21	76.07	71.72	66.45
glucosyl transferase CDS	70130	71086	957	reverse	73.46	98.61	85.32	83.46	122.8
arbx CDS	71116	71952	837	reverse	54.83	66.54	60.9	52.17	73.03
hypothetical protein CDS	72186	72278	93	reverse	112.27	127.79	134.62	90.86	93.22
hypothetical protein CDS	72596	73354	759	reverse	16.54	21.98	20.15	16.95	22.74
hypothetical protein CDS	73477	73941	465	forward	102.77	72.75	55.87	54.42	60.04
ABC transporter bacteriocin CDS	74379	75971	1593	forward	63.27	90.77	65.53	28.96	29.31
ABC transporter bacteriocin CDS	75973	77565	1593	forward	92.16	140.49	147.04	47.17	38.82
transposase CDS	77542	79248	1707	reverse	54.51	29.42	40.56	20.93	23.51
response regulator CDS	79913	80629	717	forward	466.35	525.57	559.06	445.18	399.41
histidine kinase CDS	80698	82554	1857	forward	147.62	98.26	139.44	68.13	84.44
yycH CDS	82535	83893	1359	forward	155.14	109.79	149.48	78.06	83.93
yycI CDS	83894	84718	825	forward	167.71	119.79	160.51	82.32	82.33
hypothetical protein CDS	84727	85524	798	forward	174.39	132.37	165.7	118.2	167.35
htrA CDS	85570	86841	1272	forward	688.08	646.4	823.79	274.81	223.98
23S rRNA (pseudouridine(1915)-N(3))-methyltransferase RlmH CDS	87312	87791	480	forward	261.1	143.07	155.8	82.02	103.73
transcriptional regulator CDS	87843	88658	816	forward	31.2	17.09	12.73	8	18.32
hypothetical protein CDS	88840	89115	276	forward	92.84	113.6	62.15	68.37	26.51
protease CDS	89158	90615	1458	forward	19.42	20.72	9.56	9.65	6.06
hypothetical protein CDS	90778	90882	105	forward	18.61	11.17	21.66	10.06	17.8
hypothetical protein CDS	90994	91185	192	forward	36.53	32.31	17.28	22.01	22.16
hypothetical protein CDS	91251	91940	690	forward	13.6	7.44	9.83	4.24	8.07
prolyl aminopeptidase CDS	91987	92868	882	reverse	52.94	34.04	39.46	26.27	39.36
ABC transporter permease CDS	92877	93530	654	reverse	21.01	21.44	24.22	17.36	21.04
ABC transporter ATP-binding protein CDS	93533	94882	1350	reverse	24.25	23.51	22.23	17.18	25.98
regulatory protein CDS	95028	95969	942	forward	331.5	373.53	791.32	404.34	256.34
htpX CDS	96007	96903	897	reverse	401.51	191.82	282.85	198.53	293.99
lemA CDS	96920	97480	561	reverse	469.06	213.93	337.88	214.73	369.83
cation transporter CDS	97579	98685	1107	reverse	126.38	220.72	249.59	251.08	199.74
hypothetical protein CDS	98749	98841	93	forward	29.27	6.17	25.8	13.16	14.11
hypothetical protein CDS	98869	99276	408	forward	2047.3	886.38	1875.95	957.27	1308.46
glycerophosphodiester phosphodiesterase CDS	99286	101043	1758	forward	250.87	116.87	448.09	143.4	143.6
hypothetical protein CDS	101104	101244	141	forward	7958	6438.14	4606.35	5425.86	12762
hypothetical protein CDS	101346	102206	861	forward	38.05	48.61	34.8	37.61	26.1
hypothetical protein CDS	102190	102348	159	forward	84.8	65.07	39.24	44.69	45.77
beta-glucanase CDS	103668	104792	1125	forward	98.93	58.03	50.36	54.8	50.83
hydrolase CDS	104860	105507	648	forward	293.69	168.44	152.28	166.68	232.97
hypothetical protein CDS	105508	106425	918	forward	286.89	199.39	180.37	201.34	176.62
hypothetical protein CDS	106519	107448	930	reverse	33.03	20.82	17.55	36.45	32.24
glutamate ATP binding protein CDS	107525	108280	756	reverse	64.01	30.37	27.91	130.39	187.27
glutamine ABC transporter CDS	108280	109893	1614	reverse	51.67	24.29	25.81	109.65	87.1
3-methyladenine DNA glycosylase CDS	110225	110857	633	reverse	26.51	21.95	25.61	19.04	35.37
hypothetical protein CDS	110925	111284	360	forward	96.62	79.85	179.16	93.29	108.04
terC CDS	111331	112119	789	reverse	93.53	113.76	219.93	121.55	159.93
methyltransferase CDS	112312	112482	171	reverse	201.16	254.83	477.61	277.13	249.77
NAD-dependent deacetylase CDS	112683	113402	720	reverse	66.1	79.78	94.16	80.76	84.45
hypothetical protein CDS	113477	113956	480	forward	122.17	91.33	179.02	70.87	114.58
cardiolipin synthase CDS	113960	115417	1458	reverse	60.89	46.21	62.16	42.27	52.29
hypothetical protein CDS	115439	116365	927	reverse	58.22	32.3	49.5	33.02	38.65
ribonuclease H CDS	116459	117205	747	forward	117.18	57.78	82.63	65.85	69.16
hypothetical protein CDS	117249	118190	942	reverse	434.35	120.07	160.13	123.81	177.95
epsV CDS	118380	119195	816	forward	168.78	178.48	191.33	203.38	166.63
oxidoreductase CDS	119208	119864	657	forward	171.65	187.08	213.08	223.59	187.04
hypothetical protein CDS	119982	120791	810	forward	59.03	35.97	42.94	39.21	33.24
hypothetical protein CDS	120891	121307	417	forward	102.46	92.25	131.1	99.19	53.79
transposase CDS	121538	122779	1242	reverse	24.6	19.18	14.05	26.09	17.87
hypothetical protein CDS	122924	123202	279	forward	50.28	8.78	6.43	5.51	8.84
ribose-p pyrokinase CDS	124218	125204	987	forward	596.37	818.57	861.81	958.52	561.92
tetR CDS	125363	126046	684	forward	238.01	138.96	283.5	189.6	404.55
hypothetical protein CDS	126059	126883	825	forward	214.18	134.8	287.15	194.96	198.12
glnP CDS	127010	128485	1476	forward	155.35	104.73	104.04	53.61	85.52
glnQ CDS	128478	129215	738	forward	191.56	146.8	144.12	70.69	154.93
hypothetical protein CDS	129261	130499	1239	reverse	188.68	106.94	121.73	75.66	150.63
ddl CDS	130652	131734	1083	forward	539.63	881.91	808.83	1033.84	601.34
hypothetical protein CDS	131764	132504	741	forward	686.08	1202.56	967.81	1289.88	1056.9
hypothetical protein CDS	132595	133728	1134	forward	168.16	100.16	115.02	122.3	123.69
hypothetical protein CDS	133725	134510	786	forward	187.44	104.05	121.4	127.09	111.51
acetyl esterase CDS	134482	135303	822	forward	331.58	174.03	253.65	183.91	164.83
hypothetical protein CDS	135287	135460	174	forward	163.45	88.52	121.24	95.2	109.02
alpha-glucosidase CDS	135728	138742	3015	reverse	83.67	142.89	143.26	142.67	123.43
n-acetylglucosamine-6-P deacetylase CDS	138898	140052	1155	forward	146.36	160.39	304.67	160.38	143.99
2-deoxyribosyltransferase CDS	140422	140901	480	reverse	98.69	182.87	278.57	346.1	183.18
PTS system transporter subunit IIA CDS	141014	141502	489	forward	55.41	50.37	36.7	35.4	48.96
protein tyrosine phosphatase CDS	141523	142326	804	reverse	140.66	125.45	85.93	82.44	140.28
hypothetical protein CDS	142307	142435	129	forward	80.69	65.46	45.45	49.5	79.23
uspA CDS	142476	142961	486	forward	796.62	775.27	856.86	898.97	1035.37
hypothetical protein CDS	143090	143215	126	forward	348.75	621.77	346.45	617.7	1129.62
alkylphosphonate ABC transporter CDS	143306	144235	930	forward	124.05	375.58	139.74	451.02	504.72
alkylphosphonate ABC transporter CDS	144261	145034	774	forward	118.76	375.21	137.01	447.44	449.37
alkylphosphonate ABC transporter CDS	145034	145831	798	forward	80.67	264.61	113.54	335.97	225.7
phosphonate ABC transporter CDS	145831	146643	813	forward	69.49	251.36	133.05	340.29	197.57
DNA-3-methyladenine glycosidase CDS	146691	147263	573	reverse	28.67	21.01	17.44	15.54	34.77
hypothetical protein CDS	147414	147899	486	forward	746.73	714.25	622.09	590.88	1312.28
hypothetical protein CDS	147955	149352	1398	forward	292.65	260.72	309.96	231.58	289.96
asnH CDS	149468	151417	1950	forward	648.55	450.66	423.22	387.43	600.59
hypothetical protein CDS	151439	152707	1269	forward	669.92	530.67	446.29	424.48	555.48
anaerobic ribonucleoside triphosphate reductase CDS	152886	155081	2196	forward	40.69	100.8	19.12	44.05	56.74
anaerobic NTP reductase or activator protein CDS	155065	155778	714	forward	57.33	132.65	29.46	55.41	101.87
hypothetical protein CDS	155835	156398	564	forward	43.1	27.26	27.38	20.43	32.86
hypothetical protein CDS	156398	157609	1212	forward	84.01	52.25	48.52	36.29	35.44
multidrug resistance protein CDS	157716	158933	1218	forward	24.19	31.09	22.53	22.37	21.94
pepO CDS	159007	160959	1953	forward	489.46	829.73	884.81	507.45	354.48
K+ uptake protein CDS	161203	163053	1851	reverse	143.31	231.34	117.58	221.39	584.82
hypothetical protein CDS	163671	164081	411	reverse	1440.02	838.24	1111.42	756.3	710.61
hypothetical protein CDS	164184	164633	450	reverse	716.79	125.74	138.42	142.33	253.81
slpA CDS	165277	166611	1335	forward	36354.8	35364.9	34894	34387.5	28740.5
6-pyruvoyl tetrahydrobiopterin synthase CDS	166686	167051	366	reverse	50.76	21.43	15.05	15.55	14.67
glycosyltransferase CDS	167017	168378	1362	reverse	44.07	19.56	14.06	16.85	16.79
hypothetical protein CDS	168378	169499	1122	reverse	33.97	14.17	9.99	13.24	18.08
slpB CDS	169584	170957	1374	reverse	1335.63	1418.94	1658.67	1556.45	771.35
N-acetylmuramidase CDS	171321	172550	1230	forward	736.7	607.78	471.77	329.5	695.11
autolysin, amidase CDS	172569	173663	1095	forward	551.32	461.6	394.6	280.1	345.1
Na+-H+ antiporter CDS	173787	175622	1836	forward	58.98	52.42	54.7	44.06	50.66
oxidoreductase CDS	175712	176677	966	reverse	198.34	188.53	208.77	168	139.68
DNA polymerase CDS	176689	177483	795	reverse	190.11	155.95	166.54	124.2	235.11
hypothetical protein CDS	177558	178319	762	reverse	107.81	78.87	60.11	48.04	62.78
gpmA CDS	178485	179177	693	forward	3909.11	7364.85	4968.79	6168.1	5162.57
pyrrolidone carboxyl peptidase CDS	179395	179997	603	forward	158.6	86.79	72.91	29.94	65.03
hypothetical protein CDS	180061	180621	561	forward	314.8	235.68	283.43	130.48	126.54
transcriptional regulator CDS	180723	181826	1104	forward	1147.16	380.05	665.26	682.15	856.97
membrane protein CDS	181826	182443	618	forward	1490.19	468.87	718.18	756.6	741.9
glucan modification protein CDS	182486	185476	2991	forward	1148.29	479.45	604.72	770.75	939.42
fibronectin domain-containing protein CDS	185577	186968	1392	forward	339.31	186.27	276.84	138.63	178.44
Tyr-tRNA synthetase CDS	187222	188484	1263	forward	86.8	171.81	97.39	127.31	119.65
hypothetical protein CDS	188592	188948	357	forward	165.88	248.94	374.96	197.43	173.33
pepG CDS	189152	190465	1314	forward	109.93	151.49	76.96	76.28	123.09
hydrolase CDS	190465	191118	654	forward	102.16	161.87	86.02	83.36	96.14
oppA CDS	191288	192913	1626	forward	103.57	341.39	271.63	74.04	55.4
oppA CDS	192993	194621	1629	forward	53.4	80.14	118.23	18.26	26
inosine-5'-monophosphate dehydrogenase CDS	194769	195911	1143	forward	335.13	193.59	91.32	80.78	126.09
oppB CDS	196073	197002	930	forward	147.54	191.82	373.2	58.31	52.81
oppC CDS	197010	198041	1032	forward	197.76	291.41	499.38	76.46	57.15
oppD CDS	198057	199115	1059	forward	264.45	402.35	713.21	104.55	94.48
oppF CDS	199136	200080	945	forward	270.94	463.41	851.4	119.96	100.41
pepE CDS	200133	201449	1317	reverse	706.93	953.13	690.34	559.06	639.2
heat shock low molecular weight CDS	201593	202018	426	reverse	798.83	119.18	125.1	107.97	265.87
greA CDS	202233	202694	462	forward	75.98	44.85	47.06	40.43	46.57
hypothetical protein CDS	202772	203434	663	forward	160.58	128.66	97.94	103.2	163.45
hypothetical protein CDS	203601	204200	600	reverse	50.98	37.23	51.64	27.29	44.14
tryptophanyl-tRNA synthetase II CDS	204306	205328	1023	forward	241.01	287.99	280.73	226.15	213.69
dCMP deaminase CDS	205352	205831	480	forward	244.42	292.12	297.7	252.17	252.03
hypothetical protein CDS	205812	206429	618	forward	274.26	325.27	322.66	266.37	345.11
cation transporter P-ATPase CDS	206719	209382	2664	forward	270.12	109.08	79.21	86.31	95.88
methionyl-tRNA synthetase CDS	209479	211455	1977	forward	454.05	522.54	536.38	469.11	390.14
hypothetical protein CDS	211455	212222	768	forward	386.3	438.78	475.97	405.71	357.4
primase like CDS	212209	212796	588	forward	321.54	386.55	461.37	377.53	261.74
ksgA CDS	212786	213670	885	forward	357.7	434.46	537.42	395.09	374.86
hypothetical protein CDS	213732	213989	258	forward	646.15	935.52	1697.72	1055.18	950.75
purR CDS	214093	214923	831	forward	64.17	56.89	100.04	51.48	101.17
glmU CDS	214971	216350	1380	forward	253.42	464.04	439.32	410.74	455.38
S-layer protein CDS	216570	217088	519	forward	62.02	59.81	36.95	64.71	75.25
S-layer protein CDS	217122	217655	534	forward	164.94	118.99	142.43	105.33	156.91
hypothetical protein CDS	217766	218614	849	forward	1599.07	1139.78	1217.81	1049.57	918
cdpA CDS	218630	220429	1800	forward	584.57	758.21	592.65	440.23	583.78
prsA CDS	220709	221683	975	forward	427.8	791.92	505.94	591.28	571.53
6-p-beta-glucosidase CDS	221735	223162	1428	reverse	36.07	28.2	21.45	19.45	27.01
transcriptional regulator CDS	223292	224008	717	reverse	22.29	24.24	23.05	20.99	13.87
PTS system cellobiose-specific transporter subunit IIC CDS	224196	225521	1326	forward	15.7	7.33	6.23	4.42	9.33
transcriptional regulator CDS	225591	226499	909	forward	33.26	32.11	27.13	17.32	21.52
hypothetical protein CDS	226549	226830	282	reverse	256.23	140.94	265.94	172.73	91.81
hypothetical protein CDS	226860	228224	1365	reverse	92.73	65.34	68.15	59.5	94.48
hypothetical protein CDS	228340	228744	405	forward	758.4	303.67	336.19	250.62	620.78
DNA-directed RNA polymerase subunit delta CDS	228791	229345	555	forward	1272.65	1193.33	1347.31	1096.31	964.33
pyrG CDS	229463	231082	1620	forward	476.25	411.37	200.62	257.04	450.61
UDP-N-acetylglucosamine 1-carboxyvinyltransferase CDS	231212	232507	1296	forward	454.13	421.24	342.09	270.52	471.18
transcriptional regulator raffinose operon CDS	234089	234910	822	reverse	32.89	36.14	43.15	29.15	44.9
hypothetical protein CDS	234961	235590	630	forward	11.9	17.42	22.99	19.7	18.37
xanthine permease CDS	235684	236964	1281	reverse	31.23	126.95	56.08	242.35	194.96
xanthine phosphoribosyltransferase CDS	236972	237550	579	reverse	40.77	141.47	62.53	251.14	266.43
hypothetical protein CDS	237782	238552	771	reverse	281.77	266.47	289.21	132.46	332.95
transcriptional regulator CDS	238636	239601	966	reverse	20.99	79.67	6.09	10.84	4.98
guaA CDS	239826	241376	1551	forward	343.91	560.84	321.46	532.98	446.86
daunorubicin resistance protein CDS	241930	242784	855	forward	22.44	7.44	7.3	9.74	11.4
ABC transporter CDS	242784	243650	867	forward	18.43	8.81	7.51	8.92	8.99
hypothetical protein CDS	243640	244092	453	forward	50.48	35.61	29.25	37.15	51.88
acetyltransferase CDS	244511	245014	504	forward	98.63	76.22	72.29	60.87	77.33
hypothetical protein CDS	245348	246052	705	forward	23.12	7.99	13.73	8.89	15.68
multidrug resistance protein CDS	246043	246603	561	forward	28.83	9.76	15.99	10.48	22.54
multidrug resistance protein CDS	246763	247116	354	forward	29.13	15.02	19.81	13.02	24.04
multidrug resistance protein CDS	247165	247425	261	forward	25.16	12.18	15.51	13.34	22.86
hypothetical protein CDS	247510	247728	219	forward	29.83	9.28	9.81	16.55	13.98
S-methyltransferase CDS	247728	248189	462	forward	33.83	16.64	12.15	20.89	21.43
hypothetical protein CDS	248261	248467	207	forward	76.43	34.75	24.5	37.92	44
hypothetical protein CDS	248537	248731	195	forward	135.5	75.11	80.26	84.33	197.82
hypothetical protein CDS	248787	249374	588	reverse	981.71	181.73	149.79	120.56	225.42
hypothetical protein CDS	249429	249746	318	reverse	54.69	33.19	23.36	23.93	26.26
hypothetical protein CDS	250073	250354	282	forward	257.02	239.92	259.72	227.3	290.23
glyA CDS	250411	251646	1236	forward	506.21	449.91	515.57	460.19	331.41
aa transporter CDS	251738	253330	1593	forward	154.41	116.65	166.66	112.44	107.55
hypothetical protein CDS	253371	254219	849	reverse	38.78	29.62	40.28	24.26	62.07
glucan 1,6-alpha-glucosidase CDS	254319	255938	1620	forward	30.07	14.38	38.41	12.61	11.46
rpmE2 CDS	256048	256293	246	forward	6702.11	7657.04	6124.2	9375.99	13269.9
d-ala-d-ala adding enzyme CDS	256420	257787	1368	forward	362.26	480.15	395.98	557.38	369.2
ATP-dependent RNA helicase-like protein CDS	257801	259288	1488	forward	303.21	497.2	452.01	613.11	379.67
acpS CDS	259369	259725	357	forward	462.57	411.16	290.44	497.28	526.46
ala racemase CDS	259725	260855	1131	forward	359.84	447.3	326.25	527.09	373
hypothetical protein CDS	260916	261623	708	reverse	1172.06	936.15	1202.4	831.18	748.13
L-LDH CDS	261799	262770	972	reverse	4982.73	6520.71	6574.74	7261.07	3296.21
peptidyl-tRNA hydrolase CDS	262905	263462	558	forward	319.36	163.8	112.11	146.45	167.56
trcF CDS	263464	266961	3498	forward	187.17	128.28	52.76	93.88	138.34
hypothetical protein CDS	266978	267220	243	forward	350.86	247.86	113.61	200.65	465.93
hypothetical protein CDS	267305	267682	378	forward	462.12	373.63	312.72	281.41	417.04
30S ribosomal protein S1 CDS	267682	268044	363	forward	516.78	454.12	440.38	392.04	380.27
cell cycle CDS	268072	269343	1272	forward	62.8	52.49	32.71	38.67	39.52
ftsH CDS	269439	271595	2157	forward	1525.92	1287.85	1200.32	1044.24	840.17
hslO CDS	271652	272542	891	forward	347.53	292.74	372.63	303.17	252.67
transcriptional regulator CDS	272619	273647	1029	forward	432.9	175.34	181.07	148.47	312.7
lysS CDS	273663	275213	1551	forward	645.07	510.88	563.87	621.3	380.53
hypothetical protein CDS	275807	276262	456	forward	187.89	27.38	34.32	18.43	39.77
clpC CDS	276367	278844	2478	forward	1122.42	213.79	282.52	159.77	248.95
rpoB CDS	279065	282706	3642	forward	2572.96	1281.19	758.2	642.57	783.15
DNA-directed RNA polymerase subunit beta' CDS	282722	286375	3654	forward	2755.76	1583.37	828.28	999.93	973.56
prepilin peptidase CDS	286426	287115	690	reverse	33.19	22.44	8.1	13.4	35.1
rpsL CDS	287288	287695	408	forward	3541.4	4221.78	3061.77	4080.67	3696.63
30S ribosomal protein S7 CDS	287711	288181	471	forward	2602.38	3606.68	2994.88	3671.3	2506.69
fusA CDS	288215	290308	2094	forward	2003.82	2872.42	2449.45	3070.74	2074.79
rpsJ CDS	290628	290936	309	forward	7008.18	6079.61	4735.85	6916.81	4474.16
rplC CDS	290960	291598	639	forward	7174.98	6192.52	4527.51	6621.46	6799.56
rplD CDS	291613	292230	618	forward	4516.81	4264.95	3434.19	4797.77	3472.48
rplW CDS	292230	292532	303	forward	7537.21	6527.46	4704.3	7097.83	5830.89
rplB CDS	292548	293384	837	forward	5747.52	5513.14	4482.84	6283.25	3686.89
rplV CDS	293707	294060	354	forward	6516.48	6141.37	4715.98	6376.64	6834.25
rpsC CDS	294074	294748	675	forward	5051.64	4863.74	3597.57	4946.63	4210.29
rplP CDS	294748	295188	441	forward	4047.11	3777.39	3163.31	4240.05	4357.68
rpmC CDS	295178	295375	198	forward	7418.59	6138.87	4276.51	6332.32	11311.1
rpsQ CDS	295394	295660	267	forward	7219.67	6721.84	4944.23	7058.34	9725.58
rplN CDS	295692	296060	369	forward	3987.82	4319.08	3489.14	4773.24	2423.51
rplX CDS	296080	296313	234	forward	6343.92	5878.73	4130.17	6078.93	10162.8
rplE CDS	296328	296870	543	forward	4452.99	4852.01	4121.03	5475.3	3056.98
30S ribosomal protein S14 CDS	296883	297068	186	forward	5471.67	5925.82	5254.36	6472.78	3581.1
rpsH CDS	297094	297492	399	forward	4453.85	4984.83	4337.34	5487.55	2437.35
rplF CDS	297517	298047	531	forward	4689.21	4928.04	4419.02	5501.11	3862.05
rplR CDS	298074	298430	357	forward	4133.35	4398.04	4365.11	5103.82	3138.82
rpsE CDS	298448	298954	507	forward	4563.87	5121.38	5034.92	5694.47	2814.16
rpmD CDS	298972	299157	186	forward	6176.8	6017.88	5057.81	6417.15	10025.1
rplO CDS	299181	299621	441	forward	4583.53	5109.88	4599.09	5490.19	3492.6
secY CDS	299621	300916	1296	forward	4025.55	4262.1	4177.73	4906.43	3330.8
adk CDS	300928	301584	657	forward	3944.79	4651.83	4414.08	5105.32	3420.16
infA CDS	301656	301877	222	forward	6027.52	5857.1	4832.61	6019.96	8827.38
rpmJ CDS	301894	302010	117	forward	8220.31	8071.09	6448.87	8590.51	13068.6
rpsM CDS	302035	302385	351	forward	3798.41	4470.7	4586.8	5052.63	2821.64
30S ribosomal protein S11 CDS	302407	302799	393	forward	3563.78	4006.44	4024.66	4470.14	4298.04
DNA-directed RNA polymerase subunit alpha CDS	302848	303786	939	forward	4903.19	5657.95	5325.67	6143.55	7334.45
rplQ CDS	303811	304194	384	forward	3376.9	4609.17	4905.02	5238.09	2878.98
cbiO CDS	304386	305237	852	forward	86.61	72.16	86.06	69.63	66.33
cbiO CDS	305213	306070	858	forward	75.7	63.76	70.63	51.43	71.33
ABC transporter permease CDS	306063	306860	798	forward	61.81	55.42	65.21	50.18	53.62
truA CDS	306863	307651	789	forward	97.3	82.15	94.94	73.27	122.38
rplM CDS	307756	308199	444	forward	5625.14	8553.85	10074.2	9354.24	8211.59
rpsI CDS	308211	308606	396	forward	4959.45	8140.8	9790.36	9239.32	4987.75
integrase CDS	308676	309728	1053	reverse	72.91	126.43	173.63	136.47	67.26
hypothetical protein CDS	309805	309993	189	reverse	46.26	11.58	14.02	8.89	8.21
replication protein CDS	310053	311153	1101	reverse	47.42	8.81	8.3	8.37	6.32
hypothetical protein CDS	311338	311868	531	reverse	53.62	11.29	13.64	14.6	21.94
ftsK CDS	311865	312941	1077	reverse	80.26	24.34	38.71	22.13	25.85
hypothetical protein CDS	312941	313252	312	reverse	108.61	34.58	54.24	33.09	28.42
hypothetical protein CDS	313425	314309	885	forward	125.62	39.73	47.27	40.61	51.45
methylase CDS	314359	317178	2820	forward	119.13	64.82	56.4	46.79	46.97
hypothetical protein CDS	317178	317549	372	forward	185.8	108.52	92.05	68.86	106.48
hypothetical protein CDS	318099	318239	141	forward	3.63	1.85	5.03	0.17	1.97
hypothetical protein CDS	318208	318369	162	forward	3.95	3.22	3.86	0.59	3.19
4-methyl-5(beta-hydroxyethyl)-thiazole monophosphate synthesis protein CDS	318450	319034	585	reverse	564.85	413.83	412.23	346.52	389.39
hypothetical protein CDS	319080	319739	660	reverse	59.49	34.99	17.26	14.08	60.13
hypothetical protein CDS	319813	320571	759	forward	59.29	31.52	32.03	23.85	43.38
phosphoglycerate mutase CDS	320611	321291	681	forward	226.22	109.65	89.63	71.32	111.48
cation efflux protein CDS	321353	322252	900	forward	128.33	85.48	83.54	48.89	88.86
pga mutase CDS	322682	323122	441	forward	131.53	114.18	116.4	71.86	73.95
2',3'-cyclic-nucleotide 2'-phosphodiesterase CDS	323227	324162	936	forward	161.92	163.56	109.46	94.36	164.85
aminopeptidase CDS	324213	325562	1350	reverse	520.52	757.43	433.01	480.77	545.18
hypothetical protein CDS	325633	325959	327	reverse	42.02	40.49	21.82	18.72	47.07
dUTPase CDS	326061	326612	552	forward	66.38	39.47	27.86	31.75	57.2
radA CDS	326612	327988	1377	forward	87.83	55.38	33.7	40.64	69.28
gltX CDS	328066	329565	1500	forward	979.57	1130.34	722.53	737.26	765.7
cysS CDS	329663	331096	1434	forward	227.28	175.73	132.45	133.61	192.44
hypothetical protein CDS	331089	331532	444	forward	179.4	146.28	108.33	110.46	113.3
23S rRNA (guanosine(2251)-2'-O)-methyltransferase RlmB CDS	331519	332271	753	forward	224.62	213.31	153.05	163.77	166.57
sigma factor 30 RNA polymerase CDS	332411	332947	537	forward	83.38	31.06	45.7	21.82	30.81
hypothetical protein CDS	333046	333264	219	forward	20167.4	44055.7	41996.5	47732.8	47710.7
hypothetical protein CDS	333403	334011	609	forward	25.61	17.5	21.55	15.33	19.85
gluconate kinase CDS	334013	335497	1485	forward	31.96	21.41	24	18.07	18.77
transcriptional regulator CDS	335494	336375	882	reverse	47.28	33.1	35.04	23.54	32.46
1-deoxy-D-xylulose-5-phosphate synthase CDS	336498	338240	1743	reverse	173.92	68.39	61.56	35.56	119.35
50S ribosomal protein L33 CDS	338428	338577	150	forward	936.29	607.77	764.28	589.13	903.54
secE CDS	338586	338753	168	forward	1177.61	972.99	1104.07	958.7	615.23
nusG CDS	338867	339424	558	forward	626.5	575.01	522.49	478.37	538.59
rplK CDS	339551	339976	426	forward	4816.04	5518.61	4925.46	5621.63	5344.68
rplA CDS	340056	340748	693	forward	3824.07	4732.74	4583.35	5071.86	3829.95
ABC transporter CDS	340852	341718	867	forward	244.18	230.23	221.37	212.71	219.99
ABC transporter permease CDS	341722	342717	996	forward	208.76	206.38	220.63	202.56	229.83
ABC transporter permease CDS	342720	343607	888	forward	196.28	215.43	230.97	216.3	215.23
phosphate transporter ATP-binding protein CDS	343613	344410	798	forward	211.35	248.7	267.19	230.32	234.53
phosphate ABC transporter ATP-binding protein CDS	344412	345167	756	forward	247.58	285.03	305.33	260.68	311.31
phoU CDS	345184	345861	678	forward	209.18	236.18	291.73	228.38	255.39
receptor CDS	346044	347225	1182	forward	825.2	2130.01	4221.56	2267.32	1975.38
rplJ CDS	347907	348419	513	forward	3892.03	5553.06	2224.52	4872.06	5681.33
rplL CDS	348469	348831	363	forward	2925.25	4635.29	2149.84	4379.54	2761.45
K+ channel CDS	348905	349720	816	forward	30.38	37.11	38.69	37.83	41.33
hypothetical protein CDS	349754	350374	621	forward	48.17	59.43	53.12	58.53	65.9
hypothetical protein CDS	350491	350745	255	forward	72.09	51.31	56.14	84.92	41.02
cytidine-deoxycytidylate deaminase CDS	350778	351284	507	forward	38.6	22.46	22.97	26.94	45.1
DNA polymerase III (DNA directed) gamma-tau CDS	351479	353269	1791	forward	413.27	476.46	742.21	502.44	498.1
tnpB CDS	353447	354604	1158	forward	500.61	576.79	785.76	599.8	540.34
hypothetical protein CDS	354802	355137	336	forward	756.76	802.89	1162.32	912.76	918.58
recR CDS	355138	355737	600	forward	522.65	625.71	891.28	683.27	554.71
hypothetical protein CDS	355737	355976	240	forward	330.83	435.35	664.95	448.63	371.01
tmk CDS	356078	356728	651	forward	117.19	154.37	131.61	153.74	95.6
hypothetical protein CDS	356729	357049	321	forward	104.47	147.77	114.08	148.08	119.06
DNA polymerase III subunit delta CDS	357050	357907	858	forward	118.71	164.88	119.8	162.67	150.68
DNA replication intiation control protein YabA CDS	357919	358269	351	forward	118.17	138.85	107.42	131.73	164.63
tetrapyrrole methylase CDS	358269	359123	855	forward	110.32	163.11	123.69	145.53	144
acyl-ACP thioesterase CDS	359126	359863	738	forward	155.98	137.98	169.39	129.4	307.43
hypothetical protein CDS	359893	360429	537	forward	2528.8	1635.38	2913.72	1579.97	2035.75
glycoprotein endopeptidase CDS	360457	361191	735	forward	2106.76	1643.77	2798.32	1490.57	1140.09
ribosomal protein ala-acetyltransferase CDS	361175	361747	573	forward	2044.16	1660.71	2743	1558.59	1117.55
DNA-binding/iron metalloprotein/AP endonuclease CDS	361744	362793	1050	forward	1798.43	1541.43	2557.22	1463.91	1005.73
2-deoxyribose-5-phosphate aldolase CDS	362931	363644	714	forward	465.85	334.43	694.47	1414.92	909.89
dehydrogenase CDS	363654	364625	972	forward	404.6	293.9	634.33	1365.17	870.7
gntR CDS	364618	365328	711	forward	423.57	298.16	615.29	1293.05	1444.25
bile acid-inducible operon protein CDS	365377	366564	1188	reverse	387.44	290.61	155.81	111.87	78.06
formyl-coenzyme A transferase CDS	366636	367973	1338	reverse	3924.9	4995.13	1933.97	827.26	299.1
oxalyl-CoA decarboxylase CDS	367973	369682	1710	reverse	3430.49	4307.96	1750.66	734.45	262.36
ABC transporter CDS	369862	371781	1920	reverse	84.24	114.13	55.88	77.45	91.84
redox-sensing transcriptional repressor Rex CDS	371965	372600	636	forward	141.11	179.49	293.08	144.91	136.88
scrR CDS	372648	373634	987	reverse	33.39	15.53	14.06	11.09	24.82
scrB CDS	373651	375108	1458	reverse	24.71	6.08	6.04	6.17	22.88
scrA CDS	375343	377292	1950	forward	62.28	13.22	8.26	18.53	57.19
hypothetical protein CDS	377384	377911	528	forward	50.83	22.8	11.42	14.78	33.37
hypothetical protein CDS	378008	378472	465	forward	134.59	174.09	169.85	212.19	180.46
hypothetical protein CDS	378472	379230	759	forward	147.27	187.11	175.46	241.97	260.57
groES CDS	379398	379682	285	forward	897.13	300.31	164.44	294.31	873.23
groEL CDS	379705	381333	1629	forward	697.62	337.37	205.72	356.71	397
hypothetical protein CDS	381372	381503	132	forward	21.11	15.6	14.7	9.28	26.51
hexA CDS	381484	384054	2571	forward	106.45	98.25	66.76	31.19	42.94
mutL CDS	384057	385952	1896	forward	89.7	89.94	58.26	19.7	22.99
ruvA CDS	385952	386539	588	forward	101.75	105.18	73.07	24.17	17.72
ruvB CDS	386551	387600	1050	forward	996.78	355.84	366.64	161.76	178.47
protein translocase CDS	387650	388060	411	forward	1306.61	542.43	429.37	254.9	437.94
glucose-6-phosphate 1-dehydrogenase CDS	388167	389618	1452	forward	435.73	268.11	225.97	185.42	275.94
DNA-damage-inducible protein CDS	389494	390732	1239	forward	255.63	130.61	100.86	89.03	182.76
hypothetical protein CDS	390795	391751	957	forward	294.78	303.92	269.06	273.61	215.59
RNA helicase CDS	391744	393105	1362	forward	399.88	413.06	343.87	372.26	362.38
alaS CDS	393347	395986	2640	forward	455.57	636.57	325.74	578.12	806.75
hypothetical protein CDS	396047	396304	258	forward	1214.72	1294.94	1414.08	1093.61	1273.67
Holliday junction resolvase-like protein CDS	396304	396732	429	forward	1463.89	1516.6	1713.21	1271.35	1543.84
hypothetical protein CDS	396734	397045	312	forward	1269.53	1465.84	1825.7	1359.38	1248.89
mutS CDS	397104	399461	2358	forward	133.97	114.98	264.85	111.82	101.51
thioredoxin reductase CDS	399539	399850	312	forward	953.05	622.91	1209.33	690.04	417.57
mscL CDS	399894	400268	375	reverse	390.83	311.57	510.26	396.72	527.91
hypothetical protein CDS	400374	400796	423	reverse	164.23	149.97	195.15	212.31	215.11
murI CDS	400874	401677	804	forward	123.05	220.88	161.15	204.09	322.5
nucleoside-triphosphatase CDS	401677	402285	609	forward	110.55	200.2	163.51	201.2	287.26
tropomyosin-related protein CDS	403294	403719	426	forward	2315.21	1871.9	2691.06	1818.88	2917.67
hypothetical protein CDS	403737	404105	369	forward	2301.52	2313.05	3427.28	2432.75	1267.1
Xaa-Pro dipeptidase CDS	404158	405264	1107	reverse	293.69	313.97	313.77	335.75	336.94
ccpA CDS	405409	406410	1002	forward	231.77	211.7	360.25	234.75	356.45
glycerophosphoryl diester phosphodiesterase CDS	406445	407812	1368	reverse	120.08	90.25	131.03	77.34	85.55
hypothetical protein CDS	407908	408231	324	forward	278.86	140.53	112.45	100.1	119.55
UDP-sugar hydrolase CDS	408247	409629	1383	forward	248.56	131.33	100.85	92.54	120.92
hypothetical protein CDS	409562	410230	669	forward	183.46	94.82	74.98	67.93	115.74
n-acetylglucosamine catabolic protein CDS	410230	411006	777	forward	153.67	87.48	69.29	67.57	139.63
hypothetical protein CDS	411003	411611	609	forward	79.68	52.94	48	47.03	75.88
dedA CDS	411621	412271	651	reverse	149.86	84.83	97.73	100.56	99.15
thioredoxin reductase CDS	412281	413165	885	reverse	77.01	51.77	54.87	55.23	44.71
mutT CDS	420438	420860	423	forward	30.21	23.78	42.13	28.6	31.4
phage related helicase CDS	420860	423454	2595	forward	34.95	32.51	55.41	34.41	29.64
hypothetical protein CDS	423467	423751	285	forward	31.13	27.16	62.31	29.57	23.44
glycosyltransferase CDS	425058	426221	1164	forward	222.3	195.33	183.52	177.29	177.22
glycosyltransferase CDS	426236	427279	1044	forward	218.89	196.82	177.73	191.25	258.61
hypothetical protein CDS	427279	428304	1026	forward	168.63	171.56	149.2	145.8	148.3
phosphoglycerol transferase CDS	428376	430436	2061	forward	240.03	223.85	204.79	216.64	205.96
secG CDS	430504	430737	234	forward	807.14	815.4	1108.88	1009.21	857.57
ribonuclease R CDS	430808	433156	2349	forward	487.75	482.92	769.29	613.85	438.59
smpB CDS	433168	433623	456	forward	462.93	476.04	801.4	560.05	252.39
manL CDS	439492	440502	1011	forward	622.13	865.24	425.84	1124.99	1088.74
manM CDS	440521	441330	810	forward	454.92	672.02	383.3	967	799.15
manN CDS	441359	442282	924	forward	654.98	924.59	526.93	1366.64	1256.11
hypothetical protein CDS	442289	442657	369	forward	571.47	848.26	498.03	1205.87	752.15
lysR CDS	442703	443584	882	reverse	35.62	29.79	26.95	20.85	33.14
maltose O-acetyltransferase CDS	443767	444219	453	forward	16.97	11.62	15.34	12.72	18.87
amino acid permease CDS	444247	445620	1374	reverse	80.84	95.07	58.24	74.78	108.34
adhE CDS	445913	448543	2631	forward	458.01	410.7	515.23	483.24	236.77
glmS CDS	448725	450536	1812	forward	242.97	160.14	196.37	201.25	260.08
ackA CDS	450871	452064	1194	forward	217.44	63.13	57.5	58.51	47.03
carboxymuconolactone decarboxylase CDS	452165	452896	732	forward	271.54	94.21	97.04	95.11	74.65
mutT CDS	453002	453412	411	forward	395.95	141.73	176.99	65.54	186.36
hypothetical protein CDS	453492	455150	1659	reverse	76.47	81.86	64.7	93.31	175.61
hypothetical protein CDS	455358	457178	1821	forward	65.71	34.78	56.52	27.29	20.9
hypothetical protein CDS	457183	458511	1329	forward	56.95	32.85	54.45	30.74	22.65
ATP-dependent helicase CDS	458523	460754	2232	forward	65.68	41	48.64	30.14	25.92
hypothetical protein CDS	460761	461165	405	forward	180.47	148.39	124.22	105.27	172.13
amtB CDS	461384	462634	1251	forward	26.55	10.65	13.68	6.77	8.49
NADPH-flavin oxidoreductase CDS	462687	463445	759	forward	69.5	35.26	48.17	33.62	26.25
restriction endonuclease CDS	463844	468349	4506	forward	70.6	83.38	48.63	61.69	53.07
hypothetical protein CDS	468352	470100	1749	forward	140.6	163.33	121.67	132.35	129.7
DNA methyltransferase CDS	470105	470974	870	forward	91.96	116.86	105.68	98.15	62.85
methylase CDS	471076	471759	684	forward	146.98	185.83	153.75	145.06	92.79
hypothetical protein CDS	471808	472509	702	reverse	9.99	5.79	7.13	3.73	6.12
hypothetical protein CDS	472744	473094	351	forward	17.34	16.78	17.24	15.05	23.11
ftsK CDS	473261	474388	1128	forward	6.25	3.56	5.7	4	3.53
hypothetical protein CDS	474519	474932	414	forward	9.13	5.54	11.69	4.58	2.5
repB CDS	475046	476128	1083	forward	19.52	8.04	28.52	9.51	12.26
integrase CDS	476393	477595	1203	forward	258.06	258.44	413.71	279.38	188.2
hypothetical protein CDS	477674	477814	141	forward	971.07	702.94	1050.29	1174.97	1437.03
hypothetical protein CDS	477764	478159	396	reverse	1785.41	1124.5	1675.87	1871.49	2774.56
hypothetical protein CDS	478246	478461	216	reverse	838.37	148.65	247.12	128.7	117.1
hypothetical protein CDS	478565	478951	387	forward	135.23	81.96	86.59	77.91	78.92
serine-threonine protein phosphatase CDS	478997	479866	870	forward	146.19	97.84	105.27	94.43	121.13
hypothetical protein CDS	479955	480071	117	reverse	271.01	205.16	159.26	132.96	177.43
celB CDS	480310	481647	1338	forward	28.89	28.17	33.65	28.87	27.76
hypothetical protein CDS	481647	482540	894	forward	36	30.67	37.02	29.73	43.15
aggregation promoting protein CDS	482878	483573	696	forward	684.28	579.36	381.42	97.61	734.92
surface exclusion protein CDS	483725	484792	1068	forward	45.67	30.55	31.81	20.95	27.89
phosphoglycerate mutase CDS	484817	485398	582	forward	108.41	55.13	54.93	31.72	54.25
phosphoglycerate mutase CDS	485399	485971	573	forward	183.28	103.48	95.74	65.78	98.69
hypothetical protein CDS	486057	486716	660	forward	388.03	543.64	367.35	648.15	422.81
glycerophosphoryl diester phosphodiesterase CDS	486725	487024	300	forward	95.44	44.57	22.26	26.57	43.48
msmR CDS	487489	488493	1005	forward	406.01	190.45	273.95	136.44	216.77
msmE CDS	488692	489987	1296	forward	15.79	5.53	11.69	11.54	9.33
msmF CDS	490008	490892	885	forward	12.85	4.45	11.39	7.49	8.27
msmG CDS	490885	491742	858	forward	20.27	6.2	9.9	7.33	9.22
bfrA CDS	491742	493034	1293	forward	18.11	6.27	8.05	7.87	9.2
msmK CDS	493046	494152	1107	forward	22.45	9.11	10.52	9.78	14.26
gtfA CDS	494279	495721	1443	forward	13.89	4.98	8.31	5.99	6.37
hypothetical protein CDS	496300	496809	510	forward	6.97	1.23	1.02	0.28	1.09
hypothetical protein CDS	496739	496885	147	forward	7.19	1.77	0.99	0.33	0.54
pfoR CDS	497648	498691	1044	forward	35.83	16.73	16.79	17.8	25.9
slpX CDS	498965	500464	1500	forward	4126.48	1998.18	3321.97	2572.69	2430.29
hypothetical protein CDS	500981	502096	1116	forward	138.93	63.15	44.72	41.65	108.83
gntR CDS	502190	502891	702	forward	260.06	160.79	227.1	159.36	131.54
tagD CDS	502927	503313	387	reverse	70.02	71.18	65.08	58.87	54.67
tagA CDS	503443	504171	729	forward	121.65	76.58	99.24	99.68	79.32
galactosyltransferase CDS	504181	505272	1092	forward	113.18	81.81	113.14	112.43	86.68
nadC CDS	505364	506842	1479	forward	495.13	408.94	669.6	425.77	315.33
nadE CDS	506839	507669	831	forward	886.81	648.36	1042.45	653.67	572.12
pacL CDS	507861	510533	2673	forward	333.91	303.41	351.92	302.81	212.02
rodC CDS	510624	511778	1155	forward	37.38	29.42	21.68	25.61	64.28
epsU CDS	511783	513213	1431	forward	56.94	37.26	37.32	28.8	35.49
glycosyltransferase CDS	513216	513914	699	forward	161.33	89.41	92.81	66.25	104.97
acmA CDS	514617	515264	648	forward	100.43	58.28	67.69	50.31	75
pcrA CDS	515352	517592	2241	forward	102.03	39.6	20.52	36.15	63.12
dnlJ CDS	517625	519631	2007	forward	256.86	139.9	226.41	143.41	186.91
hypothetical protein CDS	519646	520794	1149	forward	722.29	514.19	506.48	512.9	878.96
gatC CDS	520806	521114	309	forward	1767.98	1621.6	1181.63	1561.76	2760.89
gatA CDS	521114	522553	1440	forward	984.4	1133.51	974.56	1191.83	980.08
gatB CDS	522558	523988	1431	forward	1000.02	1199.21	1052.32	1291.06	1042.49
lipid kinase CDS	524014	524934	921	forward	800.98	1061.68	1020	1218.06	885.32
hypothetical protein CDS	525852	526193	342	forward	847.53	207.43	715.69	250.81	589.32
Na+-H+-exchanging protein CDS	526229	527605	1377	reverse	21.4	10.3	21.94	5.07	8.09
23S rRNA (uracil-5-)-methyltransferase RumA CDS	527971	529323	1353	forward	239.04	153.72	161.84	220.83	202.75
hypothetical protein CDS	529805	530209	405	forward	23.41	21.75	15.77	18.85	15.91
cadA CDS	530433	532334	1902	forward	26.71	47.18	84.32	93.22	57.54
heavy-metal-transporting ATPase CDS	532360	532590	231	forward	68.77	129.07	246.88	217.2	206.25
hypothetical protein CDS	532590	533132	543	forward	62.46	111.74	231.92	190.77	153.14
transcriptional regulator CDS	533152	533787	636	forward	86.97	129.16	308.73	229.61	208.79
hypothetical protein CDS	533869	534456	588	forward	79.74	108.9	277.3	200.55	199.93
site-specific recombinase CDS	535200	536216	1017	reverse	16.25	19.14	46.68	26.04	19.67
site-specific recombinase CDS	536234	536767	534	reverse	11.64	9.57	27.51	13.53	20.41
site-specific recombinase CDS	536760	537689	930	reverse	14.33	12.98	35.97	15.28	14.54
portal protein CDS	537721	538053	333	reverse	30.01	18.16	56.27	20.62	19.94
acetyltransferase CDS	538338	538838	501	forward	231.55	111.01	104.71	70.63	96.05
multidrug transporter CDS	539329	540795	1467	forward	42.84	29.6	39.44	39.27	39.2
plnI CDS	540836	541594	759	reverse	43.97	19.71	35.52	16.1	16.3
transcriptional regulator CDS	541605	542117	513	reverse	41.71	20.63	34.62	13.2	17.29
hypothetical protein CDS	542226	543998	1773	forward	150.33	99.46	54.66	101.43	424.24
acetyltransferase CDS	544625	545062	438	forward	1087.94	633.35	770.78	502.11	608.33
hypothetical protein CDS	545031	545141	111	forward	552.27	269.31	314.69	195.08	245.42
aldehyde reductase CDS	545265	546101	837	forward	155.97	86.03	103.98	68.98	64.1
ABC transporter ATP-binding protein/permease component CDS	546284	546943	660	forward	149.27	117.04	115.27	48.12	76.58
ABC transporter ATP-binding protein/permease component CDS	546980	547714	735	forward	267.86	185.91	208.98	91.36	127.96
hypothetical protein CDS	547777	547872	96	forward	163.81	133.03	204.54	82.77	40.18
uracil permease CDS	547922	549256	1335	reverse	65.35	73.54	12.38	89.84	510.2
pyrR CDS	549268	549798	531	reverse	78.77	77.75	11.16	91.82	792.53
HAD family hydrolase CDS	550000	550422	423	reverse	9.54	4.56	1.38	2.78	7.71
HAD family hydrolase CDS	550479	550790	312	reverse	8.21	3.68	3.75	3.77	4.33
multidrug transporter CDS	550972	552387	1416	forward	19.81	18.61	10.14	12.97	18.45
multidrug resistance efflux pump CDS	552410	553615	1206	reverse	20.77	10.01	9.38	8.82	17.15
malate permease CDS	553716	554654	939	forward	45.09	44.33	57	35.15	40.23
aminopeptidase CDS	554691	555773	1083	forward	102.27	109.9	109.48	95.85	160.29
ABC-F family ATPase CDS	555867	557492	1626	forward	75.52	21.61	20.31	24.54	31.82
hypothetical protein CDS	557591	558367	777	forward	91.8	54.27	43.45	47.77	80.3
glnH CDS	558432	559250	819	reverse	70.2	62.88	80.66	67.51	114.5
transcriptional regulator CDS	559448	559891	444	forward	44.22	49.42	51.56	52.45	66.01
ABC transporter ATP-binding protein/permease CDS	559891	561621	1731	forward	41.46	67.87	59.44	65.56	55.3
ABC transporter ATP-binding protein/permease CDS	561621	563390	1770	forward	41.08	62.4	66.73	66.2	32.94
hypothetical protein CDS	563558	564136	579	forward	32.64	28.13	35.1	68.54	30.56
uridine kinase CDS	564181	564810	630	reverse	139.5	100.73	49.55	80.14	115.71
glnQ CDS	565475	566215	741	forward	439.75	744.41	647.32	735.79	772.08
glnH CDS	566229	567047	819	forward	409.91	629.6	551.09	629.1	576.04
glnM CDS	567047	567688	642	forward	408.53	623.22	591.32	650.16	475.86
glnP CDS	567703	568359	657	forward	366.94	592.41	558.54	619.42	487.15
hypothetical protein CDS	568438	569358	921	forward	73.13	42.16	69.85	29.04	28.84
hypothetical protein CDS	569355	569798	444	forward	93.13	54.47	77.12	40.01	35.38
glycerol-3-phosphate ABC transporter CDS	569961	571259	1299	reverse	244.29	669.92	505.72	742.67	312.7
galactose-1-phosphate uridylyltransferase CDS	571419	572222	804	forward	269.77	246.78	119.57	146.01	299.95
rbsK CDS	572309	573232	924	forward	379.42	344.17	265.94	272.86	456.95
rpiA CDS	573233	573925	693	forward	359.84	367.99	309.87	300.14	237.06
potassium uptake protein Kup CDS	574077	576092	2016	forward	210.14	99.23	83.77	56.04	67.66
iunH CDS	576206	577132	927	forward	127.66	86.45	111.2	76.55	116.56
gntR CDS	577135	577860	726	forward	117.44	92.94	108.9	80.88	142.81
transcriptional regulator CDS	578166	578798	633	forward	46.7	21.9	15.16	13.69	20.61
ABC transporter ATP-binding protein CDS	578842	580458	1617	forward	33.97	20.84	18.17	15.34	22.92
hypothetical protein CDS	580503	581321	819	reverse	23.07	27.84	26.17	27.06	46.13
marR CDS	581451	581891	441	forward	19.1	13.89	23.75	14.92	18.49
multidrug resistance ABC transporter ATP bindingprotein CDS	581970	583727	1758	forward	21.72	15.7	29.33	19.94	31.33
hypothetical protein CDS	583832	584188	357	reverse	15.7	10.37	13.68	13.18	11.25
transcriptional regulator CDS	584194	584958	765	reverse	21.1	10.77	15.17	14.53	25.94
phosphoketolase CDS	585252	587651	2400	forward	232.66	362.33	989.86	810.27	533.83
serine protease CDS	587713	588561	849	forward	57.61	42.03	55.69	35.63	45.3
bacteriocin production-related histidine kinase CDS	588692	589972	1281	forward	22.65	17.54	21.71	13.01	15.09
response regulator bacteriocinproduction-related CDS	589978	590775	798	forward	26.45	19.76	25.81	14.95	18.34
plnI CDS	590842	592050	1209	forward	28.93	41.04	38.28	25.12	17.2
hydrolase CDS	592203	593012	810	reverse	35.03	12.74	7.88	6.11	15.12
PTS system arbutin-like transporter subunit IIBC CDS	593543	595423	1881	forward	15.56	30.27	14.16	43.29	64.63
transcriptional regulator CDS	595485	596297	813	forward	71.07	106.62	55.39	100.93	201.83
hypothetical protein CDS	596281	596778	498	forward	77.76	107.91	77.47	114.2	187.42
PTS system transporter subunit IIABC CDS	596799	597284	486	forward	104.59	159	139.84	174.72	300.47
hypothetical protein CDS	597409	597675	267	forward	61.3	42.66	58.85	38.39	32.02
nitroreductase CDS	597710	598366	657	forward	99.3	82.19	110.84	70.3	93.76
transporter CDS	598461	599813	1353	forward	361.54	427.61	678.41	471.53	239.02
hprT CDS	599922	600491	570	forward	739.35	386.77	328.38	230.04	219.01
transposase CDS	600545	601927	1383	reverse	31.45	24.4	16.82	28.26	23.67
amino acid permease CDS	601981	603285	1305	reverse	234.78	79.92	84.07	38.94	80.91
hypothetical protein CDS	603391	604095	705	forward	186.4	86.84	71.86	58.81	69.61
ATP-dependent RNA helicase CDS	604095	605333	1239	forward	205.69	115.76	95.54	77.85	52.41
ptcC CDS	605330	606655	1326	forward	140.75	91.28	78.82	67.13	55.54
hypothetical protein CDS	606973	607077	105	forward	97.61	136.77	127.58	118.2	287.09
UDP-N-acetylglucosamine 2-epimerase CDS	607121	608263	1143	forward	109.25	132.32	114.45	115.81	165.93
gtcA CDS	608276	608800	525	reverse	360.61	208.45	231.56	218.26	226.64
flavodoxin CDS	608793	609239	447	reverse	461.01	255.9	266.41	257.25	303.47
ampM CDS	609383	610210	828	forward	286.86	369.12	601.55	441.08	363.39
hypothetical protein CDS	610219	611145	927	forward	258.51	353.68	576.21	438.26	406.52
UTP-glucose-1-phosphate uridylyltransferase CDS	611205	612107	903	forward	377.32	528.75	637.25	532.75	625.99
thil CDS	612217	613374	1158	forward	171.9	57.73	71.59	75.46	73.94
hmdH CDS	613374	614585	1212	forward	143.49	51.16	58.18	68.24	84.98
hmcS CDS	614586	615749	1164	forward	162.7	72.61	89.27	99.35	97.3
hypothetical protein CDS	615784	616110	327	reverse	81.49	16.26	34.39	14.24	24.81
hypothetical protein CDS	616202	617119	918	forward	112.62	55.08	65.87	49.14	64.59
hypothetical protein CDS	617353	617457	105	forward	1462.32	964.8	801.48	1148.66	3543.95
23S rRNA (uracil-5-)-methyltransferase RumA CDS	617543	618925	1383	reverse	212.13	185.64	267.65	206.25	229.27
recX CDS	619051	619863	813	forward	119.13	75.21	38.86	47.01	72.54
hypothetical protein CDS	619873	620349	477	forward	201.44	133.75	88.28	93.21	130.64
transporter protein - hemolysin CDS	620918	621781	864	forward	224.72	172.18	123.17	117.95	186.19
prfC CDS	621781	623352	1572	forward	232.31	246.78	226.65	199.54	223
hypothetical protein CDS	623417	623698	282	reverse	254.18	228.55	253.88	226.53	299.82
clpE CDS	623869	626055	2187	reverse	485.12	62.13	60.78	50.36	89.1
ptsH CDS	626544	626810	267	forward	6340.64	5942.51	3515.68	5640.32	7076.13
ptsI CDS	626810	628543	1734	forward	4764.75	4699.66	2829.57	4529.84	5664.16
arsC CDS	628754	629152	399	forward	1886.3	1075.81	1811.79	657.63	772.35
mecA CDS	629297	630037	741	forward	1127.69	634.99	1448.42	529.48	573.34
coiA CDS	630121	630984	864	forward	30.03	11.67	19.32	6.67	12.66
hypothetical protein CDS	630981	631601	621	reverse	184.12	100.81	87.16	50.29	74.73
hypothetical protein CDS	631681	632295	615	reverse	71.19	53.48	70.74	39.89	82.25
GTP pyrophosphokinase CDS	632372	633004	633	forward	304.8	174.98	247.27	167.17	162.09
ppnK CDS	633001	633804	804	forward	266.82	171.61	247.08	170.59	186.58
rluD CDS	633797	634699	903	forward	58.91	34.52	42.36	30.76	31.62
hypothetical protein CDS	634806	636581	1776	forward	151.85	51.86	51.52	50.6	96.04
hypothetical protein CDS	636608	637300	693	reverse	125.48	140.88	134.05	140.2	97.27
isomerase CDS	637393	638421	1029	reverse	107.63	133.1	138.48	137.74	187.44
pacL CDS	638578	641337	2760	forward	325.37	180.94	221.2	124.53	110.36
pthA CDS	641407	641787	381	forward	3154.41	3107.17	3065.81	3093.97	3287.64
permease CDS	641803	642990	1188	forward	1952.94	2171.34	2201.27	2133.79	2007.71
rRNA methylase CDS	643053	643607	555	forward	397.84	390.89	469.26	405.48	378.77
hypothetical protein CDS	643609	643998	390	forward	384.59	365.41	434.88	374.07	353.84
DNA translocase FtsK CDS	644021	646456	2436	forward	311.84	296.45	354.54	304.26	239.49
protease CDS	646443	647657	1215	forward	113.4	106.93	129.17	110.02	135.31
protease CDS	647654	648907	1254	forward	165.22	114.64	139.53	110.52	106.72
fabG CDS	648912	649640	729	forward	408.99	193.52	237.46	201.21	221.43
transcriptional regulator CDS	649708	650832	1125	forward	715.7	630.04	525.62	524.78	543.01
pgsA CDS	650855	651415	561	forward	498.12	542.01	481.38	501.92	508.34
recA CDS	651592	652683	1092	forward	956.54	449	451.17	481.81	432.06
ymdA CDS	652801	654432	1632	forward	306.78	455.15	504.32	431.44	539.7
undecaprenyl-phosphaten-acetyl- glucosaminyltransfera se CDS	654533	655702	1170	forward	110.57	104.2	123.52	92.29	92.22
hypothetical protein CDS	655728	656390	663	reverse	50.68	28.97	15.04	15.1	38.03
competence protein CDS	656433	657716	1284	forward	6.54	2.92	5.7	3.33	2.94
competence protein CDS	657713	658408	696	forward	162.35	75.79	140.85	33.7	67.82
yvyD CDS	658491	659033	543	forward	2207.59	1611.11	2074.95	1246.98	2602.68
secA CDS	659172	661571	2400	forward	868.85	730.22	797.7	576.49	587.58
peptide chain release factor 2 CDS	661748	662746	999	forward	427.78	282.49	383.06	195.92	216.4
hypothetical protein CDS	662754	663029	276	forward	347.55	226.25	293.12	166.48	603.88
ptsK CDS	663045	664013	969	forward	379.38	249.81	325.15	184.2	229.5
prolipoprotein diacylglyceryl transferase CDS	664003	664845	843	forward	430.27	308.64	362.75	228.59	354.76
gpsA CDS	664885	665904	1020	forward	505.29	467.87	508.1	371.82	445.49
trxB CDS	665981	666907	927	forward	586.7	529.74	547.37	431.68	417.89
glgB CDS	667085	669001	1917	forward	96.49	122.2	103.26	86.25	56.61
glgC CDS	669017	670162	1146	forward	80.07	104.23	101.17	69.95	61.94
glgD CDS	670152	671294	1143	forward	87.31	106.67	119.83	79.27	86.91
glgA CDS	671304	672734	1431	forward	108.53	126.47	159.47	93.73	95.93
glycogen phosphorylase CDS	672753	675164	2412	forward	128.29	152.32	185.63	113.06	97.95
amylopullulanase CDS	675164	676933	1770	forward	126.01	133.65	168.31	96.98	102.9
phosphoglucomutase CDS	677052	678776	1725	forward	183.09	249.17	244.82	213.31	179.98
uvrB CDS	678879	680930	2052	forward	187.47	87.7	62.34	86.46	173.16
uvrA CDS	680917	683757	2841	forward	202.53	123.62	76.5	114.85	124.74
hypothetical protein CDS	683820	684362	543	forward	1150.3	1208.28	2077.71	1589.4	889.34
hypothetical protein CDS	684444	685325	882	forward	194.38	85.49	100.48	76.57	65.38
hypothetical protein CDS	685335	686378	1044	forward	257.15	113.26	135.01	100.53	102.24
hypothetical protein CDS	686371	687306	936	forward	112.78	59.31	55.22	43.17	49.12
clpP CDS	687346	687933	588	reverse	4728.74	2057.33	1148.41	1357.97	2683.91
hypothetical protein CDS	688100	689752	1653	forward	741.16	1165.02	736.58	1012.16	1122.9
amino acid permease CDS	689813	691249	1437	reverse	104.35	82.98	113.99	118.66	134.67
transcriptional regulator CDS	691863	692894	1032	forward	2475.21	2593.74	4200.89	2761.31	2091.67
glyceraldehyde-3-p dehydrogenase CDS	692948	693964	1017	forward	18371.4	25703.1	29672.7	30257.5	19595
pgk CDS	694078	695289	1212	forward	3990.53	5972.99	7642.79	7107.89	5393.27
tpiA CDS	695315	696073	759	forward	3406.94	5197.74	6849.19	6291.76	3792.9
hypothetical protein CDS	696391	696912	522	reverse	57.06	38.39	69.88	33.25	52.95
HAD family phosphatase CDS	696925	697800	876	reverse	84.53	53.85	99.47	46.15	71.55
uracil-DNA glycosylase CDS	697868	698566	699	forward	147.95	111.63	87.17	104.41	140.47
eutD CDS	698578	699567	990	forward	171.66	123.73	90.91	93.6	87.41
hypothetical protein CDS	699567	700046	480	forward	253.16	181.24	125.46	146.44	157.17
DNA polymerase III subunit alpha CDS	700121	700654	534	reverse	154.56	113.28	90.5	81.15	103.22
murB CDS	700750	701646	897	forward	333.6	292.38	250.98	282.49	330.07
potA CDS	701705	702802	1098	forward	85.7	73.42	42.61	63.84	75.88
potB CDS	702792	703604	813	forward	77.21	66.87	36.09	60.86	97.34
potC CDS	703601	704416	816	forward	71.55	67.01	40.99	70.49	65.94
potD CDS	704413	705486	1074	forward	81.86	79.81	50.96	79.26	121.64
hypothetical protein CDS	705523	706365	843	forward	124.2	126.94	100.13	111.92	163.74
hypothetical protein CDS	706362	707321	960	forward	710.19	651.34	560.47	687.74	544.79
glmM CDS	707353	708711	1359	forward	923.47	999.56	917.52	1079.1	685.17
HAD superfamily hydrolase CDS	708811	709626	816	forward	126.43	85.6	86.54	61.9	64.33
HAD superfamily hydrolase CDS	709660	710445	786	forward	212.91	114.66	105.05	78.31	86.97
hypothetical protein CDS	710539	711255	717	forward	215.4	119.01	100	75.94	98.73
protein-tyrosine-phosphatase CDS	711259	711717	459	forward	264.95	140.48	117.02	91.01	135.51
glycerate kinase CDS	711741	712877	1137	reverse	30.93	24.16	19.07	16.79	23.08
licT CDS	713104	713949	846	forward	72.84	67.96	27.33	45.4	156.07
phosphotransferase system enzyme II CDS	714074	716065	1992	forward	14.25	11.17	7.7	11.44	28.49
phospho-beta-galactosidase II CDS	716147	717622	1476	forward	28.82	35.63	29.09	33.91	62.91
hypothetical protein CDS	717751	718698	948	forward	96.76	163.63	143.47	271.72	207.53
amino acid permease CDS	718753	720378	1626	reverse	74.77	125.15	121.93	153.81	125.49
hypothetical protein CDS	720642	720743	102	forward	130.94	38.33	84.9	82.14	70.57
30S ribosomal protein S14 CDS	720753	720938	186	forward	173.74	53.81	86.94	93.83	50.25
hypothetical protein CDS	721103	721618	516	forward	28.74	10.15	8.65	13.86	9.94
hypothetical protein CDS	721708	722436	729	forward	1094.76	1087.72	297.43	608.83	1047.35
cglA CDS	722562	723536	975	forward	4.63	1.39	2.65	1.63	2.37
competence protein CDS	723502	724506	1005	forward	7.07	2.65	4.8	2.51	4.47
competence protein CDS	724519	724878	360	forward	8.27	5.36	7.77	4.4	5.52
hypothetical protein CDS	724844	725272	429	forward	11.57	6.56	10.9	5.32	6.4
hypothetical protein CDS	725459	726061	603	forward	13.07	6.83	11.56	5.97	7.65
modification methylase CDS	726235	727236	1002	forward	276.17	149.87	131.82	83.26	146.25
ackB CDS	727277	728461	1185	forward	317.04	236.74	227.33	177.12	259.18
hypothetical protein CDS	729095	729985	891	forward	12.9	9.13	10.52	6.49	8.84
PLP-dependent aminotransferase CDS	730074	730979	906	forward	37.3	25	35.63	20.35	37.79
PLP-dependent aminotransferase CDS	730952	731155	204	forward	27.79	21.21	35.19	20.36	17.93
mannose-6-phosphate isomerase CDS	731224	732189	966	forward	40.22	47.08	56.59	141.8	245.32
response regulator CDS	732616	733338	723	forward	137.19	136.48	168.12	148.49	164.41
histidine kinase CDS	733341	734792	1452	forward	96.59	98.15	105.97	74.12	98.9
oxidoreductase CDS	734917	735291	375	forward	29.04	16.54	30.6	15.04	11.88
oxidoreductase CDS	735327	735980	654	forward	44.42	18.45	33.12	23.27	33.38
alkaline phosphatase CDS	736014	738191	2178	reverse	90.04	60.56	56.63	60.31	87.08
vanZ CDS	738333	738935	603	forward	292.29	133.16	184.72	226.81	224.63
pgi CDS	739022	740359	1338	forward	2994.64	2747.34	2591.13	2476.1	2308.04
multi-drug-type permease CDS	740473	741861	1389	forward	22	17.92	19.86	22.16	22.48
esterase CDS	741942	742955	1014	reverse	47.38	36.45	25.04	26.82	48.95
hypothetical protein CDS	743529	743900	372	forward	31.17	13.59	13.69	14.58	25.44
DNA primase CDS	745463	746965	1503	reverse	17.2	12.31	13.55	11.4	16.35
prophage DNA packaging protein NU1 CDS	747077	747301	225	reverse	21.21	6.14	12.8	9.39	19.44
hypothetical protein CDS	747374	747598	225	reverse	10.25	6.02	10.94	6.62	9.01
hypothetical protein CDS	747602	747985	384	reverse	6.67	2.71	7.12	4.94	5.8
hypothetical protein CDS	747989	748207	219	reverse	6.87	1.31	7.91	5.48	6.36
hypothetical protein CDS	748200	748406	207	reverse	3.87	1.01	6.55	4.29	1.54
hypothetical protein CDS	748541	749092	552	forward	65.8	58.45	88.49	59.23	83.28
integrase CDS	749258	750328	1071	forward	93.66	74.61	117.06	77.15	92.68
UDP-N-acetylmuramyl tripeptide synthetase CDS	750576	751928	1353	reverse	179.48	201.99	199.1	190.17	157.37
thymidine kinase CDS	752052	752675	624	forward	208.59	127.81	100.49	125.3	152.45
prfA CDS	752691	753776	1086	forward	340.96	226.76	189.05	211.57	230.92
hemK CDS	753769	754611	843	forward	360.21	230.02	186.17	209.14	268.24
Sua5 family translation factor CDS	754608	755612	1005	forward	398.78	269.23	230.53	258.84	269.2
upp CDS	755699	756328	630	forward	1247.98	923.52	571.32	1112.2	1088.02
ATP synthase F0F1 subunit A CDS	756451	757164	714	forward	5701.57	4506.63	2596.82	6232.2	9222.97
ATP synthase F0F1 subunit C CDS	757185	757418	234	forward	5583.05	4401.87	2445.77	6363.32	16208.4
ATP synthase F0F1 subunit B CDS	757475	757984	510	forward	5558.79	4994.11	2861.84	7139.98	7798.15
ATP synthase F0F1 subunit delta CDS	757984	758532	549	forward	5051.42	4252.15	2316.73	5932.9	9103.17
ATP synthase F0F1 subunit alpha CDS	758547	760058	1512	forward	6246.27	5024.36	2981.16	7518.98	9369.69
ATP synthase F0F1 subunit gamma CDS	760069	761031	963	forward	5583.49	4519.32	2691.8	6674.24	6832.48
ATP synthase F0F1 subunit beta CDS	761054	762493	1440	forward	6552.98	5291.2	3585.49	7778.61	7236.42
atpC CDS	762505	762945	441	forward	7400.56	6165.2	4022.77	8440.52	7548.82
mreB CDS	763329	764318	990	forward	876.47	452.91	566.6	697.36	741.54
hypothetical protein CDS	764634	764861	228	forward	1089.1	605.95	834.12	848.13	639.61
rodA CDS	764883	766076	1194	forward	897.41	503.7	728.95	792.1	1053.14
hypothetical protein CDS	766143	766607	465	reverse	310.92	459.87	923.47	542.55	416.67
recombination factor protein RarA CDS	767249	768568	1320	reverse	192.1	92.21	82.33	71.42	115.09
hypothetical protein CDS	768571	769038	468	reverse	205.65	84.42	69.02	66.02	138.51
rpsD CDS	769129	769740	612	reverse	4273.47	4841.72	3570.24	4264.49	4918.96
septation ring formation regulator EzrA CDS	770022	771734	1713	forward	129.59	176.49	187.39	166.48	194.94
nifS CDS	771822	772982	1161	forward	189.22	115.47	66	79.34	182.16
thiI CDS	772982	774199	1218	forward	534.36	419.8	291.89	372.14	454.79
16S rRNA pseudouridine(516) synthase CDS	774246	774956	711	forward	36.98	26.06	15.7	27.86	47.32
hypothetical protein CDS	775118	775270	153	forward	83.73	63.71	38.19	50.52	76.94
hypothetical protein CDS	775697	775819	123	forward	28.64	17.37	25.11	12.1	9.7
valS CDS	776256	778895	2640	forward	160.99	350.34	257.76	361.73	279.49
folC CDS	778896	780167	1272	forward	79.21	121.95	85.98	120.66	173.99
hydrolase CDS	780157	780834	678	forward	317.87	399.85	289.76	383.65	414.64
radC CDS	780871	781494	624	forward	271.21	397.66	285.65	393.23	496.66
mreB CDS	781590	782594	1005	forward	1116.97	847.56	867.74	1076.96	829.84
mreC CDS	782640	783491	852	forward	920.4	656.51	476.46	764.78	905.25
mreD CDS	783491	784030	540	forward	595.25	465.16	367.72	545.89	633.2
hypothetical protein CDS	784295	784624	330	forward	36.69	42.02	58.68	35.94	32.06
mraW CDS	785233	786180	948	forward	969.23	694.58	518.01	666.57	692.09
ftsL CDS	786194	786556	363	forward	579.42	447.51	355.88	444.69	483.58
penicillin-binding protein CDS	786556	788718	2163	forward	185.3	126.83	140.09	125.42	125.91
mraY CDS	788725	789693	969	forward	170.06	152.04	168.89	161.11	180.13
murD CDS	789697	791076	1380	forward	189.52	202.1	186.42	191.13	178.09
murG CDS	791079	792185	1107	forward	245.58	248.9	221.79	238.12	225.82
ftsQ CDS	792203	793060	858	forward	321.25	313.78	262.15	285.87	396.71
ftsA CDS	793121	794473	1353	forward	295.71	300.29	281.26	281.98	274.62
ftsZ CDS	794488	795846	1359	forward	808.93	804.73	797.12	793.79	670.36
ylmF CDS	795865	796302	438	forward	777.16	859.88	862.35	833.38	422.29
ylmH CDS	796605	797405	801	forward	241.35	227.73	240.29	218.13	143.53
cell-division initiation protein CDS	797381	798184	804	forward	462.5	545.59	486.68	441.26	457.29
ileS CDS	798407	801190	2784	forward	373.17	509.73	456.12	419.72	284.07
cold-shock protein CDS	801190	801393	204	forward	390.31	500.68	480.24	414.7	301.19
ADP-ribose pyrophosphatase CDS	801412	801981	570	forward	467.78	551.2	512.29	485.95	532.27
MTA-SAH nucleosidase CDS	802317	803012	696	forward	186.65	224.11	213.34	163.67	168.27
hypothetical protein CDS	803152	803493	342	forward	310.82	269.77	262.11	209.53	213.61
mnmA CDS	803501	804628	1128	forward	284.14	255.22	230.74	184.6	168.66
phosphoglycerate mutase CDS	804718	805377	660	forward	153.01	93.35	103.73	79.55	113.46
hypothetical protein CDS	805377	806021	645	forward	149.56	108.01	119.86	87.69	114.19
exodeoxyribonuclease V subunit alpha CDS	806021	808375	2355	forward	119.06	106.54	134.95	92.6	85.77
hypothetical protein CDS	808438	810117	1680	forward	243.83	31.8	46.55	18.76	20.93
transcriptional regulator CDS	810148	811095	948	reverse	96.29	27.82	62.05	23.91	23.28
metallo-b-lactamase superfamily protein CDS	811148	812827	1680	reverse	955.3	834.76	992.76	825.89	768.29
hypothetical protein CDS	812834	813055	222	reverse	1123.3	895.28	1028.48	824.66	794.48
def CDS	813398	813973	576	reverse	271.91	351.84	351.76	320.51	302.55
bipA CDS	814206	816050	1845	forward	1510.73	1415.57	886.59	1126.09	1162.86
ftsW CDS	816151	817335	1185	forward	172.44	131.28	112.87	112.82	178.54
hypothetical protein CDS	817332	817676	345	forward	172.49	139.98	102.94	107.44	167.03
hypothetical protein CDS	817673	818224	552	forward	163.51	151.27	115.71	138.52	128.17
coaD CDS	818224	818709	486	forward	151.31	137.87	104.63	119.69	143.45
hypothetical protein CDS	818702	819742	1041	forward	121.84	122.2	78.13	95.66	111.67
competence protein CDS	819798	820481	684	forward	9.6	3.85	6.99	5.44	6.1
competence protein CDS	820450	822738	2289	forward	14.34	7.71	9.36	7.18	11.57
DNA polymerase III subunit delta CDS	822735	823724	990	forward	94.47	75.53	76.41	56.48	46.36
rpsT CDS	823785	824042	258	reverse	3392.51	4662.13	3960.95	4230.95	2097.56
30S ribosomal protein S15 CDS	824243	824389	147	forward	6291.48	8461.93	10200.5	8325.93	5033.03
hypothetical protein CDS	824655	826412	1758	forward	407.09	444.91	792.77	517.65	373.87
hypothetical protein CDS	826415	827248	834	forward	183.14	230.28	470.78	294.79	160.08
tuf CDS	827438	828628	1191	forward	20786.9	24003.5	21208.5	24012.4	29201.8
tig CDS	828774	830102	1329	forward	2253.38	2560.07	3188.63	2712.42	1689.76
clpX CDS	830229	831491	1263	forward	376.43	289.86	344.46	212.22	251.36
engB CDS	831481	832071	591	forward	402.87	276.41	344.25	191.32	217.89
dapF CDS	832103	833107	1005	reverse	243.32	150.28	64.9	38.94	94.1
aspartate kinase CDS	833119	834474	1356	reverse	189.76	92.95	49.24	27.02	49.39
lysA CDS	834953	836260	1308	forward	110.95	64.46	87.5	47.88	69.87
dapD CDS	836281	836991	711	forward	109.46	68.47	78.27	44.06	60.74
amino acid amidohydrolase CDS	836994	838145	1152	forward	116.21	75.02	83.65	45.49	79.5
4-hydroxy-tetrahydrodipicolinate synthase CDS	838151	839086	936	forward	123.15	89.13	93.23	56.4	62.58
dapB CDS	839073	839858	786	forward	171.84	122.65	114.02	70.77	105.85
aspartate aminotransferase CDS	839874	841049	1176	forward	219.35	181.39	132.95	111.68	109.97
aspartate-semialdehyde dehydrogenase CDS	841049	842107	1059	forward	213.37	188.76	136.43	115.73	101.21
penicillin-binding protein CDS	842198	843307	1110	forward	289.44	202.54	119.17	114.13	107.16
hypothetical protein CDS	843344	844957	1614	reverse	139.76	62.69	63.83	43.02	100.88
polyferredoxin CDS	845299	845568	270	forward	416.37	422.6	1209.26	255.36	202.97
hypothetical protein CDS	845582	846097	516	forward	148.97	180.97	558.47	105.19	62.89
hypothetical protein CDS	846154	847647	1494	forward	352.7	400.13	923.9	500.12	291.32
nucleoside hydrolase CDS	847716	848642	927	reverse	98.4	172.34	187.87	169.96	229.69
dehydrogenase CDS	848905	849060	156	forward	33.67	25.39	53.24	27.39	27.02
hypothetical protein CDS	849280	850083	804	forward	55.33	46.06	54.19	31.41	34.38
hypothetical protein CDS	850208	850678	471	forward	145.59	2653.21	81.61	142.26	82.75
hypothetical protein CDS	850705	850911	207	forward	91.91	1757.64	56.25	103.33	27.86
hypothetical protein CDS	852052	852312	261	reverse	474.53	383.25	771.59	702.82	664.18
hypothetical protein CDS	852324	852497	174	reverse	887.04	461.03	1022.35	1099.2	1696.57
phospho-beta-galactosidase I CDS	852717	854165	1449	reverse	46.73	95.49	20.49	21.94	42.07
gntR CDS	854251	854955	705	reverse	34.35	52.68	13.11	12.87	29.05
PTS system cellobiose-specific transporter subunit IIC CDS	855310	855645	336	forward	610.25	238.52	124.27	194.63	867.57
PTS system cellobiose-specific transporter subunit IIA CDS	855671	856042	372	forward	526.83	237.57	138.72	200.83	401.75
hypothetical protein CDS	856152	856658	507	forward	6.13	5.76	7.08	5.02	12.24
PTS system cellobiose-specific transporter subunit IIC CDS	857012	857782	771	forward	16.12	11.49	12.99	10.52	10.32
hypothetical protein CDS	857885	858295	411	reverse	108.24	83.83	128.35	79.32	82.25
phospho-beta-glucosidase CDS	858384	859865	1482	reverse	152.04	86.49	151.5	104	116.33
gntR CDS	859875	860597	723	reverse	151.77	95.45	159.31	113.89	145.82
hypothetical protein CDS	860739	860984	246	reverse	30.6	9.54	7.72	6.54	4.53
PTS system cellobiose-specific transporter subunit IIC CDS	861033	862460	1428	reverse	38.98	7.68	10.23	7.18	6.88
beta-glucosidase CDS	862460	863842	1383	reverse	13.92	2.54	4.81	1.91	2.62
sugar kinase CDS	864028	864912	885	reverse	18.06	9.54	4.43	9.74	29.39
hypothetical protein CDS	865032	865520	489	forward	409.56	282.85	399.79	420.09	204.29
hypothetical protein CDS	865595	866191	597	forward	210.84	157.16	183.36	195.83	172.4
eno CDS	866241	867527	1287	reverse	11350.9	14580	11568	16014.3	12907.1
hypothetical protein CDS	867753	868586	834	forward	654.66	432.78	675.14	694.81	758.18
hypothetical protein CDS	868637	869212	576	reverse	269.07	123.93	200.99	143.25	115.23
bshA CDS	869317	870294	978	reverse	450.23	473.97	196.76	298.66	430.75
integrase CDS	870710	871660	951	reverse	94.64	27.19	24.36	20.45	29.94
hypothetical protein CDS	871880	872080	201	reverse	85.57	38.38	26.58	50.04	105.46
capsid protein CDS	872083	872736	654	reverse	96.04	41.92	23.1	48.93	104.29
transcriptional regulator CDS	873265	873603	339	reverse	22.49	4.46	2.71	3.68	11.03
Cro-like protein CDS	873767	873970	204	forward	3.45	0.77	0.41	0.47	1.95
transporter protein CDS	874230	875621	1392	forward	29.2	19.06	5.64	27.61	29.37
thyA CDS	875749	876705	957	forward	34.77	26.31	6.93	18.06	30.96
dfrA CDS	876715	877218	504	forward	38.07	31.8	9.77	21.96	55.63
cation-transporting atpase CDS	877297	879717	2421	forward	133.29	75.11	84.69	82.72	76.05
OM lipoprotein CDS	880089	880943	855	forward	30.68	50.23	14.98	38.16	60.09
ABC transporter ATP-binding protein CDS	880958	882019	1062	forward	30.22	38.43	14.66	38.29	28.98
ABC transporter -permease CDS	882012	882713	702	forward	25.32	25.25	13.2	25.48	15.07
fumC CDS	882913	884316	1404	forward	165.94	182.84	96.19	146.88	147.26
fumarate reductase flavoprotein subunit CDS	884330	885712	1383	forward	212.55	244	138.02	213.27	195.28
mucus binding protein CDS	885868	887394	1527	forward	195.59	149.02	155.37	123.3	218.32
ldh CDS	887481	888407	927	forward	522.2	443.14	252.09	389.47	392.28
aminopeptidase CDS	888536	889849	1314	forward	785.28	595.05	342.74	391.01	828.27
2-oxoglutarate-malate translocator CDS	890101	891567	1467	forward	443.57	235.24	155.1	188.83	218.17
hydrolase CDS	891644	892435	792	forward	198.03	121.16	132.71	107.06	121.46
citC CDS	892525	893580	1056	forward	425.41	261.93	253.28	311.43	407.93
citD CDS	893570	893863	294	forward	366.26	253.62	264.31	325.4	303.27
citE CDS	893863	894777	915	forward	472.69	326.88	321.16	421.18	376.13
citF CDS	894767	896308	1542	forward	429.91	314.07	300.63	404.02	412.85
citG CDS	896280	896414	135	forward	183.63	167.19	138.03	183.16	101.63
hypothetical protein CDS	896551	897006	456	forward	60.4	34.58	54.87	38.48	33.49
ABC transporter permease CDS	897211	898044	834	reverse	73.58	86.34	70.41	70.64	57.94
ABC transporter ATP-binding protein CDS	898045	899745	1701	reverse	83.45	100.88	91.73	102.91	87.81
hypothetical protein CDS	899757	900314	558	reverse	96.54	95.24	101.57	103.17	61.08
hypothetical protein CDS	900465	900836	372	forward	146.62	102.71	108.82	96.29	110.11
transporter protein CDS	900864	901196	333	reverse	97.72	142.83	132.16	169.85	84.19
transcriptional regulator CDS	901252	902190	939	reverse	126.03	147.46	130.42	158.77	131.42
hypothetical protein CDS	902369	903724	1356	forward	83.52	81.82	101.39	103.36	74.61
hypothetical protein CDS	903774	903857	84	reverse	141.08	145.51	112.28	153.47	70.54
transcriptional regulator CDS	903959	904468	510	reverse	190.16	191.69	173.4	206.22	246.02
prmA CDS	904529	905473	945	forward	170.41	134.28	83.71	116.76	120.11
relA CDS	905906	908146	2241	forward	540.84	279.1	191.68	209.89	145.59
D-tyrosyl-tRNA(Tyr) deacylase CDS	908146	908583	438	forward	868.57	432.05	306.33	301.4	292.36
hisS CDS	908875	910161	1287	forward	278.1	403.19	328.73	396.05	382.88
aspS CDS	910169	912013	1845	forward	266.59	410.47	336.89	411.38	318.67
aromatic amino acid transferase CDS	912079	913263	1185	reverse	270.93	216.11	129.88	207.94	280.6
pantothenate metabolism flavoprotein-like protein CDS	913420	914613	1194	forward	72.37	50.33	39.92	32.85	50.96
reductase-dehydrogenase CDS	914944	915759	816	forward	716.48	539.04	496.07	685.6	594.97
cof family protein CDS	915811	916623	813	forward	543.34	274.7	255.33	305.06	345.35
glyoxylate reductase CDS	916690	917655	966	forward	717.52	508.43	519.4	566.42	601.51
cationic amino acid transporter CDS	917690	918886	1197	reverse	413.96	217.84	312.84	210.81	314.46
alkaline phosphatase CDS	919173	919787	615	reverse	242.16	75.22	159.88	102	178.34
uvrC CDS	919923	921725	1803	forward	746.44	142.41	220.36	122.26	171.71
obgE CDS	921804	923105	1302	forward	1112.48	360.67	365.44	334.25	328.81
inner membrane trans-acylase CDS	923251	925044	1794	forward	410.71	164.09	141.89	160.34	157.88
metallo-beta-lactamase superfamily CDS	925065	926003	939	forward	473.47	251.1	273.31	256.66	386.29
oxidoreductase CDS	926000	926794	795	forward	475.07	331.53	358.57	329.78	377.28
hypothetical protein CDS	926800	927045	246	forward	605.28	475.9	469.33	426.66	257.36
rpmF CDS	927150	927338	189	forward	11885	8494.12	10085.5	9163.58	9515.85
yfkN CDS	927396	928952	1557	forward	156.13	192.15	325.25	222	274.19
hypothetical protein CDS	929014	929232	219	reverse	423.39	461.15	306.52	477.72	400.95
DNA polymerase III subunit alpha CDS	929349	932456	3108	forward	87.39	64.47	111.28	63.86	77.08
6-phosphofructokinase CDS	932623	933585	963	forward	6638.06	8849.92	6162.06	7922.52	7535.67
kpyK CDS	933614	935383	1770	forward	7938.45	11613.3	9207.64	10606	7352.09
hypothetical protein CDS	935507	936397	891	forward	150.11	146.22	136.61	141.62	114.89
xerD CDS	936387	937292	906	forward	152.47	155.42	136.88	148.81	119.31
ribT CDS	937302	937664	363	forward	163.94	144.03	133.71	144.7	187.34
hypothetical protein CDS	937651	938391	741	forward	132.69	145.08	146.74	134.94	91.18
hypothetical protein CDS	938381	938974	594	forward	178.64	188.49	205.54	182.48	229.1
rluB CDS	938974	939690	717	forward	185.11	211.95	264.19	209.26	165.01
hypothetical protein CDS	939914	940603	690	forward	438.37	398.11	776.15	504.84	570.19
N-acetylmuramidase CDS	940704	941165	462	forward	206.66	251.43	236.76	212.79	175.77
cytidin monophosphate kinase CDS	941216	941878	663	forward	235.5	291.17	253.36	256	322.17
rpsA CDS	941963	943174	1212	forward	2541.3	4165.07	4207.44	4254.4	2505.26
engA CDS	943260	944567	1308	forward	522.96	445.77	614.58	402.64	411.03
DNA-binding protein II HB CDS	944731	945006	276	forward	6712.59	8980.94	8464.83	8276.76	5609.97
O-linked transferase CDS	945094	946341	1248	forward	136.09	74.16	88.05	49.76	85.34
hypothetical protein CDS	946374	947261	888	reverse	122.85	94.74	142	79.56	94.18
tRNA CCA-pyrophosphorylase CDS	947345	948544	1200	forward	170.52	169.43	208.67	158.44	145.32
channel-forming protein CDS	948584	949249	666	reverse	171.25	122.45	118.59	88.82	103.48
family protein CDS	949369	950220	852	forward	184.58	185.95	199.58	146.8	194.18
hypothetical protein CDS	950223	950453	231	forward	111.2	130.54	168.92	114.94	52.85
Na+-H+ antiporter CDS	950498	952099	1602	forward	43.5	45.65	48.14	29.07	48.58
GTP binding protein CDS	952133	952987	855	forward	70.31	69.77	49.57	51.58	76.05
rnhB CDS	952977	953729	753	forward	73.29	68.08	51.04	51.65	46.58
DNA processing protein subunit A CDS	953791	954648	858	forward	73.99	65.06	57.2	46.56	50.99
DNA topoisomerase I CDS	954709	956826	2118	forward	336.9	357.93	297.78	231.36	366.52
gidA CDS	956853	958169	1317	forward	279.67	319.32	289.92	229.86	257.51
xerC CDS	958169	959077	909	forward	379.58	376	333.8	260.43	308.87
hslV CDS	959087	959611	525	forward	719.93	379.62	458.39	294.48	335.95
hslU CDS	959623	961023	1401	forward	900.15	526.83	568.96	399.91	389.65
galactose mutarotase related enzyme CDS	961181	962080	900	forward	469.46	297.34	183.67	245.51	339.27
hypothetical protein CDS	962250	962654	405	reverse	4352.52	1251.77	1751.05	782.92	1740.2
lacE CDS	962839	964125	1287	forward	67.96	49.17	54.59	30.46	40.2
hydrolase CDS	964122	964976	855	forward	79.49	66.73	62.53	38.78	70.05
xerD CDS	965003	965815	813	reverse	30.69	16.38	15.43	12.76	25.29
crcB CDS	966034	966423	390	forward	16.59	9.82	8.83	3.82	18.56
crcB CDS	966425	966799	375	forward	24	12.86	12.02	5.31	20.57
pepD CDS	966844	968247	1404	reverse	88.44	40.47	32.91	42.42	40.51
amino acid permease CDS	968367	969839	1473	reverse	23.92	12.07	3.36	10.27	14.53
ornithine decarboxylase subunit A CDS	970077	972170	2094	forward	52.63	35.17	21.09	28.23	42.2
aluminum resistance protein CDS	972197	973459	1263	forward	59.47	64.67	41.44	63.03	61.65
NAD+ binding protein for K+transport CDS	973896	974567	672	reverse	66.53	73.57	54.74	71.52	46.28
Na+-transporting ATP synthase CDS	974560	975900	1341	reverse	92.14	69.56	52.7	63.27	85.11
recQ CDS	976061	977833	1773	forward	43.84	35.56	36.1	19.57	28.08
trp repressor binding protein CDS	977918	978370	453	forward	1153.02	618.77	459.8	533.02	472.92
excinuclease subunit A CDS	978443	980977	2535	forward	62.04	25.93	14.43	18.51	26.28
mmuM CDS	981037	981969	933	forward	108.37	70.39	81.5	35.1	46.12
hypothetical protein CDS	982276	982908	633	reverse	116.68	163.95	89.57	136.99	142.24
acetyltransferase CDS	983001	983390	390	forward	36.46	26.73	44.14	27.45	17.13
penicillin-binding protein CDS	983581	984675	1095	forward	281.76	286	231.27	212.99	357.48
pyridoxal kinase CDS	984730	985578	849	forward	59.57	29.78	35.47	23.67	32.79
hypothetical protein CDS	985592	986149	558	forward	72.38	37.55	44.39	30.07	44.69
hypothetical protein CDS	986253	987458	1206	forward	458.41	265.16	323.19	183.2	254.47
hypothetical protein CDS	987582	988988	1407	forward	138.45	94.1	158.49	76.95	99.41
treB CDS	989171	991102	1932	reverse	27.45	9.98	12.77	14.29	56.81
treR CDS	991285	992010	726	forward	35.16	14.9	11.07	7.24	9.42
treC CDS	992021	993685	1665	forward	36.95	18.74	17.61	9.96	11.75
type 1 capsular polysaccharide biosynthesis protein CDS	993847	994587	741	reverse	24.12	7.46	19.54	4.73	9.34
mucus binding protein CDS	995031	995588	558	forward	51.43	16.81	39.68	10.07	13.61
mucus binding protein CDS	995548	996432	885	forward	19.04	12.25	11.48	8.19	8.94
mucus binding protein CDS	997153	998193	1041	forward	16.18	10.41	11.91	5.81	8.94
mucus binding protein CDS	998965	1006917	7953	forward	53.41	19.41	32.51	14.68	23.19
mucus binding protein CDS	1007250	1014182	6933	forward	663.77	640.91	1465.89	29.52	42.59
transcriptional regulator CDS	1014163	1014354	192	reverse	574.17	549.75	1384.59	32.38	49.92
arginase CDS	1014416	1015279	864	forward	752.48	703.8	1574.3	36.95	67.66
oxidoreductase CDS	1015365	1016003	639	forward	510.3	539.4	1352.9	40.61	43.25
lysR CDS	1016062	1016928	867	reverse	75.4	52.58	170.78	8.86	14.63
aldo/keto reductase CDS	1017041	1017901	861	forward	63.2	34.48	153.48	6.61	10.21
aldo/keto reductase CDS	1017922	1018791	870	forward	69.03	38.08	178.64	9.24	14.12
oxidoreductase CDS	1019042	1019899	858	forward	960.85	777.8	1360.13	878.51	1438.71
surface layer protein CDS	1020160	1021317	1158	forward	1068.94	288.49	864.8	364.95	685.34
streptothricine-acetyl-transferase CDS	1021535	1022068	534	forward	202.01	50.86	138.1	44.78	61.07
serine-specific protein kinase CDS	1022290	1022883	594	forward	279.84	91.53	155.24	70.93	138.99
hypothetical protein CDS	1022922	1023332	411	forward	152.43	64.17	113.47	51.93	37.93
hypothetical protein CDS	1023482	1024054	573	forward	7.88	2.27	2.59	2.47	2.71
hypothetical protein CDS	1024067	1024528	462	forward	25.51	14.5	6.73	8.05	11.19
hypothetical protein CDS	1024525	1024728	204	reverse	17.43	6.26	6.75	4.94	3.31
branched-chain amino acid transporter CDS	1025436	1026806	1371	forward	34.76	57.94	33.7	53.23	26.98
aldose reductase CDS	1026949	1027815	867	forward	30.74	23.57	17.57	20.77	11.1
hypothetical protein CDS	1028114	1029013	900	reverse	73.95	8.51	5.56	6.08	12.37
lysR CDS	1029495	1029788	294	reverse	4.03	2.84	0.92	1.06	1.76
hydrolase CDS	1029787	1029930	144	forward	5.12	1.81	1.3	2.17	1.38
glutamine ABC transporter membrane spanning permease CDS	1030269	1030928	660	forward	33.29	9	13.69	14.08	21.39
ABC transporter CDS	1030909	1031583	675	forward	38.86	13.01	16.88	14.8	21.62
glutamine ABC transporter ATP-binding protein CDS	1031592	1032332	741	forward	48.02	16.85	20.81	17.79	26.14
glutamine ABC transporter substrate-binding protein CDS	1032346	1033206	861	forward	64.58	29.42	34.03	25.54	39.31
2-Cys peroxiredoxin CDS	1033490	1033984	495	reverse	491.62	208.92	247.11	184.68	354.3
phosphoglycerate mutase CDS	1034166	1034768	603	forward	70.75	72.65	28.58	37.22	54.34
4-oxalomesaconate hydratase CDS	1034781	1035695	915	forward	88.77	82.29	31.52	52.34	79.62
hypothetical protein CDS	1036228	1036830	603	reverse	35.53	33.45	15.64	21.74	51.38
hydrophobic protein CDS	1036850	1037464	615	reverse	22.45	20.3	11.84	15.3	19.53
glutamine amidotransferase CDS	1037523	1038191	669	forward	210.36	96.96	32.34	119.21	74.37
membrane protein CDS	1038259	1039452	1194	reverse	13.47	6.29	13.05	5.23	4.43
lysR CDS	1039552	1040388	837	reverse	49.21	28.18	49.86	19.88	34.07
mutT CDS	1040439	1041062	624	forward	36.55	25.27	24.98	19.51	21.67
hypothetical protein CDS	1041197	1041652	456	reverse	42.84	17.15	18.94	11.16	15.7
HIT-like protein CDS	1041828	1042295	468	forward	50.03	32.02	28.31	13.85	19.88
hypothetical protein CDS	1042316	1042675	360	forward	62.46	40.4	39.65	21.14	17.23
ribosomal-protein-serine N-acetyltransferase CDS	1042681	1043196	516	forward	75.66	54.09	51.8	22.66	30.83
phosphate transporter related protein CDS	1044025	1044621	597	forward	109.34	89.06	147.46	64.94	59.82
multidrug efflux permease CDS	1044704	1045225	522	forward	122.96	87.57	168.01	63.88	131.04
hypothetical protein CDS	1045370	1045573	204	forward	107.39	75.5	32.02	23.65	33.34
phosphorylase CDS	1045679	1046440	762	forward	90.28	51.99	25.63	22.31	33.19
phosphoglycerate mutase CDS	1046468	1047064	597	forward	76.34	48.63	23.35	21.96	41.3
phosphorylase CDS	1047092	1047862	771	forward	63.56	40.12	19.76	18.03	23
phosphorylase CDS	1047879	1048640	762	forward	69.1	44.46	28.45	21.55	21.08
HAD superfamily hydrolase CDS	1048680	1049282	603	forward	90.08	60.6	43.91	36.31	36.73
hypothetical protein CDS	1049388	1049495	108	forward	102.91	62.74	65.11	44.9	18.41
hypothetical protein CDS	1049615	1049848	234	reverse	912.12	161.94	157.48	209.7	336.5
hypothetical protein CDS	1050230	1050619	390	forward	76.7	6.55	10.27	7.39	15.91
hypothetical protein CDS	1051871	1052524	654	forward	17.39	6.85	4.66	2.94	4.62
hypothetical protein CDS	1052545	1052790	246	forward	22	8.48	5.94	3.9	5.17
lysR CDS	1053480	1054394	915	reverse	25.62	23.1	22.94	16.79	20.95
malate dehydrogenase CDS	1054523	1056148	1626	forward	16.78	6.14	3.9	4.72	7.58
ltrA CDS	1056215	1056802	588	reverse	6.16	2.88	3.55	1.76	3.58
recombination factor protein RarA CDS	1056906	1058195	1290	forward	118.6	49.48	103.8	37	97.39
bshB CDS	1058279	1059256	978	forward	364.43	249.16	286.48	229.34	255.77
cell surface protein CDS	1059602	1060210	609	forward	169.98	76.6	40.16	45.57	76.27
metK CDS	1060637	1061755	1119	forward	108.19	231.04	232.16	96.5	136.83
luxS CDS	1061945	1062418	474	forward	550.43	441.85	386.78	251.72	423.7
hypothetical protein CDS	1062581	1063261	681	forward	40.92	22.62	30.61	22.07	24
membrane nuclease CDS	1063261	1064106	846	forward	43.73	26.37	34.63	29.71	29.19
NADH-flavin reductase CDS	1064205	1064849	645	forward	210.54	124.53	304.27	106.41	77.44
amino acid permease CDS	1064914	1066239	1326	reverse	74.81	54.11	74.91	26.14	43.19
cysteine synthase CDS	1066779	1067366	588	forward	5.66	1.68	2.77	1.47	2.3
cysteine synthase CDS	1067600	1067710	111	forward	14.43	3.29	11.66	6.06	7.88
cystathionine beta-lyase CDS	1067892	1068149	258	forward	12.04	9.5	10.43	8.28	6.94
metC CDS	1068231	1069037	807	forward	23.85	9.82	12.49	7.29	9.22
luxS CDS	1069236	1069463	228	forward	66.59	21.95	28.74	15.58	22.33
phosphoenolpyruvate carboxylase CDS	1069606	1072344	2739	reverse	302.58	292.39	293.52	287.71	348.78
helicase CDS	1072591	1076307	3717	forward	57.49	21.63	11.44	17.1	23.07
ATPase CDS	1076307	1078367	2061	forward	55.52	25.8	15.99	20.02	21.46
phosphotransferase CDS	1078370	1078528	159	forward	82.79	45.73	31.5	37.75	29.51
repressor protein CDS	1078674	1079603	930	reverse	38.64	15.44	10.39	7.49	18.34
hypothetical protein CDS	1079691	1080149	459	forward	50.73	25.15	25	20.03	25.13
glucose-1-dehydrogenase CDS	1080285	1081073	789	forward	54.27	32.44	31.87	29.3	30.09
phosphinothricin N-acetyltransferase CDS	1081344	1081655	312	reverse	83.36	11.86	18.46	9.39	15.04
aldo/keto reductase CDS	1081847	1082470	624	forward	14.27	6.85	6.39	4.81	6.05
oxidoreductase CDS	1082486	1082845	360	forward	15.12	7.82	9.68	5.67	7.62
transmembrane protein CDS	1083164	1084006	843	forward	38.68	18.86	16.88	9.97	13.78
flavodoxin CDS	1084245	1084520	276	forward	14.16	3.87	7.86	5.04	5.33
hypothetical protein CDS	1084547	1084645	99	forward	22.65	10	12.44	8.97	12.05
flavodoxin CDS	1084690	1085301	612	forward	13.24	6.86	5.56	5.37	9.23
hypothetical protein CDS	1085327	1085890	564	forward	16.98	6.75	7.62	6.38	5.15
glutathione reductase CDS	1086025	1087356	1332	forward	152.98	42.11	55.64	33.78	66.76
hypothetical protein CDS	1087523	1087702	180	forward	220.28	53.57	73.73	39.74	148.03
hypothetical protein CDS	1087895	1088659	765	forward	176.64	45.11	55.37	30.38	73.61
hypothetical protein CDS	1088788	1089342	555	forward	286.29	177.32	731.65	261.18	208.8
flavodoxin CDS	1089457	1089804	348	forward	37.37	25.01	49.05	28.97	29.26
flavodoxin CDS	1089741	1089959	219	forward	39.19	25.71	49.64	26.64	25.97
ferric reductase CDS	1089959	1090774	816	forward	58.13	35.23	54.83	30.8	39.04
alcohol dehydrogenase CDS	1090774	1091223	450	forward	48.75	32.26	46.79	27.63	30.75
amino acid permease CDS	1091686	1093056	1371	forward	572.4	508.66	792.69	715.61	541.85
pyrroline-5-carboxylate reductase CDS	1093461	1093736	276	reverse	57.33	29.37	63.51	30.62	29.68
pyrroline reductase CDS	1093723	1094010	288	reverse	60.72	32.31	61.3	25.84	22.37
hypothetical protein CDS	1094257	1094481	225	reverse	64.91	31.74	54.53	23.9	23.68
hypothetical protein CDS	1094914	1095900	987	forward	33.1	11.67	29.85	15.66	12.97
hypothetical protein CDS	1096118	1096687	570	reverse	31.13	11.8	9.08	10.95	10.88
hypothetical protein CDS	1096921	1097556	636	reverse	115.07	76.38	41.44	58.13	118.74
DNA topoisomerase IV subunit B CDS	1097653	1099599	1947	forward	119.48	101.12	75.44	84.09	116.3
DNA topoisomerase IV subunit A CDS	1099628	1102078	2451	forward	130.15	158.56	145.68	150.89	139.77
lysR CDS	1102215	1103186	972	forward	2025.75	982.49	2904.39	903.96	1573.03
manganese-dependent inorganic pyrophosphatase CDS	1103207	1104142	936	forward	1633.17	1272.13	2791.9	1066.58	907.92
peptidyl-prolyl cis-trans isomerase CDS	1104280	1104879	600	forward	431.42	345.02	564.79	296.88	254.45
hypothetical protein CDS	1105576	1106295	720	forward	28.91	72.83	54.49	36.54	31.7
cell division protein CDS	1107612	1107986	375	reverse	23.06	27.1	32.05	21.51	13.15
ABC transporter ATP-binding protein/permease CDS	1108657	1110240	1584	reverse	23.33	55.15	45.58	46.51	34.9
lactococcin A ABC transporter ATP binding protein CDS	1110237	1111826	1590	reverse	23.29	47.01	39.9	42.23	51.57
macrolide efflux protein CDS	1112206	1113423	1218	forward	3067.51	1258.65	1132.52	413.28	710.22
transcriptional regulator CDS	1113652	1114158	507	reverse	129.82	100.6	119.77	60.8	71.3
acpD CDS	1114189	1114527	339	reverse	76.81	51.28	73.31	30.17	54.9
hypothetical protein CDS	1114553	1114645	93	reverse	163.24	95.28	173.44	64.53	65.43
lysin CDS	1115108	1116256	1149	forward	42.45	42.69	52.21	23.82	68.5
diaphanous-like protein CDS	1116352	1116960	609	forward	47.6	46.13	34.67	26.53	34.35
flaR CDS	1116997	1117488	492	reverse	339.62	399.31	542.19	447.93	366.65
hypothetical protein CDS	1117490	1117939	450	reverse	357.65	385.49	466.16	404.33	460.87
xerS CDS	1118473	1119501	1029	forward	61.57	43.03	19.93	29.35	95.34
family protein CDS	1119559	1120440	882	reverse	523.93	577.18	281.68	317.15	400.12
l-fucose operon CDS	1120518	1120928	411	reverse	317.94	334.44	183.03	174.41	203.68
fibronectin-binding protein CDS	1121171	1122862	1692	forward	304.15	127.82	87.98	47.9	183.89
carB CDS	1122934	1126119	3186	reverse	141.82	141.14	128.26	108.08	106.76
carbamoyl phosphate synthase small subunit CDS	1126123	1127178	1056	reverse	148.04	131.69	135.93	105.03	120.25
pseudouridine synthase CDS	1127183	1128091	909	reverse	179.03	164.37	159.73	126.82	138.73
lspA CDS	1128084	1128587	504	reverse	171.58	141.74	139.36	111.27	166.33
purU CDS	1128559	1130235	1677	reverse	195.66	166.41	190.4	143.24	154.78
cpdA CDS	1130733	1131965	1233	reverse	237.71	223.72	242.7	169.66	187.68
hypothetical protein CDS	1131968	1133092	1125	reverse	270.43	211.09	236.62	171.48	209.59
hypothetical protein CDS	1133557	1133970	414	reverse	721.41	472.65	720	641.34	1299.2
hypothetical protein CDS	1134066	1134629	564	reverse	139.64	44.13	44.58	26.13	55.99
recU CDS	1134698	1135333	636	forward	146.34	89.95	81.92	67.23	134.44
penicillin binding protein 1A CDS	1135333	1137663	2331	forward	175.52	140.21	134.45	101.6	128.93
endonuclease III CDS	1137842	1138471	630	reverse	106.96	71.82	56.04	37.23	72.47
dnaD CDS	1138473	1139117	645	reverse	69.42	61.58	34.23	38.75	59.62
asnC CDS	1139255	1140499	1245	reverse	643.24	811.14	642.44	589.22	429.98
hypothetical protein CDS	1140554	1141051	498	reverse	232.88	199.71	137.77	119.65	134.72
dinG CDS	1141054	1143837	2784	reverse	128.9	107.75	89.09	71.61	73.48
addA CDS	1143861	1147484	3624	reverse	65.22	45.08	35.7	35.71	45.12
addB CDS	1147487	1150969	3483	reverse	54	34.21	28.63	28.04	35.13
mvaK CDS	1151051	1151959	909	forward	28.43	35.93	49.19	26.3	40.95
mvaD CDS	1151965	1152927	963	forward	35.45	43.98	49.82	31.09	43.69
phosphomevalonate kinase CDS	1152971	1154053	1083	forward	162.68	150.17	163.52	118.04	147.4
isopentenyl pyrophosphate isomerase CDS	1154066	1155085	1020	forward	90.21	78.29	69.58	60.98	89.52
transcriptional regulator CDS	1155137	1155976	840	reverse	70.69	38.16	52.81	22.15	28.41
hypothetical protein CDS	1156105	1156287	183	forward	6.48	7.69	13.23	4.46	3.69
ribose 5-phosphate CDS	1156265	1156735	471	forward	13.74	8.08	17.99	7.95	9.71
dehydrogenase CDS	1156797	1157372	576	forward	16.4	13.44	28.73	7.92	10.56
dehydrogenase CDS	1157429	1157776	348	forward	29.54	17.82	32.62	13.11	11.77
iron-sulfur cofactor synthesis protein CDS	1157833	1158984	1152	reverse	127.56	88.14	110.46	63.98	75.6
hypothetical protein CDS	1159102	1160487	1386	reverse	46.7	55.19	62.87	37.47	43.99
hypothetical protein CDS	1160468	1161445	978	reverse	38.71	41.79	56.86	28.38	23.99
hypothetical protein CDS	1161435	1162187	753	reverse	46.23	43.13	62.35	26.62	39.66
signal peptidase CDS	1162274	1162516	243	forward	188.08	169.24	177.32	127.84	255.96
hypothetical protein CDS	1162917	1163105	189	forward	280.97	279.79	375.71	286.81	327.62
hypothetical protein CDS	1163164	1163940	777	reverse	118.55	93.11	222.77	111.69	85.63
hypothetical protein CDS	1163959	1164792	834	reverse	156.3	121.06	274.52	145.13	170.61
hypothetical protein CDS	1164811	1165641	831	reverse	176.71	123.04	262.78	156.4	198.03
ABC transporter ATP-binding protein CDS	1165641	1166348	708	reverse	168.33	113.78	237.43	147.36	134.75
gntR CDS	1166341	1166715	375	reverse	208.23	115.02	242.89	147.18	217.72
pepT CDS	1167013	1168260	1248	reverse	458.53	339.06	356.74	245.78	261.24
hypothetical protein CDS	1168287	1169084	798	reverse	413.56	256.87	281.54	192.6	317.1
methyltransferase CDS	1169077	1169763	687	reverse	229.28	141.84	195.55	102.7	143.5
mutT CDS	1169862	1170302	441	forward	229.79	111.64	157.52	105.61	125.35
enterolysin A CDS	1170302	1170967	666	forward	251.43	117.31	158.57	108.22	138.93
enterolysin A CDS	1170939	1171031	93	forward	637.24	331.43	414.19	266.23	93.51
rpoD CDS	1171021	1172091	1071	reverse	3225.77	1508.76	2010.72	1376.89	1278.86
DNA primase CDS	1172133	1173983	1851	reverse	578.48	331.05	373.89	298.51	440.98
glyS CDS	1174006	1176069	2064	reverse	340.36	564.31	586.35	559.98	412.21
glyQ CDS	1176062	1176979	918	reverse	269.24	459.7	484.46	481.52	467.74
recO CDS	1177238	1177990	753	reverse	137.81	74	269.91	109.64	61.26
era CDS	1178087	1178992	906	reverse	1709.52	1754.75	2682.13	2285.86	2388.22
hypothetical protein CDS	1178994	1179518	525	reverse	2591.12	2591.44	3699.04	3281.56	2930.38
phoH CDS	1179521	1180480	960	reverse	2936.06	2675.06	3584.22	3310.3	4184.15
hypothetical protein CDS	1180505	1180948	444	reverse	3103.78	2917.05	3586.81	3389.22	3428.25
rpsU CDS	1181214	1181390	177	reverse	3949.43	4689.75	2976.51	3831.85	4446.44
hypothetical protein CDS	1181656	1182492	837	forward	230.44	251.1	148.83	213.05	343.05
enterolysin A CDS	1182662	1183303	642	forward	289.25	339.99	300.58	205.63	508.2
msrA CDS	1183428	1183997	570	forward	1142.23	358.75	707.89	223.47	284.52
hypothetical protein CDS	1184082	1184960	879	forward	1053.69	593.21	881.17	420.46	438.13
repA CDS	1185188	1185832	645	forward	137.7	92.25	78.03	79.72	167.58
thrB CDS	1185863	1186726	864	reverse	135.56	70.31	49.51	47.26	49.2
homoserine dehydrogenase Hdh CDS	1186751	1187983	1233	reverse	107.02	41.49	31.9	26.83	47.12
thrC CDS	1188099	1189589	1491	forward	41.59	47.21	24.97	33.07	31.77
aspartate kinase CDS	1189606	1190967	1362	forward	42.19	56.3	28.48	33.08	45.05
pheromone-peptide binding protein CDS	1191339	1192964	1626	reverse	28.17	9.46	12.4	10.39	5.63
acetyltransferase CDS	1194082	1194696	615	forward	131.86	146.63	124.59	117.26	215.07
mucus binding protein CDS	1195048	1197141	2094	reverse	132.96	139.61	317.64	217.46	302.77
lipase CDS	1197150	1198427	1278	reverse	167.13	144.87	297.62	197.76	287.9
pyridine mercuric reductase CDS	1198571	1199896	1326	forward	305.89	82.18	181.63	161.82	258.23
hypothetical protein CDS	1200080	1200181	102	reverse	498.01	370.49	673.46	439.18	350.12
hypothetical protein CDS	1201704	1203209	1506	reverse	168.16	148.38	129.86	182.84	138.16
hypothetical protein CDS	1203279	1203947	669	reverse	89.86	78.89	64.5	73.17	70.03
hypothetical protein CDS	1204051	1204599	549	reverse	243.04	105.91	82.59	69.96	95.62
hypothetical protein CDS	1204689	1205309	621	reverse	428.33	308.59	402.45	257.08	406.27
hypothetical protein CDS	1205299	1205460	162	reverse	375.44	277.68	306.82	230.14	513.56
hypothetical protein CDS	1205481	1206647	1167	reverse	223.59	183.08	181.74	155.64	146.4
citX CDS	1206717	1207259	543	reverse	77.62	55.92	44.19	53.67	84.96
lysR CDS	1207292	1208143	852	reverse	27.22	9.67	12.98	8.59	16.24
cation-transporting ATPase CDS	1208271	1210544	2274	forward	27.59	29.64	28	101.65	56.57
lactocepin S-layer protein CDS	1210589	1211131	543	reverse	76.09	60.72	65.56	82.98	101.95
cardiolipin synthase Cls CDS	1211227	1212717	1491	forward	98.04	87.52	70.7	73.82	77.38
metA CDS	1212837	1213625	789	forward	3707.44	1795.4	2450.55	1657.32	2020.69
cysteine synthase CDS	1213638	1214567	930	forward	3855.89	2157.88	2901.39	2136.5	2118.21
hypothetical protein CDS	1214682	1215773	1092	forward	540.96	320.96	775.28	273.33	104.88
citG CDS	1215819	1216634	816	reverse	60.21	26.13	65.9	25.48	20.32
hypothetical protein CDS	1217331	1217777	447	reverse	62.55	39.01	49.39	16.86	29.18
aprT CDS	1217850	1218377	528	reverse	515.18	780.39	596.12	611.9	696.63
recJ CDS	1218482	1220755	2274	reverse	28.58	34.34	22.72	14.6	37.55
srtA CDS	1220877	1221566	690	reverse	211.53	99.3	171.95	94.95	133.25
lepA CDS	1221739	1223577	1839	reverse	284.2	202.09	202.34	150.57	172.83
dnaJ CDS	1223713	1224867	1155	reverse	211.64	114.09	65.47	103.97	128.12
dnaK CDS	1224951	1226795	1845	reverse	755.29	504.1	435.77	528.25	563.55
grpE CDS	1226811	1227395	585	reverse	507.8	225.83	200.03	188.11	824.2
hrcA CDS	1227408	1228457	1050	reverse	297.53	125.37	141.87	94.98	236
ABC-F type ribosomal protection protein CDS	1228557	1230068	1512	reverse	28.05	29.41	37.73	20.64	20.07
hypothetical protein CDS	1230067	1230279	213	forward	68.87	70.23	52.41	37.42	39.96
ribC CDS	1230319	1231248	930	reverse	160.31	121.79	132.94	97.06	104.13
truB CDS	1231269	1232162	894	reverse	115.11	80.46	101.42	82.33	68.15
rbfA CDS	1232213	1232578	366	reverse	817.42	578.07	619.33	594.33	482.76
infB CDS	1232598	1235231	2634	reverse	1032.6	684.29	678.04	656.35	1029.94
L7A family ribosomal protein CDS	1235236	1235547	312	reverse	562.14	373.39	376.47	275.38	416.3
hypothetical protein CDS	1235550	1235846	297	reverse	602.17	395.76	412.91	301.01	366.62
nusA CDS	1235855	1237024	1170	reverse	511	366.77	397.02	288.7	392.35
hypothetical protein CDS	1237044	1237520	477	reverse	332.3	282.7	234.96	236.39	296.72
DNA polymerase III subunit alpha CDS	1237623	1241936	4314	reverse	186.63	158.86	164.73	128.55	144.33
prolyl-tRNA synthetase CDS	1241942	1243639	1698	reverse	656.09	559.53	512.99	485.27	426.7
enhanced expression of pheromone protein eep CDS	1243681	1244937	1257	reverse	784.96	574.82	498.91	458.97	548.5
cdsA	1244949	1245764	816	reverse	674.99	564.01	528.44	476.99	371.47
undecaprenyl pyrophosphate synthase CDS	1245766	1246500	735	reverse	1080.33	826.12	662.08	652.72	565.69
ribosome recycling factor Rrf CDS	1246567	1247061	495	reverse	787.31	594.43	477.07	450.89	302.8
pyrH CDS	1247061	1247786	726	reverse	747.81	518.91	424.63	432.12	509.6
tsf CDS	1247957	1248982	1026	reverse	3597.44	3924.21	3761.94	3930.95	3485.45
rpsB CDS	1249022	1249798	777	reverse	4677.9	4864.67	4588.79	4878.31	3991.29
hypothetical protein CDS	1249962	1250993	1032	reverse	37.71	26.16	26.18	15.82	26.59
acyltransferase CDS	1251057	1251671	615	forward	87.34	54.41	58.32	33.38	56.9
cyclopropane-fatty-acyl-phospholipid synthase CDS	1251773	1252954	1182	forward	256.74	295.31	292.52	304.71	253.99
pepO CDS	1253002	1254945	1944	reverse	489.77	445.5	541.45	285.31	373.98
ABC transporter ATP-binding protein/permease CDS	1255032	1256726	1695	reverse	167.47	50.2	33.74	34.43	47.44
ABC transporter ATP-binding protein/permease CDS	1256827	1258593	1767	reverse	166.61	39.56	27.99	27.15	38.94
hypothetical protein CDS	1258677	1258895	219	reverse	612.92	556.35	576.45	500.63	384.25
hypothetical protein CDS	1258961	1259221	261	reverse	763.77	500.18	507.68	411.15	625.02
lexA CDS	1259370	1259996	627	forward	564.25	343.55	409.45	315.53	488.39
acyl-CoA thioesterase CDS	1260043	1260801	759	reverse	200.31	129.76	150.19	115.61	108.56
DNA polymerase CDS	1260794	1261453	660	reverse	204.16	148.63	138.42	125.2	152.08
glycosyl transferase CDS	1261749	1262681	933	reverse	146.38	114.92	74.63	82.52	126.68
cell division protein CDS	1262683	1264431	1749	reverse	122	98.23	49.2	64.1	48.75
hypothetical protein CDS	1264465	1264893	429	reverse	77.35	61.84	35.17	41.02	18.73
rplS CDS	1265100	1265447	348	reverse	3300.66	4276.32	3357.85	4683.86	3714.14
trmD CDS	1265581	1266309	729	reverse	122.75	90.99	59.88	59.51	82.26
rimM CDS	1266299	1266814	516	reverse	106.51	70.26	39.35	44.24	76.38
rpsP CDS	1266886	1267158	273	reverse	815.14	1150.75	1040.05	1080.65	697.63
signal recognition protein Ffh CDS	1267248	1268678	1431	reverse	307.17	269.13	296.7	178.65	350.05
hypothetical protein CDS	1268682	1269023	342	reverse	168.48	118.35	134.9	66.33	244.54
aa transporter CDS	1269216	1270643	1428	forward	102.9	105.55	85.26	48.3	69.04
transcriptional regulator CDS	1270706	1271113	408	reverse	454.75	526.36	697.35	361.75	375.46
dipeptidase CDS	1271180	1272601	1422	reverse	421.53	721.32	886.47	561.51	594.1
ftsY CDS	1272643	1273938	1296	reverse	142.79	161.72	150.22	147.02	184.88
chromosome segregation protein Smc CDS	1273939	1277508	3570	reverse	95.12	103.42	87.37	94.53	97.44
rnc CDS	1277521	1278207	687	reverse	77.9	80.25	66.42	70.32	118.73
hypothetical protein CDS	1278259	1278360	102	forward	32.34	24.1	6.48	28.79	24.56
transposase CDS	1278329	1279711	1383	forward	55.49	55.64	24.38	50.69	26.34
oppA CDS	1279788	1281545	1758	reverse	4821.89	4161.75	928.77	3068.19	1433.12
oppA CDS	1281747	1283516	1770	reverse	193.44	86.58	105.39	19.02	12.67
oppC CDS	1283728	1284657	930	reverse	954.44	1480.23	1617.68	1130.85	689.45
oppB CDS	1284672	1285631	960	reverse	736.55	1030.47	1178.92	772.47	590.65
oppF CDS	1285634	1286620	987	reverse	961.69	1280.28	1239.95	922.98	672.6
oppD CDS	1286624	1287655	1032	reverse	1026.42	1192.05	1079.2	814.62	842.42
acpP CDS	1287772	1288014	243	reverse	225.12	283.04	244.3	245.9	121.6
plsX CDS	1288047	1289048	1002	reverse	168.36	241.17	219.04	222.84	154.19
recG CDS	1289068	1291104	2037	reverse	150.39	197.32	165.75	183.13	138.79
dihydroacetone kinase CDS	1291109	1292770	1662	reverse	480.89	519.96	390.19	458.31	437.98
alkaline shock protein CDS	1292792	1293154	363	reverse	609.68	552.48	420.72	502.09	548.65
rpmB CDS	1293322	1293507	186	forward	2140.21	2552.43	2705.82	2544.07	891.59
hypothetical protein CDS	1293618	1293923	306	reverse	279.36	336.09	419.99	438.87	213.27
pyrophosphokinase CDS	1293970	1294656	687	reverse	174.59	218.32	253.01	172.69	126.72
ribulose-phosphate 3-epimerase CDS	1294656	1295306	651	reverse	233.55	275.6	301.65	225.43	223.95
hypothetical protein CDS	1295317	1296207	891	reverse	240.52	256.62	296.72	206.63	236.92
serine-threonine protein kinase CDS	1296209	1298233	2025	reverse	318.95	314.79	381.13	270.44	294.82
protein serine-threonine phosphatase CDS	1298223	1298978	756	reverse	444.71	371.15	418.02	284.87	331.04
16S rRNA (cytosine(967)-C(5))-methyltransferase CDS	1298983	1300350	1368	reverse	280.43	260.3	318.86	213.43	199.37
methionyl-tRNA formyltransferase FMT CDS	1300301	1301245	945	reverse	365.05	306.16	355.59	250.53	269.12
priA CDS	1301258	1303657	2400	reverse	143.39	96.17	167.26	86.73	79.62
rpoZ CDS	1303708	1303932	225	reverse	705.9	753.61	1172.24	771.31	585.75
gmk CDS	1303935	1304549	615	reverse	690.2	644.48	971.4	623.39	624.92
hypothetical protein CDS	1304660	1305097	438	reverse	142.23	111.03	136.68	107.1	65.37
recN CDS	1305090	1306772	1683	reverse	184.27	133.29	153.99	130.52	121.08
hemolysin-like protein CDS	1306783	1307595	813	reverse	212.5	151.21	163.34	152.72	211.37
geranylgeranyl diphosphate (GGPP) synthase CDS	1307596	1308465	870	reverse	160.18	129.68	143.48	123.04	183.26
xseB CDS	1308468	1308710	243	reverse	215.1	160.45	175.35	154.91	266.76
xseA CDS	1308691	1310058	1368	reverse	132.58	104.71	126.69	109.24	96.69
folD CDS	1310045	1310896	852	reverse	140.82	85.77	110.16	95.24	106.1
nusB CDS	1311190	1311582	393	reverse	1638.66	1584.03	2390.53	2162.32	1444.72
alkaline shock protein CDS	1311582	1312016	435	reverse	2110.26	1730.42	2557.96	2379.37	3133.03
elongation factor P CDS	1312035	1312604	570	reverse	1375.19	1165.54	1799.44	1553.02	1254.73
pepP CDS	1312685	1313794	1110	reverse	415.85	193	189.47	125.66	202.96
rpmA CDS	1313919	1314209	291	reverse	5923.8	5092.19	3731.05	5764.92	4458.05
rplU CDS	1314228	1314539	312	reverse	5984.77	4899.39	3187.58	4996.94	7491.41
hypothetical protein CDS	1314706	1315542	837	reverse	143.11	39.58	36.4	28.25	25.28
V-type sodium ATP synthase subunit CDS	1315629	1317002	1374	reverse	113.15	25.25	15.57	14.76	25.04
ilvE CDS	1317133	1318158	1026	forward	230.32	122.08	40.92	63.97	143.65
xlyH CDS	1318209	1318388	180	reverse	144.31	91.22	73.27	91.23	159.52
protein PepQ CDS	1318462	1319043	582	reverse	24.21	12.05	11.01	8.58	7.93
protein PepQ CDS	1319080	1319661	582	reverse	17.72	6.22	7.17	5.11	9.98
oligopeptide ABC transporter substrate bindingprotein CDS	1319724	1319993	270	reverse	15.66	6.08	5.95	4.36	5.16
oppA CDS	1319987	1320358	372	reverse	12.31	4.41	5.1	4.58	2.78
oppA CDS	1320683	1321237	555	reverse	11.31	3.94	4.89	3.89	5.02
kanamycin kinase CDS	1321637	1322419	783	reverse	36.2	23.4	20.71	21.03	9.6
hypothetical protein CDS	1322428	1324224	1797	reverse	42.58	28.09	24.59	19.75	17.64
alpha/beta hydrolase CDS	1324235	1325134	900	reverse	44.7	27.05	28.22	21.77	46.66
hypothetical protein CDS	1326922	1327950	1029	forward	106.48	82.42	101.62	91.55	78.88
hypothetical protein CDS	1328010	1328114	105	reverse	52.16	35.25	30.01	26.06	30.68
lipA CDS	1328354	1329250	897	forward	196.78	187.58	273.27	405.2	312.65
arsenate reductase CDS	1329261	1329620	360	forward	163.43	186.42	248.43	356.23	260.48
ABC transporter ATP-binding protein/permease CDS	1329655	1331238	1584	reverse	32.07	20.42	14.74	13.55	17.05
ABC transporter ATP-binding protein/permease CDS	1331238	1332815	1578	reverse	39.86	15.62	10.1	10.22	14.04
hypothetical protein CDS	1333148	1333963	816	reverse	79.84	47.21	24.29	32.19	51.47
lacA CDS	1336153	1338195	2043	reverse	27.26	16.64	21.41	27.64	24.25
alpha-xylosidase CDS	1338209	1340488	2280	reverse	18.44	10.97	12.21	22.09	16.67
beta-glucosidase CDS	1340493	1341983	1491	reverse	9.71	7.88	7.71	17.39	13.58
transcriptional regulator, glucose kinase CDS	1341973	1342857	885	reverse	8.4	6.45	6.06	13.24	9.48
xylR CDS	1342995	1344140	1146	forward	28.34	22.06	14.26	11.98	28.46
celB CDS	1344271	1345524	1254	forward	11.39	6.15	4.89	21.02	16.3
bacteriophage-like protein CDS	1345644	1346255	612	reverse	35.27	46.76	52.54	51.07	54.71
transcriptional regulator phage-related CDS	1346635	1347018	384	reverse	74.57	51.99	76.46	48.95	47.85
bacteriophage-like protein CDS	1347029	1347322	294	reverse	40.74	29.43	39.53	26.37	44.91
pepX CDS	1347552	1349933	2382	forward	118.57	170.76	296.82	176.82	175.1
msrA CDS	1349997	1350434	438	reverse	169.06	73.19	104.29	73.45	74.91
hypothetical protein CDS	1350487	1350879	393	reverse	661.43	479.2	399.07	408.36	432.9
transmembrane protein CDS	1350888	1351751	864	reverse	242.81	194.65	128.19	82.33	115.3
mucus binding protein CDS	1352001	1355054	3054	reverse	441.35	295.27	894.29	60.32	82.97
biofilm-associated surface protein CDS	1355660	1355860	201	reverse	1188.39	764.76	1629.26	104.39	281.35
carB CDS	1356204	1359392	3189	reverse	50.62	55.23	17.95	43.47	169.08
carA CDS	1359385	1360470	1086	reverse	26.16	33.86	10.3	29.91	164.24
pyrC CDS	1360471	1361748	1278	reverse	23.98	28.1	7.35	23.56	250.03
pyrB CDS	1361748	1362704	957	reverse	25.97	26.99	5.21	17.51	193.52
pyrR CDS	1362845	1363387	543	reverse	146.63	251.98	84.7	161.5	454.45
pyrD CDS	1363564	1364487	924	reverse	139.34	59.12	24.07	22.6	62.36
hypothetical protein CDS	1364502	1364594	93	forward	38.23	7.29	3.59	4.13	11.55
pyrF CDS	1364740	1365447	708	forward	56.5	59.12	20.45	53.98	512.67
pyrE CDS	1365447	1366085	639	forward	76.99	72.68	23.15	65.37	686.52
hypothetical protein CDS	1366155	1366802	648	reverse	659.94	78.51	63.41	127.74	113.29
cation-transporting ATPase CDS	1367232	1369859	2628	forward	21.53	9.99	7.39	6.19	7.08
cloride channel-like protein CDS	1369943	1371289	1347	forward	51.15	113.01	102.75	77.71	47.36
hypothetical protein CDS	1371412	1372080	669	forward	22.88	22.21	30.88	7.11	14.98
mucus binding protein precursor Mub CDS	1372196	1385176	12981	reverse	585.81	405.35	652.27	481.82	684.59
acetyltransferase CDS	1385479	1385991	513	reverse	75.11	40.69	73.42	31.96	41.78
hypothetical protein CDS	1386063	1386359	297	reverse	260	234.21	326.63	167.4	313.73
outer membrane lipoprotein CDS	1386774	1387625	852	forward	3.5	4.16	4.29	1.94	4.39
hypothetical protein CDS	1387663	1387956	294	reverse	42.38	32.62	37.12	57.24	46.8
sdhB CDS	1388134	1388796	663	forward	36.57	35.81	33.24	37.84	35.45
sdhA CDS	1388810	1389691	882	forward	46.52	45.92	43.84	45.07	38.51
hypothetical protein CDS	1389701	1390015	315	forward	93.75	97.05	74.79	88.18	83.96
oppA CDS	1390329	1392074	1746	reverse	8.22	3.02	4.14	3.77	3.42
peroxidase (Npx) CDS	1392344	1393708	1365	reverse	473.6	212.66	249.42	116.39	324.21
hypothetical protein CDS	1393975	1394322	348	reverse	193.18	23.14	53.07	21.87	47.54
hypothetical protein CDS	1394322	1394600	279	reverse	164.27	20.08	45.55	14.63	28.94
oxidoreductase CDS	1394671	1395309	639	reverse	2.11	2.28	1.44	0.94	2.05
chpA CDS	1395543	1395884	342	reverse	38.68	30.71	47.96	32.36	20.93
hypothetical protein CDS	1395995	1396120	126	reverse	43.21	31.03	38.92	28.96	12.94
hypothetical protein CDS	1396186	1396557	372	reverse	92.3	50.86	58.95	46.4	38.81
hypothetical protein CDS	1396577	1397203	627	reverse	104.67	54.41	51.12	45.1	52.39
hypothetical protein CDS	1397386	1398174	789	reverse	23.54	14.5	10.9	12.05	15.78
lysR CDS	1398292	1399146	855	reverse	21.02	10.15	8.74	10.61	22.09
fumarate reductase flavoprotein subunit CDS	1399255	1401369	2115	forward	19.13	5.55	6.39	4.56	7.03
hypothetical protein CDS	1401616	1401771	156	reverse	56.67	34.42	54.04	35.39	28.04
regulator components CDS	1402240	1403343	1104	forward	41.72	18.77	21.64	11.68	18.16
hypothetical protein CDS	1403474	1404169	696	forward	57.15	42.69	41.46	29.77	28.11
hypothetical protein CDS	1404207	1405010	804	reverse	63.86	31.74	15.88	16	24.78
glycosyl transferase family protein CDS	1405010	1406287	1278	reverse	81.95	31.34	15.12	17.71	21.41
hypothetical protein CDS	1406284	1406796	513	reverse	59.5	21.59	11.47	11.28	10.78
NADH-dependent oxidoreductase CDS	1406954	1407874	921	reverse	70.39	44.54	75.81	40.35	35.67
hypothetical protein CDS	1408156	1408302	147	forward	99.57	60.46	100.22	48.5	61.95
transposase CDS	1408342	1409505	1164	forward	118.9	73.06	98.27	52.45	84.97
NADH-dependent oxidoreductase CDS	1409744	1409917	174	reverse	524.97	311.85	459.55	216.61	1014.78
pxnC CDS	1410032	1410586	555	reverse	433.56	266.35	390.49	184.96	505.81
hypothetical protein CDS	1410679	1410813	135	reverse	138.08	138.61	211.14	155.6	133.45
amino acid permease CDS	1410890	1412386	1497	reverse	74.65	104.68	148.95	140.24	130.54
hypothetical protein CDS	1412518	1413213	696	reverse	217.66	91.48	265.87	123.76	104.91
hypothetical protein CDS	1413555	1414313	759	reverse	1320.04	1036.9	1806	1281.97	1821.55
oxidoreductase CDS	1414413	1415105	693	reverse	350.32	282.06	292.28	176.57	122.23
hypothetical protein CDS	1415117	1415524	408	reverse	337.79	244.33	266.97	152.34	137.14
transporter-membrane protein CDS	1415542	1416720	1179	reverse	258.83	197.31	249.82	133.25	147.1
histidine protein kinase CDS	1416769	1418043	1275	reverse	235.95	151.84	204.26	76.93	139.36
two-component response regulator CDS	1418053	1418718	666	reverse	196.93	132.11	191.31	76.67	84.02
hypothetical protein CDS	1418726	1419340	615	reverse	225.24	139.85	190.01	72.61	142.39
dihydroxyacetone kinase subunit DhaK CDS	1419565	1420560	996	forward	22.06	17.66	19.74	21.72	55.7
dihydroxyacetone kinase CDS	1420573	1421157	585	forward	24.53	16.44	18.62	20.27	59.35
hypothetical protein CDS	1421154	1421525	372	forward	38.31	24.17	25.35	28.91	128.93
glpF CDS	1421543	1422250	708	forward	26.19	16.53	23.22	24.38	73.81
sucrose phosphorylase CDS	1422499	1423941	1443	reverse	52.6	30.99	36.73	27.7	24.47
melA CDS	1423951	1426149	2199	reverse	18.28	7.7	7.7	5.79	6.47
ABC transporter nucleotide binding protein CDS	1426161	1427273	1113	reverse	13.15	4.89	4.74	4.44	5.79
ABC transporter permease CDS	1427305	1428138	834	reverse	14.29	6.5	6.23	4.81	9.25
ABC transporter permease CDS	1428151	1429026	876	reverse	14.3	6.84	6.15	4.66	5.86
sugar ABC transporter substrate-binding protein CDS	1429040	1430296	1257	reverse	10.57	3.88	4.83	4.55	6.61
msm operon regulatory protein CDS	1430540	1431379	840	forward	83.62	29.23	16.94	14.63	25.85
transcriptional regulator family protein CDS	1431437	1431871	435	reverse	30.41	17.85	28.01	15.23	10.97
multidrug resistance protein CDS	1432032	1433504	1473	forward	29.85	18.42	34.25	18.42	12.66
hypothetical protein CDS	1433504	1434085	582	forward	25.04	21.94	29.01	18.77	15.78
alpha-galactosidase CDS	1434024	1434212	189	reverse	197.93	149.07	229.97	91.58	77.85
hypothetical protein CDS	1434317	1434631	315	reverse	422.67	263.93	333.27	151.81	235.96
hypothetical protein CDS	1434603	1434878	276	reverse	396.99	189.9	250.32	100.72	267.86
hypothetical protein CDS	1435001	1435681	681	reverse	120.12	29.89	34.99	19.46	17.52
hypothetical protein CDS	1435904	1436146	243	reverse	39.28	20.16	18.55	18.38	12.77
surface layer protein CDS	1436319	1437203	885	reverse	29.6	8.89	6.88	9.77	17.44
galM CDS	1437361	1438347	987	reverse	198.89	39.58	40.78	44.56	50.37
galT CDS	1438349	1439812	1464	reverse	230.89	36.76	36.57	45.27	60.01
galK CDS	1439832	1440995	1164	reverse	260.6	40.48	44.26	49.11	55.79
mucus binding protein CDS	1441212	1442231	1020	reverse	41.2	10.63	9.94	9.56	9.05
regulator CDS	1442396	1443025	630	reverse	30.5	5.54	5.43	5.18	4.04
lacZ CDS	1443147	1445150	2004	reverse	83.78	14.1	14.02	12.54	10.82
lacS CDS	1445161	1447080	1920	reverse	117.3	30.6	23.69	28.97	35.69
transposase CDS	1447277	1448434	1158	reverse	192	135.04	171.22	138.82	126.86
lacR CDS	1448787	1449794	1008	reverse	210.79	56.68	74.69	55.63	51.53
lacL CDS	1450020	1451906	1887	forward	145	5.4	4.48	6.18	14.29
lacM CDS	1451890	1452840	951	forward	144.41	56.29	48.95	43.75	35.17
galE CDS	1452922	1453914	993	forward	541.25	292.72	262.08	270.89	231.08
hypothetical protein CDS	1454020	1455552	1533	reverse	47.22	20.93	20.15	14.2	16.81
multidrug efflux permease CDS	1455570	1456793	1224	reverse	16.96	9.99	9.89	6.92	6.53
rbsR CDS	1456970	1457929	960	forward	56.35	32.52	32	18.33	28.25
alfa-l-rhamnosidase CDS	1457907	1460696	2790	reverse	45.59	17.77	14.12	10.76	17.25
hypothetical protein CDS	1460705	1461049	345	reverse	34.16	7.55	7.56	7.17	8.3
transposase CDS	1461091	1462332	1242	forward	22.8	20.4	14.4	20.01	16.07
cellobiose phosphotransferase CDS	1462502	1462948	447	reverse	27.51	15.45	11.02	6.44	10.5
sugar hydrolase CDS	1463005	1463913	909	reverse	14.06	8.83	7.8	6.97	8.66
PTS systen transporter subunit IIABC CDS	1463916	1466120	2205	reverse	8.95	5.96	6.27	5.81	7.07
licT CDS	1466113	1466967	855	reverse	5.96	3.02	3.44	2.64	3.26
beta-glucosidase CDS	1467158	1468438	1281	reverse	23.43	16.64	13.8	12.03	19.47
rbsB CDS	1468571	1469557	987	reverse	30.7	12.57	11.37	9.34	7.62
rbsC CDS	1469587	1470444	858	reverse	26.47	10.18	8.78	7.25	11.45
rbsA CDS	1470552	1472030	1479	reverse	17.84	8.07	5.52	4.22	6.32
rbsD CDS	1472046	1472441	396	reverse	14.15	7.04	4	3.76	10.04
rbsK CDS	1472443	1473369	927	reverse	7.5	4.84	3.71	3.13	5.15
L-fucose isomerase CDS	1473607	1475052	1446	reverse	33.71	19.65	22.66	17.93	28.82
transposase, is605-tnpb CDS	1475249	1476406	1158	reverse	123.91	110.1	145.96	118.08	119.65
rbsR CDS	1476678	1477691	1014	reverse	26.22	17.58	18.89	13.4	17.57
transketolase CDS	1477821	1478654	834	forward	6.76	2.81	3.6	2.59	3.1
transketolase CDS	1478647	1479588	942	forward	7.24	3.74	3.72	2.73	2.58
glpK CDS	1479603	1481054	1452	forward	8.12	3.68	3.85	2.28	2.63
ackB CDS	1481085	1482293	1209	forward	13.54	3.54	3.83	2.92	3.82
lmrB CDS	1482352	1483761	1410	reverse	7.63	3.84	4.38	2.35	4.63
fibrinogen-binding protein CDS	1483972	1484766	795	forward	3.38	1.64	2.28	0.75	2.1
fibrinogen-binding protein CDS	1484754	1487729	2976	forward	14.69	5.31	7.92	4.3	5.73
hypothetical protein CDS	1487831	1488841	1011	reverse	900.47	376.09	661.91	388.05	397.88
ABC transporter CDS	1488945	1489850	906	reverse	94.14	36.45	28.01	23.37	35.73
ABC transporter CDS	1490044	1490700	657	forward	48.46	23.36	34.87	29.89	54.42
ABC transporter CDS	1490681	1491445	765	forward	47.98	25.72	36.66	31.51	44.66
glnA CDS	1491498	1492835	1338	reverse	1077.18	918.86	625.7	968.13	1967.18
aluminum resistance protein CDS	1492973	1494223	1251	reverse	97.98	189.79	218.87	139.61	149.32
miaA CDS	1494216	1495136	921	reverse	62.18	137.33	137.43	92.06	92.36
rhodanese-related sulfurtransferase CDS	1495208	1495609	402	reverse	326.26	454.41	463.48	402.26	415.49
hypothetical protein CDS	1495668	1495886	219	reverse	155.61	135.07	192.18	122.23	116.76
hypothetical protein CDS	1495886	1496566	681	reverse	155.91	129.81	194.63	128.25	141.79
5-formyltetrahydrofolate cyclo-ligase CDS	1496601	1497164	564	reverse	96.77	103	142.33	93.22	97.52
rpmG CDS	1497218	1497367	150	reverse	3611.93	2857.65	3079.08	2895.53	3116.27
penicillin-binding protein CDS	1497444	1499552	2109	reverse	367.12	205.71	182.83	213.81	251.21
ABC transporter permease CDS	1499643	1502222	2580	forward	25.88	15.86	14.95	10.39	29.86
N-acetylglucosamine kinase CDS	1502338	1503261	924	forward	795.99	444.22	353.6	465.74	469.69
PrtP CDS	1503341	1508224	4884	reverse	122.25	209.59	156.6	56.55	39.78
low temperature requirement A protein CDS	1508687	1509013	327	reverse	352.8	260.62	247.21	109.24	114.32
low temperature requirement A protein CDS	1509236	1509373	138	reverse	309.14	197.36	276.86	97.59	74.93
pepT CDS	1509394	1510677	1284	reverse	301	200.01	182.57	86.38	102.27
L-LDH CDS	1510792	1511706	915	reverse	894.48	539.48	482.24	343.41	275.51
greA CDS	1511767	1512243	477	reverse	1217.54	894.75	854.75	689.85	625.54
pheT CDS	1512319	1514733	2415	reverse	203.27	324.36	316.32	290.68	244.72
pheS CDS	1514737	1515786	1050	reverse	199.95	318.23	321.88	298.55	239.1
transcriptional regulator CDS	1516069	1516419	351	reverse	275.48	166.03	167.71	149.44	111.37
rRNA methylase CDS	1516522	1517289	768	reverse	69.27	86.87	57.9	68.3	70.48
acyP CDS	1517415	1517687	273	forward	82.01	95.75	103.11	89.26	115.37
family protein CDS	1517729	1518697	969	forward	152.21	230.63	230.44	204.74	192.73
lisK CDS	1518733	1520310	1578	reverse	234.37	276.91	177.25	119.47	176.49
lisR CDS	1520288	1521004	717	reverse	328.19	481.12	344.87	235.38	418.93
hypothetical protein CDS	1521168	1521716	549	reverse	282.01	248.8	246.18	210.46	205.65
hypothetical protein CDS	1521718	1522869	1152	reverse	344.08	282.16	256.67	247.61	276.93
hypothetical protein CDS	1522876	1523223	348	reverse	338.87	287.29	263.59	272.42	355.97
hypothetical protein CDS	1523238	1523837	600	reverse	279.82	197.99	179.77	170.57	343.2
nadD CDS	1523818	1524474	657	reverse	269.73	194.18	167.03	154.6	204.59
GTP-binding protein YqeH CDS	1524485	1525594	1110	reverse	146.41	130.01	107.59	106.75	134.64
hypothetical protein CDS	1525587	1526111	525	reverse	167.22	142.23	104.29	118.98	129.68
adenosine deaminase CDS	1527704	1528705	1002	forward	180.5	81.54	36.46	35.12	48.02
rplT CDS	1528755	1529111	357	reverse	2122.57	2962.79	1486.38	3086.24	3639.55
rpmI CDS	1529153	1529353	201	reverse	2663.76	3652.1	1762.87	3631.7	4057.39
infC CDS	1529375	1529827	453	reverse	3330.44	4530.77	1844.93	4003.35	3916.2
hypothetical protein CDS	1530119	1530634	516	reverse	274.72	81.32	146.55	297.85	137.49
hypothetical protein CDS	1530776	1531201	426	reverse	50.67	16.58	17.49	34.21	17.08
hypothetical protein CDS	1531198	1531632	435	reverse	34.31	12.28	9.35	27.54	13.07
thrS CDS	1531790	1533724	1935	reverse	343.46	587.24	450.4	590.95	537.93
dnaI CDS	1534005	1534913	909	reverse	307.67	169.33	242.57	157.19	199.32
dnaB CDS	1534923	1536263	1341	reverse	346.41	179.13	265.09	165	183.96
nrdR CDS	1536266	1536733	468	reverse	335.06	165.4	249.64	139.01	173.78
coaE CDS	1536736	1537338	603	reverse	276.41	160	237.84	140.7	204.05
mutM CDS	1537335	1538165	831	reverse	223.27	153.58	242.74	144.21	307.96
polA CDS	1538174	1540834	2661	reverse	150.61	132.24	230.67	138.94	130.9
purD CDS	1543233	1544504	1272	reverse	20.19	54.03	17.63	11.53	65.5
purH CDS	1544517	1546058	1542	reverse	14.73	65.22	15.56	11.86	92.54
purN CDS	1546055	1546657	603	reverse	16.2	91.67	14.78	13.97	156.04
purM CDS	1546667	1547704	1038	reverse	12.5	83.94	15.92	13.34	99.8
purL CDS	1547707	1549173	1467	reverse	16.99	80.75	14.31	13.22	132.86
purL CDS	1549131	1551359	2229	reverse	11.85	80.13	10.83	12.78	91.1
purQ CDS	1551356	1552027	672	reverse	11.49	79.85	7.02	12.79	81.25
purS CDS	1552024	1552278	255	reverse	8.79	94.23	10.72	14.12	101.37
purC CDS	1552279	1552995	717	reverse	11.93	95.13	7.45	13.06	150.98
purK CDS	1553200	1554279	1080	reverse	54.95	587.73	46.87	102.12	273.11
purE CDS	1554341	1554826	486	reverse	49.1	505.32	29.11	78.15	251.13
formate--tetrahydrofolate ligase CDS	1554844	1556505	1662	reverse	44.67	446.95	21.97	66.21	217.22
flavodoxin CDS	1556692	1557366	675	reverse	91.2	36.99	155.25	101.08	20.5
hypothetical protein CDS	1557513	1558394	882	reverse	577.34	708.06	1373.93	1863.05	454.68
DNA-damage-inducible protein J CDS	1558412	1558720	309	reverse	541.58	610.91	1080.27	1474.43	354.31
bacteriocin helveticin J CDS	1558847	1559824	978	reverse	426.52	305.42	339.09	245.98	428.51
aminopeptidase CDS	1559967	1561484	1518	forward	105.43	106.96	72.73	160.14	118.86
surface protein CDS	1561505	1562566	1062	forward	87.31	122.95	160.74	127.83	104.93
membrane protein CDS	1564186	1565520	1335	forward	48.46	28.42	25.15	19.13	26.81
arginase CDS	1565616	1566488	873	reverse	33.39	16	16.92	11.14	13.39
hypothetical protein CDS	1566514	1567152	639	reverse	32.28	14.07	16.43	9.77	11.33
bglH CDS	1567115	1568557	1443	reverse	17.02	9.23	10.85	5.57	9.56
beta-glucoside-specific enzyme II CDS	1568559	1570241	1683	reverse	11.72	7	8.74	5.45	8.77
beta-glucoside-specific enzyme II CDS	1570231	1570434	204	reverse	9.26	7.92	11.35	7.77	9.36
transcriptional regulator CDS	1570615	1571448	834	reverse	48.39	28.12	17.06	24.64	33.76
serine protease CDS	1571570	1573654	2085	reverse	358.16	375.94	219.05	314.09	433.81
murC CDS	1573756	1575069	1314	reverse	347.85	425.33	307.35	382.54	365.7
pheT CDS	1575171	1575818	648	reverse	442.76	534.72	489.08	510.29	418.92
thioredoxin CDS	1575838	1576158	321	reverse	436.22	291.96	249.16	199.23	380.59
trmB CDS	1576224	1576880	657	reverse	189.78	195.88	160.14	137.13	313.43
ABC transporter permease CDS	1576890	1578101	1212	reverse	106.13	127.11	115.37	97.14	157.24
ABC transporter ATP-binding protein CDS	1578088	1578831	744	reverse	91.48	126.18	105.48	90.86	100.97
histidine triad HIT family protein CDS	1578925	1579356	432	forward	187.5	296.16	232.72	166.55	508.52
tropomyosin CDS	1579368	1579703	336	forward	184.73	317.09	249.34	186.41	320.75
prsA CDS	1579821	1580723	903	forward	1231.51	1840.7	1217.73	916.16	2104.52
CMP-binding factor CDS	1580793	1581770	978	reverse	81.32	94.95	101.39	83.95	78.03
hypothetical protein CDS	1581763	1584261	2499	reverse	76.28	77.99	91.17	67.4	61.4
phosphoesterase CDS	1584242	1585453	1212	reverse	110.72	87.61	113.42	82.02	84.82
hypothetical protein CDS	1585462	1585812	351	reverse	455.15	625.42	1019.08	845.09	462.38
pbpF CDS	1585828	1587885	2058	reverse	204.29	86.98	118.8	109.01	120.99
ribosomal large subunit pseudouridine synthase CDS	1587975	1588820	846	forward	35.44	23.63	19.68	13.51	18.19
glpF CDS	1588954	1589706	753	forward	139.55	128.44	47.05	98.29	139.37
hypothetical protein CDS	1589864	1590544	681	forward	60.86	44.85	56.26	42.44	38.72
glycolate oxidase CDS	1590585	1591607	1023	reverse	75.26	42.49	42.02	50.9	33.74
fbaA CDS	1591738	1592649	912	reverse	9815.64	10884.2	11697.4	9688.01	5272.22
argS CDS	1592758	1594443	1686	reverse	113.35	137.11	89.05	91.56	118.81
cell surface protein CDS	1594716	1595405	690	reverse	212.59	120.42	100.22	75.53	195.27
P-loop ATPase superfamily sugar kinase CDS	1595505	1596353	849	reverse	94.01	160.89	117.14	107.87	66.8
vanY CDS	1596356	1597654	1299	reverse	98.18	145.4	90.34	92.11	134.89
hypothetical protein CDS	1597914	1598243	330	forward	1336.06	457.04	884.05	456.06	657.15
pbpX CDS	1598295	1599326	1032	reverse	196.02	118.32	169.66	90.23	151.68
hypothetical protein CDS	1599383	1599733	351	reverse	225.38	120.36	170.56	86.73	132.11
phosphatidylserine decarboxylase CDS	1599787	1601076	1290	reverse	140.13	71.3	88.48	54.14	98.13
hypothetical protein CDS	1601137	1601394	258	reverse	119.67	70.11	73.6	47.46	109.9
mucus binding protein CDS	1601504	1603435	1932	reverse	326.71	351.11	749.27	133.71	146.87
hypothetical protein CDS	1603630	1604043	414	reverse	75.82	46.84	41.63	22.73	34.97
fmtB CDS	1604586	1612205	7620	reverse	973.73	523.71	400.42	617.92	784.04
fibrinogen-binding protein CDS	1612418	1615138	2721	reverse	1012.03	405.27	441.43	445.18	748.34
hypothetical protein CDS	1615464	1615691	228	reverse	177	71.44	51.62	72.13	57.56
transcriptional regulator CDS	1615692	1616108	417	reverse	265.14	95.44	56.75	95.62	185.59
polysaccharide transporter CDS	1616846	1618492	1647	reverse	292.18	366.65	287.45	329.74	323.68
leuS CDS	1618587	1621001	2415	reverse	278.76	409.18	219.28	312.57	274.86
hypothetical protein CDS	1621292	1621951	660	forward	78.71	81.15	47.8	72.71	55.01
NADH dehydrogenase CDS	1621989	1622489	501	reverse	64.57	49.68	96.63	57.36	54.61
NADH dehydrogenase CDS	1622542	1623195	654	reverse	77.87	64.72	106.25	65.12	75.71
multidrug transporter CDS	1623770	1625227	1458	reverse	146.68	105.39	117.33	115.19	147.26
metK CDS	1625250	1626449	1200	reverse	914.7	686.31	698.69	707.24	874.94
transporter CDS	1627192	1627344	153	reverse	26.38	20.27	38.73	26.52	11.18
transporter CDS	1627314	1627451	138	reverse	64.06	34.56	57.76	46.45	30.84
seryl-tRNA synthetase CDS	1634900	1636207	1308	reverse	244.67	451.39	718.66	518.49	242.81
ribosomal-protein-alanine N-acetyltransferase CDS	1636434	1636985	552	reverse	289.24	139.42	178.5	146.82	206.19
hypothetical protein CDS	1636985	1637593	609	reverse	228.41	79.47	96.21	86.41	94.82
esterase CDS	1637755	1638549	795	forward	162.8	90.28	120.08	78.36	153.52
plcR CDS	1638552	1639409	858	forward	161.71	95.35	118.51	82.57	175.62
deoxyribosyltransferase CDS	1639447	1639950	504	reverse	39.97	29.84	36.6	20.86	28.41
ssdh CDS	1640119	1641501	1383	forward	326.58	201.26	168.44	123.73	518.29
surface protein CDS	1641635	1646614	4980	reverse	34.28	35.18	81.95	24.31	11.28
surface protein CDS	1647109	1652883	5775	reverse	79.92	54.93	519	74.8	41.59
hypothetical protein CDS	1653262	1654305	1044	reverse	107.25	89.52	110.43	85.43	60.95
membrane protein CDS	1654420	1658133	3714	reverse	182.61	84.81	54.48	60.35	59.61
tetR CDS	1658149	1658712	564	reverse	180.76	59.89	34.67	34.99	46.04
beta-lactamase CDS	1658853	1659809	957	reverse	180.69	160.08	138.39	116.37	114.32
corA CDS	1659826	1660785	960	reverse	108.43	90.35	82.68	67.09	68.56
glycerol-3-phosphate ABC transporter CDS	1660864	1662165	1302	reverse	938.56	1706.9	995.65	1426.48	1326.11
hypothetical protein CDS	1662219	1663514	1296	reverse	471.16	673.98	463.06	505.05	615.19
sugar ABC transporter CDS	1663498	1664322	825	reverse	423.98	576.63	369.93	402.15	477.71
sugar ABC transporter permease CDS	1664354	1665193	840	reverse	389.03	469.31	301.47	329.75	512.26
multiple sugar-binding ABC-transporter ATPase CDS	1665193	1666278	1086	reverse	459.37	505.5	358.73	376.46	351.99
dipeptidase CDS	1666539	1667966	1428	reverse	230.25	313.61	358.65	353.19	215.5
DNA nuclease CDS	1668009	1668866	858	reverse	136.18	117.71	105.14	88.42	105.03
DNA polymerase III CDS	1668876	1669832	957	reverse	126	93	79.87	76.08	99.23
hypothetical protein CDS	1669840	1670640	801	reverse	127.63	97.09	86.02	73.34	77.1
hypothetical protein CDS	1670659	1671297	639	reverse	77.49	43.44	27.07	30.21	34.79
hypothetical protein CDS	1671300	1671749	450	reverse	37.44	23.28	11.92	18.67	34.47
mucus binding protein precursor Mub CDS	1671822	1675346	3525	reverse	22.29	14.05	11.99	16.9	33.8
nicotinamide mononucleotide CDS	1675689	1676426	738	reverse	102.77	128.9	34.38	158.68	263.4
pspC CDS	1676702	1678759	2058	forward	27.37	8.81	12.9	19.15	24.04
hypothetical protein CDS	1678847	1679137	291	forward	22.78	15.76	12.41	13.69	27.74
hypothetical protein CDS	1679199	1679942	744	reverse	75.59	50.72	26	63.76	60.67
ABC transporter CDS	1680127	1681731	1605	reverse	49.55	71.58	37.62	69.52	44.45
prolyl aminopeptidase CDS	1681849	1682766	918	forward	265.75	339.97	326.02	308.79	331.45
response regulator CDS	1682825	1683526	702	forward	116.84	151.51	144.73	137.68	124.46
sensor protein CDS	1683528	1684853	1326	forward	81.76	115.12	113.37	101.15	97.47
hypothetical protein CDS	1684971	1685513	543	forward	95.79	119.9	124.39	112.34	111.69
hypothetical protein CDS	1685532	1686140	609	forward	70.95	105.58	110.67	101.74	94.23
marR CDS	1686227	1686682	456	forward	37.65	33.49	28.05	33.43	36.02
acetyltransferase CDS	1686682	1687197	516	forward	33.33	30.51	22.57	27.45	20.27
oppA CDS	1687261	1688901	1641	reverse	45.63	17.22	13.4	14.86	20.45
hypothetical protein CDS	1689221	1689583	363	forward	157.76	84.43	116.92	63.89	100.02
hypothetical protein CDS	1689708	1690289	582	forward	152.44	79.4	102.72	68.51	134.2
elongation factor P CDS	1690349	1690924	576	reverse	757.56	854.9	1096.66	600.29	825.41
coaA CDS	1691048	1691962	915	reverse	72	64.77	34.85	29.75	52.2
arylesterase CDS	1692019	1692579	561	forward	23.64	14.17	12.35	8.22	17.37
acetyltransferase CDS	1692576	1693028	453	reverse	42.7	22.55	27.04	16.11	25.9
amino acid ABC transporter CDS	1693031	1693849	819	reverse	15.96	8.24	9.99	6.8	10.59
glnQ CDS	1693853	1694473	621	reverse	11.45	6.67	5.65	4.99	7.62
amino acid ABC transporter permease CDS	1694487	1695134	648	reverse	8.75	6.19	4.57	5.22	5.52
hypothetical protein CDS	1695566	1695772	207	reverse	818.19	460.18	319.35	378.08	536.4
ATP-dependent helicase CDS	1695808	1697871	2064	reverse	655.99	345.89	192.27	240.56	605.74
hypothetical protein CDS	1698026	1698709	684	forward	44.02	10.4	15.04	7.76	17.67
phosphoglycerate mutase CDS	1698772	1699422	651	forward	121.18	144.16	120.1	137.77	155.41
ABC transporter permease CDS	1699455	1701257	1803	reverse	118.01	88.58	146.47	146.02	144.76
ABC transporter ATP-binding protein CDS	1701268	1702017	750	reverse	136.06	95.91	147.12	180.27	218.2
hypothetical protein CDS	1702166	1703437	1272	reverse	58.21	80.65	99.05	58.22	48.24
hypothetical protein CDS	1703533	1704219	687	forward	16.5	11.49	9.51	6.85	11.23
pacL CDS	1704232	1706871	2640	reverse	12.5	7.93	8.59	5.45	8.36
PTS system transporter subunit IIA CDS	1707045	1707437	393	reverse	94.21	56.1	59.68	47.04	55.66
hypothetical protein CDS	1707586	1707885	300	reverse	137.19	133.53	142.8	165.81	164.24
hypothetical protein CDS	1707963	1708100	138	reverse	312.16	80.83	88.31	109.6	241.49
ansA CDS	1708198	1709190	993	reverse	34.19	45.83	31.5	29.69	28.35
rpiR CDS	1709200	1709982	783	reverse	21.92	39.01	24.57	22.81	31.19
malH CDS	1710079	1711416	1338	reverse	20.01	18.84	11.51	25.05	49.25
hypothetical protein CDS	1712129	1712971	843	forward	619.9	826.02	255.1	55.02	20.29
transcriptional regulator CDS	1713450	1713950	501	forward	45.45	32.88	29.74	19.17	33.5
acetyltransferase CDS	1713978	1714541	564	reverse	75.7	55.64	63.56	26.13	57.82
hypothetical protein CDS	1714691	1714810	120	reverse	899.46	667.63	2507.13	25.21	35.13
hypothetical protein CDS	1715173	1715301	129	reverse	778.61	696.61	2811.01	10.05	25.9
aspartate aminotransferase CDS	1715785	1717383	1599	forward	391.21	173.16	209.08	85.14	190.83
aspartate alanine antiporter CDS	1717399	1719057	1659	forward	346.6	160.4	185.65	84.44	178.52
hypothetical protein CDS	1719195	1720205	1011	reverse	104.13	67.23	61.94	48.04	54.05
prophage related protein CDS	1720218	1721282	1065	reverse	22.19	16.22	8.46	16.32	17.18
exoA CDS	1721383	1722144	762	reverse	1712.25	1611.52	1515.24	1348.19	1233.14
transcriptional regulator -type CDS	1722309	1723388	1080	reverse	50.59	26.59	60.98	6.71	25.78
melibiose operon regulatory protein CDS	1723898	1724914	1017	reverse	43.9	67.19	56.83	33.8	63.74
rpiR CDS	1726886	1727740	855	reverse	15.7	16.98	17.96	13.39	13.95
hypothetical protein CDS	1727750	1728811	1062	reverse	12.09	7.56	9.22	5.65	9.25
murQ CDS	1728870	1729766	897	reverse	30.74	21.21	16.17	20.74	33.87
PTS system transporter subunit IIBC CDS	1729778	1731769	1992	reverse	31.43	17.02	11.27	15.26	37.51
6-phospho-beta-glucosidase CDS	1732095	1733576	1482	reverse	7.39	2.13	3.86	2.22	1.13
beta-glucoside permease CDS	1733589	1735466	1878	reverse	3.65	1.75	1.54	1.21	2.22
licT CDS	1735463	1736317	855	reverse	2.77	1.31	1.24	0.62	1.53
mucus binding protein precursor Mub CDS	1736469	1740095	3627	reverse	12.24	6.91	8.8	4.1	6.47
amyX CDS	1740378	1743935	3558	reverse	25.49	17.93	19.21	9.81	16.01
hypothetical protein CDS	1744176	1744685	510	reverse	33.85	31.58	26.96	28.48	25.58
hypothetical protein CDS	1744723	1745667	945	reverse	25.72	21.18	11.02	15.88	11.95
hypothetical protein CDS	1745938	1747656	1719	reverse	177.75	112.16	94.22	65.89	84.12
hypothetical protein CDS	1747869	1748459	591	reverse	113.37	55.7	57.13	40.38	45.35
hypothetical protein CDS	1748452	1748634	183	reverse	82.26	54.26	41.05	33.06	39.55
hypothetical protein CDS	1750130	1751326	1197	reverse	117.41	95.06	91.42	56.96	64.59
agrC CDS	1752104	1753225	1122	reverse	51.38	52.31	52.78	32.05	42.6
hypothetical protein CDS	1753493	1754275	783	reverse	11.21	7.46	7.49	6.59	8.13
UTP-glucose-1-phosphate uridylyltransferase CDS	1754392	1755276	885	reverse	48.64	69.44	97.59	69.96	56.53
UDP-N-acetyl glucosamine-2-epimerase CDS	1755431	1756573	1143	forward	111.58	120.74	104.73	118.21	204.34
transposase CDS	1756648	1757007	360	reverse	45.02	32.14	30.26	23.41	26.18
transposase CDS	1756970	1757710	741	reverse	30.6	16.35	21.88	11.63	16.53
transposase CDS	1757980	1759206	1227	forward	69.59	38.74	26.94	19.68	30.14
epsI CDS	1759462	1760895	1434	reverse	196.93	247.81	410.38	215.47	195.4
epsJ CDS	1760901	1761413	513	reverse	239.56	359.13	471.27	276.15	199.54
udpgalactopyranose mutase CDS	1761612	1762013	402	reverse	310.16	402.41	498.88	308.33	476.33
polysaccharide polymerase CDS	1762010	1763305	1296	reverse	129.84	182.13	242.41	141.85	123.6
glycosyl transferase family protein CDS	1763330	1764370	1041	reverse	180.51	238.34	257.94	214.54	227.34
hypothetical protein CDS	1764367	1765023	657	reverse	209.52	275.26	260.91	247.67	283.1
hypothetical protein CDS	1764992	1765513	522	reverse	157.32	205.9	187.16	187.04	111.61
glycosyltransferase CDS	1765526	1766407	882	reverse	182.51	208.26	166.37	191.26	145.41
epsF CDS	1766424	1767197	774	reverse	153.44	163.28	116.63	146.71	186.1
epsE CDS	1767206	1767859	654	reverse	165.58	183.83	125.14	168.52	215.87
epsD CDS	1767949	1768719	771	reverse	317	440.39	287.45	428.04	499.82
epsC CDS	1768722	1769504	783	reverse	297.87	415.33	277.9	403.55	364.72
epsB CDS	1769520	1770395	876	reverse	331.95	449.16	283.56	445.39	416.57
epsA CDS	1770417	1771472	1056	reverse	300.54	361.02	227.7	342.14	248.25
hflX CDS	1771638	1772903	1266	forward	544.83	313.37	379.7	294.38	425.99
hypothetical protein CDS	1772919	1773929	1011	forward	573.53	337.86	424.7	325.22	483.32
hypothetical protein CDS	1774540	1778670	4131	reverse	605.46	397.59	765.7	308.92	394.03
cell wall-associated hydrolase CDS	1778856	1779755	900	reverse	165.84	217.42	414.46	255	210.77
cell wall-associated hydrolase CDS	1779910	1780698	789	reverse	361.2	1003.91	878.2	768.15	1311.31
glycosidase CDS	1780996	1781550	555	reverse	1485.42	1249.58	557.8	508.34	1773.75
guanylate kinase CDS	1781744	1782193	450	reverse	51.96	49.58	61.12	46.63	35.7
hypothetical protein CDS	1782390	1782689	300	forward	326.47	233.69	96.68	130.44	386.02
hypothetical protein CDS	1782779	1784290	1512	forward	35.82	46.01	30.35	35.61	50.71
hypothetical protein CDS	1784323	1784943	621	reverse	132.08	260.33	318.95	307.56	206.72
nrdI CDS	1785067	1785513	447	forward	398.24	346.1	451.88	279.92	443.95
nrdF CDS	1785516	1786451	936	forward	314.88	344.52	465.62	307.98	310.33
hypothetical protein CDS	1786486	1787019	534	reverse	175.98	212.31	223.4	151.86	193.33
hypothetical protein CDS	1787128	1787850	723	forward	26.31	28.01	35.87	21.78	26.79
hypothetical protein CDS	1787856	1788173	318	reverse	37.16	37.29	46.06	36.46	33.27
hypothetical protein CDS	1788170	1788466	297	reverse	35.05	33.96	35.69	33.95	27.32
ABC transporter ATP-binding protein CDS	1788447	1788677	231	reverse	33	29.33	26.38	25.05	39.42
hypothetical protein CDS	1788750	1788908	159	reverse	3671.57	2184.16	3024.62	3014.58	1982.93
hypothetical protein CDS	1788984	1789469	486	reverse	86	138.09	72.52	115.29	79.62
hypothetical protein CDS	1789472	1790242	771	reverse	84.41	122.03	58.7	102.07	106.72
ABC transporter ATPase CDS	1790253	1791794	1542	reverse	67.32	100.07	54.36	83.21	67.47
hypothetical protein CDS	1791803	1792177	375	reverse	100.87	109.18	62.15	82.97	129.38
lytR CDS	1792877	1794151	1275	reverse	280.84	232.91	263.17	271.4	314.34
pepF CDS	1794320	1796116	1797	forward	1078.02	2690.37	2946.47	3496.07	2361.13
hypothetical protein CDS	1796193	1796474	282	forward	907.24	2060.5	2640.96	2826.24	2027.21
lctP CDS	1796807	1798321	1515	reverse	154.2	161.78	216.27	188.66	264.6
hypothetical protein CDS	1798726	1799091	366	forward	4261.95	3875.89	5912.73	4985.79	7891.79
ABC transporter permease CDS	1799140	1799937	798	reverse	459.31	246.55	289.15	228	259.54
zinc ABC transporter ATPase CDS	1799934	1800581	648	reverse	486.11	230.46	249.88	208.21	219.4
psaA CDS	1800619	1801515	897	reverse	365.56	183.71	200.13	146.53	164.26
transcriptional regulator CDS	1801745	1802023	279	reverse	229.13	225.13	424.51	251.51	102.63
hypothetical protein CDS	1802166	1802603	438	forward	67.27	26.12	36.4	28.88	20.7
hypothetical protein CDS	1802605	1803018	414	forward	89.9	31.54	33.06	37.46	48.61
fruA CDS	1803211	1805208	1998	reverse	147.93	112.52	76.96	118.96	94.39
fruK CDS	1805232	1806146	915	reverse	118.56	84.03	47.14	76.38	109.57
fruR CDS	1806148	1806903	756	reverse	135.7	82.81	46.92	62.43	139.03
hypothetical protein CDS	1807106	1808161	1056	reverse	19.71	14.17	12.05	10.05	17.32
ABC transporter permease CDS	1808316	1809536	1221	reverse	43.57	34.81	28.25	34.51	35.66
ABC transporter ATP-binding protein CDS	1809520	1810416	897	reverse	35.31	22.87	15.75	21.65	22.12
hypothetical protein CDS	1810842	1810943	102	reverse	41.76	20.7	15.75	18.36	34.31
hypothetical protein CDS	1810962	1811384	423	reverse	30.74	13.49	7.1	13.68	20.97
hypothetical protein CDS	1811418	1811612	195	reverse	35.64	11.76	9.74	16.99	19.58
transcriptional regulator CDS	1811745	1811954	210	reverse	34.47	9.43	6.46	12.69	61.17
hypothetical protein CDS	1811969	1812508	540	reverse	12.57	4.01	3.44	5.87	8.54
hypothetical protein CDS	1812513	1812695	183	reverse	16.8	5.27	4.33	5.25	19.99
hypothetical protein CDS	1813284	1813478	195	reverse	37.12	17.11	12.63	12.56	11.42
hypothetical protein CDS	1813644	1813835	192	reverse	30.19	12.62	8.8	7.13	5.8
hypothetical protein CDS	1813836	1815152	1317	reverse	24.98	13.52	10.73	7.35	7.85
gassericin K7 B accessory protein CDS	1815318	1815908	591	reverse	10.08	6.97	5.47	3.45	5.92
plnG CDS	1815919	1818081	2163	reverse	11.25	5.42	4.91	4.38	5.48
hypothetical protein CDS	1818712	1818963	252	reverse	42.45	22.75	22.03	20.77	28.72
response regulator CDS	1819156	1819980	825	reverse	67.24	51.18	53.29	56.8	37.7
histidine kinase CDS	1819949	1821271	1323	reverse	48.93	44.01	38.96	44.26	33.64
hypothetical protein CDS	1821278	1821421	144	reverse	37.96	36.98	36.28	42.79	49.53
hypothetical protein CDS	1821476	1821592	117	reverse	10.86	7.65	5.41	3.62	12.69
hypothetical protein CDS	1821552	1821743	192	reverse	19.13	12.8	8.84	8.59	12.91
hypothetical protein CDS	1821856	1822017	162	reverse	29.26	14.64	9.15	8	11.78
hypothetical protein CDS	1822189	1822815	627	reverse	30.9	21.61	16.61	15.12	9.89
hypothetical protein CDS	1822871	1823047	177	reverse	49.76	29.15	21.81	16.41	16.63
hypothetical protein CDS	1824505	1825701	1197	reverse	17.93	15.81	15.1	9.99	9.44
hypothetical protein CDS	1826360	1826671	312	reverse	175.95	88.55	65.94	61.56	54.55
alpha-glucosidase CDS	1827103	1829406	2304	reverse	121.64	60.31	78.88	67.26	95.73
hypothetical protein CDS	1829512	1829703	192	reverse	183.83	95.56	105.09	86.4	69.18
hypothetical protein CDS	1829782	1830009	228	reverse	385.74	120.71	141.12	96.66	146.17
hypothetical protein CDS	1830083	1830406	324	reverse	1260.96	741.89	783.34	593.57	455.01
hypothetical protein CDS	1830489	1830842	354	reverse	395.02	305.68	403.6	240.95	413.98
aspartate racemase CDS	1830853	1831602	750	reverse	512.2	431.8	397.25	307.09	334.37
murE CDS	1831613	1833184	1572	reverse	650.22	463.83	429.9	318.75	382.53
two-component sensor histidine kinase-like protein CDS	1833240	1834385	1146	reverse	532.69	192.1	220.34	132.16	268.49
two-component response regulator CDS	1834387	1835073	687	reverse	564.29	221.74	323.87	169.17	193.58
ABC transporter ATPase CDS	1835222	1837087	1866	reverse	140.3	152.98	84.99	91.2	73.78
ABC transporter ATPase CDS	1837089	1838819	1731	reverse	173	135.99	71.99	81.4	139.78
hypothetical protein CDS	1838935	1839717	783	reverse	307.4	491.06	442.14	434.6	406.37
ychF CDS	1839727	1840827	1101	reverse	303.5	500.98	450.29	462.28	367.56
hypothetical protein CDS	1840884	1841147	264	reverse	315.67	371.39	447.21	357.65	304.74
parB CDS	1841140	1842024	885	reverse	265.71	330.83	391.49	301.16	215.92
parA CDS	1842002	1842781	780	reverse	266.2	343.52	414.31	337.23	259.16
parB CDS	1842797	1843627	831	reverse	258.69	346.49	426.5	322.29	170.99
gidB CDS	1843645	1844367	723	reverse	177.51	245.16	338.37	235.88	237.79
hypothetical protein CDS	1844552	1845088	537	forward	149.7	114	104.18	99.92	102.49
apbE CDS	1845121	1846050	930	reverse	186.93	120.87	85.58	93.99	106.78
protein-tyrosine-phosphatase CDS	1846054	1846845	792	reverse	136.89	80.23	61.86	61.96	85.81
oxidoreductase CDS	1846932	1847480	549	reverse	313.22	414.05	735.16	418.92	319.38
oxidoreductase CDS	1847492	1848031	540	reverse	472.83	519.61	832.77	497.29	969.1
transcriptional regulator CDS	1848184	1848807	624	reverse	2965.8	3166.83	5041.17	2697.91	3591.54
hypothetical protein CDS	1849012	1849164	153	reverse	992.67	939.61	579.36	723.03	2672.81
cytosol non-specific dipeptidase CDS	1849260	1850672	1413	forward	91.35	75.99	93.95	65.63	86.21
ABC transporter ATP-binding protein CDS	1850711	1851385	675	reverse	121.47	93.44	168.88	88.98	116.77
ABC transporter permease CDS	1851387	1852448	1062	reverse	112.61	84.54	148.66	75.66	76.62
transcriptional regulator CDS	1852449	1852976	528	reverse	113.62	71.72	127.93	63.29	72.46
phosphoglycerate mutase CDS	1853095	1853694	600	reverse	120.48	119.54	166.86	84.1	149.73
alpha/beta hydrolase CDS	1853837	1854580	744	forward	263.8	94.97	69.75	111.77	276.56
hypothetical protein CDS	1854577	1855338	762	reverse	60.86	28.35	26.86	25.71	39.09
hypothetical protein CDS	1855396	1856037	642	forward	69.34	75.35	75.6	52.99	83.69
di-tripeptide transporter CDS	1856066	1856860	795	reverse	67.84	50.35	63.15	42.06	68.08
hypothetical protein CDS	1857013	1858221	1209	forward	328.04	160.1	119.18	103.75	124.8
hypothetical protein CDS	1858310	1858507	198	forward	34.62	28.43	35.2	23.28	27.72
dtpT CDS	1858540	1860033	1494	reverse	64.66	60.74	48.98	55.71	77.09
pepN CDS	1860145	1862679	2535	reverse	541.9	610.11	652.52	587.92	693.31
lysM CDS	1862891	1863253	363	forward	605.1	1157.01	1037.18	480.93	818.49
hypothetical protein CDS	1863331	1863426	96	reverse	274.58	52.12	57.82	50.26	80.37
d-ala,d-ala ligase CDS	1863401	1864384	984	reverse	789.28	98.4	104.06	97.71	141.82
hypothetical protein CDS	1866260	1867381	1122	forward	53.67	28.22	50.34	24.46	26.65
hypothetical protein CDS	1867402	1867908	507	reverse	48.45	35.73	60.38	27.18	19.69
nisT CDS	1868004	1869767	1764	reverse	119.82	83.4	73.65	49.5	47.23
hypothetical protein CDS	1869803	1870012	210	reverse	153.74	112.07	74.52	60.82	63.63
hypothetical protein CDS	1870301	1870426	126	reverse	264.36	178.3	111.29	89.93	154.66
hypothetical protein CDS	1870586	1871404	819	reverse	85.02	43.85	31.69	17.53	48.46
transcriptional regulator CDS	1871837	1872328	492	reverse	136.45	62.51	83.38	33.67	35.08
maltose ABC transporter permease CDS	1872452	1873309	858	reverse	12.73	6.62	7.1	5.26	3.66
maltose ABC transporter permease CDS	1873312	1874670	1359	reverse	17.51	10.66	7.65	5.49	6.94
maltose ABC transporter permease CDS	1874741	1875967	1227	reverse	10.49	5.4	4.97	4.27	3.79
msmK CDS	1876054	1877160	1107	reverse	7.44	2.8	3.88	1.97	1.8
transposase CDS	1877209	1878591	1383	forward	26.31	22.39	13.76	26	23.21
pgmB CDS	1878649	1879314	666	reverse	123.16	61.2	94.34	55.04	157.22
maltose phosphorylase CDS	1879299	1881569	2271	reverse	81.85	62.65	73.53	55.38	65.44
neopullulanase CDS	1881740	1883461	1722	reverse	17.69	8.69	7.84	6.02	14.2
oligo-1,6-glucosidase CDS	1883465	1885120	1656	reverse	15.92	6.39	6.75	4.96	13.28
ackA CDS	1885232	1886407	1176	reverse	25.27	8.82	12.74	7.88	16.64
transcriptional regulator family protein CDS	1886548	1887498	951	reverse	92.08	77.75	89	61.34	66.24
protein-tyrosine-phosphatase CDS	1887507	1888280	774	reverse	52.3	51.25	68.15	42.62	32.99
ABC transporter ATP-binding protein CDS	1888369	1889949	1581	reverse	37.19	62.59	58.96	29.52	34.96
hypothetical protein CDS	1890173	1890607	435	reverse	33.43	35.23	25.42	27.37	44.07
glpK CDS	1890996	1892498	1503	reverse	29.3	26.22	21.21	20.01	22.6
thiD CDS	1892629	1893447	819	forward	184.43	113.29	125.12	75.89	102.17
hypothetical protein CDS	1893511	1893903	393	reverse	15.08	13.93	16.3	13.56	10.32
transposase CDS	1894064	1894957	894	forward	35.54	11.54	12.88	6.77	6.49
cobQ CDS	1895242	1895928	687	forward	412.78	195.37	297.78	136.21	232.3
NLP-P60 family secreted protein CDS	1895988	1896470	483	reverse	243.1	220.91	158.12	75.55	279.7
permease CDS	1896636	1897556	921	reverse	114.72	42.7	62.55	41.05	47.71
permease CDS	1897537	1898466	930	reverse	108.21	37.8	40.48	32.73	42.12
permease CDS	1898545	1899447	903	reverse	158.16	43.9	46.45	34.83	45.19
hypothetical protein CDS	1899519	1900160	642	reverse	74.53	29.88	14.33	16.71	12.76
hypothetical protein CDS	1900276	1900635	360	reverse	105.69	128.86	28.58	38.01	142.17
purB CDS	1900707	1902002	1296	reverse	650.82	3261.05	209.91	891.06	1953.05
purA CDS	1902006	1903295	1290	reverse	621.08	2968.66	151.15	725.75	2650.56
guanosine 5'-monophosphate oxidoreductase CDS	1903494	1904486	993	forward	167.33	890.69	48.67	229.67	797.09
hypothetical protein CDS	1904521	1904622	102	reverse	62.8	376.12	24.96	97.91	86.17
hypothetical protein CDS	1904930	1905988	1059	reverse	32.84	75.16	42.09	55.99	67.45
asnA CDS	1906422	1907432	1011	forward	73.75	311.51	674.63	293.02	269.14
frnE CDS	1907591	1908244	654	reverse	29.09	22.12	29.51	22.72	30.83
trxR CDS	1908267	1909199	933	reverse	22.14	12.24	22.45	13.56	24.17
transcriptional regulator CDS	1909222	1909884	663	reverse	13.85	8.91	12.53	6.95	13.64
hypothetical protein CDS	1909868	1910011	144	reverse	11.27	7.18	11.3	5.17	15.01
thioredoxin CDS	1910004	1910315	312	reverse	7.56	5.4	8.36	3.31	5.4
amino acid permease CDS	1910472	1911863	1392	reverse	72.73	64.95	66.41	65.14	54.94
glutamine amidotransferase CDS	1911877	1912605	729	reverse	53.38	53.66	51.75	51.01	35.62
yifK CDS	1912824	1914197	1374	reverse	87.58	90.29	59.81	71.81	44.4
aapA CDS	1914241	1915590	1350	reverse	71.32	53.8	37.28	42.09	41.86
hypothetical protein CDS	1915704	1916570	867	reverse	35.06	68.69	51.75	45.55	57.2
transposase CDS	1916650	1918158	1509	forward	42.13	18.38	28.56	14.89	21.87
hypothetical protein CDS	1918204	1918314	111	forward	25.1	33.81	30.08	29.41	15.05
signal peptidase I CDS	1918337	1918969	633	reverse	167.83	276.72	198.84	193.5	229.56
clpE CDS	1919088	1921217	2130	reverse	819.85	797.94	634.43	1064.79	756.39
cell surface hydrolase CDS	1921535	1922446	912	reverse	32.63	25.38	14.94	15.24	26.6
PTS system cellobiose-specific transporter subunit IIC CDS	1922427	1923737	1311	reverse	24.28	17.2	11.17	12.8	21.48
ABC transporter ATPase CDS	1923826	1924527	702	forward	40.88	34.16	37.22	13.85	35.52
ABC transporter permease CDS	1924528	1927068	2541	forward	39.93	30.67	30.84	16.7	31.54
hypothetical protein CDS	1927105	1927341	237	forward	133.65	105.13	108.12	78.81	62.76
polysaccharide transporter CDS	1927385	1929001	1617	reverse	67.58	35.15	40.3	28.82	45.25
lysA CDS	1929296	1930267	972	forward	537.56	356.37	187.28	146.29	411.8
hypothetical protein CDS	1930324	1931001	678	reverse	144.27	130.5	151.73	155.48	92.15
hypothetical protein CDS	1931444	1931632	189	reverse	56.77	27.17	52.77	59.32	44.82
hypothetical protein CDS	1931692	1932063	372	reverse	68.28	31.39	47.57	53.5	27.05
penicillin-binding protein CDS	1932187	1933128	942	reverse	2559.44	1927.04	2448.44	3056.58	1846.24
dltD CDS	1933128	1934414	1287	reverse	1368.23	1298.89	1678.83	2073.61	1471.53
dltC CDS	1934407	1934646	240	reverse	2501.27	1998.11	2185.7	2959.23	2781.15
dltB CDS	1934681	1935919	1239	reverse	1450.97	1151.1	1411.83	1926.27	1666.17
dltA CDS	1935919	1937433	1515	reverse	1489.96	1117.77	1398.26	1849.37	1218.1
hypothetical protein CDS	1938062	1939198	1137	reverse	120.06	89.99	160.14	95.94	95.35
hypothetical protein CDS	1939798	1940274	477	forward	302.02	87.86	226.25	50.28	59.36
cadmium efflux ATPase CDS	1940395	1942251	1857	forward	537.77	426.01	680.72	415.04	515.21
Na-H antiporter CDS	1942398	1943567	1170	forward	187.57	166.93	151.27	168.38	139.84
hypothetical protein CDS	1943856	1944503	648	reverse	30.69	21.64	26.98	20.82	28.29
mutT CDS	1944559	1946121	1563	reverse	14.69	10.84	15.43	11.3	9.95
mutR CDS	1946226	1947074	849	forward	17.73	10.71	16.25	9.19	11.52
phage capsid protein CDS	1947131	1947745	615	forward	81.14	27.76	38.65	25.57	40.48
hypothetical protein CDS	1947726	1948250	525	forward	134.82	178.91	60.69	75.5	48.1
hypothetical protein CDS	1948290	1948943	654	reverse	186.24	101.14	85.48	71.87	61.9
hypothetical protein CDS	1949031	1950134	1104	forward	56.34	57.11	59.16	62.17	67.94
ABC transporter ATP-binding protein CDS	1950153	1952492	2340	forward	101.16	108.85	123.35	91.19	128.94
hypothetical protein CDS	1952531	1953136	606	reverse	91.43	80.72	63.25	50.71	122.65
hypothetical protein CDS	1953232	1954293	1062	forward	39.21	39.14	38.61	29.14	35.54
lipoprotein CDS	1954506	1955591	1086	forward	77.12	718.78	87.6	154.05	508.61
sugar ABC transporter ATP binding protein CDS	1955658	1957196	1539	forward	54.84	329.73	46.37	69.21	380.66
sugar ABC transporter permease CDS	1957189	1958340	1152	forward	51.74	315.6	50.68	66.75	220.76
sugar ABC transporter permease CDS	1958341	1959297	957	forward	56.33	318.63	57.24	70.01	263.42
aldehyde reductase CDS	1959404	1960231	828	reverse	64.6	101.1	135.13	75.33	142.5
glucosamine-6-phosphate isomerase CDS	1960351	1961070	720	forward	122.06	170.78	589.14	253.67	113.06
deoxyadenosine kinase CDS	1961249	1961896	648	forward	238.63	290.31	77.19	290.71	306.24
deoxyguanosine kinase CDS	1961922	1962608	687	forward	235.39	299.81	76.48	293.29	364.11
hypothetical protein CDS	1962667	1963467	801	reverse	75.29	56.71	66.92	56.23	48.85
xanthine-uracil permeases CDS	1963692	1964999	1308	forward	168.27	464.96	168.94	967.89	506.23
transposase CDS	1965072	1966097	1026	forward	20.98	23.4	12.89	30.35	18.37
transcriptional regulator family protein CDS	1966662	1967393	732	reverse	106.59	214.77	312.2	63.23	74.1
xanthine-uracil permeases family protein CDS	1967573	1968829	1257	forward	67.37	733.81	70.72	311.3	382.37
pepL CDS	1969365	1970264	900	forward	26.23	25.31	24.53	16.32	16.57
oppA CDS	1970268	1971893	1626	forward	28.19	19.75	26.41	14.82	12.25
oppA CDS	1974129	1975757	1629	forward	16.04	36.57	20.56	20.46	49.05
atkY CDS	1975860	1976300	441	forward	623.06	185.21	240.32	206.37	252.23
hypothetical protein CDS	1976310	1976687	378	forward	570.66	177.2	233.51	188.18	135.93
hypothetical protein CDS	1976687	1976974	288	forward	504.45	172.03	219.1	170.71	101.63
copA CDS	1976974	1978899	1926	forward	517.49	164.59	209.58	170.49	177.95
gdmH CDS	1978991	1980043	1053	forward	191.9	97.25	125.52	72.82	98.84
hypothetical protein CDS	1980045	1980758	714	reverse	185.44	115.16	137.91	74.78	121.87
flpA CDS	1980774	1981427	654	reverse	162.44	88.67	114.51	63.43	88.66
hypothetical protein CDS	1981490	1981639	150	reverse	441.99	278.17	496.21	242.63	150.06
hypothetical protein CDS	1981700	1982803	1104	reverse	316.1	152.15	354.88	130.49	95.71
yadQ CDS	1982831	1984390	1560	reverse	145.44	82.9	132.62	67.06	95.5
6-phosphogluconate dehydrogenase CDS	1984485	1985888	1404	reverse	287.64	288.38	339.93	265.29	213.18
poxB CDS	1986105	1987910	1806	reverse	582.5	589.27	436.56	471.02	456.26
gidA CDS	1988269	1990167	1899	reverse	168.12	101.81	239.55	234.01	210.57
trmE CDS	1990180	1991565	1386	reverse	176.8	85.88	195.67	220.88	328.62
stage III sporulation protein J CDS	1991677	1992552	876	reverse	1305.19	1280.51	1224.87	1270	1376.33
rnpA CDS	1992554	1992922	369	reverse	1590.48	1513.59	1429.73	1527.91	1684.94
rpmH CDS	1992974	1993114	141	reverse	1732.02	1906.25	1703.96	1913.73	1156.11

## Sheet: 50
Name	Minimum	Maximum	Length	Direction	Differential Expression Absolute Confidence	Differential Expression Confidence	Differential Expression Log2 Ratio	Differential Expression p-value	Lac_Gen0 - TPM	Lac_Gen50 - TPM
dnaA CDS	31	1398	1368	forward	7.04	7.04	0.64	9e-08	159.67	189.71
dnaN CDS	1576	2706	1131	forward	11.16	11.16	0.67	7e-12	229.61	278.78
hypothetical protein CDS	2925	3155	231	forward	20	-20	-0.65	1e-20	551.14	267.17
recF CDS	3155	4282	1128	forward	19.45	-19.45	-0.58	3.5e-20	655.13	332.99
gyrB CDS	4283	6247	1965	forward	5.66	-5.66	-0.33	2.2e-06	470.91	285.28
gyrA CDS	6258	8732	2475	forward	0.1	-0.1	-0.02	0.79	469.22	352.9
rpsF CDS	8933	9229	297	forward	1000	1000	0.8	0	4376.98	5792.6
single-stranded DNA-binding protein CDS	9275	9793	519	forward	1000	1000	0.93	0	2557.63	3700.96
rpsR CDS	9822	10058	237	forward	1000	1000	1.01	0	2928.63	4484.82
signaling protein CDS	10237	12258	2022	forward	1.9	1.9	0.32	0.013	262.18	248.8
rplI CDS	12271	12726	456	forward	3.77	3.77	0.42	0.00017	319.51	324.75
dnaB CDS	12752	14146	1395	forward	4.14	4.14	0.46	7.2e-05	259.42	271.85
alkylphosphonate ABC transporter CDS	14388	15329	942	forward	1000	1000	4.22	0	97.31	1379.37
hypothetical protein CDS	15433	16362	930	forward	1000	1000	1.36	0	160.52	312.8
fructokinase CDS	16483	17361	879	forward	2.13	2.13	0.39	0.0074	207.8	206.54
general stress response CDS	17507	17695	189	forward	1000	-1000	-0.5	0	1917.8	1028.57
membrane protein CDS	17752	18036	285	reverse	1000	-1000	-0.74	0	2190.28	998.6
hypothetical protein CDS	18057	19283	1227	reverse	16.79	-16.79	-1.23	1.6e-17	158.73	51.3
cadB CDS	19827	20474	648	forward	6.71	-6.71	-1.79	2e-07	35.74	7.88
cadX CDS	20491	20844	354	forward	19.46	-19.46	-1.41	3.5e-20	149.56	42.7
hypothetical protein CDS	21324	22274	951	reverse	12.16	-12.16	-0.97	6.9e-13	164.15	63.83
hypothetical protein CDS	22411	22722	312	forward	0.74	-0.74	-0.42	0.18	23.2	13.2
ftsK CDS	22722	23798	1077	forward	0.59	-0.59	-0.41	0.26	21.8	12.49
hypothetical protein CDS	23795	24325	531	forward	0.73	-0.73	-0.45	0.19	20.57	11.44
repB CDS	24511	25452	942	forward	0.18	0.18	0.32	0.66	13.67	13
hypothetical protein CDS	25673	25864	192	forward	1.12	-1.12	-0.73	0.075	18.02	8.28
integrase CDS	25928	27163	1236	forward	4.05	4.05	0.52	9e-05	167.92	183.64
hypothetical protein CDS	27424	27639	216	forward	1000	-1000	-1.16	0	422.74	143.58
hypothetical protein CDS	27643	28044	402	forward	1000	-1000	-1.14	0	578.18	200.07
hypothetical protein CDS	28644	28952	309	forward	0.27	-0.27	-0.22	0.53	24.88	16.19
AAC(3) family N-acetyltransferase CDS	29358	30182	825	reverse	1.78	1.78	0.46	0.017	97.75	102.23
cytosol non-specific dipeptidase CDS	30348	31748	1401	forward	5.78	5.78	0.84	1.7e-06	54.41	74.15
hypothetical protein CDS	31916	33223	1308	forward	0.25	0.25	0.31	0.56	22.65	21.32
hypothetical protein CDS	33320	34117	798	forward	0.69	0.69	0.31	0.2	73.49	69.47
cobalamin adenosyltransferase CDS	34136	34699	564	reverse	1000	1000	2.74	0	206.48	1050.95
hypothetical protein CDS	34699	35223	525	reverse	1000	1000	2.57	0	299.78	1351.77
adenosylcobalamin-dependent ribonucleoside-triphosphate reductase CDS	35642	37876	2235	reverse	1000	1000	2.78	0	278.5	1457
permease CDS	38124	39164	1041	forward	0.07	-0.07	-0.05	0.86	50.89	37.4
esterase CDS	39161	39733	573	forward	0.06	0.06	0.08	0.88	49.64	40.03
sugar transporter CDS	40163	41515	1353	forward	2.22	-2.22	-0.71	0.006	40.1	18.68
hypothetical protein CDS	41634	41990	357	reverse	1000	1000	0.66	0	2452.27	2954.17
ABC transporter ATP-binding protein CDS	42202	42963	762	reverse	0.4	-0.4	-0.49	0.4	10.8	5.85
ABC transporter membrane spanning permease CDS	42960	43856	897	reverse	0	0	0.09	1	8.46	6.86
ABC transporter substrate binding protein CDS	43853	44845	993	reverse	1.39	-1.39	-0.63	0.041	27.29	13.41
hydrolase CDS	45194	45907	714	forward	4.51	-4.51	-0.86	3.1e-05	66.61	27.89
translation elongation factors CDS	45976	47895	1920	forward	0.31	0.31	0.23	0.49	47.02	41.82
hydrolase CDS	48016	48834	819	forward	0.09	0.09	0.1	0.82	54.79	44.52
hypothetical protein CDS	48869	49087	219	reverse	2.53	-2.53	-0.62	0.003	56.6	27.97
endonuclease-exonuclease-phosphatase CDS	49012	49725	714	reverse	9.43	-9.43	-1.1	3.7e-10	102.36	36.39
ldhD CDS	50079	51128	1050	reverse	1000	1000	1.25	0	3438.25	6218.23
exoA CDS	51696	52523	828	forward	0.02	-0.02	-0.04	0.94	60.54	44.89
gadC CDS	52583	54025	1443	forward	0	0	0	1	114.86	87.36
phage DEAD box family helicase CDS	54086	56920	2835	forward	0.2	-0.2	-0.14	0.63	37.21	25.72
pbpX CDS	56949	58073	1125	reverse	7.19	7.19	0.66	6.5e-08	150.15	180.91
peptide deformylase CDS	58261	58674	414	forward	0	0	0.08	1	10.21	8.18
hypothetical protein CDS	65297	65641	345	forward	3.98	-3.98	-0.66	0.0001	89.86	43.36
fumarate reductase flavoprotein subunit CDS	65668	65790	123	forward	4.31	-4.31	-0.62	4.8e-05	109.89	54.24
fumarate reductase flavoprotein subunit CDS	65956	67146	1191	forward	4.05	-4.05	-0.48	9e-05	160.14	87.2
lysR CDS	67176	67817	642	reverse	0.84	0.84	0.31	0.14	105.21	99.09
steroid binding protein CDS	67978	68208	231	reverse	4.33	4.33	0.57	4.7e-05	134.91	152.54
arbZ CDS	68304	69173	870	reverse	10.31	10.31	1.01	4.9e-11	63.76	97.51
glycosyl transferase family protein CDS	69170	70117	948	reverse	9.82	9.82	1.03	1.5e-10	57.47	89.21
glucosyl transferase CDS	70130	71086	957	reverse	7	7	0.82	9.9e-08	73.46	98.61
arbx CDS	71116	71952	837	reverse	3.23	3.23	0.67	0.00059	54.83	66.54
hypothetical protein CDS	72186	72278	93	reverse	3.87	3.87	0.58	0.00013	112.27	127.79
hypothetical protein CDS	72596	73354	759	reverse	1.8	1.8	0.8	0.016	16.54	21.98
hypothetical protein CDS	73477	73941	465	forward	0.31	-0.31	-0.1	0.49	102.77	72.75
ABC transporter bacteriocin CDS	74379	75971	1593	forward	8.16	8.16	0.92	7e-09	63.27	90.77
ABC transporter bacteriocin CDS	75973	77565	1593	forward	14.41	14.41	1	3.9e-15	92.16	140.49
transposase CDS	77542	79248	1707	reverse	1.74	-1.74	-0.49	0.018	54.51	29.42
response regulator CDS	79913	80629	717	forward	12.63	12.63	0.57	2.4e-13	466.35	525.57
histidine kinase CDS	80698	82554	1857	forward	1.04	-1.04	-0.19	0.09	147.62	98.26
yycH CDS	82535	83893	1359	forward	0.46	-0.46	-0.1	0.34	155.14	109.79
yycI CDS	83894	84718	825	forward	0.43	-0.43	-0.09	0.37	167.71	119.79
hypothetical protein CDS	84727	85524	798	forward	0	0	0	1	174.39	132.37
htrA CDS	85570	86841	1272	forward	3.96	3.96	0.3	0.00011	688.08	646.4
23S rRNA (pseudouridine(1915)-N(3))-methyltransferase RlmH CDS	87312	87791	480	forward	6.07	-6.07	-0.47	8.5e-07	261.1	143.07
transcriptional regulator CDS	87843	88658	816	forward	0.99	-0.99	-0.47	0.1	31.2	17.09
hypothetical protein CDS	88840	89115	276	forward	5.19	5.19	0.69	6.5e-06	92.84	113.6
protease CDS	89158	90615	1458	forward	0.6	0.6	0.49	0.25	19.42	20.72
hypothetical protein CDS	90778	90882	105	forward	0.39	-0.39	-0.34	0.41	18.61	11.17
hypothetical protein CDS	90994	91185	192	forward	0.25	0.25	0.22	0.57	36.53	32.31
hypothetical protein CDS	91251	91940	690	forward	0.43	-0.43	-0.48	0.38	13.6	7.44
prolyl aminopeptidase CDS	91987	92868	882	reverse	0.65	-0.65	-0.24	0.22	52.94	34.04
ABC transporter permease CDS	92877	93530	654	reverse	0.37	0.37	0.42	0.43	21.01	21.44
ABC transporter ATP-binding protein CDS	93533	94882	1350	reverse	0.3	0.3	0.35	0.5	24.25	23.51
regulatory protein CDS	95028	95969	942	forward	9.23	9.23	0.57	5.8e-10	331.5	373.53
htpX CDS	96007	96903	897	reverse	15.65	-15.65	-0.67	2.2e-16	401.51	191.82
lemA CDS	96920	97480	561	reverse	21.16	-21.16	-0.74	7e-22	469.06	213.93
cation transporter CDS	97579	98685	1107	reverse	29.07	29.07	1.2	8.6e-30	126.38	220.72
hypothetical protein CDS	98749	98841	93	forward	6	-6	-1.85	1e-06	29.27	6.17
hypothetical protein CDS	98869	99276	408	forward	1000	-1000	-0.81	0	2047.3	886.38
glycerophosphodiester phosphodiesterase CDS	99286	101043	1758	forward	11.12	-11.12	-0.71	7.6e-12	250.87	116.87
hypothetical protein CDS	101104	101244	141	forward	3.81	3.81	0.09	0.00015	7958	6438.14
hypothetical protein CDS	101346	102206	861	forward	2.99	2.99	0.75	0.001	38.05	48.61
hypothetical protein CDS	102190	102348	159	forward	0	0	0.01	1	84.8	65.07
beta-glucanase CDS	103668	104792	1125	forward	1.9	-1.9	-0.37	0.013	98.93	58.03
hydrolase CDS	104860	105507	648	forward	5.31	-5.31	-0.41	4.9e-06	293.69	168.44
hypothetical protein CDS	105508	106425	918	forward	0.99	-0.99	-0.13	0.1	286.89	199.39
hypothetical protein CDS	106519	107448	930	reverse	0.5	-0.5	-0.27	0.31	33.03	20.82
glutamate ATP binding protein CDS	107525	108280	756	reverse	3.11	-3.11	-0.68	0.00077	64.01	30.37
glutamine ABC transporter CDS	108280	109893	1614	reverse	2.7	-2.7	-0.69	0.002	51.67	24.29
3-methyladenine DNA glycosylase CDS	110225	110857	633	reverse	0.09	0.09	0.12	0.81	26.51	21.95
hypothetical protein CDS	110925	111284	360	forward	0.22	0.22	0.12	0.61	96.62	79.85
terC CDS	111331	112119	789	reverse	5.13	5.13	0.68	7.4e-06	93.53	113.76
methyltransferase CDS	112312	112482	171	reverse	12.74	12.74	0.74	1.8e-13	201.16	254.83
NAD-dependent deacetylase CDS	112683	113402	720	reverse	3.64	3.64	0.67	0.00023	66.1	79.78
hypothetical protein CDS	113477	113956	480	forward	0.03	-0.03	-0.03	0.93	122.17	91.33
cardiolipin synthase CDS	113960	115417	1458	reverse	0	0	0	1	60.89	46.21
hypothetical protein CDS	115439	116365	927	reverse	1.62	-1.62	-0.45	0.024	58.22	32.3
ribonuclease H CDS	116459	117205	747	forward	4.72	-4.72	-0.63	1.9e-05	117.18	57.78
hypothetical protein CDS	117249	118190	942	reverse	1000	-1000	-1.46	0	434.35	120.07
epsV CDS	118380	119195	816	forward	3.11	3.11	0.48	0.00078	168.78	178.48
oxidoreductase CDS	119208	119864	657	forward	4	4	0.52	0.0001	171.65	187.08
hypothetical protein CDS	119982	120791	810	forward	0.96	-0.96	-0.32	0.11	59.03	35.97
hypothetical protein CDS	120891	121307	417	forward	0.6	0.6	0.24	0.25	102.46	92.25
transposase CDS	121538	122779	1242	reverse	0	0	0.04	1	24.6	19.18
hypothetical protein CDS	122924	123202	279	forward	11.46	-11.46	-2.12	3.4e-12	50.28	8.78
ribose-p pyrokinase CDS	124218	125204	987	forward	1000	1000	0.85	0	596.37	818.57
tetR CDS	125363	126046	684	forward	4.01	-4.01	-0.38	9.7e-05	238.01	138.96
hypothetical protein CDS	126059	126883	825	forward	2.2	-2.2	-0.27	0.0063	214.18	134.8
glnP CDS	127010	128485	1476	forward	0.93	-0.93	-0.17	0.12	155.35	104.73
glnQ CDS	128478	129215	738	forward	0.01	0.01	0.01	0.97	191.56	146.8
hypothetical protein CDS	129261	130499	1239	reverse	3.92	-3.92	-0.42	0.00012	188.68	106.94
ddl CDS	130652	131734	1083	forward	1000	1000	1.1	0	539.63	881.91
hypothetical protein CDS	131764	132504	741	forward	1000	1000	1.2	0	686.08	1202.56
hypothetical protein CDS	132595	133728	1134	forward	2.68	-2.68	-0.35	0.0021	168.16	100.16
hypothetical protein CDS	133725	134510	786	forward	4.29	-4.29	-0.45	5.2e-05	187.44	104.05
acetyl esterase CDS	134482	135303	822	forward	9.11	-9.11	-0.54	7.8e-10	331.58	174.03
hypothetical protein CDS	135287	135460	174	forward	4.28	-4.28	-0.49	5.2e-05	163.45	88.52
alpha-glucosidase CDS	135728	138742	3015	reverse	18.38	18.38	1.17	4.2e-19	83.67	142.89
n-acetylglucosamine-6-P deacetylase CDS	138898	140052	1155	forward	3.68	3.68	0.53	0.00021	146.36	160.39
2-deoxyribosyltransferase CDS	140422	140901	480	reverse	26.65	26.65	1.28	2.2e-27	98.69	182.87
PTS system transporter subunit IIA CDS	141014	141502	489	forward	0.38	0.38	0.26	0.42	55.41	50.37
protein tyrosine phosphatase CDS	141523	142326	804	reverse	0.68	0.68	0.23	0.21	140.66	125.45
hypothetical protein CDS	142307	142435	129	forward	0.13	0.13	0.09	0.74	80.69	65.46
uspA CDS	142476	142961	486	forward	6.01	6.01	0.36	9.8e-07	796.62	775.27
hypothetical protein CDS	143090	143215	126	forward	1000	1000	1.23	0	348.75	621.77
alkylphosphonate ABC transporter CDS	143306	144235	930	forward	1000	1000	1.99	0	124.05	375.58
alkylphosphonate ABC transporter CDS	144261	145034	774	forward	1000	1000	2.05	0	118.76	375.21
alkylphosphonate ABC transporter CDS	145034	145831	798	forward	1000	1000	2.11	0	80.67	264.61
phosphonate ABC transporter CDS	145831	146643	813	forward	1000	1000	2.25	0	69.49	251.36
DNA-3-methyladenine glycosidase CDS	146691	147263	573	reverse	0.01	-0.01	-0.05	0.98	28.67	21.01
hypothetical protein CDS	147414	147899	486	forward	4.98	4.98	0.33	1e-05	746.73	714.25
hypothetical protein CDS	147955	149352	1398	forward	1.21	1.21	0.23	0.062	292.65	260.72
asnH CDS	149468	151417	1950	forward	1.78	-1.78	-0.13	0.017	648.55	450.66
hypothetical protein CDS	151439	152707	1269	forward	0.31	0.31	0.06	0.49	669.92	530.67
anaerobic ribonucleoside triphosphate reductase CDS	152886	155081	2196	forward	22.54	22.54	1.7	2.9e-23	40.69	100.8
anaerobic NTP reductase or activator protein CDS	155065	155778	714	forward	27.16	27.16	1.61	7e-28	57.33	132.65
hypothetical protein CDS	155835	156398	564	forward	0.62	-0.62	-0.27	0.24	43.1	27.26
hypothetical protein CDS	156398	157609	1212	forward	1.17	-1.17	-0.29	0.068	84.01	52.25
multidrug resistance protein CDS	157716	158933	1218	forward	2.12	2.12	0.76	0.0076	24.19	31.09
pepO CDS	159007	160959	1953	forward	1000	1000	1.16	0	489.46	829.73
K+ uptake protein CDS	161203	163053	1851	reverse	26.15	26.15	1.09	7.1e-27	143.31	231.34
hypothetical protein CDS	163671	164081	411	reverse	20.26	-20.26	-0.39	5.5e-21	1440.02	838.24
hypothetical protein CDS	164184	164633	450	reverse	1000	-1000	-2.12	0	716.79	125.74
slpA CDS	165277	166611	1335	forward	1000	1000	0.35	0	36354.8	35364.9
6-pyruvoyl tetrahydrobiopterin synthase CDS	166686	167051	366	reverse	3.52	-3.52	-0.85	0.0003	50.76	21.43
glycosyltransferase CDS	167017	168378	1362	reverse	2.68	-2.68	-0.78	0.0021	44.07	19.56
hypothetical protein CDS	168378	169499	1122	reverse	2.55	-2.55	-0.87	0.0028	33.97	14.17
slpB CDS	169584	170957	1374	reverse	1000	1000	0.48	0	1335.63	1418.94
N-acetylmuramidase CDS	171321	172550	1230	forward	0.88	0.88	0.12	0.13	736.7	607.78
autolysin, amidase CDS	172569	173663	1095	forward	0.9	0.9	0.14	0.13	551.32	461.6
Na+-H+ antiporter CDS	173787	175622	1836	forward	0.33	0.33	0.22	0.47	58.98	52.42
oxidoreductase CDS	175712	176677	966	reverse	1.53	1.53	0.32	0.029	198.34	188.53
DNA polymerase CDS	176689	177483	795	reverse	0.3	0.3	0.11	0.5	190.11	155.95
hypothetical protein CDS	177558	178319	762	reverse	0.16	-0.16	-0.06	0.69	107.81	78.87
gpmA CDS	178485	179177	693	forward	1000	1000	1.31	0	3909.11	7364.85
pyrrolidone carboxyl peptidase CDS	179395	179997	603	forward	3.92	-3.92	-0.48	0.00012	158.6	86.79
hypothetical protein CDS	180061	180621	561	forward	0.11	-0.11	-0.02	0.77	314.8	235.68
transcriptional regulator CDS	180723	181826	1104	forward	1000	-1000	-1.2	0	1147.16	380.05
membrane protein CDS	181826	182443	618	forward	1000	-1000	-1.27	0	1490.19	468.87
glucan modification protein CDS	182486	185476	2991	forward	1000	-1000	-0.87	0	1148.29	479.45
fibronectin domain-containing protein CDS	185577	186968	1392	forward	7.6	-7.6	-0.47	2.5e-08	339.31	186.27
Tyr-tRNA synthetase CDS	187222	188484	1263	forward	28.06	28.06	1.38	8.7e-29	86.8	171.81
hypothetical protein CDS	188592	188948	357	forward	23.84	23.84	0.98	1.4e-24	165.88	248.94
pepG CDS	189152	190465	1314	forward	11.42	11.42	0.86	3.8e-12	109.93	151.49
hydrolase CDS	190465	191118	654	forward	17.85	17.85	1.06	1.4e-18	102.16	161.87
oppA CDS	191288	192913	1626	forward	1000	1000	2.12	0	103.57	341.39
oppA CDS	192993	194621	1629	forward	8.42	8.42	0.98	3.8e-09	53.4	80.14
inosine-5'-monophosphate dehydrogenase CDS	194769	195911	1143	forward	5.73	-5.73	-0.4	1.9e-06	335.13	193.59
oppB CDS	196073	197002	930	forward	11.09	11.09	0.77	8.2e-12	147.54	191.82
oppC CDS	197010	198041	1032	forward	26.56	26.56	0.95	2.8e-27	197.76	291.41
oppD CDS	198057	199115	1059	forward	1000	1000	1	0	264.45	402.35
oppF CDS	199136	200080	945	forward	1000	1000	1.17	0	270.94	463.41
pepE CDS	200133	201449	1317	reverse	1000	1000	0.83	0	706.93	953.13
heat shock low molecular weight CDS	201593	202018	426	reverse	1000	-1000	-2.35	0	798.83	119.18
greA CDS	202233	202694	462	forward	1.47	-1.47	-0.37	0.034	75.98	44.85
hypothetical protein CDS	202772	203434	663	forward	0.16	0.16	0.08	0.68	160.58	128.66
hypothetical protein CDS	203601	204200	600	reverse	0.07	-0.07	-0.06	0.86	50.98	37.23
tryptophanyl-tRNA synthetase II CDS	204306	205328	1023	forward	10.59	10.59	0.65	2.6e-11	241.01	287.99
dCMP deaminase CDS	205352	205831	480	forward	10.71	10.71	0.65	2e-11	244.42	292.12
hypothetical protein CDS	205812	206429	618	forward	11.28	11.28	0.64	5.3e-12	274.26	325.27
cation transporter P-ATPase CDS	206719	209382	2664	forward	17.6	-17.6	-0.91	2.5e-18	270.12	109.08
methionyl-tRNA synthetase CDS	209479	211455	1977	forward	14.4	14.4	0.6	4e-15	454.05	522.54
hypothetical protein CDS	211455	212222	768	forward	11.31	11.31	0.58	4.8e-12	386.3	438.78
primase like CDS	212209	212796	588	forward	14.25	14.25	0.66	5.6e-15	321.54	386.55
ksgA CDS	212786	213670	885	forward	16.78	16.78	0.68	1.7e-17	357.7	434.46
hypothetical protein CDS	213732	213989	258	forward	1000	1000	0.93	0	646.15	935.52
purR CDS	214093	214923	831	forward	0.35	0.35	0.22	0.44	64.17	56.89
glmU CDS	214971	216350	1380	forward	1000	1000	1.27	0	253.42	464.04
S-layer protein CDS	216570	217088	519	forward	0.66	0.66	0.34	0.22	62.02	59.81
S-layer protein CDS	217122	217655	534	forward	0.3	-0.3	-0.08	0.5	164.94	118.99
hypothetical protein CDS	217766	218614	849	forward	2.17	-2.17	-0.09	0.0068	1599.07	1139.78
cdpA CDS	218630	220429	1800	forward	1000	1000	0.77	0	584.57	758.21
prsA CDS	220709	221683	975	forward	1000	1000	1.28	0	427.8	791.92
6-p-beta-glucosidase CDS	221735	223162	1428	reverse	0.01	0.01	0.04	0.97	36.07	28.2
transcriptional regulator CDS	223292	224008	717	reverse	0.7	0.7	0.52	0.2	22.29	24.24
PTS system cellobiose-specific transporter subunit IIC CDS	224196	225521	1326	forward	0.98	-0.98	-0.7	0.1	15.7	7.33
transcriptional regulator CDS	225591	226499	909	forward	0.4	0.4	0.34	0.4	33.26	32.11
hypothetical protein CDS	226549	226830	282	reverse	5.81	-5.81	-0.47	1.5e-06	256.23	140.94
hypothetical protein CDS	226860	228224	1365	reverse	0.33	-0.33	-0.11	0.47	92.73	65.34
hypothetical protein CDS	228340	228744	405	forward	1000	-1000	-0.93	0	758.4	303.67
DNA-directed RNA polymerase subunit delta CDS	228791	229345	555	forward	6.77	6.77	0.3	1.7e-07	1272.65	1193.33
pyrG CDS	229463	231082	1620	forward	1.23	1.23	0.18	0.059	476.25	411.37
UDP-N-acetylglucosamine 1-carboxyvinyltransferase CDS	231212	232507	1296	forward	2.48	2.48	0.29	0.0033	454.13	421.24
transcriptional regulator raffinose operon CDS	234089	234910	822	reverse	1.12	1.12	0.53	0.075	32.89	36.14
hypothetical protein CDS	234961	235590	630	forward	2	2	0.94	0.01	11.9	17.42
xanthine permease CDS	235684	236964	1281	reverse	1000	1000	2.42	0	31.23	126.95
xanthine phosphoribosyltransferase CDS	236972	237550	579	reverse	1000	1000	2.19	0	40.77	141.47
hypothetical protein CDS	237782	238552	771	reverse	1.98	1.98	0.31	0.011	281.77	266.47
transcriptional regulator CDS	238636	239601	966	reverse	26.52	26.52	2.32	3.1e-27	20.99	79.67
guaA CDS	239826	241376	1551	forward	1000	1000	1.1	0	343.91	560.84
daunorubicin resistance protein CDS	241930	242784	855	forward	2.78	-2.78	-1.2	0.0017	22.44	7.44
ABC transporter CDS	242784	243650	867	forward	0.97	-0.97	-0.67	0.11	18.43	8.81
hypothetical protein CDS	243640	244092	453	forward	0.2	-0.2	-0.11	0.64	50.48	35.61
acetyltransferase CDS	244511	245014	504	forward	0.02	0.02	0.02	0.96	98.63	76.22
hypothetical protein CDS	245348	246052	705	forward	2.63	-2.63	-1.14	0.0023	23.12	7.99
multidrug resistance protein CDS	246043	246603	561	forward	3.36	-3.36	-1.17	0.00044	28.83	9.76
multidrug resistance protein CDS	246763	247116	354	forward	1.18	-1.18	-0.56	0.066	29.13	15.02
multidrug resistance protein CDS	247165	247425	261	forward	1.27	-1.27	-0.65	0.054	25.16	12.18
hypothetical protein CDS	247510	247728	219	forward	3.91	-3.91	-1.29	0.00012	29.83	9.28
S-methyltransferase CDS	247728	248189	462	forward	1.56	-1.56	-0.63	0.028	33.83	16.64
hypothetical protein CDS	248261	248467	207	forward	4.04	-4.04	-0.74	9e-05	76.43	34.75
hypothetical protein CDS	248537	248731	195	forward	3.29	-3.29	-0.46	0.00052	135.5	75.11
hypothetical protein CDS	248787	249374	588	reverse	1000	-1000	-2.04	0	981.71	181.73
hypothetical protein CDS	249429	249746	318	reverse	0.97	-0.97	-0.33	0.11	54.69	33.19
hypothetical protein CDS	250073	250354	282	forward	1.62	1.62	0.3	0.024	257.02	239.92
glyA CDS	250411	251646	1236	forward	1.82	1.82	0.22	0.015	506.21	449.91
aa transporter CDS	251738	253330	1593	forward	0	0	-0.01	0.99	154.41	116.65
hypothetical protein CDS	253371	254219	849	reverse	0	0	0.01	1	38.78	29.62
glucan 1,6-alpha-glucosidase CDS	254319	255938	1620	forward	1.63	-1.63	-0.67	0.023	30.07	14.38
rpmE2 CDS	256048	256293	246	forward	1000	1000	0.59	0	6702.11	7657.04
d-ala-d-ala adding enzyme CDS	256420	257787	1368	forward	28.65	28.65	0.8	2.3e-29	362.26	480.15
ATP-dependent RNA helicase-like protein CDS	257801	259288	1488	forward	1000	1000	1.11	0	303.21	497.2
acpS CDS	259369	259725	357	forward	1.69	1.69	0.22	0.021	462.57	411.16
ala racemase CDS	259725	260855	1131	forward	19.55	19.55	0.71	2.8e-20	359.84	447.3
hypothetical protein CDS	260916	261623	708	reverse	0.59	0.59	0.07	0.26	1172.06	936.15
L-LDH CDS	261799	262770	972	reverse	1000	1000	0.78	0	4982.73	6520.71
peptidyl-tRNA hydrolase CDS	262905	263462	558	forward	9.71	-9.71	-0.57	2e-10	319.36	163.8
trcF CDS	263464	266961	3498	forward	0.88	-0.88	-0.15	0.13	187.17	128.28
hypothetical protein CDS	266978	267220	243	forward	0.84	-0.84	-0.11	0.14	350.86	247.86
hypothetical protein CDS	267305	267682	378	forward	0.42	0.42	0.09	0.38	462.12	373.63
30S ribosomal protein S1 CDS	267682	268044	363	forward	1.63	1.63	0.21	0.024	516.78	454.12
cell cycle CDS	268072	269343	1272	forward	0.2	0.2	0.14	0.63	62.8	52.49
ftsH CDS	269439	271595	2157	forward	2.28	2.28	0.15	0.0052	1525.92	1287.85
hslO CDS	271652	272542	891	forward	0.7	0.7	0.15	0.2	347.53	292.74
transcriptional regulator CDS	272619	273647	1029	forward	27.44	-27.44	-0.91	3.7e-28	432.9	175.34
lysS CDS	273663	275213	1551	forward	0.3	0.3	0.06	0.5	645.07	510.88
hypothetical protein CDS	275807	276262	456	forward	1000	-1000	-2.38	0	187.89	27.38
clpC CDS	276367	278844	2478	forward	1000	-1000	-2	0	1122.42	213.79
rpoB CDS	279065	282706	3642	forward	1000	-1000	-0.61	0	2572.96	1281.19
DNA-directed RNA polymerase subunit beta' CDS	282722	286375	3654	forward	1000	-1000	-0.4	0	2755.76	1583.37
prepilin peptidase CDS	286426	287115	690	reverse	0.24	-0.24	-0.17	0.58	33.19	22.44
rpsL CDS	287288	287695	408	forward	1000	1000	0.65	0	3541.4	4221.78
30S ribosomal protein S7 CDS	287711	288181	471	forward	1000	1000	0.87	0	2602.38	3606.68
fusA CDS	288215	290308	2094	forward	1000	1000	0.91	0	2003.82	2872.42
rpsJ CDS	290628	290936	309	forward	13.72	13.72	0.19	1.9e-14	7008.18	6079.61
rplC CDS	290960	291598	639	forward	12.99	12.99	0.18	1e-13	7174.98	6192.52
rplD CDS	291613	292230	618	forward	1000	1000	0.31	0	4516.81	4264.95
rplW CDS	292230	292532	303	forward	14.34	14.34	0.19	4.6e-15	7537.21	6527.46
rplB CDS	292548	293384	837	forward	1000	1000	0.33	0	5747.52	5513.14
rplV CDS	293707	294060	354	forward	1000	1000	0.31	0	6516.48	6141.37
rpsC CDS	294074	294748	675	forward	1000	1000	0.34	0	5051.64	4863.74
rplP CDS	294748	295188	441	forward	1000	1000	0.3	0	4047.11	3777.39
rpmC CDS	295178	295375	198	forward	6.25	6.25	0.12	5.6e-07	7418.59	6138.87
rpsQ CDS	295394	295660	267	forward	1000	1000	0.29	0	7219.67	6721.84
rplN CDS	295692	296060	369	forward	1000	1000	0.51	0	3987.82	4319.08
rplX CDS	296080	296313	234	forward	1000	1000	0.28	0	6343.92	5878.73
rplE CDS	296328	296870	543	forward	1000	1000	0.52	0	4452.99	4852.01
30S ribosomal protein S14 CDS	296883	297068	186	forward	1000	1000	0.51	0	5471.67	5925.82
rpsH CDS	297094	297492	399	forward	1000	1000	0.56	0	4453.85	4984.83
rplF CDS	297517	298047	531	forward	1000	1000	0.47	0	4689.21	4928.04
rplR CDS	298074	298430	357	forward	1000	1000	0.48	0	4133.35	4398.04
rpsE CDS	298448	298954	507	forward	1000	1000	0.56	0	4563.87	5121.38
rpmD CDS	298972	299157	186	forward	1000	1000	0.36	0	6176.8	6017.88
rplO CDS	299181	299621	441	forward	1000	1000	0.55	0	4583.53	5109.88
secY CDS	299621	300916	1296	forward	1000	1000	0.48	0	4025.55	4262.1
adk CDS	300928	301584	657	forward	1000	1000	0.63	0	3944.79	4651.83
infA CDS	301656	301877	222	forward	1000	1000	0.35	0	6027.52	5857.1
rpmJ CDS	301894	302010	117	forward	1000	1000	0.37	0	8220.31	8071.09
rpsM CDS	302035	302385	351	forward	1000	1000	0.63	0	3798.41	4470.7
30S ribosomal protein S11 CDS	302407	302799	393	forward	1000	1000	0.56	0	3563.78	4006.44
DNA-directed RNA polymerase subunit alpha CDS	302848	303786	939	forward	1000	1000	0.6	0	4903.19	5657.95
rplQ CDS	303811	304194	384	forward	1000	1000	0.84	0	3376.9	4609.17
cbiO CDS	304386	305237	852	forward	0.21	0.21	0.13	0.61	86.61	72.16
cbiO CDS	305213	306070	858	forward	0.24	0.24	0.15	0.58	75.7	63.76
ABC transporter permease CDS	306063	306860	798	forward	0.41	0.41	0.24	0.39	61.81	55.42
truA CDS	306863	307651	789	forward	0.27	0.27	0.15	0.53	97.3	82.15
rplM CDS	307756	308199	444	forward	1000	1000	1	0	5625.14	8553.85
rpsI CDS	308211	308606	396	forward	1000	1000	1.11	0	4959.45	8140.8
integrase CDS	308676	309728	1053	reverse	16.97	16.97	1.19	1.1e-17	72.91	126.43
hypothetical protein CDS	309805	309993	189	reverse	7.58	-7.58	-1.6	2.6e-08	46.26	11.58
replication protein CDS	310053	311153	1101	reverse	10.45	-10.45	-2.03	3.6e-11	47.42	8.81
hypothetical protein CDS	311338	311868	531	reverse	10.49	-10.49	-1.85	3.2e-11	53.62	11.29
ftsK CDS	311865	312941	1077	reverse	10.05	-10.05	-1.33	8.9e-11	80.26	24.34
hypothetical protein CDS	312941	313252	312	reverse	12.22	-12.22	-1.26	6e-13	108.61	34.58
hypothetical protein CDS	313425	314309	885	forward	14.01	-14.01	-1.27	9.8e-15	125.62	39.73
methylase CDS	314359	317178	2820	forward	3.21	-3.21	-0.48	0.00062	119.13	64.82
hypothetical protein CDS	317178	317549	372	forward	3.26	-3.26	-0.38	0.00055	185.8	108.52
hypothetical protein CDS	318099	318239	141	forward	0.12	-0.12	-0.58	0.75	3.63	1.85
hypothetical protein CDS	318208	318369	162	forward	0	0	0.1	1	3.95	3.22
4-methyl-5(beta-hydroxyethyl)-thiazole monophosphate synthesis protein CDS	318450	319034	585	reverse	0.51	-0.51	-0.05	0.31	564.85	413.83
hypothetical protein CDS	319080	319739	660	reverse	1.24	-1.24	-0.37	0.057	59.49	34.99
hypothetical protein CDS	319813	320571	759	forward	1.96	-1.96	-0.52	0.011	59.29	31.52
phosphoglycerate mutase CDS	320611	321291	681	forward	8.82	-8.82	-0.65	1.5e-09	226.22	109.65
cation efflux protein CDS	321353	322252	900	forward	0.92	-0.92	-0.19	0.12	128.33	85.48
pga mutase CDS	322682	323122	441	forward	0.5	0.5	0.19	0.31	131.53	114.18
2',3'-cyclic-nucleotide 2'-phosphodiesterase CDS	323227	324162	936	forward	1.94	1.94	0.41	0.011	161.92	163.56
aminopeptidase CDS	324213	325562	1350	reverse	1000	1000	0.94	0	520.52	757.43
hypothetical protein CDS	325633	325959	327	reverse	0.53	0.53	0.34	0.29	42.02	40.49
dUTPase CDS	326061	326612	552	forward	1.3	-1.3	-0.36	0.05	66.38	39.47
radA CDS	326612	327988	1377	forward	1.05	-1.05	-0.27	0.09	87.83	55.38
gltX CDS	328066	329565	1500	forward	1000	1000	0.6	0	979.57	1130.34
cysS CDS	329663	331096	1434	forward	0.05	0.05	0.02	0.89	227.28	175.73
hypothetical protein CDS	331089	331532	444	forward	0.27	0.27	0.1	0.54	179.4	146.28
23S rRNA (guanosine(2251)-2'-O)-methyltransferase RlmB CDS	331519	332271	753	forward	1.68	1.68	0.32	0.021	224.62	213.31
sigma factor 30 RNA polymerase CDS	332411	332947	537	forward	7.14	-7.14	-1.03	7.3e-08	83.38	31.06
hypothetical protein CDS	333046	333264	219	forward	1000	1000	1.52	0	20167.4	44055.7
hypothetical protein CDS	333403	334011	609	forward	0.13	-0.13	-0.15	0.73	25.61	17.5
gluconate kinase CDS	334013	335497	1485	forward	0.31	-0.31	-0.18	0.49	31.96	21.41
transcriptional regulator CDS	335494	336375	882	reverse	0.22	-0.22	-0.12	0.6	47.28	33.1
1-deoxy-D-xylulose-5-phosphate synthase CDS	336498	338240	1743	reverse	12.51	-12.51	-0.95	3.1e-13	173.92	68.39
50S ribosomal protein L33 CDS	338428	338577	150	forward	5.65	-5.65	-0.23	2.2e-06	936.29	607.77
secE CDS	338586	338753	168	forward	1.28	1.28	0.12	0.052	1177.61	972.99
nusG CDS	338867	339424	558	forward	2.95	2.95	0.27	0.0011	626.5	575.01
rplK CDS	339551	339976	426	forward	1000	1000	0.59	0	4816.04	5518.61
rplA CDS	340056	340748	693	forward	1000	1000	0.7	0	3824.07	4732.74
ABC transporter CDS	340852	341718	867	forward	1.71	1.71	0.31	0.02	244.18	230.23
ABC transporter permease CDS	341722	342717	996	forward	2.09	2.09	0.38	0.0082	208.76	206.38
ABC transporter permease CDS	342720	343607	888	forward	4.77	4.77	0.53	1.7e-05	196.28	215.43
phosphate transporter ATP-binding protein CDS	343613	344410	798	forward	8.45	8.45	0.63	3.5e-09	211.35	248.7
phosphate ABC transporter ATP-binding protein CDS	344412	345167	756	forward	8.31	8.31	0.6	4.8e-09	247.58	285.03
phoU CDS	345184	345861	678	forward	6.18	6.18	0.57	6.5e-07	209.18	236.18
receptor CDS	346044	347225	1182	forward	1000	1000	1.76	0	825.2	2130.01
rplJ CDS	347907	348419	513	forward	1000	1000	0.91	0	3892.03	5553.06
rplL CDS	348469	348831	363	forward	1000	1000	1.06	0	2925.25	4635.29
K+ channel CDS	348905	349720	816	forward	1.92	1.92	0.68	0.012	30.38	37.11
hypothetical protein CDS	349754	350374	621	forward	3.1	3.1	0.7	0.00079	48.17	59.43
hypothetical protein CDS	350491	350745	255	forward	0.23	-0.23	-0.1	0.59	72.09	51.31
cytidine-deoxycytidylate deaminase CDS	350778	351284	507	forward	0.94	-0.94	-0.39	0.11	38.6	22.46
DNA polymerase III (DNA directed) gamma-tau CDS	351479	353269	1791	forward	13.4	13.4	0.6	4e-14	413.27	476.46
tnpB CDS	353447	354604	1158	forward	15.93	15.93	0.6	1.2e-16	500.61	576.79
hypothetical protein CDS	354802	355137	336	forward	11.86	11.86	0.48	1.4e-12	756.76	802.89
recR CDS	355138	355737	600	forward	21.84	21.84	0.65	1.5e-22	522.65	625.71
hypothetical protein CDS	355737	355976	240	forward	25.2	25.2	0.79	6.2e-26	330.83	435.35
tmk CDS	356078	356728	651	forward	9.58	9.58	0.79	2.6e-10	117.19	154.37
hypothetical protein CDS	356729	357049	321	forward	12.21	12.21	0.9	6.2e-13	104.47	147.77
DNA polymerase III subunit delta CDS	357050	357907	858	forward	12.8	12.8	0.87	1.6e-13	118.71	164.88
DNA replication intiation control protein YabA CDS	357919	358269	351	forward	5.07	5.07	0.63	8.4e-06	118.17	138.85
tetrapyrrole methylase CDS	358269	359123	855	forward	15.43	15.43	0.96	3.7e-16	110.32	163.11
acyl-ACP thioesterase CDS	359126	359863	738	forward	0.71	0.71	0.22	0.2	155.98	137.98
hypothetical protein CDS	359893	360429	537	forward	14.26	-14.26	-0.23	5.5e-15	2528.8	1635.38
glycoprotein endopeptidase CDS	360457	361191	735	forward	0.37	0.37	0.04	0.43	2106.76	1643.77
ribosomal protein ala-acetyltransferase CDS	361175	361747	573	forward	1.38	1.38	0.1	0.042	2044.16	1660.71
DNA-binding/iron metalloprotein/AP endonuclease CDS	361744	362793	1050	forward	3.33	3.33	0.17	0.00047	1798.43	1541.43
2-deoxyribose-5-phosphate aldolase CDS	362931	363644	714	forward	0.76	-0.76	-0.08	0.17	465.85	334.43
dehydrogenase CDS	363654	364625	972	forward	0.52	-0.52	-0.07	0.3	404.6	293.9
gntR CDS	364618	365328	711	forward	1.06	-1.06	-0.11	0.086	423.57	298.16
bile acid-inducible operon protein CDS	365377	366564	1188	reverse	0.11	-0.11	-0.02	0.78	387.44	290.61
formyl-coenzyme A transferase CDS	366636	367973	1338	reverse	1000	1000	0.74	0	3924.9	4995.13
oxalyl-CoA decarboxylase CDS	367973	369682	1710	reverse	1000	1000	0.72	0	3430.49	4307.96
ABC transporter CDS	369862	371781	1920	reverse	8.32	8.32	0.83	4.8e-09	84.24	114.13
redox-sensing transcriptional repressor Rex CDS	371965	372600	636	forward	9.48	9.48	0.74	3.3e-10	141.11	179.49
scrR CDS	372648	373634	987	reverse	1.85	-1.85	-0.71	0.014	33.39	15.53
scrB CDS	373651	375108	1458	reverse	4.49	-4.49	-1.63	3.3e-05	24.71	6.08
scrA CDS	375343	377292	1950	forward	12.27	-12.27	-1.84	5.4e-13	62.28	13.22
hypothetical protein CDS	377384	377911	528	forward	2.91	-2.91	-0.76	0.0012	50.83	22.8
hypothetical protein CDS	378008	378472	465	forward	10	10	0.77	1e-10	134.59	174.09
hypothetical protein CDS	378472	379230	759	forward	9.74	9.74	0.74	1.8e-10	147.27	187.11
groES CDS	379398	379682	285	forward	1000	-1000	-1.18	0	897.13	300.31
groEL CDS	379705	381333	1629	forward	25.18	-25.18	-0.65	6.6e-26	697.62	337.37
hypothetical protein CDS	381372	381503	132	forward	0.01	-0.01	-0.04	0.98	21.11	15.6
hexA CDS	381484	384054	2571	forward	0.73	0.73	0.28	0.19	106.45	98.25
mutL CDS	384057	385952	1896	forward	1.13	1.13	0.4	0.074	89.7	89.94
ruvA CDS	385952	386539	588	forward	1.67	1.67	0.44	0.021	101.75	105.18
ruvB CDS	386551	387600	1050	forward	1000	-1000	-1.09	0	996.78	355.84
protein translocase CDS	387650	388060	411	forward	1000	-1000	-0.87	0	1306.61	542.43
glucose-6-phosphate 1-dehydrogenase CDS	388167	389618	1452	forward	4.68	-4.68	-0.31	2.1e-05	435.73	268.11
DNA-damage-inducible protein CDS	389494	390732	1239	forward	8.04	-8.04	-0.57	9.1e-09	255.63	130.61
hypothetical protein CDS	390795	391751	957	forward	3.96	3.96	0.44	0.00011	294.78	303.92
RNA helicase CDS	391744	393105	1362	forward	5.23	5.23	0.44	5.8e-06	399.88	413.06
alaS CDS	393347	395986	2640	forward	1000	1000	0.88	0	455.57	636.57
hypothetical protein CDS	396047	396304	258	forward	1000	1000	0.49	0	1214.72	1294.94
Holliday junction resolvase-like protein CDS	396304	396732	429	forward	1000	1000	0.45	0	1463.89	1516.6
hypothetical protein CDS	396734	397045	312	forward	1000	1000	0.6	0	1269.53	1465.84
mutS CDS	397104	399461	2358	forward	0.45	0.45	0.17	0.35	133.97	114.98
thioredoxin reductase CDS	399539	399850	312	forward	5.37	-5.37	-0.22	4.2e-06	953.05	622.91
mscL CDS	399894	400268	375	reverse	0.27	0.27	0.07	0.54	390.83	311.57
hypothetical protein CDS	400374	400796	423	reverse	0.98	0.98	0.26	0.11	164.23	149.97
murI CDS	400874	401677	804	forward	30.38	30.38	1.24	4.2e-31	123.05	220.88
nucleoside-triphosphatase CDS	401677	402285	609	forward	28	28	1.25	1e-28	110.55	200.2
tropomyosin-related protein CDS	403294	403719	426	forward	1.35	1.35	0.09	0.045	2315.21	1871.9
hypothetical protein CDS	403737	404105	369	forward	1000	1000	0.4	0	2301.52	2313.05
Xaa-Pro dipeptidase CDS	404158	405264	1107	reverse	5.46	5.46	0.49	3.5e-06	293.69	313.97
ccpA CDS	405409	406410	1002	forward	1.26	1.26	0.26	0.056	231.77	211.7
glycerophosphoryl diester phosphodiesterase CDS	406445	407812	1368	reverse	0.01	-0.01	-0.02	0.97	120.08	90.25
hypothetical protein CDS	407908	408231	324	forward	9.16	-9.16	-0.59	6.9e-10	278.86	140.53
UDP-sugar hydrolase CDS	408247	409629	1383	forward	6.87	-6.87	-0.53	1.4e-07	248.56	131.33
hypothetical protein CDS	409562	410230	669	forward	5.71	-5.71	-0.56	2e-06	183.46	94.82
n-acetylglucosamine catabolic protein CDS	410230	411006	777	forward	3.24	-3.24	-0.42	0.00058	153.67	87.48
hypothetical protein CDS	411003	411611	609	forward	0.66	-0.66	-0.2	0.22	79.68	52.94
dedA CDS	411621	412271	651	reverse	3.19	-3.19	-0.43	0.00064	149.86	84.83
thioredoxin reductase CDS	412281	413165	885	reverse	0.54	-0.54	-0.18	0.29	77.01	51.77
mutT CDS	420438	420860	423	forward	0	0	0.05	0.99	30.21	23.78
phage related helicase CDS	420860	423454	2595	forward	0.32	0.32	0.29	0.47	34.95	32.51
hypothetical protein CDS	423467	423751	285	forward	0.16	0.16	0.2	0.69	31.13	27.16
glycosyltransferase CDS	425058	426221	1164	forward	0.83	0.83	0.21	0.15	222.3	195.33
glycosyltransferase CDS	426236	427279	1044	forward	1.04	1.04	0.24	0.091	218.89	196.82
hypothetical protein CDS	427279	428304	1026	forward	2.19	2.19	0.42	0.0064	168.63	171.56
phosphoglycerol transferase CDS	428376	430436	2061	forward	1.52	1.52	0.29	0.03	240.03	223.85
secG CDS	430504	430737	234	forward	8.1	8.1	0.41	7.9e-09	807.14	815.4
ribonuclease R CDS	430808	433156	2349	forward	4.42	4.42	0.38	3.8e-05	487.75	482.92
smpB CDS	433168	433623	456	forward	5.78	5.78	0.44	1.7e-06	462.93	476.04
manL CDS	439492	440502	1011	forward	1000	1000	0.87	0	622.13	865.24
manM CDS	440521	441330	810	forward	1000	1000	0.96	0	454.92	672.02
manN CDS	441359	442282	924	forward	1000	1000	0.89	0	654.98	924.59
hypothetical protein CDS	442289	442657	369	forward	1000	1000	0.96	0	571.47	848.26
lysR CDS	442703	443584	882	reverse	0.13	0.13	0.14	0.74	35.62	29.79
maltose O-acetyltransferase CDS	443767	444219	453	forward	0.09	-0.09	-0.15	0.82	16.97	11.62
amino acid permease CDS	444247	445620	1374	reverse	3.65	3.65	0.63	0.00022	80.84	95.07
adhE CDS	445913	448543	2631	forward	1.83	1.83	0.24	0.015	458.01	410.7
glmS CDS	448725	450536	1812	forward	1.63	-1.63	-0.21	0.023	242.97	160.14
ackA CDS	450871	452064	1194	forward	27.22	-27.22	-1.39	6e-28	217.44	63.13
carboxymuconolactone decarboxylase CDS	452165	452896	732	forward	24.67	-24.67	-1.13	2.1e-25	271.54	94.21
mutT CDS	453002	453412	411	forward	33.31	-33.31	-1.09	4.9e-34	395.95	141.73
hypothetical protein CDS	453492	455150	1659	reverse	1.81	1.81	0.49	0.015	76.47	81.86
hypothetical protein CDS	455358	457178	1821	forward	2.13	-2.13	-0.52	0.0075	65.71	34.78
hypothetical protein CDS	457183	458511	1329	forward	1.31	-1.31	-0.4	0.049	56.95	32.85
ATP-dependent helicase CDS	458523	460754	2232	forward	0.9	-0.9	-0.29	0.12	65.68	41
hypothetical protein CDS	460761	461165	405	forward	0.31	0.31	0.11	0.49	180.47	148.39
amtB CDS	461384	462634	1251	forward	2.24	-2.24	-0.92	0.0057	26.55	10.65
NADPH-flavin oxidoreductase CDS	462687	463445	759	forward	2.69	-2.69	-0.58	0.002	69.5	35.26
restriction endonuclease CDS	463844	468349	4506	forward	3.29	3.29	0.63	0.00051	70.6	83.38
hypothetical protein CDS	468352	470100	1749	forward	5.41	5.41	0.61	3.9e-06	140.6	163.33
DNA methyltransferase CDS	470105	470974	870	forward	6.43	6.43	0.74	3.7e-07	91.96	116.86
methylase CDS	471076	471759	684	forward	9.41	9.41	0.73	3.9e-10	146.98	185.83
hypothetical protein CDS	471808	472509	702	reverse	0.2	-0.2	-0.39	0.64	9.99	5.79
hypothetical protein CDS	472744	473094	351	forward	0.24	0.24	0.35	0.58	17.34	16.78
ftsK CDS	473261	474388	1128	forward	0.17	-0.17	-0.42	0.68	6.25	3.56
hypothetical protein CDS	474519	474932	414	forward	0.11	-0.11	-0.33	0.78	9.13	5.54
repB CDS	475046	476128	1083	forward	1.52	-1.52	-0.89	0.03	19.52	8.04
integrase CDS	476393	477595	1203	forward	2.72	2.72	0.4	0.0019	258.06	258.44
hypothetical protein CDS	477674	477814	141	forward	1.03	-1.03	-0.07	0.093	971.07	702.94
hypothetical protein CDS	477764	478159	396	reverse	13.47	-13.47	-0.27	3.4e-14	1785.41	1124.5
hypothetical protein CDS	478246	478461	216	reverse	1000	-1000	-2.1	0	838.37	148.65
hypothetical protein CDS	478565	478951	387	forward	2.02	-2.02	-0.33	0.0095	135.23	81.96
serine-threonine protein phosphatase CDS	478997	479866	870	forward	0.97	-0.97	-0.18	0.11	146.19	97.84
hypothetical protein CDS	479955	480071	117	reverse	0.01	-0.01	-0.01	0.97	271.01	205.16
celB CDS	480310	481647	1338	forward	0.42	0.42	0.36	0.38	28.89	28.17
hypothetical protein CDS	481647	482540	894	forward	0.16	0.16	0.16	0.69	36	30.67
aggregation promoting protein CDS	482878	483573	696	forward	1.26	1.26	0.15	0.055	684.28	579.36
surface exclusion protein CDS	483725	484792	1068	forward	0.39	-0.39	-0.19	0.4	45.67	30.55
phosphoglycerate mutase CDS	484817	485398	582	forward	3.84	-3.84	-0.58	0.00015	108.41	55.13
phosphoglycerate mutase CDS	485399	485971	573	forward	3.84	-3.84	-0.43	0.00014	183.28	103.48
hypothetical protein CDS	486057	486716	660	forward	1000	1000	0.88	0	388.03	543.64
glycerophosphoryl diester phosphodiesterase CDS	486725	487024	300	forward	4.65	-4.65	-0.7	2.2e-05	95.44	44.57
msmR CDS	487489	488493	1005	forward	16.82	-16.82	-0.7	1.5e-17	406.01	190.45
msmE CDS	488692	489987	1296	forward	1.72	-1.72	-1.12	0.019	15.79	5.53
msmF CDS	490008	490892	885	forward	1.64	-1.64	-1.14	0.023	12.85	4.45
msmG CDS	490885	491742	858	forward	2.9	-2.9	-1.31	0.0013	20.27	6.2
bfrA CDS	491742	493034	1293	forward	2.04	-2.04	-1.14	0.0092	18.11	6.27
msmK CDS	493046	494152	1107	forward	1.76	-1.76	-0.91	0.017	22.45	9.11
gtfA CDS	494279	495721	1443	forward	1.5	-1.5	-1.08	0.031	13.89	4.98
hypothetical protein CDS	496300	496809	510	forward	1.83	-1.83	-2.11	0.015	6.97	1.23
hypothetical protein CDS	496739	496885	147	forward	1.12	-1.12	-1.63	0.075	7.19	1.77
pfoR CDS	497648	498691	1044	forward	1.96	-1.96	-0.7	0.011	35.83	16.73
slpX CDS	498965	500464	1500	forward	1000	-1000	-0.65	0	4126.48	1998.18
hypothetical protein CDS	500981	502096	1116	forward	7.05	-7.05	-0.74	9e-08	138.93	63.15
gntR CDS	502190	502891	702	forward	2.98	-2.98	-0.3	0.0011	260.06	160.79
tagD CDS	502927	503313	387	reverse	1.06	1.06	0.42	0.088	70.02	71.18
tagA CDS	503443	504171	729	forward	1.41	-1.41	-0.27	0.039	121.65	76.58
galactosyltransferase CDS	504181	505272	1092	forward	0.23	-0.23	-0.07	0.59	113.18	81.81
nadC CDS	505364	506842	1479	forward	0.65	0.65	0.12	0.22	495.13	408.94
nadE CDS	506839	507669	831	forward	0.72	-0.72	-0.06	0.19	886.81	648.36
pacL CDS	507861	510533	2673	forward	1.6	1.6	0.26	0.025	333.91	303.41
rodC CDS	510624	511778	1155	forward	0.03	0.03	0.05	0.94	37.38	29.42
epsU CDS	511783	513213	1431	forward	0.54	-0.54	-0.22	0.29	56.94	37.26
glycosyltransferase CDS	513216	513914	699	forward	3.76	-3.76	-0.46	0.00017	161.33	89.41
acmA CDS	514617	515264	648	forward	2.01	-2.01	-0.39	0.0098	100.43	58.28
pcrA CDS	515352	517592	2241	forward	7.95	-7.95	-0.97	1.1e-08	102.03	39.6
dnlJ CDS	517625	519631	2007	forward	6.13	-6.13	-0.48	7.4e-07	256.86	139.9
hypothetical protein CDS	519646	520794	1149	forward	1.25	-1.25	-0.1	0.057	722.29	514.19
gatC CDS	520806	521114	309	forward	7.43	7.43	0.27	3.7e-08	1767.98	1621.6
gatA CDS	521114	522553	1440	forward	1000	1000	0.6	0	984.4	1133.51
gatB CDS	522558	523988	1431	forward	1000	1000	0.66	0	1000.02	1199.21
lipid kinase CDS	524014	524934	921	forward	1000	1000	0.8	0	800.98	1061.68
hypothetical protein CDS	525852	526193	342	forward	1000	-1000	-1.64	0	847.53	207.43
Na+-H+-exchanging protein CDS	526229	527605	1377	reverse	1.2	-1.2	-0.66	0.062	21.4	10.3
23S rRNA (uracil-5-)-methyltransferase RumA CDS	527971	529323	1353	forward	2.03	-2.03	-0.24	0.0093	239.04	153.72
hypothetical protein CDS	529805	530209	405	forward	0.23	0.23	0.29	0.59	23.41	21.75
cadA CDS	530433	532334	1902	forward	7.11	7.11	1.22	7.8e-08	26.71	47.18
heavy-metal-transporting ATPase CDS	532360	532590	231	forward	19.71	19.71	1.3	1.9e-20	68.77	129.07
hypothetical protein CDS	532590	533132	543	forward	15.83	15.83	1.23	1.5e-16	62.46	111.74
transcriptional regulator CDS	533152	533787	636	forward	12.49	12.49	0.97	3.3e-13	86.97	129.16
hypothetical protein CDS	533869	534456	588	forward	8.08	8.08	0.84	8.2e-09	79.74	108.9
site-specific recombinase CDS	535200	536216	1017	reverse	0.98	0.98	0.63	0.1	16.25	19.14
site-specific recombinase CDS	536234	536767	534	reverse	0.03	0.03	0.11	0.94	11.64	9.57
site-specific recombinase CDS	536760	537689	930	reverse	0.13	0.13	0.25	0.74	14.33	12.98
portal protein CDS	537721	538053	333	reverse	0.65	-0.65	-0.33	0.23	30.01	18.16
acetyltransferase CDS	538338	538838	501	forward	9.35	-9.35	-0.67	4.5e-10	231.55	111.01
multidrug transporter CDS	539329	540795	1467	forward	0.26	-0.26	-0.14	0.56	42.84	29.6
plnI CDS	540836	541594	759	reverse	2.68	-2.68	-0.76	0.0021	43.97	19.71
transcriptional regulator CDS	541605	542117	513	reverse	1.99	-1.99	-0.62	0.01	41.71	20.63
hypothetical protein CDS	542226	543998	1773	forward	1.11	-1.11	-0.2	0.078	150.33	99.46
acetyltransferase CDS	544625	545062	438	forward	15.55	-15.55	-0.39	2.8e-16	1087.94	633.35
hypothetical protein CDS	545031	545141	111	forward	19.6	-19.6	-0.64	2.5e-20	552.27	269.31
aldehyde reductase CDS	545265	546101	837	forward	3.75	-3.75	-0.46	0.00018	155.97	86.03
ABC transporter ATP-binding protein/permease component CDS	546284	546943	660	forward	0.08	0.08	0.04	0.83	149.27	117.04
ABC transporter ATP-binding protein/permease component CDS	546980	547714	735	forward	0.94	-0.94	-0.13	0.11	267.86	185.91
hypothetical protein CDS	547777	547872	96	forward	0.24	0.24	0.09	0.58	163.81	133.03
uracil permease CDS	547922	549256	1335	reverse	2.29	2.29	0.56	0.0051	65.35	73.54
pyrR CDS	549268	549798	531	reverse	0.96	0.96	0.38	0.11	78.77	77.75
HAD family hydrolase CDS	550000	550422	423	reverse	0.46	-0.46	-0.67	0.34	9.54	4.56
HAD family hydrolase CDS	550479	550790	312	reverse	0.55	-0.55	-0.76	0.28	8.21	3.68
multidrug transporter CDS	550972	552387	1416	forward	0.26	0.26	0.3	0.55	19.81	18.61
multidrug resistance efflux pump CDS	552410	553615	1206	reverse	1.1	-1.1	-0.66	0.079	20.77	10.01
malate permease CDS	553716	554654	939	forward	0.61	0.61	0.37	0.25	45.09	44.33
aminopeptidase CDS	554691	555773	1083	forward	2.38	2.38	0.5	0.0042	102.27	109.9
ABC-F family ATPase CDS	555867	557492	1626	forward	10.05	-10.05	-1.41	9e-11	75.52	21.61
hypothetical protein CDS	557591	558367	777	forward	1.69	-1.69	-0.36	0.02	91.8	54.27
glnH CDS	558432	559250	819	reverse	0.44	0.44	0.24	0.36	70.2	62.88
transcriptional regulator CDS	559448	559891	444	forward	1.53	1.53	0.56	0.03	44.22	49.42
ABC transporter ATP-binding protein/permease CDS	559891	561621	1731	forward	8.55	8.55	1.11	2.8e-09	41.46	67.87
ABC transporter ATP-binding protein/permease CDS	561621	563390	1770	forward	6.91	6.91	1	1.2e-07	41.08	62.4
hypothetical protein CDS	563558	564136	579	forward	0.18	0.18	0.18	0.66	32.64	28.13
uridine kinase CDS	564181	564810	630	reverse	0.29	-0.29	-0.07	0.51	139.5	100.73
glnQ CDS	565475	566215	741	forward	1000	1000	1.15	0	439.75	744.41
glnH CDS	566229	567047	819	forward	1000	1000	1.01	0	409.91	629.6
glnM CDS	567047	567688	642	forward	1000	1000	1	0	408.53	623.22
glnP CDS	567703	568359	657	forward	1000	1000	1.09	0	366.94	592.41
hypothetical protein CDS	568438	569358	921	forward	1.61	-1.61	-0.4	0.025	73.13	42.16
hypothetical protein CDS	569355	569798	444	forward	1.88	-1.88	-0.38	0.013	93.13	54.47
glycerol-3-phosphate ABC transporter CDS	569961	571259	1299	reverse	1000	1000	1.85	0	244.29	669.92
galactose-1-phosphate uridylyltransferase CDS	571419	572222	804	forward	1.44	1.44	0.27	0.036	269.77	246.78
rbsK CDS	572309	573232	924	forward	1.76	1.76	0.25	0.017	379.42	344.17
rpiA CDS	573233	573925	693	forward	4.36	4.36	0.43	4.3e-05	359.84	367.99
potassium uptake protein Kup CDS	574077	576092	2016	forward	8.92	-8.92	-0.69	1.2e-09	210.14	99.23
iunH CDS	576206	577132	927	forward	0.75	-0.75	-0.17	0.18	127.66	86.45
gntR CDS	577135	577860	726	forward	0.08	0.08	0.06	0.84	117.44	92.94
transcriptional regulator CDS	578166	578798	633	forward	2.36	-2.36	-0.7	0.0043	46.7	21.9
ABC transporter ATP-binding protein CDS	578842	580458	1617	forward	0.64	-0.64	-0.31	0.23	33.97	20.84
hypothetical protein CDS	580503	581321	819	reverse	1.53	1.53	0.67	0.029	23.07	27.84
marR CDS	581451	581891	441	forward	0.02	-0.02	-0.07	0.96	19.1	13.89
multidrug resistance ABC transporter ATP bindingprotein CDS	581970	583727	1758	forward	0.03	-0.03	-0.07	0.94	21.72	15.7
hypothetical protein CDS	583832	584188	357	reverse	0.1	-0.1	-0.2	0.79	15.7	10.37
transcriptional regulator CDS	584194	584958	765	reverse	0.95	-0.95	-0.58	0.11	21.1	10.77
phosphoketolase CDS	585252	587651	2400	forward	1000	1000	1.03	0	232.66	362.33
serine protease CDS	587713	588561	849	forward	0.11	-0.11	-0.06	0.78	57.61	42.03
bacteriocin production-related histidine kinase CDS	588692	589972	1281	forward	0	0	0.03	1	22.65	17.54
response regulator bacteriocinproduction-related CDS	589978	590775	798	forward	0	0	-0.03	1	26.45	19.76
plnI CDS	590842	592050	1209	forward	3.9	3.9	0.9	0.00013	28.93	41.04
hydrolase CDS	592203	593012	810	reverse	3.56	-3.56	-1.06	0.00028	35.03	12.74
PTS system arbutin-like transporter subunit IIBC CDS	593543	595423	1881	forward	5.35	5.35	1.35	4.4e-06	15.56	30.27
transcriptional regulator CDS	595485	596297	813	forward	10.77	10.77	0.98	1.7e-11	71.07	106.62
hypothetical protein CDS	596281	596778	498	forward	8.58	8.58	0.87	2.6e-09	77.76	107.91
PTS system transporter subunit IIABC CDS	596799	597284	486	forward	16.01	16.01	1	9.8e-17	104.59	159
hypothetical protein CDS	597409	597675	267	forward	0.3	-0.3	-0.13	0.5	61.3	42.66
nitroreductase CDS	597710	598366	657	forward	0.2	0.2	0.12	0.63	99.3	82.19
transporter CDS	598461	599813	1353	forward	14.26	14.26	0.64	5.5e-15	361.54	427.61
hprT CDS	599922	600491	570	forward	19.27	-19.27	-0.54	5.4e-20	739.35	386.77
transposase CDS	600545	601927	1383	reverse	0.01	0.01	0.03	0.98	31.45	24.4
amino acid permease CDS	601981	603285	1305	reverse	22.28	-22.28	-1.16	5.2e-23	234.78	79.92
hypothetical protein CDS	603391	604095	705	forward	8.37	-8.37	-0.71	4.2e-09	186.4	86.84
ATP-dependent RNA helicase CDS	604095	605333	1239	forward	4.31	-4.31	-0.43	4.8e-05	205.69	115.76
ptcC CDS	605330	606655	1326	forward	1.26	-1.26	-0.23	0.055	140.75	91.28
hypothetical protein CDS	606973	607077	105	forward	11.15	11.15	0.88	7.1e-12	97.61	136.77
UDP-N-acetylglucosamine 2-epimerase CDS	607121	608263	1143	forward	5.69	5.69	0.67	2.1e-06	109.25	132.32
gtcA CDS	608276	608800	525	reverse	6.04	-6.04	-0.4	9.1e-07	360.61	208.45
flavodoxin CDS	608793	609239	447	reverse	9.41	-9.41	-0.45	3.9e-10	461.01	255.9
ampM CDS	609383	610210	828	forward	19.41	19.41	0.76	3.9e-20	286.86	369.12
hypothetical protein CDS	610219	611145	927	forward	24.42	24.42	0.85	3.8e-25	258.51	353.68
UTP-glucose-1-phosphate uridylyltransferase CDS	611205	612107	903	forward	1000	1000	0.88	0	377.32	528.75
thil CDS	612217	613374	1158	forward	17.1	-17.1	-1.18	7.9e-18	171.9	57.73
hmdH CDS	613374	614585	1212	forward	12.97	-12.97	-1.09	1.1e-13	143.49	51.16
hmcS CDS	614586	615749	1164	forward	8.51	-8.51	-0.77	3.1e-09	162.7	72.61
hypothetical protein CDS	615784	616110	327	reverse	16.4	-16.4	-1.93	3.9e-17	81.49	16.26
hypothetical protein CDS	616202	617119	918	forward	4.62	-4.62	-0.64	2.4e-05	112.62	55.08
hypothetical protein CDS	617353	617457	105	forward	6.97	-6.97	-0.21	1.1e-07	1462.32	964.8
23S rRNA (uracil-5-)-methyltransferase RumA CDS	617543	618925	1383	reverse	0.78	0.78	0.2	0.17	212.13	185.64
recX CDS	619051	619863	813	forward	1.33	-1.33	-0.27	0.046	119.13	75.21
hypothetical protein CDS	619873	620349	477	forward	1.31	-1.31	-0.2	0.049	201.44	133.75
transporter protein - hemolysin CDS	620918	621781	864	forward	0.01	0.01	0.01	0.98	224.72	172.18
prfC CDS	621781	623352	1572	forward	4.19	4.19	0.48	6.4e-05	232.31	246.78
hypothetical protein CDS	623417	623698	282	reverse	1.18	1.18	0.24	0.066	254.18	228.55
clpE CDS	623869	626055	2187	reverse	1000	-1000	-2.57	0	485.12	62.13
ptsH CDS	626544	626810	267	forward	1000	1000	0.3	0	6340.64	5942.51
ptsI CDS	626810	628543	1734	forward	1000	1000	0.37	0	4764.75	4699.66
arsC CDS	628754	629152	399	forward	29.72	-29.72	-0.42	1.9e-30	1886.3	1075.81
mecA CDS	629297	630037	741	forward	19.71	-19.71	-0.43	1.9e-20	1127.69	634.99
coiA CDS	630121	630984	864	forward	2.6	-2.6	-0.97	0.0025	30.03	11.67
hypothetical protein CDS	630981	631601	621	reverse	4.47	-4.47	-0.47	3.4e-05	184.12	100.81
hypothetical protein CDS	631681	632295	615	reverse	0	0	-0.02	1	71.19	53.48
GTP pyrophosphokinase CDS	632372	633004	633	forward	5.47	-5.47	-0.41	3.4e-06	304.8	174.98
ppnK CDS	633001	633804	804	forward	2.22	-2.22	-0.24	0.006	266.82	171.61
rluD CDS	633797	634699	903	forward	1.25	-1.25	-0.38	0.056	58.91	34.52
hypothetical protein CDS	634806	636581	1776	forward	14.73	-14.73	-1.16	1.9e-15	151.85	51.86
hypothetical protein CDS	636608	637300	693	reverse	3.87	3.87	0.56	0.00014	125.48	140.88
isomerase CDS	637393	638421	1029	reverse	6.35	6.35	0.7	4.5e-07	107.63	133.1
pacL CDS	638578	641337	2760	forward	6.89	-6.89	-0.45	1.3e-07	325.37	180.94
pthA CDS	641407	641787	381	forward	1000	1000	0.37	0	3154.41	3107.17
permease CDS	641803	642990	1188	forward	1000	1000	0.55	0	1952.94	2171.34
rRNA methylase CDS	643053	643607	555	forward	3.49	3.49	0.37	0.00032	397.84	390.89
hypothetical protein CDS	643609	643998	390	forward	2.63	2.63	0.32	0.0023	384.59	365.41
DNA translocase FtsK CDS	644021	646456	2436	forward	2.21	2.21	0.32	0.0062	311.84	296.45
protease CDS	646443	647657	1215	forward	0.9	0.9	0.31	0.12	113.4	106.93
protease CDS	647654	648907	1254	forward	0.67	-0.67	-0.13	0.21	165.22	114.64
fabG CDS	648912	649640	729	forward	16.42	-16.42	-0.68	3.8e-17	408.99	193.52
transcriptional regulator CDS	649708	650832	1125	forward	2.17	2.17	0.21	0.0068	715.7	630.04
pgsA CDS	650855	651415	561	forward	10.1	10.1	0.52	8e-11	498.12	542.01
recA CDS	651592	652683	1092	forward	1000	-1000	-0.7	0	956.54	449
ymdA CDS	652801	654432	1632	forward	1000	1000	0.96	0	306.78	455.15
undecaprenyl-phosphaten-acetyl- glucosaminyltransfera se CDS	654533	655702	1170	forward	0.92	0.92	0.31	0.12	110.57	104.2
hypothetical protein CDS	655728	656390	663	reverse	1.22	-1.22	-0.41	0.06	50.68	28.97
competence protein CDS	656433	657716	1284	forward	0.31	-0.31	-0.77	0.48	6.54	2.92
competence protein CDS	657713	658408	696	forward	7.35	-7.35	-0.7	4.4e-08	162.35	75.79
yvyD CDS	658491	659033	543	forward	1.43	-1.43	-0.06	0.037	2207.59	1611.11
secA CDS	659172	661571	2400	forward	1.35	1.35	0.14	0.045	868.85	730.22
peptide chain release factor 2 CDS	661748	662746	999	forward	2.51	-2.51	-0.2	0.0031	427.78	282.49
hypothetical protein CDS	662754	663029	276	forward	2.46	-2.46	-0.22	0.0035	347.55	226.25
ptsK CDS	663045	664013	969	forward	2.35	-2.35	-0.21	0.0044	379.38	249.81
prolipoprotein diacylglyceryl transferase CDS	664003	664845	843	forward	0.73	-0.73	-0.08	0.19	430.27	308.64
gpsA CDS	664885	665904	1020	forward	2.68	2.68	0.28	0.0021	505.29	467.87
trxB CDS	665981	666907	927	forward	2.4	2.4	0.25	0.0039	586.7	529.74
glgB CDS	667085	669001	1917	forward	6.57	6.57	0.74	2.7e-07	96.49	122.2
glgC CDS	669017	670162	1146	forward	6.51	6.51	0.78	3.1e-07	80.07	104.23
glgD CDS	670152	671294	1143	forward	4.97	4.97	0.68	1.1e-05	87.31	106.67
glgA CDS	671304	672734	1431	forward	4.41	4.41	0.62	3.9e-05	108.53	126.47
glycogen phosphorylase CDS	672753	675164	2412	forward	5.74	5.74	0.64	1.8e-06	128.29	152.32
amylopullulanase CDS	675164	676933	1770	forward	2.46	2.46	0.48	0.0035	126.01	133.65
phosphoglucomutase CDS	677052	678776	1725	forward	17.21	17.21	0.84	6.2e-18	183.09	249.17
uvrB CDS	678879	680930	2052	forward	8.31	-8.31	-0.7	4.9e-09	187.47	87.7
uvrA CDS	680917	683757	2841	forward	2.66	-2.66	-0.32	0.0022	202.53	123.62
hypothetical protein CDS	683820	684362	543	forward	15.96	15.96	0.47	1.1e-16	1150.3	1208.28
hypothetical protein CDS	684444	685325	882	forward	10.49	-10.49	-0.79	3.2e-11	194.38	85.49
hypothetical protein CDS	685335	686378	1044	forward	13.37	-13.37	-0.79	4.3e-14	257.15	113.26
hypothetical protein CDS	686371	687306	936	forward	3.54	-3.54	-0.53	0.00029	112.78	59.31
clpP CDS	687346	687933	588	reverse	1000	-1000	-0.81	0	4728.74	2057.33
hypothetical protein CDS	688100	689752	1653	forward	1000	1000	1.05	0	741.16	1165.02
amino acid permease CDS	689813	691249	1437	reverse	0.09	0.09	0.06	0.82	104.35	82.98
transcriptional regulator CDS	691863	692894	1032	forward	1000	1000	0.46	0	2475.21	2593.74
glyceraldehyde-3-p dehydrogenase CDS	692948	693964	1017	forward	1000	1000	0.88	0	18371.4	25703.1
pgk CDS	694078	695289	1212	forward	1000	1000	0.98	0	3990.53	5972.99
tpiA CDS	695315	696073	759	forward	1000	1000	1	0	3406.94	5197.74
hypothetical protein CDS	696391	696912	522	reverse	0.48	-0.48	-0.18	0.33	57.06	38.39
HAD family phosphatase CDS	696925	697800	876	reverse	0.98	-0.98	-0.26	0.11	84.53	53.85
uracil-DNA glycosylase CDS	697868	698566	699	forward	0	0	-0.01	1	147.95	111.63
eutD CDS	698578	699567	990	forward	0.36	-0.36	-0.08	0.44	171.66	123.73
hypothetical protein CDS	699567	700046	480	forward	0.53	-0.53	-0.09	0.29	253.16	181.24
DNA polymerase III subunit alpha CDS	700121	700654	534	reverse	0.18	-0.18	-0.05	0.66	154.56	113.28
murB CDS	700750	701646	897	forward	1.1	1.1	0.2	0.079	333.6	292.38
potA CDS	701705	702802	1098	forward	0.31	0.31	0.17	0.49	85.7	73.42
potB CDS	702792	703604	813	forward	0.31	0.31	0.19	0.49	77.21	66.87
potC CDS	703601	704416	816	forward	0.63	0.63	0.3	0.23	71.55	67.01
potD CDS	704413	705486	1074	forward	0.92	0.92	0.36	0.12	81.86	79.81
hypothetical protein CDS	705523	706365	843	forward	1.79	1.79	0.43	0.016	124.2	126.94
hypothetical protein CDS	706362	707321	960	forward	3.28	3.28	0.27	0.00053	710.19	651.34
glmM CDS	707353	708711	1359	forward	17.01	17.01	0.51	9.8e-18	923.47	999.56
HAD superfamily hydrolase CDS	708811	709626	816	forward	0.76	-0.76	-0.17	0.17	126.43	85.6
HAD superfamily hydrolase CDS	709660	710445	786	forward	5.51	-5.51	-0.5	3.1e-06	212.91	114.66
hypothetical protein CDS	710539	711255	717	forward	4.92	-4.92	-0.46	1.2e-05	215.4	119.01
protein-tyrosine-phosphatase CDS	711259	711717	459	forward	7.09	-7.09	-0.52	8.2e-08	264.95	140.48
glycerate kinase CDS	711741	712877	1137	reverse	0	0	0.04	1	30.93	24.16
licT CDS	713104	713949	846	forward	0.61	0.61	0.29	0.25	72.84	67.96
phosphotransferase system enzyme II CDS	714074	716065	1992	forward	0	0	0.04	1	14.25	11.17
phospho-beta-galactosidase II CDS	716147	717622	1476	forward	2.02	2.02	0.7	0.0095	28.82	35.63
hypothetical protein CDS	717751	718698	948	forward	20.51	20.51	1.15	3.1e-21	96.76	163.63
amino acid permease CDS	718753	720378	1626	reverse	15.55	15.55	1.14	2.8e-16	74.77	125.15
hypothetical protein CDS	720642	720743	102	forward	16.53	-16.53	-1.38	3e-17	130.94	38.33
30S ribosomal protein S14 CDS	720753	720938	186	forward	19.78	-19.78	-1.3	1.7e-20	173.74	53.81
hypothetical protein CDS	721103	721618	516	forward	2.99	-2.99	-1.11	0.001	28.74	10.15
hypothetical protein CDS	721708	722436	729	forward	9.44	9.44	0.39	3.7e-10	1094.76	1087.72
cglA CDS	722562	723536	975	forward	0.67	-0.67	-1.34	0.21	4.63	1.39
competence protein CDS	723502	724506	1005	forward	0.64	-0.64	-1.03	0.23	7.07	2.65
competence protein CDS	724519	724878	360	forward	0.12	-0.12	-0.23	0.77	8.27	5.36
hypothetical protein CDS	724844	725272	429	forward	0.37	-0.37	-0.42	0.42	11.57	6.56
hypothetical protein CDS	725459	726061	603	forward	0.56	-0.56	-0.54	0.27	13.07	6.83
modification methylase CDS	726235	727236	1002	forward	6.69	-6.69	-0.49	2e-07	276.17	149.87
ackB CDS	727277	728461	1185	forward	0.12	-0.12	-0.03	0.75	317.04	236.74
hypothetical protein CDS	729095	729985	891	forward	0.03	-0.03	-0.11	0.93	12.9	9.13
PLP-dependent aminotransferase CDS	730074	730979	906	forward	0.31	-0.31	-0.18	0.49	37.3	25
PLP-dependent aminotransferase CDS	730952	731155	204	forward	0	0	0	1	27.79	21.21
mannose-6-phosphate isomerase CDS	731224	732189	966	forward	1.9	1.9	0.62	0.012	40.22	47.08
response regulator CDS	732616	733338	723	forward	1.55	1.55	0.39	0.028	137.19	136.48
histidine kinase CDS	733341	734792	1452	forward	1.37	1.37	0.42	0.043	96.59	98.15
oxidoreductase CDS	734917	735291	375	forward	0.77	-0.77	-0.42	0.17	29.04	16.54
oxidoreductase CDS	735327	735980	654	forward	3.26	-3.26	-0.87	0.00054	44.42	18.45
alkaline phosphatase CDS	736014	738191	2178	reverse	0.65	-0.65	-0.18	0.23	90.04	60.56
vanZ CDS	738333	738935	603	forward	13.59	-13.59	-0.74	2.6e-14	292.29	133.16
pgi CDS	739022	740359	1338	forward	12.16	12.16	0.27	6.9e-13	2994.64	2747.34
multi-drug-type permease CDS	740473	741861	1389	forward	0.04	0.04	0.1	0.91	22	17.92
esterase CDS	741942	742955	1014	reverse	0	0	0.02	1	47.38	36.45
hypothetical protein CDS	743529	743900	372	forward	2.15	-2.15	-0.8	0.007	31.17	13.59
DNA primase CDS	745463	746965	1503	reverse	0.02	-0.02	-0.09	0.96	17.2	12.31
prophage DNA packaging protein NU1 CDS	747077	747301	225	reverse	3.24	-3.24	-1.39	0.00058	21.21	6.14
hypothetical protein CDS	747374	747598	225	reverse	0.19	-0.19	-0.37	0.65	10.25	6.02
hypothetical protein CDS	747602	747985	384	reverse	0.48	-0.48	-0.9	0.33	6.67	2.71
hypothetical protein CDS	747989	748207	219	reverse	1.46	-1.46	-2	0.035	6.87	1.31
hypothetical protein CDS	748200	748406	207	reverse	0.53	-0.53	-1.55	0.29	3.87	1.01
hypothetical protein CDS	748541	749092	552	forward	0.38	0.38	0.22	0.42	65.8	58.45
integrase CDS	749258	750328	1071	forward	0.09	0.09	0.07	0.81	93.66	74.61
UDP-N-acetylmuramyl tripeptide synthetase CDS	750576	751928	1353	reverse	5.27	5.27	0.57	5.4e-06	179.48	201.99
thymidine kinase CDS	752052	752675	624	forward	2.62	-2.62	-0.31	0.0024	208.59	127.81
prfA CDS	752691	753776	1086	forward	1.95	-1.95	-0.19	0.011	340.96	226.76
hemK CDS	753769	754611	843	forward	2.99	-2.99	-0.25	0.001	360.21	230.02
Sua5 family translation factor CDS	754608	755612	1005	forward	1.83	-1.83	-0.17	0.015	398.78	269.23
upp CDS	755699	756328	630	forward	0.57	-0.57	-0.04	0.27	1247.98	923.52
ATP synthase F0F1 subunit A CDS	756451	757164	714	forward	1.32	1.32	0.06	0.048	5701.57	4506.63
ATP synthase F0F1 subunit C CDS	757185	757418	234	forward	1.17	1.17	0.05	0.068	5583.05	4401.87
ATP synthase F0F1 subunit B CDS	757475	757984	510	forward	1000	1000	0.24	0	5558.79	4994.11
ATP synthase F0F1 subunit delta CDS	757984	758532	549	forward	6.19	6.19	0.15	6.4e-07	5051.42	4252.15
ATP synthase F0F1 subunit alpha CDS	758547	760058	1512	forward	2.61	2.61	0.08	0.0025	6246.27	5024.36
ATP synthase F0F1 subunit gamma CDS	760069	761031	963	forward	2.85	2.85	0.09	0.0014	5583.49	4519.32
ATP synthase F0F1 subunit beta CDS	761054	762493	1440	forward	3.04	3.04	0.09	0.00091	6552.98	5291.2
atpC CDS	762505	762945	441	forward	7.19	7.19	0.13	6.5e-08	7400.56	6165.2
mreB CDS	763329	764318	990	forward	23.91	-23.91	-0.56	1.2e-24	876.47	452.91
hypothetical protein CDS	764634	764861	228	forward	20.47	-20.47	-0.45	3.4e-21	1089.1	605.95
rodA CDS	764883	766076	1194	forward	16.24	-16.24	-0.44	5.7e-17	897.41	503.7
hypothetical protein CDS	766143	766607	465	reverse	1000	1000	0.96	0	310.92	459.87
recombination factor protein RarA CDS	767249	768568	1320	reverse	7.79	-7.79	-0.66	1.6e-08	192.1	92.21
hypothetical protein CDS	768571	769038	468	reverse	13.18	-13.18	-0.89	6.6e-14	205.65	84.42
rpsD CDS	769129	769740	612	reverse	1000	1000	0.57	0	4273.47	4841.72
septation ring formation regulator EzrA CDS	770022	771734	1713	forward	12.5	12.5	0.84	3.1e-13	129.59	176.49
nifS CDS	771822	772982	1161	forward	2.53	-2.53	-0.32	0.0029	189.22	115.47
thiI CDS	772982	774199	1218	forward	0.21	0.21	0.05	0.62	534.36	419.8
16S rRNA pseudouridine(516) synthase CDS	774246	774956	711	forward	0.1	-0.1	-0.11	0.79	36.98	26.06
hypothetical protein CDS	775118	775270	153	forward	0	0	0	1	83.73	63.71
hypothetical protein CDS	775697	775819	123	forward	0.52	-0.52	-0.33	0.31	28.64	17.37
valS CDS	776256	778895	2640	forward	1000	1000	1.52	0	160.99	350.34
folC CDS	778896	780167	1272	forward	12.86	12.86	1.02	1.4e-13	79.21	121.95
hydrolase CDS	780157	780834	678	forward	18.72	18.72	0.73	1.9e-19	317.87	399.85
radC CDS	780871	781494	624	forward	35.27	35.27	0.95	5.4e-36	271.21	397.66
mreB CDS	781590	782594	1005	forward	0.03	-0.03	0	0.94	1116.97	847.56
mreC CDS	782640	783491	852	forward	1.41	-1.41	-0.09	0.039	920.4	656.51
mreD CDS	783491	784030	540	forward	0.18	0.18	0.04	0.66	595.25	465.16
hypothetical protein CDS	784295	784624	330	forward	1.56	1.56	0.59	0.028	36.69	42.02
mraW CDS	785233	786180	948	forward	1.32	-1.32	-0.09	0.048	969.23	694.58
ftsL CDS	786194	786556	363	forward	0.09	0.09	0.02	0.82	579.42	447.51
penicillin-binding protein CDS	786556	788718	2163	forward	0.86	-0.86	-0.15	0.14	185.3	126.83
mraY CDS	788725	789693	969	forward	0.83	0.83	0.23	0.15	170.06	152.04
murD CDS	789697	791076	1380	forward	3.68	3.68	0.49	0.00021	189.52	202.1
murG CDS	791079	792185	1107	forward	2.91	2.91	0.41	0.0012	245.58	248.9
ftsQ CDS	792203	793060	858	forward	2.77	2.77	0.36	0.0017	321.25	313.78
ftsA CDS	793121	794473	1353	forward	3.44	3.44	0.42	0.00036	295.71	300.29
ftsZ CDS	794488	795846	1359	forward	7.21	7.21	0.39	6.2e-08	808.93	804.73
ylmF CDS	795865	796302	438	forward	17.43	17.43	0.54	3.7e-18	777.16	859.88
ylmH CDS	796605	797405	801	forward	1.7	1.7	0.31	0.02	241.35	227.73
cell-division initiation protein CDS	797381	798184	804	forward	17.57	17.57	0.63	2.7e-18	462.5	545.59
ileS CDS	798407	801190	2784	forward	1000	1000	0.84	0	373.17	509.73
cold-shock protein CDS	801190	801393	204	forward	25.6	25.6	0.75	2.5e-26	390.31	500.68
ADP-ribose pyrophosphatase CDS	801412	801981	570	forward	17.6	17.6	0.63	2.5e-18	467.78	551.2
MTA-SAH nucleosidase CDS	802317	803012	696	forward	8.59	8.59	0.66	2.6e-09	186.65	224.11
hypothetical protein CDS	803152	803493	342	forward	0.96	0.96	0.19	0.11	310.82	269.77
mnmA CDS	803501	804628	1128	forward	1.25	1.25	0.24	0.056	284.14	255.22
phosphoglycerate mutase CDS	804718	805377	660	forward	2.14	-2.14	-0.32	0.0072	153.01	93.35
hypothetical protein CDS	805377	806021	645	forward	0.31	-0.31	-0.07	0.49	149.56	108.01
exodeoxyribonuclease V subunit alpha CDS	806021	808375	2355	forward	0.61	0.61	0.23	0.25	119.06	106.54
hypothetical protein CDS	808438	810117	1680	forward	1000	-1000	-2.54	0	243.83	31.8
transcriptional regulator CDS	810148	811095	948	reverse	12.58	-12.58	-1.4	2.7e-13	96.29	27.82
metallo-b-lactamase superfamily protein CDS	811148	812827	1680	reverse	2.51	2.51	0.2	0.0031	955.3	834.76
hypothetical protein CDS	812834	813055	222	reverse	0.54	0.54	0.07	0.29	1123.3	895.28
def CDS	813398	813973	576	reverse	19.02	19.02	0.77	9.5e-20	271.91	351.84
bipA CDS	814206	816050	1845	forward	7.88	7.88	0.3	1.3e-08	1510.73	1415.57
ftsW CDS	816151	817335	1185	forward	0	0	0	1	172.44	131.28
hypothetical protein CDS	817332	817676	345	forward	0.22	0.22	0.09	0.6	172.49	139.98
hypothetical protein CDS	817673	818224	552	forward	1.08	1.08	0.28	0.084	163.51	151.27
coaD CDS	818224	818709	486	forward	0.87	0.87	0.26	0.14	151.31	137.87
hypothetical protein CDS	818702	819742	1041	forward	1.45	1.45	0.4	0.036	121.84	122.2
competence protein CDS	819798	820481	684	forward	0.79	-0.79	-0.92	0.16	9.6	3.85
competence protein CDS	820450	822738	2289	forward	0.52	-0.52	-0.5	0.3	14.34	7.71
DNA polymerase III subunit delta CDS	822735	823724	990	forward	0.09	0.09	0.07	0.81	94.47	75.53
rpsT CDS	823785	824042	258	reverse	1000	1000	0.85	0	3392.51	4662.13
30S ribosomal protein S15 CDS	824243	824389	147	forward	1000	1000	0.82	0	6291.48	8461.93
hypothetical protein CDS	824655	826412	1758	forward	8.73	8.73	0.52	1.9e-09	407.09	444.91
hypothetical protein CDS	826415	827248	834	forward	11.23	11.23	0.73	5.9e-12	183.14	230.28
tuf CDS	827438	828628	1191	forward	1000	1000	0.6	0	20786.9	24003.5
tig CDS	828774	830102	1329	forward	1000	1000	0.58	0	2253.38	2560.07
clpX CDS	830229	831491	1263	forward	0.05	0.05	0.02	0.9	376.43	289.86
engB CDS	831481	832071	591	forward	1.48	-1.48	-0.15	0.033	402.87	276.41
dapF CDS	832103	833107	1005	reverse	2.85	-2.85	-0.3	0.0014	243.32	150.28
aspartate kinase CDS	833119	834474	1356	reverse	7.21	-7.21	-0.63	6.2e-08	189.76	92.95
lysA CDS	834953	836260	1308	forward	2.13	-2.13	-0.39	0.0073	110.95	64.46
dapD CDS	836281	836991	711	forward	1.42	-1.42	-0.28	0.038	109.46	68.47
amino acid amidohydrolase CDS	836994	838145	1152	forward	1.15	-1.15	-0.24	0.071	116.21	75.02
4-hydroxy-tetrahydrodipicolinate synthase CDS	838151	839086	936	forward	0.24	-0.24	-0.07	0.57	123.15	89.13
dapB CDS	839073	839858	786	forward	0.44	-0.44	-0.09	0.36	171.84	122.65
aspartate aminotransferase CDS	839874	841049	1176	forward	0.39	0.39	0.12	0.41	219.35	181.39
aspartate-semialdehyde dehydrogenase CDS	841049	842107	1059	forward	0.85	0.85	0.22	0.14	213.37	188.76
penicillin-binding protein CDS	842198	843307	1110	forward	0.89	-0.89	-0.12	0.13	289.44	202.54
hypothetical protein CDS	843344	844957	1614	reverse	7.28	-7.28	-0.76	5.2e-08	139.76	62.69
polyferredoxin CDS	845299	845568	270	forward	4.69	4.69	0.42	2.1e-05	416.37	422.6
hypothetical protein CDS	845582	846097	516	forward	7.66	7.66	0.68	2.2e-08	148.97	180.97
hypothetical protein CDS	846154	847647	1494	forward	10.27	10.27	0.58	5.4e-11	352.7	400.13
nucleoside hydrolase CDS	847716	848642	927	reverse	23.01	23.01	1.2	9.8e-24	98.4	172.34
dehydrogenase CDS	848905	849060	156	forward	0	0	-0.01	1	33.67	25.39
hypothetical protein CDS	849280	850083	804	forward	0.15	0.15	0.13	0.7	55.33	46.06
hypothetical protein CDS	850208	850678	471	forward	1000	1000	4.58	0	145.59	2653.21
hypothetical protein CDS	850705	850911	207	forward	1000	1000	4.65	0	91.91	1757.64
hypothetical protein CDS	852052	852312	261	reverse	0.41	0.41	0.09	0.39	474.53	383.25
hypothetical protein CDS	852324	852497	174	reverse	23.57	-23.57	-0.55	2.7e-24	887.04	461.03
phospho-beta-galactosidase I CDS	852717	854165	1449	reverse	16.95	16.95	1.43	1.1e-17	46.73	95.49
gntR CDS	854251	854955	705	reverse	5.99	5.99	1.01	1e-06	34.35	52.68
PTS system cellobiose-specific transporter subunit IIC CDS	855310	855645	336	forward	1000	-1000	-0.96	0	610.25	238.52
PTS system cellobiose-specific transporter subunit IIA CDS	855671	856042	372	forward	24.43	-24.43	-0.75	3.7e-25	526.83	237.57
hypothetical protein CDS	856152	856658	507	forward	0.01	0.01	0.31	0.99	6.13	5.76
PTS system cellobiose-specific transporter subunit IIC CDS	857012	857782	771	forward	0.02	-0.02	-0.09	0.95	16.12	11.49
hypothetical protein CDS	857885	858295	411	reverse	0.01	0.01	0.03	0.97	108.24	83.83
phospho-beta-glucosidase CDS	858384	859865	1482	reverse	3.14	-3.14	-0.42	0.00073	152.04	86.49
gntR CDS	859875	860597	723	reverse	1.69	-1.69	-0.27	0.02	151.77	95.45
hypothetical protein CDS	860739	860984	246	reverse	3.82	-3.82	-1.29	0.00015	30.6	9.54
PTS system cellobiose-specific transporter subunit IIC CDS	861033	862460	1428	reverse	8.23	-8.23	-1.95	5.9e-09	38.98	7.68
beta-glucosidase CDS	862460	863842	1383	reverse	3.25	-3.25	-2.06	0.00056	13.92	2.54
sugar kinase CDS	864028	864912	885	reverse	0.72	-0.72	-0.53	0.19	18.06	9.54
hypothetical protein CDS	865032	865520	489	forward	1.38	-1.38	-0.14	0.041	409.56	282.85
hypothetical protein CDS	865595	866191	597	forward	0.11	-0.11	-0.03	0.77	210.84	157.16
eno CDS	866241	867527	1287	reverse	1000	1000	0.76	0	11350.9	14580
hypothetical protein CDS	867753	868586	834	forward	3.46	-3.46	-0.2	0.00035	654.66	432.78
hypothetical protein CDS	868637	869212	576	reverse	12.14	-12.14	-0.72	7.3e-13	269.07	123.93
bshA CDS	869317	870294	978	reverse	6.92	6.92	0.47	1.2e-07	450.23	473.97
integrase CDS	870710	871660	951	reverse	12.63	-12.63	-1.4	2.3e-13	94.64	27.19
hypothetical protein CDS	871880	872080	201	reverse	4.78	-4.78	-0.76	1.7e-05	85.57	38.38
capsid protein CDS	872083	872736	654	reverse	5.58	-5.58	-0.8	2.6e-06	96.04	41.92
transcriptional regulator CDS	873265	873603	339	reverse	4.94	-4.94	-1.94	1.2e-05	22.49	4.46
Cro-like protein CDS	873767	873970	204	forward	0.62	-0.62	-1.77	0.24	3.45	0.77
transporter protein CDS	874230	875621	1392	forward	0.29	-0.29	-0.22	0.52	29.2	19.06
thyA CDS	875749	876705	957	forward	0	0	-0.01	1	34.77	26.31
dfrA CDS	876715	877218	504	forward	0.09	0.09	0.14	0.8	38.07	31.8
cation-transporting atpase CDS	877297	879717	2421	forward	3.02	-3.02	-0.43	0.00096	133.29	75.11
OM lipoprotein CDS	880089	880943	855	forward	6.48	6.48	1.11	3.3e-07	30.68	50.23
ABC transporter ATP-binding protein CDS	880958	882019	1062	forward	2.55	2.55	0.74	0.0028	30.22	38.43
ABC transporter -permease CDS	882012	882713	702	forward	0.44	0.44	0.39	0.36	25.32	25.25
fumC CDS	882913	884316	1404	forward	4.25	4.25	0.53	5.6e-05	165.94	182.84
fumarate reductase flavoprotein subunit CDS	884330	885712	1383	forward	7.12	7.12	0.59	7.5e-08	212.55	244
mucus binding protein CDS	885868	887394	1527	forward	0	0	0	1	195.59	149.02
ldh CDS	887481	888407	927	forward	1.05	1.05	0.16	0.09	522.2	443.14
aminopeptidase CDS	888536	889849	1314	forward	0.04	-0.04	-0.01	0.92	785.28	595.05
2-oxoglutarate-malate translocator CDS	890101	891567	1467	forward	11.34	-11.34	-0.52	4.6e-12	443.57	235.24
hydrolase CDS	891644	892435	792	forward	2.56	-2.56	-0.31	0.0028	198.03	121.16
citC CDS	892525	893580	1056	forward	4.56	-4.56	-0.3	2.7e-05	425.41	261.93
citD CDS	893570	893863	294	forward	1.24	-1.24	-0.14	0.058	366.26	253.62
citE CDS	893863	894777	915	forward	1.5	-1.5	-0.14	0.032	472.69	326.88
citF CDS	894767	896308	1542	forward	0.45	-0.45	-0.06	0.36	429.91	314.07
citG CDS	896280	896414	135	forward	1.01	1.01	0.26	0.099	183.63	167.19
hypothetical protein CDS	896551	897006	456	forward	1.46	-1.46	-0.41	0.035	60.4	34.58
ABC transporter permease CDS	897211	898044	834	reverse	3.33	3.33	0.63	0.00047	73.58	86.34
ABC transporter ATP-binding protein CDS	898045	899745	1701	reverse	4.45	4.45	0.67	3.6e-05	83.45	100.88
hypothetical protein CDS	899757	900314	558	reverse	1.1	1.1	0.38	0.08	96.54	95.24
hypothetical protein CDS	900465	900836	372	forward	0.54	-0.54	-0.12	0.29	146.62	102.71
transporter protein CDS	900864	901196	333	reverse	13.19	13.19	0.94	6.4e-14	97.72	142.83
transcriptional regulator CDS	901252	902190	939	reverse	5.09	5.09	0.62	8.2e-06	126.03	147.46
hypothetical protein CDS	902369	903724	1356	forward	0.97	0.97	0.37	0.11	83.52	81.82
hypothetical protein CDS	903774	903857	84	reverse	2.15	2.15	0.44	0.007	141.08	145.51
transcriptional regulator CDS	903959	904468	510	reverse	2.24	2.24	0.41	0.0057	190.16	191.69
prmA CDS	904529	905473	945	forward	0.11	0.11	0.05	0.77	170.41	134.28
relA CDS	905906	908146	2241	forward	15.33	-15.33	-0.56	4.7e-16	540.84	279.1
D-tyrosyl-tRNA(Tyr) deacylase CDS	908146	908583	438	forward	27.88	-27.88	-0.61	1.3e-28	868.57	432.05
hisS CDS	908875	910161	1287	forward	34.64	34.64	0.93	2.3e-35	278.1	403.19
aspS CDS	910169	912013	1845	forward	1000	1000	1.02	0	266.59	410.47
aromatic amino acid transferase CDS	912079	913263	1185	reverse	0.22	0.22	0.07	0.61	270.93	216.11
pantothenate metabolism flavoprotein-like protein CDS	913420	914613	1194	forward	0.35	-0.35	-0.13	0.45	72.37	50.33
reductase-dehydrogenase CDS	914944	915759	816	forward	0.14	-0.14	-0.02	0.73	716.48	539.04
cof family protein CDS	915811	916623	813	forward	16.82	-16.82	-0.59	1.5e-17	543.34	274.7
glyoxylate reductase CDS	916690	917655	966	forward	1.37	-1.37	-0.1	0.043	717.52	508.43
cationic amino acid transporter CDS	917690	918886	1197	reverse	10.99	-10.99	-0.53	1e-11	413.96	217.84
alkaline phosphatase CDS	919173	919787	615	reverse	26.95	-26.95	-1.29	1.1e-27	242.16	75.22
uvrC CDS	919923	921725	1803	forward	1000	-1000	-2	0	746.44	142.41
obgE CDS	921804	923105	1302	forward	1000	-1000	-1.23	0	1112.48	360.67
inner membrane trans-acylase CDS	923251	925044	1794	forward	26.98	-26.98	-0.93	1e-27	410.71	164.09
metallo-beta-lactamase superfamily CDS	925065	926003	939	forward	12.05	-12.05	-0.52	8.9e-13	473.47	251.1
oxidoreductase CDS	926000	926794	795	forward	1.32	-1.32	-0.12	0.047	475.07	331.53
hypothetical protein CDS	926800	927045	246	forward	0.23	0.23	0.05	0.59	605.28	475.9
rpmF CDS	927150	927338	189	forward	10.81	-10.81	-0.09	1.6e-11	11885	8494.12
yfkN CDS	927396	928952	1557	forward	8.63	8.63	0.69	2.4e-09	156.13	192.15
hypothetical protein CDS	929014	929232	219	reverse	8.8	8.8	0.52	1.6e-09	423.39	461.15
DNA polymerase III subunit alpha CDS	929349	932456	3108	forward	0.09	-0.09	-0.04	0.82	87.39	64.47
6-phosphofructokinase CDS	932623	933585	963	forward	1000	1000	0.81	0	6638.06	8849.92
kpyK CDS	933614	935383	1770	forward	1000	1000	0.94	0	7938.45	11613.3
hypothetical protein CDS	935507	936397	891	forward	1.42	1.42	0.36	0.038	150.11	146.22
xerD CDS	936387	937292	906	forward	2.07	2.07	0.42	0.0085	152.47	155.42
ribT CDS	937302	937664	363	forward	0.66	0.66	0.21	0.22	163.94	144.03
hypothetical protein CDS	937651	938391	741	forward	3.31	3.31	0.52	0.00049	132.69	145.08
hypothetical protein CDS	938381	938974	594	forward	3.19	3.19	0.47	0.00065	178.64	188.49
rluB CDS	938974	939690	717	forward	6.21	6.21	0.59	6.1e-07	185.11	211.95
hypothetical protein CDS	939914	940603	690	forward	1.98	1.98	0.26	0.01	438.37	398.11
N-acetylmuramidase CDS	940704	941165	462	forward	10.23	10.23	0.68	5.9e-11	206.66	251.43
cytidin monophosphate kinase CDS	941216	941878	663	forward	12.74	12.74	0.7	1.8e-13	235.5	291.17
rpsA CDS	941963	943174	1212	forward	1000	1000	1.11	0	2541.3	4165.07
engA CDS	943260	944567	1308	forward	1.13	1.13	0.16	0.073	522.96	445.77
DNA-binding protein II HB CDS	944731	945006	276	forward	1000	1000	0.81	0	6712.59	8980.94
O-linked transferase CDS	945094	946341	1248	forward	3.53	-3.53	-0.48	0.00029	136.09	74.16
hypothetical protein CDS	946374	947261	888	reverse	0.02	0.02	0.02	0.95	122.85	94.74
tRNA CCA-pyrophosphorylase CDS	947345	948544	1200	forward	1.85	1.85	0.39	0.014	170.52	169.43
channel-forming protein CDS	948584	949249	666	reverse	0.42	-0.42	-0.09	0.38	171.25	122.45
family protein CDS	949369	950220	852	forward	2.17	2.17	0.41	0.0067	184.58	185.95
hypothetical protein CDS	950223	950453	231	forward	4.76	4.76	0.63	1.8e-05	111.2	130.54
Na+-H+ antiporter CDS	950498	952099	1602	forward	0.96	0.96	0.46	0.11	43.5	45.65
GTP binding protein CDS	952133	952987	855	forward	0.86	0.86	0.38	0.14	70.31	69.77
rnhB CDS	952977	953729	753	forward	0.57	0.57	0.29	0.27	73.29	68.08
DNA processing protein subunit A CDS	953791	954648	858	forward	0.37	0.37	0.21	0.42	73.99	65.06
DNA topoisomerase I CDS	954709	956826	2118	forward	5.81	5.81	0.48	1.6e-06	336.9	357.93
gidA CDS	956853	958169	1317	forward	8.7	8.7	0.59	2e-09	279.67	319.32
xerC CDS	958169	959077	909	forward	3.55	3.55	0.38	0.00028	379.58	376
hslV CDS	959087	959611	525	forward	18.17	-18.17	-0.53	6.8e-19	719.93	379.62
hslU CDS	959623	961023	1401	forward	12.65	-12.65	-0.38	2.3e-13	900.15	526.83
galactose mutarotase related enzyme CDS	961181	962080	900	forward	4	-4	-0.26	0.0001	469.46	297.34
hypothetical protein CDS	962250	962654	405	reverse	1000	-1000	-1.4	0	4352.52	1251.77
lacE CDS	962839	964125	1287	forward	0.14	-0.14	-0.07	0.73	67.96	49.17
hydrolase CDS	964122	964976	855	forward	0.23	0.23	0.14	0.59	79.49	66.73
xerD CDS	965003	965815	813	reverse	1.12	-1.12	-0.51	0.077	30.69	16.38
crcB CDS	966034	966423	390	forward	0.44	-0.44	-0.36	0.37	16.59	9.82
crcB CDS	966425	966799	375	forward	0.83	-0.83	-0.51	0.15	24	12.86
pepD CDS	966844	968247	1404	reverse	4.7	-4.7	-0.73	2e-05	88.44	40.47
amino acid permease CDS	968367	969839	1473	reverse	1.07	-1.07	-0.59	0.086	23.92	12.07
ornithine decarboxylase subunit A CDS	970077	972170	2094	forward	0.43	-0.43	-0.19	0.37	52.63	35.17
aluminum resistance protein CDS	972197	973459	1263	forward	1.64	1.64	0.52	0.023	59.47	64.67
NAD+ binding protein for K+transport CDS	973896	974567	672	reverse	2.06	2.06	0.54	0.0087	66.53	73.57
Na+-transporting ATP synthase CDS	974560	975900	1341	reverse	0	0	-0.01	1	92.14	69.56
recQ CDS	976061	977833	1773	forward	0.09	0.09	0.09	0.8	43.84	35.56
trp repressor binding protein CDS	977918	978370	453	forward	26.03	-26.03	-0.5	9.3e-27	1153.02	618.77
excinuclease subunit A CDS	978443	980977	2535	forward	4.29	-4.29	-0.86	5.2e-05	62.04	25.93
mmuM CDS	981037	981969	933	forward	0.99	-0.99	-0.23	0.1	108.37	70.39
hypothetical protein CDS	982276	982908	633	reverse	13.07	13.07	0.89	8.6e-14	116.68	163.95
acetyltransferase CDS	983001	983390	390	forward	0.01	-0.01	-0.05	0.97	36.46	26.73
penicillin-binding protein CDS	983581	984675	1095	forward	3.32	3.32	0.42	0.00048	281.76	286
pyridoxal kinase CDS	984730	985578	849	forward	2.4	-2.4	-0.61	0.004	59.57	29.78
hypothetical protein CDS	985592	986149	558	forward	2.57	-2.57	-0.55	0.0027	72.38	37.55
hypothetical protein CDS	986253	987458	1206	forward	7.43	-7.43	-0.4	3.7e-08	458.41	265.16
hypothetical protein CDS	987582	988988	1407	forward	0.79	-0.79	-0.16	0.16	138.45	94.1
treB CDS	989171	991102	1932	reverse	2.71	-2.71	-1.06	0.0019	27.45	9.98
treR CDS	991285	992010	726	forward	2.46	-2.46	-0.84	0.0035	35.16	14.9
treC CDS	992021	993685	1665	forward	1.52	-1.52	-0.58	0.03	36.95	18.74
type 1 capsular polysaccharide biosynthesis protein CDS	993847	994587	741	reverse	3.01	-3.01	-1.3	0.00097	24.12	7.46
mucus binding protein CDS	995031	995588	558	forward	5.96	-5.96	-1.22	1.1e-06	51.43	16.81
mucus binding protein CDS	995548	996432	885	forward	0.29	-0.29	-0.24	0.52	19.04	12.25
mucus binding protein CDS	997153	998193	1041	forward	0.17	-0.17	-0.24	0.67	16.18	10.41
mucus binding protein CDS	998965	1006917	7953	forward	5.06	-5.06	-1.07	8.7e-06	53.41	19.41
mucus binding protein CDS	1007250	1014182	6933	forward	4.81	4.81	0.34	1.5e-05	663.77	640.91
transcriptional regulator CDS	1014163	1014354	192	reverse	3.94	3.94	0.33	0.00011	574.17	549.75
arginase CDS	1014416	1015279	864	forward	4.13	4.13	0.3	7.5e-05	752.48	703.8
oxidoreductase CDS	1015365	1016003	639	forward	8.03	8.03	0.47	9.4e-09	510.3	539.4
lysR CDS	1016062	1016928	867	reverse	0.33	-0.33	-0.13	0.47	75.4	52.58
aldo/keto reductase CDS	1017041	1017901	861	forward	1.83	-1.83	-0.48	0.015	63.2	34.48
aldo/keto reductase CDS	1017922	1018791	870	forward	1.9	-1.9	-0.46	0.013	69.03	38.08
oxidoreductase CDS	1019042	1019899	858	forward	0.71	0.71	0.09	0.19	960.85	777.8
surface layer protein CDS	1020160	1021317	1158	forward	1000	-1000	-1.49	0	1068.94	288.49
streptothricine-acetyl-transferase CDS	1021535	1022068	534	forward	30.6	-30.6	-1.6	2.5e-31	202.01	50.86
serine-specific protein kinase CDS	1022290	1022883	594	forward	28.41	-28.41	-1.22	3.9e-29	279.84	91.53
hypothetical protein CDS	1022922	1023332	411	forward	9.34	-9.34	-0.85	4.6e-10	152.43	64.17
hypothetical protein CDS	1023482	1024054	573	forward	1.22	-1.22	-1.4	0.061	7.88	2.27
hypothetical protein CDS	1024067	1024528	462	forward	0.68	-0.68	-0.42	0.21	25.51	14.5
hypothetical protein CDS	1024525	1024728	204	reverse	1.74	-1.74	-1.08	0.018	17.43	6.26
branched-chain amino acid transporter CDS	1025436	1026806	1371	forward	7.66	7.66	1.13	2.2e-08	34.76	57.94
aldose reductase CDS	1026949	1027815	867	forward	0	0	0.01	1	30.74	23.57
hypothetical protein CDS	1028114	1029013	900	reverse	22.13	-22.13	-2.72	7.5e-23	73.95	8.51
lysR CDS	1029495	1029788	294	reverse	0	0	-0.11	1	4.03	2.84
hydrolase CDS	1029787	1029930	144	forward	0.41	-0.41	-1.1	0.39	5.12	1.81
glutamine ABC transporter membrane spanning permease CDS	1030269	1030928	660	forward	5.16	-5.16	-1.49	6.9e-06	33.29	9
ABC transporter CDS	1030909	1031583	675	forward	4.34	-4.34	-1.18	4.6e-05	38.86	13.01
glutamine ABC transporter ATP-binding protein CDS	1031592	1032332	741	forward	4.94	-4.94	-1.12	1.2e-05	48.02	16.85
glutamine ABC transporter substrate-binding protein CDS	1032346	1033206	861	forward	3.48	-3.48	-0.74	0.00033	64.58	29.42
2-Cys peroxiredoxin CDS	1033490	1033984	495	reverse	27.29	-27.29	-0.84	5.2e-28	491.62	208.92
phosphoglycerate mutase CDS	1034166	1034768	603	forward	1.14	1.14	0.43	0.072	70.75	72.65
4-oxalomesaconate hydratase CDS	1034781	1035695	915	forward	0.69	0.69	0.29	0.2	88.77	82.29
hypothetical protein CDS	1036228	1036830	603	reverse	0.34	0.34	0.31	0.46	35.53	33.45
hydrophobic protein CDS	1036850	1037464	615	reverse	0.21	0.21	0.25	0.61	22.45	20.3
glutamine amidotransferase CDS	1037523	1038191	669	forward	9.77	-9.77	-0.72	1.7e-10	210.36	96.96
membrane protein CDS	1038259	1039452	1194	reverse	0.82	-0.82	-0.7	0.15	13.47	6.29
lysR CDS	1039552	1040388	837	reverse	1.18	-1.18	-0.41	0.066	49.21	28.18
mutT CDS	1040439	1041062	624	forward	0.21	-0.21	-0.14	0.62	36.55	25.27
hypothetical protein CDS	1041197	1041652	456	reverse	3.42	-3.42	-0.93	0.00038	42.84	17.15
HIT-like protein CDS	1041828	1042295	468	forward	0.64	-0.64	-0.25	0.23	50.03	32.02
hypothetical protein CDS	1042316	1042675	360	forward	0.7	-0.7	-0.23	0.2	62.46	40.4
ribosomal-protein-serine N-acetyltransferase CDS	1042681	1043196	516	forward	0.24	-0.24	-0.09	0.57	75.66	54.09
phosphate transporter related protein CDS	1044025	1044621	597	forward	0.18	0.18	0.1	0.67	109.34	89.06
multidrug efflux permease CDS	1044704	1045225	522	forward	0.37	-0.37	-0.09	0.42	122.96	87.57
hypothetical protein CDS	1045370	1045573	204	forward	0.39	-0.39	-0.11	0.41	107.39	75.5
phosphorylase CDS	1045679	1046440	762	forward	1.96	-1.96	-0.4	0.011	90.28	51.99
phosphoglycerate mutase CDS	1046468	1047064	597	forward	0.92	-0.92	-0.26	0.12	76.34	48.63
phosphorylase CDS	1047092	1047862	771	forward	0.81	-0.81	-0.27	0.15	63.56	40.12
phosphorylase CDS	1047879	1048640	762	forward	0.79	-0.79	-0.24	0.16	69.1	44.46
HAD superfamily hydrolase CDS	1048680	1049282	603	forward	0.65	-0.65	-0.18	0.23	90.08	60.6
hypothetical protein CDS	1049388	1049495	108	forward	1.6	-1.6	-0.32	0.025	102.91	62.74
hypothetical protein CDS	1049615	1049848	234	reverse	1000	-1000	-2.1	0	912.12	161.94
hypothetical protein CDS	1050230	1050619	390	forward	26.75	-26.75	-3.16	1.8e-27	76.7	6.55
hypothetical protein CDS	1051871	1052524	654	forward	1.54	-1.54	-0.95	0.029	17.39	6.85
hypothetical protein CDS	1052545	1052790	246	forward	1.99	-1.99	-0.98	0.01	22	8.48
lysR CDS	1053480	1054394	915	reverse	0.18	0.18	0.25	0.67	25.62	23.1
malate dehydrogenase CDS	1054523	1056148	1626	forward	1.8	-1.8	-1.06	0.016	16.78	6.14
ltrA CDS	1056215	1056802	588	reverse	0.34	-0.34	-0.7	0.46	6.16	2.88
recombination factor protein RarA CDS	1056906	1058195	1290	forward	7.65	-7.65	-0.87	2.2e-08	118.6	49.48
bshB CDS	1058279	1059256	978	forward	1.46	-1.46	-0.15	0.034	364.43	249.16
cell surface protein CDS	1059602	1060210	609	forward	8.55	-8.55	-0.76	2.8e-09	169.98	76.6
metK CDS	1060637	1061755	1119	forward	1000	1000	1.49	0	108.19	231.04
luxS CDS	1061945	1062418	474	forward	0.4	0.4	0.08	0.4	550.43	441.85
hypothetical protein CDS	1062581	1063261	681	forward	1.25	-1.25	-0.46	0.056	40.92	22.62
membrane nuclease CDS	1063261	1064106	846	forward	0.9	-0.9	-0.33	0.13	43.73	26.37
NADH-flavin reductase CDS	1064205	1064849	645	forward	3.33	-3.33	-0.36	0.00047	210.54	124.53
amino acid permease CDS	1064914	1066239	1326	reverse	0.17	-0.17	-0.07	0.67	74.81	54.11
cysteine synthase CDS	1066779	1067366	588	forward	0.78	-0.78	-1.35	0.16	5.66	1.68
cysteine synthase CDS	1067600	1067710	111	forward	3.06	-3.06	-1.74	0.00087	14.43	3.29
cystathionine beta-lyase CDS	1067892	1068149	258	forward	0	0	0.05	1	12.04	9.5
metC CDS	1068231	1069037	807	forward	1.96	-1.96	-0.89	0.011	23.85	9.82
luxS CDS	1069236	1069463	228	forward	7.21	-7.21	-1.21	6.2e-08	66.59	21.95
phosphoenolpyruvate carboxylase CDS	1069606	1072344	2739	reverse	2.43	2.43	0.35	0.0037	302.58	292.39
helicase CDS	1072591	1076307	3717	forward	4.94	-4.94	-1.02	1.1e-05	57.49	21.63
ATPase CDS	1076307	1078367	2061	forward	2.98	-2.98	-0.71	0.001	55.52	25.8
phosphotransferase CDS	1078370	1078528	159	forward	2.26	-2.26	-0.46	0.0055	82.79	45.73
repressor protein CDS	1078674	1079603	930	reverse	3.13	-3.13	-0.93	0.00073	38.64	15.44
hypothetical protein CDS	1079691	1080149	459	forward	2.25	-2.25	-0.62	0.0056	50.73	25.15
glucose-1-dehydrogenase CDS	1080285	1081073	789	forward	1.05	-1.05	-0.35	0.089	54.27	32.44
phosphinothricin N-acetyltransferase CDS	1081344	1081655	312	reverse	22.11	-22.11	-2.42	7.8e-23	83.36	11.86
aldo/keto reductase CDS	1081847	1082470	624	forward	0.78	-0.78	-0.66	0.16	14.27	6.85
oxidoreductase CDS	1082486	1082845	360	forward	0.73	-0.73	-0.56	0.19	15.12	7.82
transmembrane protein CDS	1083164	1084006	843	forward	1.91	-1.91	-0.64	0.012	38.68	18.86
flavodoxin CDS	1084245	1084520	276	forward	2.23	-2.23	-1.48	0.0059	14.16	3.87
hypothetical protein CDS	1084547	1084645	99	forward	1.56	-1.56	-0.78	0.028	22.65	10
flavodoxin CDS	1084690	1085301	612	forward	0.56	-0.56	-0.55	0.27	13.24	6.86
hypothetical protein CDS	1085327	1085890	564	forward	1.55	-1.55	-0.94	0.028	16.98	6.75
glutathione reductase CDS	1086025	1087356	1332	forward	20.97	-20.97	-1.47	1.1e-21	152.98	42.11
hypothetical protein CDS	1087523	1087702	180	forward	34.76	-34.76	-1.64	1.7e-35	220.28	53.57
hypothetical protein CDS	1087895	1088659	765	forward	26.32	-26.32	-1.57	4.8e-27	176.64	45.11
hypothetical protein CDS	1088788	1089342	555	forward	3.18	-3.18	-0.3	0.00067	286.29	177.32
flavodoxin CDS	1089457	1089804	348	forward	0.31	-0.31	-0.18	0.49	37.37	25.01
flavodoxin CDS	1089741	1089959	219	forward	0.41	-0.41	-0.21	0.39	39.19	25.71
ferric reductase CDS	1089959	1090774	816	forward	1.04	-1.04	-0.33	0.091	58.13	35.23
alcohol dehydrogenase CDS	1090774	1091223	450	forward	0.42	-0.42	-0.2	0.38	48.75	32.26
amino acid permease CDS	1091686	1093056	1371	forward	2	2	0.22	0.01	572.4	508.66
pyrroline-5-carboxylate reductase CDS	1093461	1093736	276	reverse	2.16	-2.16	-0.57	0.007	57.33	29.37
pyrroline reductase CDS	1093723	1094010	288	reverse	2.01	-2.01	-0.52	0.0098	60.72	32.31
hypothetical protein CDS	1094257	1094481	225	reverse	2.93	-2.93	-0.64	0.0012	64.91	31.74
hypothetical protein CDS	1094914	1095900	987	forward	3.42	-3.42	-1.11	0.00038	33.1	11.67
hypothetical protein CDS	1096118	1096687	570	reverse	2.86	-2.86	-1	0.0014	31.13	11.8
hypothetical protein CDS	1096921	1097556	636	reverse	0.87	-0.87	-0.2	0.13	115.07	76.38
DNA topoisomerase IV subunit B CDS	1097653	1099599	1947	forward	0.34	0.34	0.15	0.46	119.48	101.12
DNA topoisomerase IV subunit A CDS	1099628	1102078	2451	forward	6.79	6.79	0.68	1.6e-07	130.15	158.56
lysR CDS	1102215	1103186	972	forward	1000	-1000	-0.65	0	2025.75	982.49
manganese-dependent inorganic pyrophosphatase CDS	1103207	1104142	936	forward	0.28	0.28	0.03	0.52	1633.17	1272.13
peptidyl-prolyl cis-trans isomerase CDS	1104280	1104879	600	forward	0.31	0.31	0.07	0.49	431.42	345.02
hypothetical protein CDS	1105576	1106295	720	forward	16.8	16.8	1.73	1.6e-17	28.91	72.83
cell division protein CDS	1107612	1107986	375	reverse	1.29	1.29	0.63	0.051	23.06	27.1
ABC transporter ATP-binding protein/permease CDS	1108657	1110240	1584	reverse	12.01	12.01	1.64	9.7e-13	23.33	55.15
lactococcin A ABC transporter ATP binding protein CDS	1110237	1111826	1590	reverse	8.39	8.39	1.41	4.1e-09	23.29	47.01
macrolide efflux protein CDS	1112206	1113423	1218	forward	1000	-1000	-0.89	0	3067.51	1258.65
transcriptional regulator CDS	1113652	1114158	507	reverse	0.03	0.03	0.03	0.93	129.82	100.6
acpD CDS	1114189	1114527	339	reverse	0.59	-0.59	-0.19	0.26	76.81	51.28
hypothetical protein CDS	1114553	1114645	93	reverse	2.93	-2.93	-0.38	0.0012	163.24	95.28
lysin CDS	1115108	1116256	1149	forward	0.66	0.66	0.4	0.22	42.45	42.69
diaphanous-like protein CDS	1116352	1116960	609	forward	0.56	0.56	0.35	0.28	47.6	46.13
flaR CDS	1116997	1117488	492	reverse	12.91	12.91	0.63	1.2e-13	339.62	399.31
hypothetical protein CDS	1117490	1117939	450	reverse	6.95	6.95	0.5	1.1e-07	357.65	385.49
xerS CDS	1118473	1119501	1029	forward	0.25	-0.25	-0.12	0.56	61.57	43.03
family protein CDS	1119559	1120440	882	reverse	11.71	11.71	0.53	1.9e-12	523.93	577.18
l-fucose operon CDS	1120518	1120928	411	reverse	5.06	5.06	0.47	8.7e-06	317.94	334.44
fibronectin-binding protein CDS	1121171	1122862	1692	forward	17.8	-17.8	-0.86	1.6e-18	304.15	127.82
carB CDS	1122934	1126119	3186	reverse	1.58	1.58	0.39	0.027	141.82	141.14
carbamoyl phosphate synthase small subunit CDS	1126123	1127178	1056	reverse	0.69	0.69	0.23	0.21	148.04	131.69
pseudouridine synthase CDS	1127183	1128091	909	reverse	1.05	1.05	0.27	0.089	179.03	164.37
lspA CDS	1128084	1128587	504	reverse	0.33	0.33	0.12	0.47	171.58	141.74
purU CDS	1128559	1130235	1677	reverse	0.51	0.51	0.16	0.31	195.66	166.41
cpdA CDS	1130733	1131965	1233	reverse	1.64	1.64	0.31	0.023	237.71	223.72
hypothetical protein CDS	1131968	1133092	1125	reverse	0.11	0.11	0.04	0.78	270.43	211.09
hypothetical protein CDS	1133557	1133970	414	reverse	4.11	-4.11	-0.22	7.7e-05	721.41	472.65
hypothetical protein CDS	1134066	1134629	564	reverse	15.61	-15.61	-1.27	2.5e-16	139.64	44.13
recU CDS	1134698	1135333	636	forward	1.95	-1.95	-0.31	0.011	146.34	89.95
penicillin binding protein 1A CDS	1135333	1137663	2331	forward	0.16	0.16	0.07	0.69	175.52	140.21
endonuclease III CDS	1137842	1138471	630	reverse	0.76	-0.76	-0.18	0.17	106.96	71.82
dnaD CDS	1138473	1139117	645	reverse	0.41	0.41	0.22	0.39	69.42	61.58
asnC CDS	1139255	1140499	1245	reverse	1000	1000	0.73	0	643.24	811.14
hypothetical protein CDS	1140554	1141051	498	reverse	0.66	0.66	0.17	0.22	232.88	199.71
dinG CDS	1141054	1143837	2784	reverse	0.3	0.3	0.14	0.51	128.9	107.75
addA CDS	1143861	1147484	3624	reverse	0.31	-0.31	-0.14	0.48	65.22	45.08
addB CDS	1147487	1150969	3483	reverse	0.77	-0.77	-0.26	0.17	54	34.21
mvaK CDS	1151051	1151959	909	forward	2.19	2.19	0.73	0.0065	28.43	35.93
mvaD CDS	1151965	1152927	963	forward	2.53	2.53	0.71	0.0029	35.45	43.98
phosphomevalonate kinase CDS	1152971	1154053	1083	forward	1.04	1.04	0.28	0.092	162.68	150.17
isopentenyl pyrophosphate isomerase CDS	1154066	1155085	1020	forward	0.38	0.38	0.19	0.42	90.21	78.29
transcriptional regulator CDS	1155137	1155976	840	reverse	2.13	-2.13	-0.49	0.0074	70.69	38.16
hypothetical protein CDS	1156105	1156287	183	forward	0.4	0.4	0.64	0.4	6.48	7.69
ribose 5-phosphate CDS	1156265	1156735	471	forward	0.31	-0.31	-0.37	0.49	13.74	8.08
dehydrogenase CDS	1156797	1157372	576	forward	0.02	0.02	0.11	0.96	16.4	13.44
dehydrogenase CDS	1157429	1157776	348	forward	0.58	-0.58	-0.33	0.27	29.54	17.82
iron-sulfur cofactor synthesis protein CDS	1157833	1158984	1152	reverse	0.59	-0.59	-0.14	0.25	127.56	88.14
hypothetical protein CDS	1159102	1160487	1386	reverse	2.39	2.39	0.64	0.0041	46.7	55.19
hypothetical protein CDS	1160468	1161445	978	reverse	1.11	1.11	0.51	0.078	38.71	41.79
hypothetical protein CDS	1161435	1162187	753	reverse	0.43	0.43	0.29	0.37	46.23	43.13
signal peptidase CDS	1162274	1162516	243	forward	0.92	0.92	0.24	0.12	188.08	169.24
hypothetical protein CDS	1162917	1163105	189	forward	2.83	2.83	0.39	0.0015	280.97	279.79
hypothetical protein CDS	1163164	1163940	777	reverse	0.07	0.07	0.05	0.85	118.55	93.11
hypothetical protein CDS	1163959	1164792	834	reverse	0.05	0.05	0.03	0.9	156.3	121.06
hypothetical protein CDS	1164811	1165641	831	reverse	0.67	-0.67	-0.13	0.21	176.71	123.04
ABC transporter ATP-binding protein CDS	1165641	1166348	708	reverse	0.95	-0.95	-0.17	0.11	168.33	113.78
gntR CDS	1166341	1166715	375	reverse	4.8	-4.8	-0.46	1.6e-05	208.23	115.02
pepT CDS	1167013	1168260	1248	reverse	0.31	-0.31	-0.04	0.49	458.53	339.06
hypothetical protein CDS	1168287	1169084	798	reverse	4.21	-4.21	-0.29	6.2e-05	413.56	256.87
methyltransferase CDS	1169077	1169763	687	reverse	2.68	-2.68	-0.3	0.0021	229.28	141.84
mutT CDS	1169862	1170302	441	forward	8.85	-8.85	-0.65	1.4e-09	229.79	111.64
enterolysin A CDS	1170302	1170967	666	forward	11.09	-11.09	-0.71	8.2e-12	251.43	117.31
enterolysin A CDS	1170939	1171031	93	forward	17.18	-17.18	-0.55	6.6e-18	637.24	331.43
rpoD CDS	1171021	1172091	1071	reverse	1000	-1000	-0.7	0	3225.77	1508.76
DNA primase CDS	1172133	1173983	1851	reverse	9.72	-9.72	-0.41	1.9e-10	578.48	331.05
glyS CDS	1174006	1176069	2064	reverse	1000	1000	1.12	0	340.36	564.31
glyQ CDS	1176062	1176979	918	reverse	1000	1000	1.17	0	269.24	459.7
recO CDS	1177238	1177990	753	reverse	3.82	-3.82	-0.5	0.00015	137.81	74
era CDS	1178087	1178992	906	reverse	1000	1000	0.43	0	1709.52	1754.75
hypothetical protein CDS	1178994	1179518	525	reverse	1000	1000	0.39	0	2591.12	2591.44
phoH CDS	1179521	1180480	960	reverse	11.1	11.1	0.26	7.9e-12	2936.06	2675.06
hypothetical protein CDS	1180505	1180948	444	reverse	15.7	15.7	0.31	2e-16	3103.78	2917.05
rpsU CDS	1181214	1181390	177	reverse	1000	1000	0.64	0	3949.43	4689.75
hypothetical protein CDS	1181656	1182492	837	forward	5.12	5.12	0.52	7.6e-06	230.44	251.1
enterolysin A CDS	1182662	1183303	642	forward	11.18	11.18	0.63	6.7e-12	289.25	339.99
msrA CDS	1183428	1183997	570	forward	1000	-1000	-1.28	0	1142.23	358.75
hypothetical protein CDS	1184082	1184960	879	forward	18.51	-18.51	-0.43	3.1e-19	1053.69	593.21
repA CDS	1185188	1185832	645	forward	0.88	-0.88	-0.18	0.13	137.7	92.25
thrB CDS	1185863	1186726	864	reverse	4.31	-4.31	-0.55	4.9e-05	135.56	70.31
homoserine dehydrogenase Hdh CDS	1186751	1187983	1233	reverse	8.28	-8.28	-0.97	5.2e-09	107.02	41.49
thrC CDS	1188099	1189589	1491	forward	1.71	1.71	0.58	0.019	41.59	47.21
aspartate kinase CDS	1189606	1190967	1362	forward	4.12	4.12	0.81	7.6e-05	42.19	56.3
pheromone-peptide binding protein CDS	1191339	1192964	1626	reverse	3.28	-3.28	-1.18	0.00052	28.17	9.46
acetyltransferase CDS	1194082	1194696	615	forward	3.71	3.71	0.55	0.0002	131.86	146.63
mucus binding protein CDS	1195048	1197141	2094	reverse	2.35	2.35	0.47	0.0044	132.96	139.61
lipase CDS	1197150	1198427	1278	reverse	0.58	0.58	0.19	0.26	167.13	144.87
pyridine mercuric reductase CDS	1198571	1199896	1326	forward	1000	-1000	-1.5	0	305.89	82.18
hypothetical protein CDS	1200080	1200181	102	reverse	0.25	-0.25	-0.03	0.56	498.01	370.49
hypothetical protein CDS	1201704	1203209	1506	reverse	0.72	0.72	0.21	0.19	168.16	148.38
hypothetical protein CDS	1203279	1203947	669	reverse	0.4	0.4	0.21	0.4	89.86	78.89
hypothetical protein CDS	1204051	1204599	549	reverse	13.05	-13.05	-0.8	8.9e-14	243.04	105.91
hypothetical protein CDS	1204689	1205309	621	reverse	0.65	-0.65	-0.08	0.22	428.33	308.59
hypothetical protein CDS	1205299	1205460	162	reverse	0.26	-0.26	-0.04	0.55	375.44	277.68
hypothetical protein CDS	1205481	1206647	1167	reverse	0.33	0.33	0.11	0.46	223.59	183.08
citX CDS	1206717	1207259	543	reverse	0.19	-0.19	-0.08	0.64	77.62	55.92
lysR CDS	1207292	1208143	852	reverse	2.77	-2.77	-1.1	0.0017	27.22	9.67
cation-transporting ATPase CDS	1208271	1210544	2274	forward	0.78	0.78	0.5	0.17	27.59	29.64
lactocepin S-layer protein CDS	1210589	1211131	543	reverse	0.07	0.07	0.07	0.86	76.09	60.72
cardiolipin synthase Cls CDS	1211227	1212717	1491	forward	0.51	0.51	0.23	0.31	98.04	87.52
metA CDS	1212837	1213625	789	forward	1000	-1000	-0.65	0	3707.44	1795.4
cysteine synthase CDS	1213638	1214567	930	forward	1000	-1000	-0.44	0	3855.89	2157.88
hypothetical protein CDS	1214682	1215773	1092	forward	7.36	-7.36	-0.36	4.4e-08	540.96	320.96
citG CDS	1215819	1216634	816	reverse	3.79	-3.79	-0.81	0.00016	60.21	26.13
hypothetical protein CDS	1217331	1217777	447	reverse	0.89	-0.89	-0.29	0.13	62.55	39.01
aprT CDS	1217850	1218377	528	reverse	1000	1000	0.99	0	515.18	780.39
recJ CDS	1218482	1220755	2274	reverse	1.78	1.78	0.66	0.017	28.58	34.34
srtA CDS	1220877	1221566	690	reverse	9.19	-9.19	-0.7	6.4e-10	211.53	99.3
lepA CDS	1221739	1223577	1839	reverse	0.66	-0.66	-0.1	0.22	284.2	202.09
dnaJ CDS	1223713	1224867	1155	reverse	5.39	-5.39	-0.5	4.1e-06	211.64	114.09
dnaK CDS	1224951	1226795	1845	reverse	3.47	-3.47	-0.19	0.00034	755.29	504.1
grpE CDS	1226811	1227395	585	reverse	24.7	-24.7	-0.77	2e-25	507.8	225.83
hrcA CDS	1227408	1228457	1050	reverse	17.31	-17.31	-0.85	5e-18	297.53	125.37
ABC-F type ribosomal protection protein CDS	1228557	1230068	1512	reverse	0.68	0.68	0.46	0.21	28.05	29.41
hypothetical protein CDS	1230067	1230279	213	forward	1.09	1.09	0.42	0.082	68.87	70.23
ribC CDS	1230319	1231248	930	reverse	0	0	0	1	160.31	121.79
truB CDS	1231269	1232162	894	reverse	0.45	-0.45	-0.12	0.35	115.11	80.46
rbfA CDS	1232213	1232578	366	reverse	1.55	-1.55	-0.11	0.028	817.42	578.07
infB CDS	1232598	1235231	2634	reverse	4.92	-4.92	-0.2	1.2e-05	1032.6	684.29
L7A family ribosomal protein CDS	1235236	1235547	312	reverse	2.91	-2.91	-0.2	0.0012	562.14	373.39
hypothetical protein CDS	1235550	1235846	297	reverse	3.42	-3.42	-0.21	0.00038	602.17	395.76
nusA CDS	1235855	1237024	1170	reverse	0.82	-0.82	-0.08	0.15	511	366.77
hypothetical protein CDS	1237044	1237520	477	reverse	0.78	0.78	0.16	0.17	332.3	282.7
DNA polymerase III subunit alpha CDS	1237623	1241936	4314	reverse	0.51	0.51	0.16	0.31	186.63	158.86
prolyl-tRNA synthetase CDS	1241942	1243639	1698	reverse	1.35	1.35	0.17	0.045	656.09	559.53
enhanced expression of pheromone protein eep CDS	1243681	1244937	1257	reverse	0.63	-0.63	-0.05	0.23	784.96	574.82
cdsA	1244949	1245764	816	reverse	1.02	1.02	0.14	0.096	674.99	564.01
undecaprenyl pyrophosphate synthase CDS	1245766	1246500	735	reverse	0.03	0.03	0.01	0.93	1080.33	826.12
ribosome recycling factor Rrf CDS	1246567	1247061	495	reverse	0.08	-0.08	-0.01	0.82	787.31	594.43
pyrH CDS	1247061	1247786	726	reverse	2.03	-2.03	-0.13	0.0094	747.81	518.91
tsf CDS	1247957	1248982	1026	reverse	1000	1000	0.52	0	3597.44	3924.21
rpsB CDS	1249022	1249798	777	reverse	1000	1000	0.45	0	4677.9	4864.67
hypothetical protein CDS	1249962	1250993	1032	reverse	0.2	-0.2	-0.13	0.64	37.71	26.16
acyltransferase CDS	1251057	1251671	615	forward	1.18	-1.18	-0.29	0.067	87.34	54.41
cyclopropane-fatty-acyl-phospholipid synthase CDS	1251773	1252954	1182	forward	8.53	8.53	0.6	2.9e-09	256.74	295.31
pepO CDS	1253002	1254945	1944	reverse	2.22	2.22	0.26	0.006	489.77	445.5
ABC transporter ATP-binding protein/permease CDS	1255032	1256726	1695	reverse	20.05	-20.05	-1.34	9e-21	167.47	50.2
ABC transporter ATP-binding protein/permease CDS	1256827	1258593	1767	reverse	27.45	-27.45	-1.68	3.6e-28	166.61	39.56
hypothetical protein CDS	1258677	1258895	219	reverse	2.61	2.61	0.26	0.0024	612.92	556.35
hypothetical protein CDS	1258961	1259221	261	reverse	4.38	-4.38	-0.22	4.2e-05	763.77	500.18
lexA CDS	1259370	1259996	627	forward	6.35	-6.35	-0.32	4.5e-07	564.25	343.55
acyl-CoA thioesterase CDS	1260043	1260801	759	reverse	1.63	-1.63	-0.23	0.023	200.31	129.76
DNA polymerase CDS	1260794	1261453	660	reverse	0.31	-0.31	-0.06	0.49	204.16	148.63
glycosyl transferase CDS	1261749	1262681	933	reverse	0.09	0.09	0.05	0.82	146.38	114.92
cell division protein CDS	1262683	1264431	1749	reverse	0.14	0.14	0.08	0.72	122	98.23
hypothetical protein CDS	1264465	1264893	429	reverse	0.08	0.08	0.07	0.83	77.35	61.84
rplS CDS	1265100	1265447	348	reverse	1000	1000	0.77	0	3300.66	4276.32
trmD CDS	1265581	1266309	729	reverse	0.08	-0.08	-0.04	0.83	122.75	90.99
rimM CDS	1266299	1266814	516	reverse	0.86	-0.86	-0.21	0.14	106.51	70.26
rpsP CDS	1266886	1267158	273	reverse	1000	1000	0.89	0	815.14	1150.75
signal recognition protein Ffh CDS	1267248	1268678	1431	reverse	1.04	1.04	0.2	0.091	307.17	269.13
hypothetical protein CDS	1268682	1269023	342	reverse	0.55	-0.55	-0.11	0.28	168.48	118.35
aa transporter CDS	1269216	1270643	1428	forward	1.56	1.56	0.43	0.028	102.9	105.55
transcriptional regulator CDS	1270706	1271113	408	reverse	15.13	15.13	0.61	7.4e-16	454.75	526.36
dipeptidase CDS	1271180	1272601	1422	reverse	1000	1000	1.17	0	421.53	721.32
ftsY CDS	1272643	1273938	1296	reverse	4.6	4.6	0.57	2.5e-05	142.79	161.72
chromosome segregation protein Smc CDS	1273939	1277508	3570	reverse	2.39	2.39	0.52	0.0041	95.12	103.42
rnc CDS	1277521	1278207	687	reverse	1.32	1.32	0.44	0.048	77.9	80.25
hypothetical protein CDS	1278259	1278360	102	forward	0	0	-0.03	1	32.34	24.1
transposase CDS	1278329	1279711	1383	forward	0.77	0.77	0.4	0.17	55.49	55.64
oppA CDS	1279788	1281545	1758	reverse	8.94	8.94	0.18	1.1e-09	4821.89	4161.75
oppA CDS	1281747	1283516	1770	reverse	9.87	-9.87	-0.76	1.4e-10	193.44	86.58
oppC CDS	1283728	1284657	930	reverse	1000	1000	1.03	0	954.44	1480.23
oppB CDS	1284672	1285631	960	reverse	1000	1000	0.88	0	736.55	1030.47
oppF CDS	1285634	1286620	987	reverse	1000	1000	0.81	0	961.69	1280.28
oppD CDS	1286624	1287655	1032	reverse	1000	1000	0.61	0	1026.42	1192.05
acpP CDS	1287772	1288014	243	reverse	13.56	13.56	0.73	2.7e-14	225.12	283.04
plsX CDS	1288047	1289048	1002	reverse	20.26	20.26	0.91	5.5e-21	168.36	241.17
recG CDS	1289068	1291104	2037	reverse	11.88	11.88	0.79	1.3e-12	150.39	197.32
dihydroacetone kinase CDS	1291109	1292770	1662	reverse	9.25	9.25	0.51	5.6e-10	480.89	519.96
alkaline shock protein CDS	1292792	1293154	363	reverse	2.57	2.57	0.25	0.0027	609.68	552.48
rpmB CDS	1293322	1293507	186	forward	1000	1000	0.65	0	2140.21	2552.43
hypothetical protein CDS	1293618	1293923	306	reverse	12.59	12.59	0.66	2.6e-13	279.36	336.09
pyrophosphokinase CDS	1293970	1294656	687	reverse	10.44	10.44	0.72	3.6e-11	174.59	218.32
ribulose-phosphate 3-epimerase CDS	1294656	1295306	651	reverse	9.43	9.43	0.63	3.7e-10	233.55	275.6
hypothetical protein CDS	1295317	1296207	891	reverse	4.49	4.49	0.49	3.2e-05	240.52	256.62
serine-threonine protein kinase CDS	1296209	1298233	2025	reverse	2.99	2.99	0.38	0.001	318.95	314.79
protein serine-threonine phosphatase CDS	1298223	1298978	756	reverse	0.73	0.73	0.13	0.19	444.71	371.15
16S rRNA (cytosine(967)-C(5))-methyltransferase CDS	1298983	1300350	1368	reverse	1.69	1.69	0.29	0.02	280.43	260.3
methionyl-tRNA formyltransferase FMT CDS	1300301	1301245	945	reverse	0.69	0.69	0.14	0.2	365.05	306.16
priA CDS	1301258	1303657	2400	reverse	0.95	-0.95	-0.18	0.11	143.39	96.17
rpoZ CDS	1303708	1303932	225	reverse	11.78	11.78	0.49	1.7e-12	705.9	753.61
gmk CDS	1303935	1304549	615	reverse	3.79	3.79	0.3	0.00016	690.2	644.48
hypothetical protein CDS	1304660	1305097	438	reverse	0.05	0.05	0.04	0.89	142.23	111.03
recN CDS	1305090	1306772	1683	reverse	0.33	-0.33	-0.07	0.46	184.27	133.29
hemolysin-like protein CDS	1306783	1307595	813	reverse	0.52	-0.52	-0.1	0.3	212.5	151.21
geranylgeranyl diphosphate (GGPP) synthase CDS	1307596	1308465	870	reverse	0.2	0.2	0.09	0.64	160.18	129.68
xseB CDS	1308468	1308710	243	reverse	0.1	-0.1	-0.03	0.79	215.1	160.45
xseA CDS	1308691	1310058	1368	reverse	0.09	0.09	0.05	0.81	132.58	104.71
folD CDS	1310045	1310896	852	reverse	2.04	-2.04	-0.32	0.009	140.82	85.77
nusB CDS	1311190	1311582	393	reverse	11.12	11.12	0.35	7.6e-12	1638.66	1584.03
alkaline shock protein CDS	1311582	1312016	435	reverse	1.73	1.73	0.11	0.018	2110.26	1730.42
elongation factor P CDS	1312035	1312604	570	reverse	2.24	2.24	0.16	0.0058	1375.19	1165.54
pepP CDS	1312685	1313794	1110	reverse	17.83	-17.83	-0.71	1.5e-18	415.85	193
rpmA CDS	1313919	1314209	291	reverse	10.18	10.18	0.18	6.6e-11	5923.8	5092.19
rplU CDS	1314228	1314539	312	reverse	4.04	4.04	0.11	9.1e-05	5984.77	4899.39
hypothetical protein CDS	1314706	1315542	837	reverse	19.56	-19.56	-1.46	2.8e-20	143.11	39.58
V-type sodium ATP synthase subunit CDS	1315629	1317002	1374	reverse	20.11	-20.11	-1.77	7.8e-21	113.15	25.25
ilvE CDS	1317133	1318158	1026	forward	6.34	-6.34	-0.52	4.6e-07	230.32	122.08
xlyH CDS	1318209	1318388	180	reverse	1.58	-1.58	-0.27	0.026	144.31	91.22
protein PepQ CDS	1318462	1319043	582	reverse	1.17	-1.17	-0.61	0.068	24.21	12.05
protein PepQ CDS	1319080	1319661	582	reverse	1.89	-1.89	-1.11	0.013	17.72	6.22
oligopeptide ABC transporter substrate bindingprotein CDS	1319724	1319993	270	reverse	1.51	-1.51	-0.97	0.031	15.66	6.08
oppA CDS	1319987	1320358	372	reverse	1.32	-1.32	-1.09	0.048	12.31	4.41
oppA CDS	1320683	1321237	555	reverse	1.4	-1.4	-1.12	0.04	11.31	3.94
kanamycin kinase CDS	1321637	1322419	783	reverse	0.45	-0.45	-0.23	0.35	36.2	23.4
hypothetical protein CDS	1322428	1324224	1797	reverse	0.37	-0.37	-0.21	0.42	42.58	28.09
alpha/beta hydrolase CDS	1324235	1325134	900	reverse	0.81	-0.81	-0.33	0.16	44.7	27.05
hypothetical protein CDS	1326922	1327950	1029	forward	0.02	0.02	0.03	0.95	106.48	82.42
hypothetical protein CDS	1328010	1328114	105	reverse	0.38	-0.38	-0.17	0.42	52.16	35.25
lipA CDS	1328354	1329250	897	forward	1.57	1.57	0.33	0.027	196.78	187.58
arsenate reductase CDS	1329261	1329620	360	forward	5.4	5.4	0.58	4e-06	163.43	186.42
ABC transporter ATP-binding protein/permease CDS	1329655	1331238	1584	reverse	0.45	-0.45	-0.26	0.36	32.07	20.42
ABC transporter ATP-binding protein/permease CDS	1331238	1332815	1578	reverse	3.38	-3.38	-0.96	0.00041	39.86	15.62
hypothetical protein CDS	1333148	1333963	816	reverse	1.52	-1.52	-0.36	0.03	79.84	47.21
lacA CDS	1336153	1338195	2043	reverse	0.54	-0.54	-0.32	0.29	27.26	16.64
alpha-xylosidase CDS	1338209	1340488	2280	reverse	0.39	-0.39	-0.35	0.4	18.44	10.97
beta-glucosidase CDS	1340493	1341983	1491	reverse	0.02	0.02	0.09	0.96	9.71	7.88
transcriptional regulator, glucose kinase CDS	1341973	1342857	885	reverse	0	0	0.01	1	8.4	6.45
xylR CDS	1342995	1344140	1146	forward	0	0	0.03	1	28.34	22.06
celB CDS	1344271	1345524	1254	forward	0.5	-0.5	-0.49	0.32	11.39	6.15
bacteriophage-like protein CDS	1345644	1346255	612	reverse	3.5	3.5	0.8	0.00032	35.27	46.76
transcriptional regulator phage-related CDS	1346635	1347018	384	reverse	0.37	-0.37	-0.13	0.42	74.57	51.99
bacteriophage-like protein CDS	1347029	1347322	294	reverse	0.08	-0.08	-0.07	0.84	40.74	29.43
pepX CDS	1347552	1349933	2382	forward	15	15	0.92	1e-15	118.57	170.76
msrA CDS	1349997	1350434	438	reverse	9.47	-9.47	-0.81	3.4e-10	169.06	73.19
hypothetical protein CDS	1350487	1350879	393	reverse	0.77	-0.77	-0.07	0.17	661.43	479.2
transmembrane protein CDS	1350888	1351751	864	reverse	0.23	0.23	0.08	0.59	242.81	194.65
mucus binding protein CDS	1352001	1355054	3054	reverse	2.21	-2.21	-0.19	0.0061	441.35	295.27
biofilm-associated surface protein CDS	1355660	1355860	201	reverse	7.61	-7.61	-0.24	2.5e-08	1188.39	764.76
carB CDS	1356204	1359392	3189	reverse	1.45	1.45	0.52	0.035	50.62	55.23
carA CDS	1359385	1360470	1086	reverse	2.37	2.37	0.77	0.0042	26.16	33.86
pyrC CDS	1360471	1361748	1278	reverse	1.35	1.35	0.62	0.044	23.98	28.1
pyrB CDS	1361748	1362704	957	reverse	0.58	0.58	0.45	0.26	25.97	26.99
pyrR CDS	1362845	1363387	543	reverse	31.8	31.8	1.18	1.6e-32	146.63	251.98
pyrD CDS	1363564	1364487	924	reverse	8.45	-8.45	-0.84	3.5e-09	139.34	59.12
hypothetical protein CDS	1364502	1364594	93	forward	8.43	-8.43	-2	3.7e-09	38.23	7.29
pyrF CDS	1364740	1365447	708	forward	1.2	1.2	0.46	0.064	56.5	59.12
pyrE CDS	1365447	1366085	639	forward	0.66	0.66	0.31	0.22	76.99	72.68
hypothetical protein CDS	1366155	1366802	648	reverse	1000	-1000	-2.68	0	659.94	78.51
cation-transporting ATPase CDS	1367232	1369859	2628	forward	1.21	-1.21	-0.71	0.062	21.53	9.99
cloride channel-like protein CDS	1369943	1371289	1347	forward	21.89	21.89	1.54	1.3e-22	51.15	113.01
hypothetical protein CDS	1371412	1372080	669	forward	0.3	0.3	0.35	0.5	22.88	22.21
mucus binding protein precursor Mub CDS	1372196	1385176	12981	reverse	1.75	-1.75	-0.14	0.018	585.81	405.35
acetyltransferase CDS	1385479	1385991	513	reverse	2.25	-2.25	-0.49	0.0056	75.11	40.69
hypothetical protein CDS	1386063	1386359	297	reverse	1.19	1.19	0.24	0.064	260	234.21
outer membrane lipoprotein CDS	1386774	1387625	852	forward	0.26	0.26	0.65	0.55	3.5	4.16
hypothetical protein CDS	1387663	1387956	294	reverse	0	0	0.02	1	42.38	32.62
sdhB CDS	1388134	1388796	663	forward	0.48	0.48	0.36	0.33	36.57	35.81
sdhA CDS	1388810	1389691	882	forward	0.65	0.65	0.38	0.23	46.52	45.92
hypothetical protein CDS	1389701	1390015	315	forward	1.54	1.54	0.44	0.029	93.75	97.05
oppA CDS	1390329	1392074	1746	reverse	0.74	-0.74	-1.05	0.18	8.22	3.02
peroxidase (Npx) CDS	1392344	1393708	1365	reverse	22.43	-22.43	-0.76	3.7e-23	473.6	212.66
hypothetical protein CDS	1393975	1394322	348	reverse	1000	-1000	-2.67	0	193.18	23.14
hypothetical protein CDS	1394322	1394600	279	reverse	1000	-1000	-2.64	0	164.27	20.08
oxidoreductase CDS	1394671	1395309	639	reverse	0	0	0.51	1	2.11	2.28
chpA CDS	1395543	1395884	342	reverse	0.04	0.04	0.06	0.92	38.68	30.71
hypothetical protein CDS	1395995	1396120	126	reverse	0.11	-0.11	-0.08	0.78	43.21	31.03
hypothetical protein CDS	1396186	1396557	372	reverse	2.41	-2.41	-0.46	0.0039	92.3	50.86
hypothetical protein CDS	1396577	1397203	627	reverse	3.47	-3.47	-0.55	0.00034	104.67	54.41
hypothetical protein CDS	1397386	1398174	789	reverse	0.37	-0.37	-0.3	0.42	23.54	14.5
lysR CDS	1398292	1399146	855	reverse	1.1	-1.1	-0.66	0.08	21.02	10.15
fumarate reductase flavoprotein subunit CDS	1399255	1401369	2115	forward	2.84	-2.84	-1.39	0.0014	19.13	5.55
hypothetical protein CDS	1401616	1401771	156	reverse	1	-1	-0.32	0.1	56.67	34.42
regulator components CDS	1402240	1403343	1104	forward	2.54	-2.54	-0.76	0.0029	41.72	18.77
hypothetical protein CDS	1403474	1404169	696	forward	0.02	-0.02	-0.03	0.97	57.15	42.69
hypothetical protein CDS	1404207	1405010	804	reverse	2.74	-2.74	-0.61	0.0018	63.86	31.74
glycosyl transferase family protein CDS	1405010	1406287	1278	reverse	6.75	-6.75	-0.99	1.8e-07	81.95	31.34
hypothetical protein CDS	1406284	1406796	513	reverse	5.47	-5.47	-1.07	3.4e-06	59.5	21.59
NADH-dependent oxidoreductase CDS	1406954	1407874	921	reverse	0.89	-0.89	-0.27	0.13	70.39	44.54
hypothetical protein CDS	1408156	1408302	147	forward	1.53	-1.53	-0.33	0.029	99.57	60.46
transposase CDS	1408342	1409505	1164	forward	1.69	-1.69	-0.31	0.02	118.9	73.06
NADH-dependent oxidoreductase CDS	1409744	1409917	174	reverse	7.11	-7.11	-0.36	7.7e-08	524.97	311.85
pxnC CDS	1410032	1410586	555	reverse	4.76	-4.76	-0.31	1.7e-05	433.56	266.35
hypothetical protein CDS	1410679	1410813	135	reverse	1.63	1.63	0.4	0.023	138.08	138.61
amino acid permease CDS	1410890	1412386	1497	reverse	8.64	8.64	0.88	2.3e-09	74.65	104.68
hypothetical protein CDS	1412518	1413213	696	reverse	13.05	-13.05	-0.86	8.9e-14	217.66	91.48
hypothetical protein CDS	1413555	1414313	759	reverse	0.37	0.37	0.05	0.43	1320.04	1036.9
oxidoreductase CDS	1414413	1415105	693	reverse	0.31	0.31	0.08	0.49	350.32	282.06
hypothetical protein CDS	1415117	1415524	408	reverse	0.51	-0.51	-0.07	0.31	337.79	244.33
transporter-membrane protein CDS	1415542	1416720	1179	reverse	0	0	0	1	258.83	197.31
histidine protein kinase CDS	1416769	1418043	1275	reverse	2.02	-2.02	-0.24	0.0096	235.95	151.84
two-component response regulator CDS	1418053	1418718	666	reverse	1.19	-1.19	-0.18	0.065	196.93	132.11
hypothetical protein CDS	1418726	1419340	615	reverse	2.57	-2.57	-0.29	0.0027	225.24	139.85
dihydroxyacetone kinase subunit DhaK CDS	1419565	1420560	996	forward	0	0	0.07	1	22.06	17.66
dihydroxyacetone kinase CDS	1420573	1421157	585	forward	0.21	-0.21	-0.18	0.62	24.53	16.44
hypothetical protein CDS	1421154	1421525	372	forward	0.56	-0.56	-0.27	0.28	38.31	24.17
glpF CDS	1421543	1422250	708	forward	0.33	-0.33	-0.27	0.47	26.19	16.53
sucrose phosphorylase CDS	1422499	1423941	1443	reverse	1.09	-1.09	-0.37	0.081	52.6	30.99
melA CDS	1423951	1426149	2199	reverse	1.44	-1.44	-0.85	0.036	18.28	7.7
ABC transporter nucleotide binding protein CDS	1426161	1427273	1113	reverse	1.4	-1.4	-1.03	0.04	13.15	4.89
ABC transporter permease CDS	1427305	1428138	834	reverse	0.93	-0.93	-0.74	0.12	14.29	6.5
ABC transporter permease CDS	1428151	1429026	876	reverse	0.78	-0.78	-0.67	0.16	14.3	6.84
sugar ABC transporter substrate-binding protein CDS	1429040	1430296	1257	reverse	1.08	-1.08	-1.05	0.083	10.57	3.88
msm operon regulatory protein CDS	1430540	1431379	840	forward	8.14	-8.14	-1.12	7.3e-09	83.62	29.23
transcriptional regulator family protein CDS	1431437	1431871	435	reverse	0.72	-0.72	-0.37	0.19	30.41	17.85
multidrug resistance protein CDS	1432032	1433504	1473	forward	0.56	-0.56	-0.3	0.27	29.85	18.42
hypothetical protein CDS	1433504	1434085	582	forward	0.18	0.18	0.2	0.67	25.04	21.94
alpha-galactosidase CDS	1434024	1434212	189	reverse	0.04	-0.04	-0.01	0.9	197.93	149.07
hypothetical protein CDS	1434317	1434631	315	reverse	4.13	-4.13	-0.28	7.4e-05	422.67	263.93
hypothetical protein CDS	1434603	1434878	276	reverse	15.44	-15.44	-0.67	3.6e-16	396.99	189.9
hypothetical protein CDS	1435001	1435681	681	reverse	18.8	-18.8	-1.61	1.6e-19	120.12	29.89
hypothetical protein CDS	1435904	1436146	243	reverse	1.64	-1.64	-0.57	0.023	39.28	20.16
surface layer protein CDS	1436319	1437203	885	reverse	4	-4	-1.34	0.0001	29.6	8.89
galM CDS	1437361	1438347	987	reverse	1000	-1000	-1.93	0	198.89	39.58
galT CDS	1438349	1439812	1464	reverse	1000	-1000	-2.26	0	230.89	36.76
galK CDS	1439832	1440995	1164	reverse	1000	-1000	-2.29	0	260.6	40.48
mucus binding protein CDS	1441212	1442231	1020	reverse	6.74	-6.74	-1.56	1.8e-07	41.2	10.63
regulator CDS	1442396	1443025	630	reverse	7.01	-7.01	-2.07	9.9e-08	30.5	5.54
lacZ CDS	1443147	1445150	2004	reverse	19.49	-19.49	-2.18	3.2e-20	83.78	14.1
lacS CDS	1445161	1447080	1920	reverse	17.33	-17.33	-1.54	4.6e-18	117.3	30.6
transposase CDS	1447277	1448434	1158	reverse	0.62	-0.62	-0.11	0.24	192	135.04
lacR CDS	1448787	1449794	1008	reverse	29.28	-29.28	-1.5	5.3e-30	210.79	56.68
lacL CDS	1450020	1451906	1887	forward	1000	-1000	-4.35	0	145	5.4
lacM CDS	1451890	1452840	951	forward	10.76	-10.76	-0.96	1.7e-11	144.41	56.29
galE CDS	1452922	1453914	993	forward	12.4	-12.4	-0.49	4e-13	541.25	292.72
hypothetical protein CDS	1454020	1455552	1533	reverse	2.89	-2.89	-0.78	0.0013	47.22	20.93
multidrug efflux permease CDS	1455570	1456793	1224	reverse	0.34	-0.34	-0.37	0.46	16.96	9.99
rbsR CDS	1456970	1457929	960	forward	1.32	-1.32	-0.4	0.048	56.35	32.52
alfa-l-rhamnosidase CDS	1457907	1460696	2790	reverse	3.69	-3.69	-0.96	0.00021	45.59	17.77
hypothetical protein CDS	1460705	1461049	345	reverse	6.49	-6.49	-1.78	3.2e-07	34.16	7.55
transposase CDS	1461091	1462332	1242	forward	0.18	0.18	0.23	0.66	22.8	20.4
cellobiose phosphotransferase CDS	1462502	1462948	447	reverse	0.81	-0.81	-0.44	0.15	27.51	15.45
sugar hydrolase CDS	1463005	1463913	909	reverse	0.21	-0.21	-0.28	0.62	14.06	8.83
PTS systen transporter subunit IIABC CDS	1463916	1466120	2205	reverse	0.03	-0.03	-0.19	0.93	8.95	5.96
licT CDS	1466113	1466967	855	reverse	0.18	-0.18	-0.59	0.65	5.96	3.02
beta-glucosidase CDS	1467158	1468438	1281	reverse	0.03	-0.03	-0.1	0.92	23.43	16.64
rbsB CDS	1468571	1469557	987	reverse	2.37	-2.37	-0.89	0.0043	30.7	12.57
rbsC CDS	1469587	1470444	858	reverse	2.43	-2.43	-0.98	0.0037	26.47	10.18
rbsA CDS	1470552	1472030	1479	reverse	1.15	-1.15	-0.75	0.071	17.84	8.07
rbsD CDS	1472046	1472441	396	reverse	0.65	-0.65	-0.61	0.22	14.15	7.04
rbsK CDS	1472443	1473369	927	reverse	0.03	-0.03	-0.24	0.94	7.5	4.84
L-fucose isomerase CDS	1473607	1475052	1446	reverse	0.82	-0.82	-0.38	0.15	33.71	19.65
transposase, is605-tnpb CDS	1475249	1476406	1158	reverse	0.6	0.6	0.22	0.25	123.91	110.1
rbsR CDS	1476678	1477691	1014	reverse	0.25	-0.25	-0.18	0.56	26.22	17.58
transketolase CDS	1477821	1478654	834	forward	0.64	-0.64	-0.87	0.23	6.76	2.81
transketolase CDS	1478647	1479588	942	forward	0.28	-0.28	-0.56	0.53	7.24	3.74
glpK CDS	1479603	1481054	1452	forward	0.55	-0.55	-0.75	0.28	8.12	3.68
ackB CDS	1481085	1482293	1209	forward	2.35	-2.35	-1.54	0.0045	13.54	3.54
lmrB CDS	1482352	1483761	1410	reverse	0.27	-0.27	-0.59	0.54	7.63	3.84
fibrinogen-binding protein CDS	1483972	1484766	795	forward	0.12	-0.12	-0.65	0.77	3.38	1.64
fibrinogen-binding protein CDS	1484754	1487729	2976	forward	1.64	-1.64	-1.07	0.023	14.69	5.31
hypothetical protein CDS	1487831	1488841	1011	reverse	1000	-1000	-0.86	0	900.47	376.09
ABC transporter CDS	1488945	1489850	906	reverse	7.37	-7.37	-0.97	4.3e-08	94.14	36.45
ABC transporter CDS	1490044	1490700	657	forward	2.37	-2.37	-0.66	0.0043	48.46	23.36
ABC transporter CDS	1490681	1491445	765	forward	1.59	-1.59	-0.5	0.026	47.98	25.72
glnA CDS	1491498	1492835	1338	reverse	2.02	2.02	0.17	0.0096	1077.18	918.86
aluminum resistance protein CDS	1492973	1494223	1251	reverse	29.87	29.87	1.35	1.3e-30	97.98	189.79
miaA CDS	1494216	1495136	921	reverse	26.53	26.53	1.54	2.9e-27	62.18	137.33
rhodanese-related sulfurtransferase CDS	1495208	1495609	402	reverse	33.59	33.59	0.87	2.6e-34	326.26	454.41
hypothetical protein CDS	1495668	1495886	219	reverse	0.55	0.55	0.19	0.28	155.61	135.07
hypothetical protein CDS	1495886	1496566	681	reverse	0.34	0.34	0.13	0.46	155.91	129.81
5-formyltetrahydrofolate cyclo-ligase CDS	1496601	1497164	564	reverse	2.06	2.06	0.48	0.0088	96.77	103
rpmG CDS	1497218	1497367	150	reverse	0.97	0.97	0.06	0.11	3611.93	2857.65
penicillin-binding protein CDS	1497444	1499552	2109	reverse	7.34	-7.34	-0.44	4.6e-08	367.12	205.71
ABC transporter permease CDS	1499643	1502222	2580	forward	0.49	-0.49	-0.31	0.33	25.88	15.86
N-acetylglucosamine kinase CDS	1502338	1503261	924	forward	14.97	-14.97	-0.45	1.1e-15	795.99	444.22
PrtP CDS	1503341	1508224	4884	reverse	26.73	26.73	1.17	1.9e-27	122.25	209.59
low temperature requirement A protein CDS	1508687	1509013	327	reverse	0.27	-0.27	-0.04	0.53	352.8	260.62
low temperature requirement A protein CDS	1509236	1509373	138	reverse	2.66	-2.66	-0.25	0.0022	309.14	197.36
pepT CDS	1509394	1510677	1284	reverse	1.76	-1.76	-0.19	0.018	301	200.01
L-LDH CDS	1510792	1511706	915	reverse	10.27	-10.27	-0.33	5.4e-11	894.48	539.48
greA CDS	1511767	1512243	477	reverse	0.75	-0.75	-0.05	0.18	1217.54	894.75
pheT CDS	1512319	1514733	2415	reverse	35.19	35.19	1.07	6.4e-36	203.27	324.36
pheS CDS	1514737	1515786	1050	reverse	34.2	34.2	1.07	6.3e-35	199.95	318.23
transcriptional regulator CDS	1516069	1516419	351	reverse	3.76	-3.76	-0.34	0.00017	275.48	166.03
rRNA methylase CDS	1516522	1517289	768	reverse	4.71	4.71	0.72	2e-05	69.27	86.87
acyP CDS	1517415	1517687	273	forward	3.49	3.49	0.62	0.00032	82.01	95.75
family protein CDS	1517729	1518697	969	forward	22.6	22.6	0.99	2.5e-23	152.21	230.63
lisK CDS	1518733	1520310	1578	reverse	9.49	9.49	0.64	3.2e-10	234.37	276.91
lisR CDS	1520288	1521004	717	reverse	1000	1000	0.95	0	328.19	481.12
hypothetical protein CDS	1521168	1521716	549	reverse	1.06	1.06	0.21	0.088	282.01	248.8
hypothetical protein CDS	1521718	1522869	1152	reverse	0.46	0.46	0.11	0.34	344.08	282.16
hypothetical protein CDS	1522876	1523223	348	reverse	0.75	0.75	0.16	0.18	338.87	287.29
hypothetical protein CDS	1523238	1523837	600	reverse	0.71	-0.71	-0.1	0.2	279.82	197.99
nadD CDS	1523818	1524474	657	reverse	0.47	-0.47	-0.08	0.34	269.73	194.18
GTP-binding protein YqeH CDS	1524485	1525594	1110	reverse	0.67	0.67	0.22	0.21	146.41	130.01
hypothetical protein CDS	1525587	1526111	525	reverse	0.48	0.48	0.16	0.33	167.22	142.23
adenosine deaminase CDS	1527704	1528705	1002	forward	9.01	-9.01	-0.75	9.8e-10	180.5	81.54
rplT CDS	1528755	1529111	357	reverse	1000	1000	0.88	0	2122.57	2962.79
rpmI CDS	1529153	1529353	201	reverse	1000	1000	0.85	0	2663.76	3652.1
infC CDS	1529375	1529827	453	reverse	1000	1000	0.84	0	3330.44	4530.77
hypothetical protein CDS	1530119	1530634	516	reverse	33	-33	-1.36	9.9e-34	274.72	81.32
hypothetical protein CDS	1530776	1531201	426	reverse	5.66	-5.66	-1.22	2.2e-06	50.67	16.58
hypothetical protein CDS	1531198	1531632	435	reverse	3.48	-3.48	-1.09	0.00033	34.31	12.28
thrS CDS	1531790	1533724	1935	reverse	1000	1000	1.17	0	343.46	587.24
dnaI CDS	1534005	1534913	909	reverse	6.86	-6.86	-0.47	1.4e-07	307.67	169.33
dnaB CDS	1534923	1536263	1341	reverse	10.14	-10.14	-0.56	7.3e-11	346.41	179.13
nrdR CDS	1536266	1536733	468	reverse	11.71	-11.71	-0.62	1.9e-12	335.06	165.4
coaE CDS	1536736	1537338	603	reverse	4.74	-4.74	-0.39	1.8e-05	276.41	160
mutM CDS	1537335	1538165	831	reverse	0.95	-0.95	-0.15	0.11	223.27	153.58
polA CDS	1538174	1540834	2661	reverse	0.64	0.64	0.21	0.23	150.61	132.24
purD CDS	1543233	1544504	1272	reverse	13.38	13.38	1.81	4.2e-14	20.19	54.03
purH CDS	1544517	1546058	1542	reverse	24.11	24.11	2.54	7.7e-25	14.73	65.22
purN CDS	1546055	1546657	603	reverse	38.43	38.43	2.9	3.7e-39	16.2	91.67
purM CDS	1546667	1547704	1038	reverse	38.19	38.19	3.14	6.4e-39	12.5	83.94
purL CDS	1547707	1549173	1467	reverse	30.74	30.74	2.64	1.8e-31	16.99	80.75
purL CDS	1549131	1551359	2229	reverse	36.22	36.22	3.15	6.1e-37	11.85	80.13
purQ CDS	1551356	1552027	672	reverse	36.89	36.89	3.19	1.3e-37	11.49	79.85
purS CDS	1552024	1552278	255	reverse	1000	1000	3.82	0	8.79	94.23
purC CDS	1552279	1552995	717	reverse	45.96	45.96	3.39	1.1e-46	11.93	95.13
purK CDS	1553200	1554279	1080	reverse	1000	1000	3.81	0	54.95	587.73
purE CDS	1554341	1554826	486	reverse	1000	1000	3.76	0	49.1	505.32
formate--tetrahydrofolate ligase CDS	1554844	1556505	1662	reverse	1000	1000	3.72	0	44.67	446.95
flavodoxin CDS	1556692	1557366	675	reverse	6.47	-6.47	-0.91	3.4e-07	91.2	36.99
hypothetical protein CDS	1557513	1558394	882	reverse	1000	1000	0.69	0	577.34	708.06
DNA-damage-inducible protein J CDS	1558412	1558720	309	reverse	14.57	14.57	0.57	2.7e-15	541.58	610.91
bacteriocin helveticin J CDS	1558847	1559824	978	reverse	0.74	-0.74	-0.09	0.18	426.52	305.42
aminopeptidase CDS	1559967	1561484	1518	forward	1.41	1.41	0.42	0.039	105.43	106.96
surface protein CDS	1561505	1562566	1062	forward	10.24	10.24	0.89	5.8e-11	87.31	122.95
membrane protein CDS	1564186	1565520	1335	forward	1.11	-1.11	-0.37	0.078	48.46	28.42
arginase CDS	1565616	1566488	873	reverse	1.72	-1.72	-0.67	0.019	33.39	16
hypothetical protein CDS	1566514	1567152	639	reverse	2.08	-2.08	-0.8	0.0084	32.28	14.07
bglH CDS	1567115	1568557	1443	reverse	0.64	-0.64	-0.49	0.23	17.02	9.23
beta-glucoside-specific enzyme II CDS	1568559	1570241	1683	reverse	0.26	-0.26	-0.35	0.55	11.72	7
beta-glucoside-specific enzyme II CDS	1570231	1570434	204	reverse	0.05	0.05	0.17	0.9	9.26	7.92
transcriptional regulator CDS	1570615	1571448	834	reverse	1.11	-1.11	-0.39	0.077	48.39	28.12
serine protease CDS	1571570	1573654	2085	reverse	5.55	5.55	0.46	2.8e-06	358.16	375.94
murC CDS	1573756	1575069	1314	reverse	17.15	17.15	0.68	7.1e-18	347.85	425.33
pheT CDS	1575171	1575818	648	reverse	19.81	19.81	0.67	1.6e-20	442.76	534.72
thioredoxin CDS	1575838	1576158	321	reverse	2.18	-2.18	-0.18	0.0066	436.22	291.96
trmB CDS	1576224	1576880	657	reverse	2.77	2.77	0.44	0.0017	189.78	195.88
ABC transporter permease CDS	1576890	1578101	1212	reverse	5.14	5.14	0.66	7.3e-06	106.13	127.11
ABC transporter ATP-binding protein CDS	1578088	1578831	744	reverse	9.75	9.75	0.86	1.8e-10	91.48	126.18
histidine triad HIT family protein CDS	1578925	1579356	432	forward	31.49	31.49	1.05	3.2e-32	187.5	296.16
tropomyosin CDS	1579368	1579703	336	forward	1000	1000	1.17	0	184.73	317.09
prsA CDS	1579821	1580723	903	forward	1000	1000	0.97	0	1231.51	1840.7
CMP-binding factor CDS	1580793	1581770	978	reverse	3.44	3.44	0.62	0.00036	81.32	94.95
hypothetical protein CDS	1581763	1584261	2499	reverse	1.17	1.17	0.43	0.068	76.28	77.99
phosphoesterase CDS	1584242	1585453	1212	reverse	0.1	0.1	0.06	0.8	110.72	87.61
hypothetical protein CDS	1585462	1585812	351	reverse	1000	1000	0.85	0	455.15	625.42
pbpF CDS	1585828	1587885	2058	reverse	11.91	-11.91	-0.84	1.2e-12	204.29	86.98
ribosomal large subunit pseudouridine synthase CDS	1587975	1588820	846	forward	0.28	-0.28	-0.19	0.53	35.44	23.63
glpF CDS	1588954	1589706	753	forward	0.88	0.88	0.28	0.13	139.55	128.44
hypothetical protein CDS	1589864	1590544	681	forward	0.06	-0.06	-0.05	0.87	60.86	44.85
glycolate oxidase CDS	1590585	1591607	1023	reverse	1.88	-1.88	-0.43	0.013	75.26	42.49
fbaA CDS	1591738	1592649	912	reverse	1000	1000	0.54	0	9815.64	10884.2
argS CDS	1592758	1594443	1686	reverse	5.77	5.77	0.67	1.7e-06	113.35	137.11
cell surface protein CDS	1594716	1595405	690	reverse	4.28	-4.28	-0.43	5.2e-05	212.59	120.42
P-loop ATPase superfamily sugar kinase CDS	1595505	1596353	849	reverse	20.73	20.73	1.17	1.9e-21	94.01	160.89
vanY CDS	1596356	1597654	1299	reverse	13.79	13.79	0.96	1.6e-14	98.18	145.4
hypothetical protein CDS	1597914	1598243	330	forward	1000	-1000	-1.15	0	1336.06	457.04
pbpX CDS	1598295	1599326	1032	reverse	2.78	-2.78	-0.33	0.0017	196.02	118.32
hypothetical protein CDS	1599383	1599733	351	reverse	5.98	-5.98	-0.51	1.1e-06	225.38	120.36
phosphatidylserine decarboxylase CDS	1599787	1601076	1290	reverse	4.82	-4.82	-0.58	1.5e-05	140.13	71.3
hypothetical protein CDS	1601137	1601394	258	reverse	2.22	-2.22	-0.38	0.006	119.67	70.11
mucus binding protein CDS	1601504	1603435	1932	reverse	6.2	6.2	0.5	6.3e-07	326.71	351.11
hypothetical protein CDS	1603630	1604043	414	reverse	1.12	-1.12	-0.3	0.077	75.82	46.84
fmtB CDS	1604586	1612205	7620	reverse	21.93	-21.93	-0.5	1.2e-22	973.73	523.71
fibrinogen-binding protein CDS	1612418	1615138	2721	reverse	1000	-1000	-0.93	0	1012.03	405.27
hypothetical protein CDS	1615464	1615691	228	reverse	12.02	-12.02	-0.91	9.5e-13	177	71.44
transcriptional regulator CDS	1615692	1616108	417	reverse	22.34	-22.34	-1.08	4.6e-23	265.14	95.44
polysaccharide transporter CDS	1616846	1618492	1647	reverse	17.09	17.09	0.72	8.1e-18	292.18	366.65
leuS CDS	1618587	1621001	2415	reverse	36.13	36.13	0.95	7.4e-37	278.76	409.18
hypothetical protein CDS	1621292	1621951	660	forward	1.31	1.31	0.44	0.049	78.71	81.15
NADH dehydrogenase CDS	1621989	1622489	501	reverse	0	0	0.02	0.99	64.57	49.68
NADH dehydrogenase CDS	1622542	1623195	654	reverse	0.19	0.19	0.13	0.65	77.87	64.72
multidrug transporter CDS	1623770	1625227	1458	reverse	0.32	-0.32	-0.08	0.48	146.68	105.39
metK CDS	1625250	1626449	1200	reverse	0.19	-0.19	-0.02	0.64	914.7	686.31
transporter CDS	1627192	1627344	153	reverse	0	0	0.02	1	26.38	20.27
transporter CDS	1627314	1627451	138	reverse	1.98	-1.98	-0.5	0.01	64.06	34.56
seryl-tRNA synthetase CDS	1634900	1636207	1308	reverse	1000	1000	1.28	0	244.67	451.39
ribosomal-protein-alanine N-acetyltransferase CDS	1636434	1636985	552	reverse	11.18	-11.18	-0.66	6.6e-12	289.24	139.42
hypothetical protein CDS	1636985	1637593	609	reverse	20.86	-20.86	-1.13	1.4e-21	228.41	79.47
esterase CDS	1637755	1638549	795	forward	3.79	-3.79	-0.46	0.00016	162.8	90.28
plcR CDS	1638552	1639409	858	forward	2.75	-2.75	-0.37	0.0018	161.71	95.35
deoxyribosyltransferase CDS	1639447	1639950	504	reverse	0	0	-0.03	1	39.97	29.84
ssdh CDS	1640119	1641501	1383	forward	3.65	-3.65	-0.3	0.00022	326.58	201.26
surface protein CDS	1641635	1646614	4980	reverse	0.67	0.67	0.43	0.21	34.28	35.18
surface protein CDS	1647109	1652883	5775	reverse	0.46	-0.46	-0.15	0.34	79.92	54.93
hypothetical protein CDS	1653262	1654305	1044	reverse	0.26	0.26	0.13	0.55	107.25	89.52
membrane protein CDS	1654420	1658133	3714	reverse	8.35	-8.35	-0.71	4.5e-09	182.61	84.81
tetR CDS	1658149	1658712	564	reverse	18.38	-18.38	-1.2	4.1e-19	180.76	59.89
beta-lactamase CDS	1658853	1659809	957	reverse	0.78	0.78	0.22	0.17	180.69	160.08
corA CDS	1659826	1660785	960	reverse	0.25	0.25	0.13	0.56	108.43	90.35
glycerol-3-phosphate ABC transporter CDS	1660864	1662165	1302	reverse	1000	1000	1.26	0	938.56	1706.9
hypothetical protein CDS	1662219	1663514	1296	reverse	1000	1000	0.91	0	471.16	673.98
sugar ABC transporter CDS	1663498	1664322	825	reverse	1000	1000	0.84	0	423.98	576.63
sugar ABC transporter permease CDS	1664354	1665193	840	reverse	17.49	17.49	0.67	3.2e-18	389.03	469.31
multiple sugar-binding ABC-transporter ATPase CDS	1665193	1666278	1086	reverse	10.28	10.28	0.53	5.2e-11	459.37	505.5
dipeptidase CDS	1666539	1667966	1428	reverse	21.4	21.4	0.84	4e-22	230.25	313.61
DNA nuclease CDS	1668009	1668866	858	reverse	0.47	0.47	0.18	0.34	136.18	117.71
DNA polymerase III CDS	1668876	1669832	957	reverse	0.12	-0.12	-0.04	0.76	126	93
hypothetical protein CDS	1669840	1670640	801	reverse	0	0	0	1	127.63	97.09
hypothetical protein CDS	1670659	1671297	639	reverse	1.91	-1.91	-0.44	0.012	77.49	43.44
hypothetical protein CDS	1671300	1671749	450	reverse	0.58	-0.58	-0.29	0.27	37.44	23.28
mucus binding protein precursor Mub CDS	1671822	1675346	3525	reverse	0.32	-0.32	-0.27	0.48	22.29	14.05
nicotinamide mononucleotide CDS	1675689	1676426	738	reverse	6.68	6.68	0.72	2.1e-07	102.77	128.9
pspC CDS	1676702	1678759	2058	forward	3.38	-3.38	-1.24	0.00042	27.37	8.81
hypothetical protein CDS	1678847	1679137	291	forward	0.1	-0.1	-0.14	0.8	22.78	15.76
hypothetical protein CDS	1679199	1679942	744	reverse	0.6	-0.6	-0.18	0.25	75.59	50.72
ABC transporter CDS	1680127	1681731	1605	reverse	6.82	6.82	0.93	1.5e-07	49.55	71.58
prolyl aminopeptidase CDS	1681849	1682766	918	forward	17.53	17.53	0.75	3e-18	265.75	339.97
response regulator CDS	1682825	1683526	702	forward	8.82	8.82	0.77	1.5e-09	116.84	151.51
sensor protein CDS	1683528	1684853	1326	forward	9.51	9.51	0.89	3.1e-10	81.76	115.12
hypothetical protein CDS	1684971	1685513	543	forward	6.13	6.13	0.72	7.4e-07	95.79	119.9
hypothetical protein CDS	1685532	1686140	609	forward	10.38	10.38	0.97	4.1e-11	70.95	105.58
marR CDS	1686227	1686682	456	forward	0.27	0.27	0.23	0.53	37.65	33.49
acetyltransferase CDS	1686682	1687197	516	forward	0.27	0.27	0.27	0.54	33.33	30.51
oppA CDS	1687261	1688901	1641	reverse	4.05	-4.05	-1.01	8.8e-05	45.63	17.22
hypothetical protein CDS	1689221	1689583	363	forward	4.31	-4.31	-0.51	4.9e-05	157.76	84.43
hypothetical protein CDS	1689708	1690289	582	forward	4.7	-4.7	-0.55	2e-05	152.44	79.4
elongation factor P CDS	1690349	1690924	576	reverse	19.98	19.98	0.57	1e-20	757.56	854.9
coaA CDS	1691048	1691962	915	reverse	0.44	0.44	0.24	0.37	72	64.77
arylesterase CDS	1692019	1692579	561	forward	0.46	-0.46	-0.34	0.35	23.64	14.17
acetyltransferase CDS	1692576	1693028	453	reverse	1.59	-1.59	-0.53	0.026	42.7	22.55
amino acid ABC transporter CDS	1693031	1693849	819	reverse	0.81	-0.81	-0.56	0.15	15.96	8.24
glnQ CDS	1693853	1694473	621	reverse	0.27	-0.27	-0.38	0.54	11.45	6.67
amino acid ABC transporter permease CDS	1694487	1695134	648	reverse	0.02	-0.02	-0.1	0.95	8.75	6.19
hypothetical protein CDS	1695566	1695772	207	reverse	14.8	-14.8	-0.44	1.6e-15	818.19	460.18
ATP-dependent helicase CDS	1695808	1697871	2064	reverse	16.64	-16.64	-0.53	2.3e-17	655.99	345.89
hypothetical protein CDS	1698026	1698709	684	forward	7.64	-7.64	-1.69	2.3e-08	44.02	10.4
phosphoglycerate mutase CDS	1698772	1699422	651	forward	5.52	5.52	0.65	3e-06	121.18	144.16
ABC transporter permease CDS	1699455	1701257	1803	reverse	0.02	-0.02	-0.02	0.96	118.01	88.58
ABC transporter ATP-binding protein CDS	1701268	1702017	750	reverse	0.44	-0.44	-0.11	0.37	136.06	95.91
hypothetical protein CDS	1702166	1703437	1272	reverse	6.56	6.56	0.86	2.8e-07	58.21	80.65
hypothetical protein CDS	1703533	1704219	687	forward	0.09	-0.09	-0.13	0.81	16.5	11.49
pacL CDS	1704232	1706871	2640	reverse	0.15	-0.15	-0.26	0.72	12.5	7.93
PTS system transporter subunit IIA CDS	1707045	1707437	393	reverse	1.71	-1.71	-0.35	0.02	94.21	56.1
hypothetical protein CDS	1707586	1707885	300	reverse	1.35	1.35	0.36	0.044	137.19	133.53
hypothetical protein CDS	1707963	1708100	138	reverse	1000	-1000	-1.55	0	312.16	80.83
ansA CDS	1708198	1709190	993	reverse	3.48	3.48	0.82	0.00033	34.19	45.83
rpiR CDS	1709200	1709982	783	reverse	5.97	5.97	1.23	1.1e-06	21.92	39.01
malH CDS	1710079	1711416	1338	reverse	0.22	0.22	0.31	0.6	20.01	18.84
hypothetical protein CDS	1712129	1712971	843	forward	1000	1000	0.81	0	619.9	826.02
transcriptional regulator CDS	1713450	1713950	501	forward	0.09	-0.09	-0.07	0.81	45.45	32.88
acetyltransferase CDS	1713978	1714541	564	reverse	0.1	-0.1	-0.05	0.8	75.7	55.64
hypothetical protein CDS	1714691	1714810	120	reverse	0.4	-0.4	-0.04	0.4	899.46	667.63
hypothetical protein CDS	1715173	1715301	129	reverse	2.78	2.78	0.23	0.0017	778.61	696.61
aspartate aminotransferase CDS	1715785	1717383	1599	forward	19.52	-19.52	-0.78	3e-20	391.21	173.16
aspartate alanine antiporter CDS	1717399	1719057	1659	forward	15.17	-15.17	-0.72	6.7e-16	346.6	160.4
hypothetical protein CDS	1719195	1720205	1011	reverse	1.04	-1.04	-0.24	0.09	104.13	67.23
prophage related protein CDS	1720218	1721282	1065	reverse	0.02	-0.02	-0.06	0.96	22.19	16.22
exoA CDS	1721383	1722144	762	reverse	9.24	9.24	0.31	5.8e-10	1712.25	1611.52
transcriptional regulator -type CDS	1722309	1723388	1080	reverse	1.8	-1.8	-0.53	0.016	50.59	26.59
melibiose operon regulatory protein CDS	1723898	1724914	1017	reverse	7.33	7.33	1.01	4.7e-08	43.9	67.19
rpiR CDS	1726886	1727740	855	reverse	0.55	0.55	0.51	0.28	15.7	16.98
hypothetical protein CDS	1727750	1728811	1062	reverse	0.15	-0.15	-0.28	0.71	12.09	7.56
murQ CDS	1728870	1729766	897	reverse	0.15	-0.15	-0.14	0.71	30.74	21.21
PTS system transporter subunit IIBC CDS	1729778	1731769	1992	reverse	1.08	-1.08	-0.49	0.083	31.43	17.02
6-phospho-beta-glucosidase CDS	1732095	1733576	1482	reverse	1.05	-1.05	-1.4	0.09	7.39	2.13
beta-glucoside permease CDS	1733589	1735466	1878	reverse	0.14	-0.14	-0.67	0.72	3.65	1.75
licT CDS	1735463	1736317	855	reverse	0.05	-0.05	-0.69	0.89	2.77	1.31
mucus binding protein precursor Mub CDS	1736469	1740095	3627	reverse	0.36	-0.36	-0.43	0.44	12.24	6.91
amyX CDS	1740378	1743935	3558	reverse	0.08	-0.08	-0.11	0.84	25.49	17.93
hypothetical protein CDS	1744176	1744685	510	reverse	0.34	0.34	0.29	0.46	33.85	31.58
hypothetical protein CDS	1744723	1745667	945	reverse	0.07	0.07	0.11	0.85	25.72	21.18
hypothetical protein CDS	1745938	1747656	1719	reverse	1.86	-1.86	-0.27	0.014	177.75	112.16
hypothetical protein CDS	1747869	1748459	591	reverse	4.59	-4.59	-0.63	2.6e-05	113.37	55.7
hypothetical protein CDS	1748452	1748634	183	reverse	0.73	-0.73	-0.21	0.19	82.26	54.26
hypothetical protein CDS	1750130	1751326	1197	reverse	0.18	0.18	0.09	0.66	117.41	95.06
agrC CDS	1752104	1753225	1122	reverse	0.83	0.83	0.42	0.15	51.38	52.31
hypothetical protein CDS	1753493	1754275	783	reverse	0.02	-0.02	-0.19	0.96	11.21	7.46
UTP-glucose-1-phosphate uridylyltransferase CDS	1754392	1755276	885	reverse	6.44	6.44	0.91	3.6e-07	48.64	69.44
UDP-N-acetyl glucosamine-2-epimerase CDS	1755431	1756573	1143	forward	2.63	2.63	0.51	0.0023	111.58	120.74
transposase CDS	1756648	1757007	360	reverse	0.14	-0.14	-0.09	0.72	45.02	32.14
transposase CDS	1756970	1757710	741	reverse	1.12	-1.12	-0.51	0.076	30.6	16.35
transposase CDS	1757980	1759206	1227	forward	1.88	-1.88	-0.45	0.013	69.59	38.74
epsI CDS	1759462	1760895	1434	reverse	12	12	0.73	1e-12	196.93	247.81
epsJ CDS	1760901	1761413	513	reverse	33.65	33.65	0.98	2.3e-34	239.56	359.13
udpgalactopyranose mutase CDS	1761612	1762013	402	reverse	21.97	21.97	0.77	1.1e-22	310.16	402.41
polysaccharide polymerase CDS	1762010	1763305	1296	reverse	14.42	14.42	0.88	3.8e-15	129.84	182.13
glycosyl transferase family protein CDS	1763330	1764370	1041	reverse	14.46	14.46	0.8	3.5e-15	180.51	238.34
hypothetical protein CDS	1764367	1765023	657	reverse	16.3	16.3	0.79	5e-17	209.52	275.26
hypothetical protein CDS	1764992	1765513	522	reverse	12.18	12.18	0.78	6.6e-13	157.32	205.9
glycosyltransferase CDS	1765526	1766407	882	reverse	5.98	5.98	0.59	1e-06	182.51	208.26
epsF CDS	1766424	1767197	774	reverse	3.02	3.02	0.48	0.00096	153.44	163.28
epsE CDS	1767206	1767859	654	reverse	4.51	4.51	0.55	3.1e-05	165.58	183.83
epsD CDS	1767949	1768719	771	reverse	32.23	32.23	0.87	5.9e-33	317	440.39
epsC CDS	1768722	1769504	783	reverse	30.75	30.75	0.87	1.8e-31	297.87	415.33
epsB CDS	1769520	1770395	876	reverse	29.4	29.4	0.83	4e-30	331.95	449.16
epsA CDS	1770417	1771472	1056	reverse	13.31	13.31	0.66	4.8e-14	300.54	361.02
hflX CDS	1771638	1772903	1266	forward	8.98	-8.98	-0.4	1e-09	544.83	313.37
hypothetical protein CDS	1772919	1773929	1011	forward	8.14	-8.14	-0.37	7.2e-09	573.53	337.86
hypothetical protein CDS	1774540	1778670	4131	reverse	3.5	-3.5	-0.21	0.00031	605.46	397.59
cell wall-associated hydrolase CDS	1778856	1779755	900	reverse	12.99	12.99	0.79	1e-13	165.84	217.42
cell wall-associated hydrolase CDS	1779910	1780698	789	reverse	1000	1000	1.87	0	361.2	1003.91
glycosidase CDS	1780996	1781550	555	reverse	2.11	2.11	0.15	0.0078	1485.42	1249.58
guanylate kinase CDS	1781744	1782193	450	reverse	0.58	0.58	0.33	0.26	51.96	49.58
hypothetical protein CDS	1782390	1782689	300	forward	0.64	-0.64	-0.09	0.23	326.47	233.69
hypothetical protein CDS	1782779	1784290	1512	forward	3.03	3.03	0.76	0.00093	35.82	46.01
hypothetical protein CDS	1784323	1784943	621	reverse	1000	1000	1.37	0	132.08	260.33
nrdI CDS	1785067	1785513	447	forward	1.15	1.15	0.19	0.071	398.24	346.1
nrdF CDS	1785516	1786451	936	forward	7.04	7.04	0.52	9.1e-08	314.88	344.52
hypothetical protein CDS	1786486	1787019	534	reverse	8.38	8.38	0.67	4.1e-09	175.98	212.31
hypothetical protein CDS	1787128	1787850	723	forward	0.66	0.66	0.48	0.22	26.31	28.01
hypothetical protein CDS	1787856	1788173	318	reverse	0.59	0.59	0.4	0.26	37.16	37.29
hypothetical protein CDS	1788170	1788466	297	reverse	0.47	0.47	0.35	0.34	35.05	33.96
ABC transporter ATP-binding protein CDS	1788447	1788677	231	reverse	0.25	0.25	0.22	0.56	33	29.33
hypothetical protein CDS	1788750	1788908	159	reverse	1000	-1000	-0.35	0	3671.57	2184.16
hypothetical protein CDS	1788984	1789469	486	reverse	15.79	15.79	1.08	1.6e-16	86	138.09
hypothetical protein CDS	1789472	1790242	771	reverse	11.06	11.06	0.93	8.6e-12	84.41	122.03
ABC transporter ATPase CDS	1790253	1791794	1542	reverse	10.06	10.06	0.97	8.7e-11	67.32	100.07
hypothetical protein CDS	1791803	1792177	375	reverse	2.44	2.44	0.51	0.0037	100.87	109.18
lytR CDS	1792877	1794151	1275	reverse	0.47	0.47	0.12	0.34	280.84	232.91
pepF CDS	1794320	1796116	1797	forward	1000	1000	1.71	0	1078.02	2690.37
hypothetical protein CDS	1796193	1796474	282	forward	1000	1000	1.58	0	907.24	2060.5
lctP CDS	1796807	1798321	1515	reverse	2.65	2.65	0.46	0.0023	154.2	161.78
hypothetical protein CDS	1798726	1799091	366	forward	15.7	15.7	0.26	2e-16	4261.95	3875.89
ABC transporter permease CDS	1799140	1799937	798	reverse	11.05	-11.05	-0.5	8.8e-12	459.31	246.55
zinc ABC transporter ATPase CDS	1799934	1800581	648	reverse	19.22	-19.22	-0.68	6e-20	486.11	230.46
psaA CDS	1800619	1801515	897	reverse	11.94	-11.94	-0.6	1.2e-12	365.56	183.71
transcriptional regulator CDS	1801745	1802023	279	reverse	2.14	2.14	0.37	0.0072	229.13	225.13
hypothetical protein CDS	1802166	1802603	438	forward	5.32	-5.32	-0.97	4.8e-06	67.27	26.12
hypothetical protein CDS	1802605	1803018	414	forward	8.52	-8.52	-1.12	3e-09	89.9	31.54
fruA CDS	1803211	1805208	1998	reverse	0	0	0	1	147.93	112.52
fruK CDS	1805232	1806146	915	reverse	0.36	-0.36	-0.1	0.43	118.56	84.03
fruR CDS	1806148	1806903	756	reverse	1.95	-1.95	-0.32	0.011	135.7	82.81
hypothetical protein CDS	1807106	1808161	1056	reverse	0.02	-0.02	-0.08	0.95	19.71	14.17
ABC transporter permease CDS	1808316	1809536	1221	reverse	0.06	0.06	0.07	0.88	43.57	34.81
ABC transporter ATP-binding protein CDS	1809520	1810416	897	reverse	0.4	-0.4	-0.23	0.4	35.31	22.87
hypothetical protein CDS	1810842	1810943	102	reverse	1.87	-1.87	-0.62	0.014	41.76	20.7
hypothetical protein CDS	1810962	1811384	423	reverse	2.04	-2.04	-0.79	0.0092	30.74	13.49
hypothetical protein CDS	1811418	1811612	195	reverse	4.14	-4.14	-1.2	7.2e-05	35.64	11.76
transcriptional regulator CDS	1811745	1811954	210	reverse	5.39	-5.39	-1.48	4.1e-06	34.47	9.43
hypothetical protein CDS	1811969	1812508	540	reverse	1.71	-1.71	-1.26	0.019	12.57	4.01
hypothetical protein CDS	1812513	1812695	183	reverse	2.27	-2.27	-1.28	0.0054	16.8	5.27
hypothetical protein CDS	1813284	1813478	195	reverse	2.14	-2.14	-0.72	0.0072	37.12	17.11
hypothetical protein CDS	1813644	1813835	192	reverse	2.25	-2.25	-0.86	0.0057	30.19	12.62
hypothetical protein CDS	1813836	1815152	1317	reverse	0.9	-0.9	-0.49	0.13	24.98	13.52
gassericin K7 B accessory protein CDS	1815318	1815908	591	reverse	0	0	-0.14	0.99	10.08	6.97
plnG CDS	1815919	1818081	2163	reverse	0.52	-0.52	-0.66	0.3	11.25	5.42
hypothetical protein CDS	1818712	1818963	252	reverse	1.4	-1.4	-0.5	0.04	42.45	22.75
response regulator CDS	1819156	1819980	825	reverse	0	0	0	1	67.24	51.18
histidine kinase CDS	1819949	1821271	1323	reverse	0.33	0.33	0.24	0.46	48.93	44.01
hypothetical protein CDS	1821278	1821421	144	reverse	0.49	0.49	0.36	0.32	37.96	36.98
hypothetical protein CDS	1821476	1821592	117	reverse	0.03	-0.03	-0.11	0.94	10.86	7.65
hypothetical protein CDS	1821552	1821743	192	reverse	0.21	-0.21	-0.18	0.62	19.13	12.8
hypothetical protein CDS	1821856	1822017	162	reverse	1.3	-1.3	-0.6	0.05	29.26	14.64
hypothetical protein CDS	1822189	1822815	627	reverse	0.14	-0.14	-0.12	0.72	30.9	21.61
hypothetical protein CDS	1822871	1823047	177	reverse	1.08	-1.08	-0.38	0.083	49.76	29.15
hypothetical protein CDS	1824505	1825701	1197	reverse	0.13	0.13	0.21	0.74	17.93	15.81
hypothetical protein CDS	1826360	1826671	312	reverse	6.13	-6.13	-0.6	7.3e-07	175.95	88.55
alpha-glucosidase CDS	1827103	1829406	2304	reverse	4.62	-4.62	-0.62	2.4e-05	121.64	60.31
hypothetical protein CDS	1829512	1829703	192	reverse	5.59	-5.59	-0.55	2.6e-06	183.83	95.56
hypothetical protein CDS	1829782	1830009	228	reverse	1000	-1000	-1.28	0	385.74	120.71
hypothetical protein CDS	1830083	1830406	324	reverse	16.7	-16.7	-0.37	2e-17	1260.96	741.89
hypothetical protein CDS	1830489	1830842	354	reverse	0.07	0.07	0.02	0.85	395.02	305.68
aspartate racemase CDS	1830853	1831602	750	reverse	0.95	0.95	0.15	0.11	512.2	431.8
murE CDS	1831613	1833184	1572	reverse	1.12	-1.12	-0.09	0.077	650.22	463.83
two-component sensor histidine kinase-like protein CDS	1833240	1834385	1146	reverse	1000	-1000	-1.08	0	532.69	192.1
two-component response regulator CDS	1834387	1835073	687	reverse	1000	-1000	-0.95	0	564.29	221.74
ABC transporter ATPase CDS	1835222	1837087	1866	reverse	3.43	3.43	0.52	0.00038	140.3	152.98
ABC transporter ATPase CDS	1837089	1838819	1731	reverse	0.1	0.1	0.05	0.79	173	135.99
hypothetical protein CDS	1838935	1839717	783	reverse	1000	1000	1.07	0	307.4	491.06
ychF CDS	1839727	1840827	1101	reverse	1000	1000	1.12	0	303.5	500.98
hypothetical protein CDS	1840884	1841147	264	reverse	12.13	12.13	0.63	7.4e-13	315.67	371.39
parB CDS	1841140	1842024	885	reverse	14.85	14.85	0.71	1.4e-15	265.71	330.83
parA CDS	1842002	1842781	780	reverse	18.48	18.48	0.76	3.3e-19	266.2	343.52
parB CDS	1842797	1843627	831	reverse	21.9	21.9	0.82	1.2e-22	258.69	346.49
gidB CDS	1843645	1844367	723	reverse	17.95	17.95	0.86	1.1e-18	177.51	245.16
hypothetical protein CDS	1844552	1845088	537	forward	0	0	0	1	149.7	114
apbE CDS	1845121	1846050	930	reverse	1.6	-1.6	-0.23	0.025	186.93	120.87
protein-tyrosine-phosphatase CDS	1846054	1846845	792	reverse	2.47	-2.47	-0.38	0.0034	136.89	80.23
oxidoreductase CDS	1846932	1847480	549	reverse	24.55	24.55	0.8	2.8e-25	313.22	414.05
oxidoreductase CDS	1847492	1848031	540	reverse	10.39	10.39	0.53	4.1e-11	472.83	519.61
transcriptional regulator CDS	1848184	1848807	624	reverse	1000	1000	0.49	0	2965.8	3166.83
hypothetical protein CDS	1849012	1849164	153	reverse	5.87	5.87	0.32	1.3e-06	992.67	939.61
cytosol non-specific dipeptidase CDS	1849260	1850672	1413	forward	0.21	0.21	0.13	0.62	91.35	75.99
ABC transporter ATP-binding protein CDS	1850711	1851385	675	reverse	0.02	0.02	0.02	0.96	121.47	93.44
ABC transporter permease CDS	1851387	1852448	1062	reverse	0.03	-0.03	-0.02	0.93	112.61	84.54
transcriptional regulator CDS	1852449	1852976	528	reverse	1.35	-1.35	-0.27	0.044	113.62	71.72
phosphoglycerate mutase CDS	1853095	1853694	600	reverse	1.37	1.37	0.38	0.043	120.48	119.54
alpha/beta hydrolase CDS	1853837	1854580	744	forward	22.47	-22.47	-1.08	3.4e-23	263.8	94.97
hypothetical protein CDS	1854577	1855338	762	reverse	3.18	-3.18	-0.71	0.00066	60.86	28.35
hypothetical protein CDS	1855396	1856037	642	forward	1.87	1.87	0.51	0.013	69.34	75.35
di-tripeptide transporter CDS	1856066	1856860	795	reverse	0.06	-0.06	-0.04	0.86	67.84	50.35
hypothetical protein CDS	1857013	1858221	1209	forward	12.05	-12.05	-0.64	8.8e-13	328.04	160.1
hypothetical protein CDS	1858310	1858507	198	forward	0.06	0.06	0.11	0.87	34.62	28.43
dtpT CDS	1858540	1860033	1494	reverse	0.61	0.61	0.3	0.24	64.66	60.74
pepN CDS	1860145	1862679	2535	reverse	14.33	14.33	0.57	4.7e-15	541.9	610.11
lysM CDS	1862891	1863253	363	forward	1000	1000	1.33	0	605.1	1157.01
hypothetical protein CDS	1863331	1863426	96	reverse	1000	-1000	-2	0	274.58	52.12
d-ala,d-ala ligase CDS	1863401	1864384	984	reverse	1000	-1000	-2.61	0	789.28	98.4
hypothetical protein CDS	1866260	1867381	1122	forward	1.88	-1.88	-0.53	0.013	53.67	28.22
hypothetical protein CDS	1867402	1867908	507	reverse	0.04	-0.04	-0.04	0.92	48.45	35.73
nisT CDS	1868004	1869767	1764	reverse	0.53	-0.53	-0.13	0.29	119.82	83.4
hypothetical protein CDS	1869803	1870012	210	reverse	0.24	-0.24	-0.06	0.58	153.74	112.07
hypothetical protein CDS	1870301	1870426	126	reverse	1.37	-1.37	-0.17	0.043	264.36	178.3
hypothetical protein CDS	1870586	1871404	819	reverse	2.96	-2.96	-0.56	0.0011	85.02	43.85
transcriptional regulator CDS	1871837	1872328	492	reverse	6.69	-6.69	-0.73	2.1e-07	136.45	62.51
maltose ABC transporter permease CDS	1872452	1873309	858	reverse	0.46	-0.46	-0.55	0.35	12.73	6.62
maltose ABC transporter permease CDS	1873312	1874670	1359	reverse	0.41	-0.41	-0.32	0.39	17.51	10.66
maltose ABC transporter permease CDS	1874741	1875967	1227	reverse	0.42	-0.42	-0.57	0.38	10.49	5.4
msmK CDS	1876054	1877160	1107	reverse	0.79	-0.79	-1.01	0.16	7.44	2.8
transposase CDS	1877209	1878591	1383	forward	0.13	0.13	0.16	0.74	26.31	22.39
pgmB CDS	1878649	1879314	666	reverse	4.66	-4.66	-0.61	2.2e-05	123.16	61.2
maltose phosphorylase CDS	1879299	1881569	2271	reverse	0	0	0.01	1	81.85	62.65
neopullulanase CDS	1881740	1883461	1722	reverse	0.87	-0.87	-0.63	0.14	17.69	8.69
oligo-1,6-glucosidase CDS	1883465	1885120	1656	reverse	1.32	-1.32	-0.92	0.048	15.92	6.39
ackA CDS	1885232	1886407	1176	reverse	2.78	-2.78	-1.12	0.0017	25.27	8.82
transcriptional regulator family protein CDS	1886548	1887498	951	reverse	0.29	0.29	0.15	0.51	92.08	77.75
protein-tyrosine-phosphatase CDS	1887507	1888280	774	reverse	0.68	0.68	0.37	0.21	52.3	51.25
ABC transporter ATP-binding protein CDS	1888369	1889949	1581	reverse	8.26	8.26	1.15	5.5e-09	37.19	62.59
hypothetical protein CDS	1890173	1890607	435	reverse	0.79	0.79	0.47	0.16	33.43	35.23
glpK CDS	1890996	1892498	1503	reverse	0.22	0.22	0.23	0.61	29.3	26.22
thiD CDS	1892629	1893447	819	forward	2.32	-2.32	-0.31	0.0048	184.43	113.29
hypothetical protein CDS	1893511	1893903	393	reverse	0.14	0.14	0.28	0.73	15.08	13.93
transposase CDS	1894064	1894957	894	forward	4.38	-4.38	-1.23	4.2e-05	35.54	11.54
cobQ CDS	1895242	1895928	687	forward	16.66	-16.66	-0.68	2.2e-17	412.78	195.37
NLP-P60 family secreted protein CDS	1895988	1896470	483	reverse	1.23	1.23	0.26	0.059	243.1	220.91
permease CDS	1896636	1897556	921	reverse	9.61	-9.61	-1.03	2.5e-10	114.72	42.7
permease CDS	1897537	1898466	930	reverse	10.29	-10.29	-1.12	5.1e-11	108.21	37.8
permease CDS	1898545	1899447	903	reverse	21.2	-21.2	-1.45	6.3e-22	158.16	43.9
hypothetical protein CDS	1899519	1900160	642	reverse	5.56	-5.56	-0.92	2.7e-06	74.53	29.88
hypothetical protein CDS	1900276	1900635	360	reverse	5.7	5.7	0.68	2e-06	105.69	128.86
purB CDS	1900707	1902002	1296	reverse	1000	1000	2.72	0	650.82	3261.05
purA CDS	1902006	1903295	1290	reverse	1000	1000	2.65	0	621.08	2968.66
guanosine 5'-monophosphate oxidoreductase CDS	1903494	1904486	993	forward	1000	1000	2.81	0	167.33	890.69
hypothetical protein CDS	1904521	1904622	102	reverse	1000	1000	2.98	0	62.8	376.12
hypothetical protein CDS	1904930	1905988	1059	reverse	15.57	15.57	1.59	2.7e-16	32.84	75.16
asnA CDS	1906422	1907432	1011	forward	1000	1000	2.47	0	73.75	311.51
frnE CDS	1907591	1908244	654	reverse	0	0	0	1	29.09	22.12
trxR CDS	1908267	1909199	933	reverse	0.78	-0.78	-0.46	0.17	22.14	12.24
transcriptional regulator CDS	1909222	1909884	663	reverse	0.13	-0.13	-0.24	0.75	13.85	8.91
hypothetical protein CDS	1909868	1910011	144	reverse	0.07	-0.07	-0.26	0.84	11.27	7.18
thioredoxin CDS	1910004	1910315	312	reverse	0	0	-0.09	1	7.56	5.4
amino acid permease CDS	1910472	1911863	1392	reverse	0.44	0.44	0.23	0.36	72.73	64.95
glutamine amidotransferase CDS	1911877	1912605	729	reverse	0.74	0.74	0.4	0.18	53.38	53.66
yifK CDS	1912824	1914197	1374	reverse	1.43	1.43	0.44	0.037	87.58	90.29
aapA CDS	1914241	1915590	1350	reverse	0	0	-0.01	1	71.32	53.8
hypothetical protein CDS	1915704	1916570	867	reverse	11.54	11.54	1.37	2.9e-12	35.06	68.69
transposase CDS	1916650	1918158	1509	forward	2.68	-2.68	-0.8	0.0021	42.13	18.38
hypothetical protein CDS	1918204	1918314	111	forward	2.77	2.77	0.82	0.0017	25.1	33.81
signal peptidase I CDS	1918337	1918969	633	reverse	32.2	32.2	1.12	6.4e-33	167.83	276.72
clpE CDS	1919088	1921217	2130	reverse	6.18	6.18	0.36	6.6e-07	819.85	797.94
cell surface hydrolase CDS	1921535	1922446	912	reverse	0	0	0.03	1	32.63	25.38
PTS system cellobiose-specific transporter subunit IIC CDS	1922427	1923737	1311	reverse	0.08	-0.08	-0.1	0.82	24.28	17.2
ABC transporter ATPase CDS	1923826	1924527	702	forward	0.12	0.12	0.14	0.76	40.88	34.16
ABC transporter permease CDS	1924528	1927068	2541	forward	0	0	0.01	1	39.93	30.67
hypothetical protein CDS	1927105	1927341	237	forward	0.08	0.08	0.05	0.83	133.65	105.13
polysaccharide transporter CDS	1927385	1929001	1617	reverse	2.35	-2.35	-0.55	0.0045	67.58	35.15
lysA CDS	1929296	1930267	972	forward	2.89	-2.89	-0.2	0.0013	537.56	356.37
hypothetical protein CDS	1930324	1931001	678	reverse	0.78	0.78	0.25	0.17	144.27	130.5
hypothetical protein CDS	1931444	1931632	189	reverse	2.78	-2.78	-0.67	0.0017	56.77	27.17
hypothetical protein CDS	1931692	1932063	372	reverse	3.65	-3.65	-0.73	0.00023	68.28	31.39
penicillin-binding protein CDS	1932187	1933128	942	reverse	0.27	-0.27	-0.01	0.53	2559.44	1927.04
dltD CDS	1933128	1934414	1287	reverse	8.09	8.09	0.32	8.1e-09	1368.23	1298.89
dltC CDS	1934407	1934646	240	reverse	1.02	1.02	0.07	0.097	2501.27	1998.11
dltB CDS	1934681	1935919	1239	reverse	0.55	0.55	0.06	0.28	1450.97	1151.1
dltA CDS	1935919	1937433	1515	reverse	0.28	-0.28	-0.02	0.53	1489.96	1117.77
hypothetical protein CDS	1938062	1939198	1137	reverse	0.04	-0.04	-0.02	0.92	120.06	89.99
hypothetical protein CDS	1939798	1940274	477	forward	1000	-1000	-1.39	0	302.02	87.86
cadmium efflux ATPase CDS	1940395	1942251	1857	forward	0.27	0.27	0.06	0.53	537.77	426.01
Na-H antiporter CDS	1942398	1943567	1170	forward	0.86	0.86	0.23	0.14	187.57	166.93
hypothetical protein CDS	1943856	1944503	648	reverse	0.09	-0.09	-0.11	0.81	30.69	21.64
mutT CDS	1944559	1946121	1563	reverse	0	0	-0.04	1	14.69	10.84
mutR CDS	1946226	1947074	849	forward	0.41	-0.41	-0.33	0.39	17.73	10.71
phage capsid protein CDS	1947131	1947745	615	forward	8.09	-8.09	-1.15	8.2e-09	81.14	27.76
hypothetical protein CDS	1947726	1948250	525	forward	11.42	11.42	0.8	3.8e-12	134.82	178.91
hypothetical protein CDS	1948290	1948943	654	reverse	4.75	-4.75	-0.49	1.8e-05	186.24	101.14
hypothetical protein CDS	1949031	1950134	1104	forward	0.88	0.88	0.41	0.13	56.34	57.11
ABC transporter ATP-binding protein CDS	1950153	1952492	2340	forward	2.34	2.34	0.5	0.0046	101.16	108.85
hypothetical protein CDS	1952531	1953136	606	reverse	0.46	0.46	0.21	0.35	91.43	80.72
hypothetical protein CDS	1953232	1954293	1062	forward	0.56	0.56	0.39	0.27	39.21	39.14
lipoprotein CDS	1954506	1955591	1086	forward	1000	1000	3.62	0	77.12	718.78
sugar ABC transporter ATP binding protein CDS	1955658	1957196	1539	forward	1000	1000	2.98	0	54.84	329.73
sugar ABC transporter permease CDS	1957189	1958340	1152	forward	1000	1000	3	0	51.74	315.6
sugar ABC transporter permease CDS	1958341	1959297	957	forward	1000	1000	2.89	0	56.33	318.63
aldehyde reductase CDS	1959404	1960231	828	reverse	11.22	11.22	1.04	6.1e-12	64.6	101.1
glucosamine-6-phosphate isomerase CDS	1960351	1961070	720	forward	13.48	13.48	0.88	3.3e-14	122.06	170.78
deoxyadenosine kinase CDS	1961249	1961896	648	forward	11.67	11.67	0.68	2.1e-12	238.63	290.31
deoxyguanosine kinase CDS	1961922	1962608	687	forward	15.18	15.18	0.74	6.6e-16	235.39	299.81
hypothetical protein CDS	1962667	1963467	801	reverse	0	0	-0.01	1	75.29	56.71
xanthine-uracil permeases CDS	1963692	1964999	1308	forward	1000	1000	1.86	0	168.27	464.96
transposase CDS	1965072	1966097	1026	forward	0.84	0.84	0.55	0.14	20.98	23.4
transcriptional regulator family protein CDS	1966662	1967393	732	reverse	35.58	35.58	1.41	2.6e-36	106.59	214.77
xanthine-uracil permeases family protein CDS	1967573	1968829	1257	forward	1000	1000	3.84	0	67.37	733.81
pepL CDS	1969365	1970264	900	forward	0.36	0.36	0.34	0.43	26.23	25.31
oppA CDS	1970268	1971893	1626	forward	0.11	-0.11	-0.12	0.77	28.19	19.75
oppA CDS	1974129	1975757	1629	forward	7.76	7.76	1.58	1.7e-08	16.04	36.57
atkY CDS	1975860	1976300	441	forward	1000	-1000	-1.36	0	623.06	185.21
hypothetical protein CDS	1976310	1976687	378	forward	1000	-1000	-1.29	0	570.66	177.2
hypothetical protein CDS	1976687	1976974	288	forward	1000	-1000	-1.16	0	504.45	172.03
copA CDS	1976974	1978899	1926	forward	1000	-1000	-1.26	0	517.49	164.59
gdmH CDS	1978991	1980043	1053	forward	6.45	-6.45	-0.59	3.5e-07	191.9	97.25
hypothetical protein CDS	1980045	1980758	714	reverse	2.19	-2.19	-0.29	0.0065	185.44	115.16
flpA CDS	1980774	1981427	654	reverse	4.14	-4.14	-0.48	7.3e-05	162.44	88.67
hypothetical protein CDS	1981490	1981639	150	reverse	4.02	-4.02	-0.27	9.7e-05	441.99	278.17
hypothetical protein CDS	1981700	1982803	1104	reverse	12.24	-12.24	-0.66	5.8e-13	316.1	152.15
yadQ CDS	1982831	1984390	1560	reverse	3.07	-3.07	-0.42	0.00085	145.44	82.9
6-phosphogluconate dehydrogenase CDS	1984485	1985888	1404	reverse	3.04	3.04	0.4	0.00091	287.64	288.38
poxB CDS	1986105	1987910	1806	reverse	6.11	6.11	0.41	7.7e-07	582.5	589.27
gidA CDS	1988269	1990167	1899	reverse	2.42	-2.42	-0.33	0.0038	168.12	101.81
trmE CDS	1990180	1991565	1386	reverse	7.09	-7.09	-0.65	8.1e-08	176.8	85.88
stage III sporulation protein J CDS	1991677	1992552	876	reverse	10.08	10.08	0.37	8.3e-11	1305.19	1280.51
rnpA CDS	1992554	1992922	369	reverse	9.51	9.51	0.32	3.1e-10	1590.48	1513.59
rpmH CDS	1992974	1993114	141	reverse	1000	1000	0.53	0	1732.02	1906.25

## Sheet: 100
Name	Minimum	Maximum	Length	Direction	Differential Expression Absolute Confidence	Differential Expression Confidence	Differential Expression Log2 Ratio	Differential Expression p-value	Lac_Gen0 - TPM	Lac_Gen100 - TPM
dnaA CDS	31	1398	1368	forward	3.37	3.37	0.48	0.00042	159.67	173.58
dnaN CDS	1576	2706	1131	forward	13	13	0.69	1e-13	229.61	288.37
hypothetical protein CDS	2925	3155	231	forward	0.17	-0.17	-0.02	0.68	551.14	423.11
recF CDS	3155	4282	1128	forward	1.41	-1.41	-0.1	0.039	655.13	474.98
gyrB CDS	4283	6247	1965	forward	1.59	1.59	0.21	0.026	470.91	425.76
gyrA CDS	6258	8732	2475	forward	15.05	15.05	0.58	9e-16	469.22	546.58
rpsF CDS	8933	9229	297	forward	1000	1000	0.86	0	4376.98	6192.48
single-stranded DNA-binding protein CDS	9275	9793	519	forward	1000	1000	1.08	0	2557.63	4208.43
rpsR CDS	9822	10058	237	forward	1000	1000	1.2	0	2928.63	5255.76
signaling protein CDS	10237	12258	2022	forward	1.95	1.95	0.32	0.011	262.18	255.52
rplI CDS	12271	12726	456	forward	2.28	2.28	0.32	0.0053	319.51	311.54
dnaB CDS	12752	14146	1395	forward	9.52	9.52	0.6	3e-10	259.42	305.54
alkylphosphonate ABC transporter CDS	14388	15329	942	forward	1.92	-1.92	-0.36	0.012	97.31	59.23
hypothetical protein CDS	15433	16362	930	forward	3.17	3.17	0.47	0.00068	160.52	173.35
fructokinase CDS	16483	17361	879	forward	14.6	-14.6	-0.87	2.5e-15	207.8	88.45
general stress response CDS	17507	17695	189	forward	1000	1000	3.23	0	1917.8	14023
membrane protein CDS	17752	18036	285	reverse	1000	1000	3.55	0	2190.28	20026.3
hypothetical protein CDS	18057	19283	1227	reverse	1000	1000	1.44	0	158.73	336.03
cadB CDS	19827	20474	648	forward	6.62	-6.62	-1.55	2.4e-07	35.74	9.53
cadX CDS	20491	20844	354	forward	28.19	-28.19	-1.68	6.4e-29	149.56	36.43
hypothetical protein CDS	21324	22274	951	reverse	22.51	-22.51	-1.34	3.1e-23	164.15	50.36
hypothetical protein CDS	22411	22722	312	forward	1.58	-1.58	-0.7	0.026	23.2	11.1
ftsK CDS	22722	23798	1077	forward	1.22	-1.22	-0.64	0.06	21.8	10.93
hypothetical protein CDS	23795	24325	531	forward	1.92	-1.92	-0.9	0.012	20.57	8.61
repB CDS	24511	25452	942	forward	0.16	-0.16	-0.21	0.69	13.67	9.22
hypothetical protein CDS	25673	25864	192	forward	1.36	-1.36	-0.71	0.044	18.02	8.59
integrase CDS	25928	27163	1236	forward	1.56	1.56	0.35	0.028	167.92	167.02
hypothetical protein CDS	27424	27639	216	forward	1000	-1000	-0.97	0	422.74	168.29
hypothetical protein CDS	27643	28044	402	forward	27.13	-27.13	-0.71	7.4e-28	578.18	276.15
hypothetical protein CDS	28644	28952	309	forward	0.31	0.31	0.33	0.49	24.88	24.31
AAC(3) family N-acetyltransferase CDS	29358	30182	825	reverse	0.64	-0.64	-0.16	0.23	97.75	68.29
cytosol non-specific dipeptidase CDS	30348	31748	1401	forward	4.14	4.14	0.72	7.2e-05	54.41	70
hypothetical protein CDS	31916	33223	1308	forward	0.72	0.72	0.51	0.19	22.65	25.09
hypothetical protein CDS	33320	34117	798	forward	0.09	0.09	0.06	0.82	73.49	59.8
cobalamin adenosyltransferase CDS	34136	34699	564	reverse	9.78	9.78	0.64	1.7e-10	206.48	251.44
hypothetical protein CDS	34699	35223	525	reverse	2.37	2.37	0.34	0.0043	299.78	295.47
adenosylcobalamin-dependent ribonucleoside-triphosphate reductase CDS	35642	37876	2235	reverse	5	5	0.47	9.9e-06	278.5	300.31
permease CDS	38124	39164	1041	forward	5.48	-5.48	-1.05	3.3e-06	50.89	19.12
esterase CDS	39161	39733	573	forward	3.9	-3.9	-0.86	0.00013	49.64	21.34
sugar transporter CDS	40163	41515	1353	forward	1.17	1.17	0.5	0.068	40.1	44.11
hypothetical protein CDS	41634	41990	357	reverse	1000	1000	2.43	0	2452.27	10275.9
ABC transporter ATP-binding protein CDS	42202	42963	762	reverse	0.58	0.58	0.58	0.27	10.8	12.6
ABC transporter membrane spanning permease CDS	42960	43856	897	reverse	0.76	0.76	0.71	0.17	8.46	10.82
ABC transporter substrate binding protein CDS	43853	44845	993	reverse	0.19	-0.19	-0.14	0.64	27.29	19.35
hydrolase CDS	45194	45907	714	forward	2.09	-2.09	-0.47	0.0082	66.61	37.44
translation elongation factors CDS	45976	47895	1920	forward	4.34	4.34	0.78	4.6e-05	47.02	62.69
hydrolase CDS	48016	48834	819	forward	0.39	0.39	0.25	0.41	54.79	50.73
hypothetical protein CDS	48869	49087	219	reverse	0.31	-0.31	-0.13	0.49	56.6	40.4
endonuclease-exonuclease-phosphatase CDS	49012	49725	714	reverse	6.6	-6.6	-0.79	2.5e-07	102.36	46.06
ldhD CDS	50079	51128	1050	reverse	1000	1000	0.87	0	3438.25	4884.67
exoA CDS	51696	52523	828	forward	0.02	0.02	0.02	0.95	60.54	47.91
gadC CDS	52583	54025	1443	forward	3.47	-3.47	-0.49	0.00034	114.86	63.84
phage DEAD box family helicase CDS	54086	56920	2835	forward	0.03	0.03	0.07	0.94	37.21	30.33
pbpX CDS	56949	58073	1125	reverse	12.35	12.35	0.78	4.5e-13	150.15	200.49
peptide deformylase CDS	58261	58674	414	forward	0.45	-0.45	-0.52	0.36	10.21	5.54
hypothetical protein CDS	65297	65641	345	forward	33.31	33.31	1.4	5e-34	89.86	185.14
fumarate reductase flavoprotein subunit CDS	65668	65790	123	forward	1000	1000	1.46	0	109.89	235.3
fumarate reductase flavoprotein subunit CDS	65956	67146	1191	forward	1000	1000	1.34	0	160.14	315.44
lysR CDS	67176	67817	642	reverse	26.69	26.69	1.2	2e-27	105.21	187.67
steroid binding protein CDS	67978	68208	231	reverse	1000	1000	1.64	0	134.91	328.27
arbZ CDS	68304	69173	870	reverse	8.67	8.67	0.91	2.1e-09	63.76	93.44
glycosyl transferase family protein CDS	69170	70117	948	reverse	5.08	5.08	0.76	8.3e-06	57.47	76.07
glucosyl transferase CDS	70130	71086	957	reverse	2.95	2.95	0.58	0.0011	73.46	85.32
arbx CDS	71116	71952	837	reverse	1.69	1.69	0.51	0.021	54.83	60.9
hypothetical protein CDS	72186	72278	93	reverse	5.13	5.13	0.62	7.4e-06	112.27	134.62
hypothetical protein CDS	72596	73354	759	reverse	1.04	1.04	0.64	0.091	16.54	20.15
hypothetical protein CDS	73477	73941	465	forward	3.42	-3.42	-0.52	0.00038	102.77	55.87
ABC transporter bacteriocin CDS	74379	75971	1593	forward	1.02	1.02	0.41	0.094	63.27	65.53
ABC transporter bacteriocin CDS	75973	77565	1593	forward	16.98	16.98	1.03	1e-17	92.16	147.04
transposase CDS	77542	79248	1707	reverse	0.14	-0.14	-0.07	0.73	54.51	40.56
response regulator CDS	79913	80629	717	forward	18.5	18.5	0.62	3.1e-19	466.35	559.06
histidine kinase CDS	80698	82554	1857	forward	0.98	0.98	0.28	0.1	147.62	139.44
yycH CDS	82535	83893	1359	forward	1.17	1.17	0.31	0.068	155.14	149.48
yycI CDS	83894	84718	825	forward	1.16	1.16	0.3	0.068	167.71	160.51
hypothetical protein CDS	84727	85524	798	forward	1.15	1.15	0.29	0.071	174.39	165.7
htrA CDS	85570	86841	1272	forward	26.6	26.6	0.62	2.5e-27	688.08	823.79
23S rRNA (pseudouridine(1915)-N(3))-methyltransferase RlmH CDS	87312	87791	480	forward	4.9	-4.9	-0.38	1.3e-05	261.1	155.8
transcriptional regulator CDS	87843	88658	816	forward	2.89	-2.89	-0.93	0.0013	31.2	12.73
hypothetical protein CDS	88840	89115	276	forward	0.91	-0.91	-0.22	0.12	92.84	62.15
protease CDS	89158	90615	1458	forward	1.22	-1.22	-0.66	0.06	19.42	9.56
hypothetical protein CDS	90778	90882	105	forward	0.91	0.91	0.58	0.12	18.61	21.66
hypothetical protein CDS	90994	91185	192	forward	2.36	-2.36	-0.72	0.0044	36.53	17.28
hypothetical protein CDS	91251	91940	690	forward	0.03	-0.03	-0.11	0.94	13.6	9.83
prolyl aminopeptidase CDS	91987	92868	882	reverse	0.12	-0.12	-0.06	0.76	52.94	39.46
ABC transporter permease CDS	92877	93530	654	reverse	1.03	1.03	0.57	0.092	21.01	24.22
ABC transporter ATP-binding protein CDS	93533	94882	1350	reverse	0.2	0.2	0.23	0.63	24.25	22.23
regulatory protein CDS	95028	95969	942	forward	1000	1000	1.62	0	331.5	791.32
htpX CDS	96007	96903	897	reverse	1.58	-1.58	-0.15	0.026	401.51	282.85
lemA CDS	96920	97480	561	reverse	1.25	-1.25	-0.11	0.057	469.06	337.88
cation transporter CDS	97579	98685	1107	reverse	41.58	41.58	1.34	2.6e-42	126.38	249.59
hypothetical protein CDS	98749	98841	93	forward	0.17	0.17	0.18	0.68	29.27	25.8
hypothetical protein CDS	98869	99276	408	forward	6.52	6.52	0.23	3e-07	2047.3	1875.95
glycerophosphodiester phosphodiesterase CDS	99286	101043	1758	forward	1000	1000	1.2	0	250.87	448.09
hypothetical protein CDS	101104	101244	141	forward	1000	-1000	-0.43	0	7958	4606.35
hypothetical protein CDS	101346	102206	861	forward	0.27	0.27	0.23	0.53	38.05	34.8
hypothetical protein CDS	102190	102348	159	forward	5.24	-5.24	-0.75	5.8e-06	84.8	39.24
beta-glucanase CDS	103668	104792	1125	forward	4.34	-4.34	-0.61	4.6e-05	98.93	50.36
hydrolase CDS	104860	105507	648	forward	10.67	-10.67	-0.59	2.1e-11	293.69	152.28
hypothetical protein CDS	105508	106425	918	forward	3.78	-3.78	-0.31	0.00016	286.89	180.37
hypothetical protein CDS	106519	107448	930	reverse	1.46	-1.46	-0.55	0.034	33.03	17.55
glutamate ATP binding protein CDS	107525	108280	756	reverse	4.7	-4.7	-0.84	2e-05	64.01	27.91
glutamine ABC transporter CDS	108280	109893	1614	reverse	2.62	-2.62	-0.64	0.0024	51.67	25.81
3-methyladenine DNA glycosylase CDS	110225	110857	633	reverse	0.31	0.31	0.31	0.5	26.51	25.61
hypothetical protein CDS	110925	111284	360	forward	27.37	27.37	1.25	4.3e-28	96.62	179.16
terC CDS	111331	112119	789	reverse	1000	1000	1.59	0	93.53	219.93
methyltransferase CDS	112312	112482	171	reverse	1000	1000	1.61	0	201.16	477.61
NAD-dependent deacetylase CDS	112683	113402	720	reverse	7.99	7.99	0.87	1e-08	66.1	94.16
hypothetical protein CDS	113477	113956	480	forward	15.99	15.99	0.91	1e-16	122.17	179.02
cardiolipin synthase CDS	113960	115417	1458	reverse	0.89	0.89	0.39	0.13	60.89	62.16
hypothetical protein CDS	115439	116365	927	reverse	0.15	0.15	0.13	0.71	58.22	49.5
ribonuclease H CDS	116459	117205	747	forward	0.64	-0.64	-0.14	0.23	117.18	82.63
hypothetical protein CDS	117249	118190	942	reverse	1000	-1000	-1.08	0	434.35	160.13
epsV CDS	118380	119195	816	forward	4.94	4.94	0.54	1.1e-05	168.78	191.33
oxidoreductase CDS	119208	119864	657	forward	9.3	9.3	0.67	5e-10	171.65	213.08
hypothetical protein CDS	119982	120791	810	forward	0.23	-0.23	-0.1	0.6	59.03	42.94
hypothetical protein CDS	120891	121307	417	forward	6.94	6.94	0.72	1.1e-07	102.46	131.1
transposase CDS	121538	122779	1242	reverse	0.83	-0.83	-0.45	0.15	24.6	14.05
hypothetical protein CDS	122924	123202	279	forward	16.78	-16.78	-2.61	1.7e-17	50.28	6.43
ribose-p pyrokinase CDS	124218	125204	987	forward	1000	1000	0.89	0	596.37	861.81
tetR CDS	125363	126046	684	forward	9.53	9.53	0.61	2.9e-10	238.01	283.5
hypothetical protein CDS	126059	126883	825	forward	17.71	17.71	0.78	1.9e-18	214.18	287.15
glnP CDS	127010	128485	1476	forward	1.4	-1.4	-0.22	0.039	155.35	104.04
glnQ CDS	128478	129215	738	forward	0.22	-0.22	-0.05	0.6	191.56	144.12
hypothetical protein CDS	129261	130499	1239	reverse	2.22	-2.22	-0.27	0.0061	188.68	121.73
ddl CDS	130652	131734	1083	forward	1000	1000	0.94	0	539.63	808.83
hypothetical protein CDS	131764	132504	741	forward	1000	1000	0.86	0	686.08	967.81
hypothetical protein CDS	132595	133728	1134	forward	1.19	-1.19	-0.19	0.065	168.16	115.02
hypothetical protein CDS	133725	134510	786	forward	2.11	-2.11	-0.27	0.0078	187.44	121.4
acetyl esterase CDS	134482	135303	822	forward	0.16	-0.16	-0.03	0.69	331.58	253.65
hypothetical protein CDS	135287	135460	174	forward	0.34	-0.34	-0.07	0.45	163.45	121.24
alpha-glucosidase CDS	135728	138742	3015	reverse	19.12	19.12	1.14	7.6e-20	83.67	143.26
n-acetylglucosamine-6-P deacetylase CDS	138898	140052	1155	forward	1000	1000	1.42	0	146.36	304.67
2-deoxyribosyltransferase CDS	140422	140901	480	reverse	1000	1000	1.86	0	98.69	278.57
PTS system transporter subunit IIA CDS	141014	141502	489	forward	0.65	-0.65	-0.23	0.22	55.41	36.7
protein tyrosine phosphatase CDS	141523	142326	804	reverse	2.49	-2.49	-0.35	0.0032	140.66	85.93
hypothetical protein CDS	142307	142435	129	forward	2.5	-2.5	-0.47	0.0032	80.69	45.45
uspA CDS	142476	142961	486	forward	12.48	12.48	0.47	3.3e-13	796.62	856.86
hypothetical protein CDS	143090	143215	126	forward	2.83	2.83	0.35	0.0015	348.75	346.45
alkylphosphonate ABC transporter CDS	143306	144235	930	forward	3.57	3.57	0.53	0.00027	124.05	139.74
alkylphosphonate ABC transporter CDS	144261	145034	774	forward	4.1	4.1	0.57	7.9e-05	118.76	137.01
alkylphosphonate ABC transporter CDS	145034	145831	798	forward	9.16	9.16	0.85	6.9e-10	80.67	113.54
phosphonate ABC transporter CDS	145831	146643	813	forward	21.49	21.49	1.3	3.2e-22	69.49	133.05
DNA-3-methyladenine glycosidase CDS	146691	147263	573	reverse	0.72	-0.72	-0.36	0.19	28.67	17.44
hypothetical protein CDS	147414	147899	486	forward	0.67	0.67	0.1	0.22	746.73	622.09
hypothetical protein CDS	147955	149352	1398	forward	4.47	4.47	0.44	3.4e-05	292.65	309.96
asnH CDS	149468	151417	1950	forward	5.5	-5.5	-0.26	3.1e-06	648.55	423.22
hypothetical protein CDS	151439	152707	1269	forward	4.64	-4.64	-0.23	2.3e-05	669.92	446.29
anaerobic ribonucleoside triphosphate reductase CDS	152886	155081	2196	forward	2.69	-2.69	-0.73	0.002	40.69	19.12
anaerobic NTP reductase or activator protein CDS	155065	155778	714	forward	2.6	-2.6	-0.6	0.0025	57.33	29.46
hypothetical protein CDS	155835	156398	564	forward	0.77	-0.77	-0.29	0.17	43.1	27.38
hypothetical protein CDS	156398	157609	1212	forward	2.28	-2.28	-0.43	0.0052	84.01	48.52
multidrug resistance protein CDS	157716	158933	1218	forward	0.24	0.24	0.26	0.58	24.19	22.53
pepO CDS	159007	160959	1953	forward	1000	1000	1.21	0	489.46	884.81
K+ uptake protein CDS	161203	163053	1851	reverse	0.14	0.14	0.07	0.72	143.31	117.58
hypothetical protein CDS	163671	164081	411	reverse	0.19	-0.19	-0.01	0.65	1440.02	1111.42
hypothetical protein CDS	164184	164633	450	reverse	1000	-1000	-2.01	0	716.79	138.42
slpA CDS	165277	166611	1335	forward	1000	1000	0.3	0	36354.8	34894
6-pyruvoyl tetrahydrobiopterin synthase CDS	166686	167051	366	reverse	7.84	-7.84	-1.39	1.5e-08	50.76	15.05
glycosyltransferase CDS	167017	168378	1362	reverse	6.18	-6.18	-1.29	6.7e-07	44.07	14.06
hypothetical protein CDS	168378	169499	1122	reverse	5.52	-5.52	-1.41	3e-06	33.97	9.99
slpB CDS	169584	170957	1374	reverse	1000	1000	0.67	0	1335.63	1658.67
N-acetylmuramidase CDS	171321	172550	1230	forward	7.27	-7.27	-0.28	5.3e-08	736.7	471.77
autolysin, amidase CDS	172569	173663	1095	forward	1.56	-1.56	-0.12	0.028	551.32	394.6
Na+-H+ antiporter CDS	173787	175622	1836	forward	0.41	0.41	0.25	0.39	58.98	54.7
oxidoreductase CDS	175712	176677	966	reverse	3.02	3.02	0.43	0.00096	198.34	208.77
DNA polymerase CDS	176689	177483	795	reverse	0.57	0.57	0.17	0.27	190.11	166.54
hypothetical protein CDS	177558	178319	762	reverse	3.27	-3.27	-0.48	0.00053	107.81	60.11
gpmA CDS	178485	179177	693	forward	1000	1000	0.71	0	3909.11	4968.79
pyrrolidone carboxyl peptidase CDS	179395	179997	603	forward	9.18	-9.18	-0.76	6.6e-10	158.6	72.91
hypothetical protein CDS	180061	180621	561	forward	1.1	1.1	0.21	0.08	314.8	283.43
transcriptional regulator CDS	180723	181826	1104	forward	21.84	-21.84	-0.43	1.5e-22	1147.16	665.26
membrane protein CDS	181826	182443	618	forward	1000	-1000	-0.69	0	1490.19	718.18
glucan modification protein CDS	182486	185476	2991	forward	1000	-1000	-0.56	0	1148.29	604.72
fibronectin domain-containing protein CDS	185577	186968	1392	forward	0.23	0.23	0.07	0.59	339.31	276.84
Tyr-tRNA synthetase CDS	187222	188484	1263	forward	2.61	2.61	0.53	0.0025	86.8	97.39
hypothetical protein CDS	188592	188948	357	forward	1000	1000	1.54	0	165.88	374.96
pepG CDS	189152	190465	1314	forward	0.66	-0.66	-0.15	0.22	109.93	76.96
hydrolase CDS	190465	191118	654	forward	0.21	0.21	0.11	0.62	102.16	86.02
oppA CDS	191288	192913	1626	forward	1000	1000	1.75	0	103.57	271.63
oppA CDS	192993	194621	1629	forward	23.92	23.92	1.51	1.2e-24	53.4	118.23
inosine-5'-monophosphate dehydrogenase CDS	194769	195911	1143	forward	1000	-1000	-1.52	0	335.13	91.32
oppB CDS	196073	197002	930	forward	1000	1000	1.7	0	147.54	373.2
oppC CDS	197010	198041	1032	forward	1000	1000	1.7	0	197.76	499.38
oppD CDS	198057	199115	1059	forward	1000	1000	1.79	0	264.45	713.21
oppF CDS	199136	200080	945	forward	1000	1000	2.01	0	270.94	851.4
pepE CDS	200133	201449	1317	reverse	4.62	4.62	0.33	2.4e-05	706.93	690.34
heat shock low molecular weight CDS	201593	202018	426	reverse	1000	-1000	-2.31	0	798.83	125.1
greA CDS	202233	202694	462	forward	1.4	-1.4	-0.33	0.04	75.98	47.06
hypothetical protein CDS	202772	203434	663	forward	2.84	-2.84	-0.35	0.0014	160.58	97.94
hypothetical protein CDS	203601	204200	600	reverse	0.7	0.7	0.38	0.2	50.98	51.64
tryptophanyl-tRNA synthetase II CDS	204306	205328	1023	forward	8.24	8.24	0.58	5.7e-09	241.01	280.73
dCMP deaminase CDS	205352	205831	480	forward	11.38	11.38	0.64	4.1e-12	244.42	297.7
hypothetical protein CDS	205812	206429	618	forward	9.93	9.93	0.59	1.2e-10	274.26	322.66
cation transporter P-ATPase CDS	206719	209382	2664	forward	1000	-1000	-1.41	0	270.12	79.21
methionyl-tRNA synthetase CDS	209479	211455	1977	forward	16.23	16.23	0.6	5.9e-17	454.05	536.38
hypothetical protein CDS	211455	212222	768	forward	18.67	18.67	0.66	2.1e-19	386.3	475.97
primase like CDS	212209	212796	588	forward	36.39	36.39	0.88	4.1e-37	321.54	461.37
ksgA CDS	212786	213670	885	forward	1000	1000	0.95	0	357.7	537.42
hypothetical protein CDS	213732	213989	258	forward	1000	1000	1.75	0	646.15	1697.72
purR CDS	214093	214923	831	forward	11.31	11.31	1	4.9e-12	64.17	100.04
glmU CDS	214971	216350	1380	forward	1000	1000	1.15	0	253.42	439.32
S-layer protein CDS	216570	217088	519	forward	1.52	-1.52	-0.39	0.03	62.02	36.95
S-layer protein CDS	217122	217655	534	forward	0.43	0.43	0.15	0.37	164.94	142.43
hypothetical protein CDS	217766	218614	849	forward	0.57	-0.57	-0.03	0.27	1599.07	1217.81
cdpA CDS	218630	220429	1800	forward	5.33	5.33	0.38	4.7e-06	584.57	592.65
prsA CDS	220709	221683	975	forward	15.49	15.49	0.6	3.3e-16	427.8	505.94
6-p-beta-glucosidase CDS	221735	223162	1428	reverse	1.04	-1.04	-0.39	0.091	36.07	21.45
transcriptional regulator CDS	223292	224008	717	reverse	0.39	0.39	0.41	0.4	22.29	23.05
PTS system cellobiose-specific transporter subunit IIC CDS	224196	225521	1326	forward	1.73	-1.73	-0.97	0.019	15.7	6.23
transcriptional regulator CDS	225591	226499	909	forward	0.05	0.05	0.07	0.89	33.26	27.13
hypothetical protein CDS	226549	226830	282	reverse	3.26	3.26	0.41	0.00054	256.23	265.94
hypothetical protein CDS	226860	228224	1365	reverse	0.26	-0.26	-0.08	0.55	92.73	68.15
hypothetical protein CDS	228340	228744	405	forward	1000	-1000	-0.81	0	758.4	336.19
DNA-directed RNA polymerase subunit delta CDS	228791	229345	555	forward	16.54	16.54	0.44	2.9e-17	1272.65	1347.31
pyrG CDS	229463	231082	1620	forward	1000	-1000	-0.89	0	476.25	200.62
UDP-N-acetylglucosamine 1-carboxyvinyltransferase CDS	231212	232507	1296	forward	0.4	-0.4	-0.05	0.4	454.13	342.09
transcriptional regulator raffinose operon CDS	234089	234910	822	reverse	3.02	3.02	0.75	0.00096	32.89	43.15
hypothetical protein CDS	234961	235590	630	forward	4.17	4.17	1.31	6.7e-05	11.9	22.99
xanthine permease CDS	235684	236964	1281	reverse	8.68	8.68	1.21	2.1e-09	31.23	56.08
xanthine phosphoribosyltransferase CDS	236972	237550	579	reverse	7.02	7.02	0.98	9.6e-08	40.77	62.53
hypothetical protein CDS	237782	238552	771	reverse	3.2	3.2	0.4	0.00063	281.77	289.21
transcriptional regulator CDS	238636	239601	966	reverse	3.51	-3.51	-1.42	0.00031	20.99	6.09
guaA CDS	239826	241376	1551	forward	1.7	1.7	0.26	0.02	343.91	321.46
daunorubicin resistance protein CDS	241930	242784	855	forward	3.14	-3.14	-1.26	0.00072	22.44	7.3
ABC transporter CDS	242784	243650	867	forward	1.82	-1.82	-0.94	0.015	18.43	7.51
hypothetical protein CDS	243640	244092	453	forward	1.49	-1.49	-0.43	0.032	50.48	29.25
acetyltransferase CDS	244511	245014	504	forward	0.29	-0.29	-0.09	0.52	98.63	72.29
hypothetical protein CDS	245348	246052	705	forward	0.73	-0.73	-0.39	0.19	23.12	13.73
multidrug resistance protein CDS	246043	246603	561	forward	1.15	-1.15	-0.49	0.071	28.83	15.99
multidrug resistance protein CDS	246763	247116	354	forward	0.33	-0.33	-0.2	0.47	29.13	19.81
multidrug resistance protein CDS	247165	247425	261	forward	0.59	-0.59	-0.34	0.26	25.16	15.51
hypothetical protein CDS	247510	247728	219	forward	4.28	-4.28	-1.24	5.3e-05	29.83	9.81
S-methyltransferase CDS	247728	248189	462	forward	4.02	-4.02	-1.12	9.6e-05	33.83	12.15
hypothetical protein CDS	248261	248467	207	forward	10.12	-10.12	-1.28	7.6e-11	76.43	24.5
hypothetical protein CDS	248537	248731	195	forward	2.94	-2.94	-0.4	0.0011	135.5	80.26
hypothetical protein CDS	248787	249374	588	reverse	1000	-1000	-2.35	0	981.71	149.79
hypothetical protein CDS	249429	249746	318	reverse	4.36	-4.36	-0.87	4.4e-05	54.69	23.36
hypothetical protein CDS	250073	250354	282	forward	2.55	2.55	0.38	0.0028	257.02	259.72
glyA CDS	250411	251646	1236	forward	4.93	4.93	0.39	1.2e-05	506.21	515.57
aa transporter CDS	251738	253330	1593	forward	3.07	3.07	0.47	0.00085	154.41	166.66
hypothetical protein CDS	253371	254219	849	reverse	0.68	0.68	0.42	0.21	38.78	40.28
glucan 1,6-alpha-glucosidase CDS	254319	255938	1620	forward	2.43	2.43	0.71	0.0038	30.07	38.41
rpmE2 CDS	256048	256293	246	forward	1000	1000	0.23	0	6702.11	6124.2
d-ala-d-ala adding enzyme CDS	256420	257787	1368	forward	7.12	7.12	0.49	7.5e-08	362.26	395.98
ATP-dependent RNA helicase-like protein CDS	257801	259288	1488	forward	1000	1000	0.94	0	303.21	452.01
acpS CDS	259369	259725	357	forward	5.67	-5.67	-0.31	2.1e-06	462.57	290.44
ala racemase CDS	259725	260855	1131	forward	1.33	1.33	0.22	0.047	359.84	326.25
hypothetical protein CDS	260916	261623	708	reverse	11.29	11.29	0.4	5.1e-12	1172.06	1202.4
L-LDH CDS	261799	262770	972	reverse	1000	1000	0.76	0	4982.73	6574.74
peptidyl-tRNA hydrolase CDS	262905	263462	558	forward	1000	-1000	-1.15	0	319.36	112.11
trcF CDS	263464	266961	3498	forward	29.05	-29.05	-1.47	8.9e-30	187.17	52.76
hypothetical protein CDS	266978	267220	243	forward	1000	-1000	-1.27	0	350.86	113.61
hypothetical protein CDS	267305	267682	378	forward	2.91	-2.91	-0.2	0.0012	462.12	312.72
30S ribosomal protein S1 CDS	267682	268044	363	forward	0.77	0.77	0.13	0.17	516.78	440.38
cell cycle CDS	268072	269343	1272	forward	2.8	-2.8	-0.58	0.0016	62.8	32.71
ftsH CDS	269439	271595	2157	forward	0.09	0.09	0.01	0.81	1525.92	1200.32
hslO CDS	271652	272542	891	forward	5.74	5.74	0.46	1.8e-06	347.53	372.63
transcriptional regulator CDS	272619	273647	1029	forward	30.46	-30.46	-0.9	3.4e-31	432.9	181.07
lysS CDS	273663	275213	1551	forward	1.35	1.35	0.17	0.045	645.07	563.87
hypothetical protein CDS	275807	276262	456	forward	1000	-1000	-2.09	0	187.89	34.32
clpC CDS	276367	278844	2478	forward	1000	-1000	-1.63	0	1122.42	282.52
rpoB CDS	279065	282706	3642	forward	1000	-1000	-1.4	0	2572.96	758.2
DNA-directed RNA polymerase subunit beta' CDS	282722	286375	3654	forward	1000	-1000	-1.37	0	2755.76	828.28
prepilin peptidase CDS	286426	287115	690	reverse	6.75	-6.75	-1.67	1.8e-07	33.19	8.1
rpsL CDS	287288	287695	408	forward	4.75	4.75	0.15	1.8e-05	3541.4	3061.77
30S ribosomal protein S7 CDS	287711	288181	471	forward	1000	1000	0.56	0	2602.38	2994.88
fusA CDS	288215	290308	2094	forward	1000	1000	0.65	0	2003.82	2449.45
rpsJ CDS	290628	290936	309	forward	1000	-1000	-0.21	0	7008.18	4735.85
rplC CDS	290960	291598	639	forward	1000	-1000	-0.3	0	7174.98	4527.51
rplD CDS	291613	292230	618	forward	1.25	-1.25	-0.04	0.057	4516.81	3434.19
rplW CDS	292230	292532	303	forward	1000	-1000	-0.32	0	7537.21	4704.3
rplB CDS	292548	293384	837	forward	0.02	0.02	0	0.96	5747.52	4482.84
rplV CDS	293707	294060	354	forward	9.41	-9.41	-0.11	3.9e-10	6516.48	4715.98
rpsC CDS	294074	294748	675	forward	10.55	-10.55	-0.13	2.8e-11	5051.64	3597.57
rplP CDS	294748	295188	441	forward	0.05	0.05	0	0.89	4047.11	3163.31
rpmC CDS	295178	295375	198	forward	1000	-1000	-0.43	0	7418.59	4276.51
rpsQ CDS	295394	295660	267	forward	28.34	-28.34	-0.19	4.6e-29	7219.67	4944.23
rplN CDS	295692	296060	369	forward	6.45	6.45	0.17	3.5e-07	3987.82	3489.14
rplX CDS	296080	296313	234	forward	1000	-1000	-0.26	0	6343.92	4130.17
rplE CDS	296328	296870	543	forward	15.1	15.1	0.25	8e-16	4452.99	4121.03
30S ribosomal protein S14 CDS	296883	297068	186	forward	1000	1000	0.3	0	5471.67	5254.36
rpsH CDS	297094	297492	399	forward	1000	1000	0.32	0	4453.85	4337.34
rplF CDS	297517	298047	531	forward	1000	1000	0.27	0	4689.21	4419.02
rplR CDS	298074	298430	357	forward	1000	1000	0.44	0	4133.35	4365.11
rpsE CDS	298448	298954	507	forward	1000	1000	0.5	0	4563.87	5034.92
rpmD CDS	298972	299157	186	forward	2.16	2.16	0.07	0.007	6176.8	5057.81
rplO CDS	299181	299621	441	forward	1000	1000	0.37	0	4583.53	4599.09
secY CDS	299621	300916	1296	forward	1000	1000	0.41	0	4025.55	4177.73
adk CDS	300928	301584	657	forward	1000	1000	0.52	0	3944.79	4414.08
infA CDS	301656	301877	222	forward	0.9	0.9	0.04	0.13	6027.52	4832.61
rpmJ CDS	301894	302010	117	forward	0.18	0.18	0.01	0.66	8220.31	6448.87
rpsM CDS	302035	302385	351	forward	1000	1000	0.63	0	3798.41	4586.8
30S ribosomal protein S11 CDS	302407	302799	393	forward	1000	1000	0.54	0	3563.78	4024.66
DNA-directed RNA polymerase subunit alpha CDS	302848	303786	939	forward	1000	1000	0.48	0	4903.19	5325.67
rplQ CDS	303811	304194	384	forward	1000	1000	0.9	0	3376.9	4905.02
cbiO CDS	304386	305237	852	forward	0.92	0.92	0.35	0.12	86.61	86.06
cbiO CDS	305213	306070	858	forward	0.51	0.51	0.26	0.31	75.7	70.63
ABC transporter permease CDS	306063	306860	798	forward	1.2	1.2	0.44	0.063	61.81	65.21
truA CDS	306863	307651	789	forward	0.9	0.9	0.32	0.13	97.3	94.94
rplM CDS	307756	308199	444	forward	1000	1000	1.2	0	5625.14	10074.2
rpsI CDS	308211	308606	396	forward	1000	1000	1.34	0	4959.45	9790.36
integrase CDS	308676	309728	1053	reverse	38.03	38.03	1.61	9.4e-39	72.91	173.63
hypothetical protein CDS	309805	309993	189	reverse	7.08	-7.08	-1.36	8.2e-08	46.26	14.02
replication protein CDS	310053	311153	1101	reverse	12.8	-12.8	-2.15	1.6e-13	47.42	8.3
hypothetical protein CDS	311338	311868	531	reverse	10.07	-10.07	-1.62	8.5e-11	53.62	13.64
ftsK CDS	311865	312941	1077	reverse	4.34	-4.34	-0.69	4.6e-05	80.26	38.71
hypothetical protein CDS	312941	313252	312	reverse	5.02	-5.02	-0.64	9.5e-06	108.61	54.24
hypothetical protein CDS	313425	314309	885	forward	12.06	-12.06	-1.05	8.6e-13	125.62	47.27
methylase CDS	314359	317178	2820	forward	6.48	-6.48	-0.72	3.3e-07	119.13	56.4
hypothetical protein CDS	317178	317549	372	forward	8.34	-8.34	-0.65	4.6e-09	185.8	92.05
hypothetical protein CDS	318099	318239	141	forward	0.44	0.44	0.83	0.36	3.63	5.03
hypothetical protein CDS	318208	318369	162	forward	0	0	0.33	0.99	3.95	3.86
4-methyl-5(beta-hydroxyethyl)-thiazole monophosphate synthesis protein CDS	318450	319034	585	reverse	1.12	-1.12	-0.09	0.075	564.85	412.23
hypothetical protein CDS	319080	319739	660	reverse	9.29	-9.29	-1.42	5.1e-10	59.49	17.26
hypothetical protein CDS	319813	320571	759	forward	2.31	-2.31	-0.53	0.0048	59.29	32.03
phosphoglycerate mutase CDS	320611	321291	681	forward	18.79	-18.79	-0.98	1.6e-19	226.22	89.63
cation efflux protein CDS	321353	322252	900	forward	1.52	-1.52	-0.26	0.03	128.33	83.54
pga mutase CDS	322682	323122	441	forward	0.49	0.49	0.18	0.33	131.53	116.4
2',3'-cyclic-nucleotide 2'-phosphodiesterase CDS	323227	324162	936	forward	1.31	-1.31	-0.2	0.049	161.92	109.46
aminopeptidase CDS	324213	325562	1350	reverse	0.5	0.5	0.09	0.31	520.52	433.01
hypothetical protein CDS	325633	325959	327	reverse	1.89	-1.89	-0.58	0.013	42.02	21.82
dUTPase CDS	326061	326612	552	forward	5.36	-5.36	-0.89	4.4e-06	66.38	27.86
radA CDS	326612	327988	1377	forward	8.41	-8.41	-1.02	3.9e-09	87.83	33.7
gltX CDS	328066	329565	1500	forward	1.3	-1.3	-0.08	0.05	979.57	722.53
cysS CDS	329663	331096	1434	forward	4.98	-4.98	-0.42	1e-05	227.28	132.45
hypothetical protein CDS	331089	331532	444	forward	3.36	-3.36	-0.37	0.00044	179.4	108.33
23S rRNA (guanosine(2251)-2'-O)-methyltransferase RlmB CDS	331519	332271	753	forward	1.54	-1.54	-0.19	0.029	224.62	153.05
sigma factor 30 RNA polymerase CDS	332411	332947	537	forward	2.84	-2.84	-0.51	0.0014	83.38	45.7
hypothetical protein CDS	333046	333264	219	forward	1000	1000	1.42	0	20167.4	41996.5
hypothetical protein CDS	333403	334011	609	forward	0.07	0.07	0.11	0.84	25.61	21.55
gluconate kinase CDS	334013	335497	1485	forward	0.04	-0.04	-0.05	0.91	31.96	24
transcriptional regulator CDS	335494	336375	882	reverse	0.11	-0.11	-0.07	0.77	47.28	35.04
1-deoxy-D-xylulose-5-phosphate synthase CDS	336498	338240	1743	reverse	18.55	-18.55	-1.14	2.8e-19	173.92	61.56
50S ribosomal protein L33 CDS	338428	338577	150	forward	0.48	0.48	0.07	0.33	936.29	764.28
secE CDS	338586	338753	168	forward	5.05	5.05	0.27	8.9e-06	1177.61	1104.07
nusG CDS	338867	339424	558	forward	0.61	0.61	0.1	0.25	626.5	522.49
rplK CDS	339551	339976	426	forward	1000	1000	0.39	0	4816.04	4925.46
rplA CDS	340056	340748	693	forward	1000	1000	0.62	0	3824.07	4583.35
ABC transporter CDS	340852	341718	867	forward	1	1	0.22	0.1	244.18	221.37
ABC transporter permease CDS	341722	342717	996	forward	3.25	3.25	0.44	0.00056	208.76	220.63
ABC transporter permease CDS	342720	343607	888	forward	7.43	7.43	0.6	3.7e-08	196.28	230.97
phosphate transporter ATP-binding protein CDS	343613	344410	798	forward	12.49	12.49	0.7	3.2e-13	211.35	267.19
phosphate ABC transporter ATP-binding protein CDS	344412	345167	756	forward	12.49	12.49	0.66	3.3e-13	247.58	305.33
phoU CDS	345184	345861	678	forward	20.97	20.97	0.84	1.1e-21	209.18	291.73
receptor CDS	346044	347225	1182	forward	1000	1000	2.72	0	825.2	4221.56
rplJ CDS	347907	348419	513	forward	1000	-1000	-0.45	0	3892.03	2224.52
rplL CDS	348469	348831	363	forward	3.25	-3.25	-0.08	0.00057	2925.25	2149.84
K+ channel CDS	348905	349720	816	forward	2.38	2.38	0.71	0.0042	30.38	38.69
hypothetical protein CDS	349754	350374	621	forward	1.41	1.41	0.5	0.039	48.17	53.12
hypothetical protein CDS	350491	350745	255	forward	0	0	0	1	72.09	56.14
cytidine-deoxycytidylate deaminase CDS	350778	351284	507	forward	1.07	-1.07	-0.39	0.086	38.6	22.97
DNA polymerase III (DNA directed) gamma-tau CDS	351479	353269	1791	forward	1000	1000	1.21	0	413.27	742.21
tnpB CDS	353447	354604	1158	forward	1000	1000	1.01	0	500.61	785.76
hypothetical protein CDS	354802	355137	336	forward	1000	1000	0.98	0	756.76	1162.32
recR CDS	355138	355737	600	forward	1000	1000	1.13	0	522.65	891.28
hypothetical protein CDS	355737	355976	240	forward	1000	1000	1.37	0	330.83	664.95
tmk CDS	356078	356728	651	forward	3.35	3.35	0.53	0.00045	117.19	131.61
hypothetical protein CDS	356729	357049	321	forward	2.46	2.46	0.49	0.0035	104.47	114.08
DNA polymerase III subunit delta CDS	357050	357907	858	forward	1.32	1.32	0.37	0.047	118.71	119.8
DNA replication intiation control protein YabA CDS	357919	358269	351	forward	0.6	0.6	0.22	0.25	118.17	107.42
tetrapyrrole methylase CDS	358269	359123	855	forward	3.18	3.18	0.53	0.00067	110.32	123.69
acyl-ACP thioesterase CDS	359126	359863	738	forward	3.25	3.25	0.48	0.00056	155.98	169.39
hypothetical protein CDS	359893	360429	537	forward	1000	1000	0.56	0	2528.8	2913.72
glycoprotein endopeptidase CDS	360457	361191	735	forward	1000	1000	0.77	0	2106.76	2798.32
ribosomal protein ala-acetyltransferase CDS	361175	361747	573	forward	1000	1000	0.78	0	2044.16	2743
DNA-binding/iron metalloprotein/AP endonuclease CDS	361744	362793	1050	forward	1000	1000	0.87	0	1798.43	2557.22
2-deoxyribose-5-phosphate aldolase CDS	362931	363644	714	forward	1000	1000	0.94	0	465.85	694.47
dehydrogenase CDS	363654	364625	972	forward	1000	1000	1.01	0	404.6	634.33
gntR CDS	364618	365328	711	forward	1000	1000	0.9	0	423.57	615.29
bile acid-inducible operon protein CDS	365377	366564	1188	reverse	30.22	-30.22	-0.95	6e-31	387.44	155.81
formyl-coenzyme A transferase CDS	366636	367973	1338	reverse	1000	-1000	-0.66	0	3924.9	1933.97
oxalyl-CoA decarboxylase CDS	367973	369682	1710	reverse	1000	-1000	-0.61	0	3430.49	1750.66
ABC transporter CDS	369862	371781	1920	reverse	0.9	-0.9	-0.23	0.12	84.24	55.88
redox-sensing transcriptional repressor Rex CDS	371965	372600	636	forward	1000	1000	1.41	0	141.11	293.08
scrR CDS	372648	373634	987	reverse	2.83	-2.83	-0.89	0.0015	33.39	14.06
scrB CDS	373651	375108	1458	reverse	5.15	-5.15	-1.67	7e-06	24.71	6.04
scrA CDS	375343	377292	1950	forward	20.67	-20.67	-2.55	2.2e-21	62.28	8.26
hypothetical protein CDS	377384	377911	528	forward	10.94	-10.94	-1.79	1.2e-11	50.83	11.42
hypothetical protein CDS	378008	378472	465	forward	8.31	8.31	0.7	4.9e-09	134.59	169.85
hypothetical protein CDS	378472	379230	759	forward	6.27	6.27	0.61	5.4e-07	147.27	175.46
groES CDS	379398	379682	285	forward	1000	-1000	-2.09	0	897.13	164.44
groEL CDS	379705	381333	1629	forward	1000	-1000	-1.4	0	697.62	205.72
hypothetical protein CDS	381372	381503	132	forward	0.19	-0.19	-0.16	0.65	21.11	14.7
hexA CDS	381484	384054	2571	forward	1.71	-1.71	-0.31	0.019	106.45	66.76
mutL CDS	384057	385952	1896	forward	1.16	-1.16	-0.26	0.069	89.7	58.26
ruvA CDS	385952	386539	588	forward	0.41	-0.41	-0.12	0.39	101.75	73.07
ruvB CDS	386551	387600	1050	forward	1000	-1000	-1.08	0	996.78	366.64
protein translocase CDS	387650	388060	411	forward	1000	-1000	-1.25	0	1306.61	429.37
glucose-6-phosphate 1-dehydrogenase CDS	388167	389618	1452	forward	15.27	-15.27	-0.59	5.4e-16	435.73	225.97
DNA-damage-inducible protein CDS	389494	390732	1239	forward	21.25	-21.25	-0.98	5.6e-22	255.63	100.86
hypothetical protein CDS	390795	391751	957	forward	1.22	1.22	0.23	0.061	294.78	269.06
RNA helicase CDS	391744	393105	1362	forward	0.74	0.74	0.14	0.18	399.88	343.87
alaS CDS	393347	395986	2640	forward	1.4	-1.4	-0.12	0.04	455.57	325.74
hypothetical protein CDS	396047	396304	258	forward	1000	1000	0.58	0	1214.72	1414.08
Holliday junction resolvase-like protein CDS	396304	396732	429	forward	1000	1000	0.59	0	1463.89	1713.21
hypothetical protein CDS	396734	397045	312	forward	1000	1000	0.88	0	1269.53	1825.7
mutS CDS	397104	399461	2358	forward	1000	1000	1.34	0	133.97	264.85
thioredoxin reductase CDS	399539	399850	312	forward	1000	1000	0.7	0	953.05	1209.33
mscL CDS	399894	400268	375	reverse	26.9	26.9	0.75	1.3e-27	390.83	510.26
hypothetical protein CDS	400374	400796	423	reverse	6.73	6.73	0.61	1.9e-07	164.23	195.15
murI CDS	400874	401677	804	forward	9.32	9.32	0.75	4.8e-10	123.05	161.15
nucleoside-triphosphatase CDS	401677	402285	609	forward	15.05	15.05	0.93	8.9e-16	110.55	163.51
tropomyosin-related protein CDS	403294	403719	426	forward	1000	1000	0.58	0	2315.21	2691.06
hypothetical protein CDS	403737	404105	369	forward	1000	1000	0.93	0	2301.52	3427.28
Xaa-Pro dipeptidase CDS	404158	405264	1107	reverse	4.82	4.82	0.46	1.5e-05	293.69	313.77
ccpA CDS	405409	406410	1002	forward	37.72	37.72	1	1.9e-38	231.77	360.25
glycerophosphoryl diester phosphodiesterase CDS	406445	407812	1368	reverse	2.74	2.74	0.49	0.0018	120.08	131.03
hypothetical protein CDS	407908	408231	324	forward	21.91	-21.91	-0.95	1.2e-22	278.86	112.45
UDP-sugar hydrolase CDS	408247	409629	1383	forward	19.34	-19.34	-0.94	4.6e-20	248.56	100.85
hypothetical protein CDS	409562	410230	669	forward	14.34	-14.34	-0.93	4.5e-15	183.46	74.98
n-acetylglucosamine catabolic protein CDS	410230	411006	777	forward	9.51	-9.51	-0.79	3.1e-10	153.67	69.29
hypothetical protein CDS	411003	411611	609	forward	1.75	-1.75	-0.37	0.018	79.68	48
dedA CDS	411621	412271	651	reverse	1.7	-1.7	-0.26	0.02	149.86	97.73
thioredoxin reductase CDS	412281	413165	885	reverse	0.37	-0.37	-0.13	0.43	77.01	54.87
mutT CDS	420438	420860	423	forward	3.69	3.69	0.84	0.0002	30.21	42.13
phage related helicase CDS	420860	423454	2595	forward	6.68	6.68	1.03	2.1e-07	34.95	55.41
hypothetical protein CDS	423467	423751	285	forward	11.31	11.31	1.36	4.9e-12	31.13	62.31
glycosyltransferase CDS	425058	426221	1164	forward	0.24	0.24	0.08	0.57	222.3	183.52
glycosyltransferase CDS	426236	427279	1044	forward	0.15	0.15	0.06	0.71	218.89	177.73
hypothetical protein CDS	427279	428304	1026	forward	0.57	0.57	0.18	0.27	168.63	149.2
phosphoglycerol transferase CDS	428376	430436	2061	forward	0.45	0.45	0.13	0.35	240.03	204.79
secG CDS	430504	430737	234	forward	1000	1000	0.82	0	807.14	1108.88
ribonuclease R CDS	430808	433156	2349	forward	1000	1000	1.02	0	487.75	769.29
smpB CDS	433168	433623	456	forward	1000	1000	1.15	0	462.93	801.4
manL CDS	439492	440502	1011	forward	3.24	-3.24	-0.19	0.00057	622.13	425.84
manM CDS	440521	441330	810	forward	0.6	0.6	0.11	0.25	454.92	383.3
manN CDS	441359	442282	924	forward	0.23	0.23	0.05	0.59	654.98	526.93
hypothetical protein CDS	442289	442657	369	forward	1.18	1.18	0.16	0.065	571.47	498.03
lysR CDS	442703	443584	882	reverse	0.02	-0.02	-0.04	0.96	35.62	26.95
maltose O-acetyltransferase CDS	443767	444219	453	forward	0.12	0.12	0.21	0.75	16.97	15.34
amino acid permease CDS	444247	445620	1374	reverse	0.35	-0.35	-0.11	0.45	80.84	58.24
adhE CDS	445913	448543	2631	forward	11.17	11.17	0.53	6.7e-12	458.01	515.23
glmS CDS	448725	450536	1812	forward	0.15	0.15	0.05	0.71	242.97	196.37
ackA CDS	450871	452064	1194	forward	1000	-1000	-1.56	0	217.44	57.5
carboxymuconolactone decarboxylase CDS	452165	452896	732	forward	27.89	-27.89	-1.12	1.3e-28	271.54	97.04
mutT CDS	453002	453412	411	forward	23.32	-23.32	-0.8	4.8e-24	395.95	176.99
hypothetical protein CDS	453492	455150	1659	reverse	0.17	0.17	0.12	0.68	76.47	64.7
hypothetical protein CDS	455358	457178	1821	forward	0.22	0.22	0.14	0.6	65.71	56.52
hypothetical protein CDS	457183	458511	1329	forward	0.5	0.5	0.3	0.32	56.95	54.45
ATP-dependent helicase CDS	458523	460754	2232	forward	0.14	-0.14	-0.07	0.73	65.68	48.64
hypothetical protein CDS	460761	461165	405	forward	1.2	-1.2	-0.18	0.063	180.47	124.22
amtB CDS	461384	462634	1251	forward	1.34	-1.34	-0.6	0.046	26.55	13.68
NADPH-flavin oxidoreductase CDS	462687	463445	759	forward	0.55	-0.55	-0.17	0.28	69.5	48.17
restriction endonuclease CDS	463844	468349	4506	forward	0.57	-0.57	-0.18	0.27	70.6	48.63
hypothetical protein CDS	468352	470100	1749	forward	0.39	0.39	0.15	0.4	140.6	121.67
DNA methyltransferase CDS	470105	470974	870	forward	3.26	3.26	0.56	0.00056	91.96	105.68
methylase CDS	471076	471759	684	forward	2.22	2.22	0.43	0.006	146.98	153.75
hypothetical protein CDS	471808	472509	702	reverse	0.01	-0.01	-0.13	0.98	9.99	7.13
hypothetical protein CDS	472744	473094	351	forward	0.29	0.29	0.35	0.52	17.34	17.24
ftsK CDS	473261	474388	1128	forward	0.05	0.05	0.23	0.89	6.25	5.7
hypothetical protein CDS	474519	474932	414	forward	0.91	0.91	0.72	0.12	9.13	11.69
repB CDS	475046	476128	1083	forward	3.12	3.12	0.91	0.00075	19.52	28.52
integrase CDS	476393	477595	1203	forward	1000	1000	1.04	0	258.06	413.71
hypothetical protein CDS	477674	477814	141	forward	15.77	15.77	0.47	1.7e-16	971.07	1050.29
hypothetical protein CDS	477764	478159	396	reverse	7.47	7.47	0.27	3.4e-08	1785.41	1675.87
hypothetical protein CDS	478246	478461	216	reverse	1000	-1000	-1.4	0	838.37	247.12
hypothetical protein CDS	478565	478951	387	forward	1.79	-1.79	-0.28	0.016	135.23	86.59
serine-threonine protein phosphatase CDS	478997	479866	870	forward	0.55	-0.55	-0.11	0.28	146.19	105.27
hypothetical protein CDS	479955	480071	117	reverse	5.47	-5.47	-0.41	3.4e-06	271.01	159.26
celB CDS	480310	481647	1338	forward	1.32	1.32	0.58	0.048	28.89	33.65
hypothetical protein CDS	481647	482540	894	forward	0.62	0.62	0.4	0.24	36	37.02
aggregation promoting protein CDS	482878	483573	696	forward	16.71	-16.71	-0.48	2e-17	684.28	381.42
surface exclusion protein CDS	483725	484792	1068	forward	0.33	-0.33	-0.16	0.47	45.67	31.81
phosphoglycerate mutase CDS	484817	485398	582	forward	4.71	-4.71	-0.62	1.9e-05	108.41	54.93
phosphoglycerate mutase CDS	485399	485971	573	forward	6.78	-6.78	-0.58	1.7e-07	183.28	95.74
hypothetical protein CDS	486057	486716	660	forward	2.11	2.11	0.28	0.0078	388.03	367.35
glycerophosphoryl diester phosphodiesterase CDS	486725	487024	300	forward	19.15	-19.15	-1.74	7.1e-20	95.44	22.26
msmR CDS	487489	488493	1005	forward	2.7	-2.7	-0.21	0.002	406.01	273.95
msmE CDS	488692	489987	1296	forward	0	0	-0.07	1	15.79	11.69
msmF CDS	490008	490892	885	forward	0.07	0.07	0.19	0.85	12.85	11.39
msmG CDS	490885	491742	858	forward	1.34	-1.34	-0.67	0.045	20.27	9.9
bfrA CDS	491742	493034	1293	forward	1.5	-1.5	-0.81	0.031	18.11	8.05
msmK CDS	493046	494152	1107	forward	1.59	-1.59	-0.73	0.026	22.45	10.52
gtfA CDS	494279	495721	1443	forward	0.42	-0.42	-0.38	0.38	13.89	8.31
hypothetical protein CDS	496300	496809	510	forward	2.05	-2.05	-2.41	0.0088	6.97	1.02
hypothetical protein CDS	496739	496885	147	forward	2.05	-2.05	-2.49	0.009	7.19	0.99
pfoR CDS	497648	498691	1044	forward	2.37	-2.37	-0.73	0.0043	35.83	16.79
slpX CDS	498965	500464	1500	forward	0.83	0.83	0.05	0.15	4126.48	3321.97
hypothetical protein CDS	500981	502096	1116	forward	17.78	-17.78	-1.27	1.6e-18	138.93	44.72
gntR CDS	502190	502891	702	forward	0.68	0.68	0.16	0.21	260.06	227.1
tagD CDS	502927	503313	387	reverse	0.46	0.46	0.25	0.35	70.02	65.08
tagA CDS	503443	504171	729	forward	0.12	0.12	0.07	0.76	121.65	99.24
galactosyltransferase CDS	504181	505272	1092	forward	1.18	1.18	0.36	0.067	113.18	113.14
nadC CDS	505364	506842	1479	forward	1000	1000	0.8	0	495.13	669.6
nadE CDS	506839	507669	831	forward	1000	1000	0.59	0	886.81	1042.45
pacL CDS	507861	510533	2673	forward	4.79	4.79	0.44	1.6e-05	333.91	351.92
rodC CDS	510624	511778	1155	forward	1.13	-1.13	-0.43	0.074	37.38	21.68
epsU CDS	511783	513213	1431	forward	0.77	-0.77	-0.25	0.17	56.94	37.32
glycosyltransferase CDS	513216	513914	699	forward	3.94	-3.94	-0.44	0.00011	161.33	92.81
acmA CDS	514617	515264	648	forward	0.95	-0.95	-0.21	0.11	100.43	67.69
pcrA CDS	515352	517592	2241	forward	23.7	-23.7	-1.95	2e-24	102.03	20.52
dnlJ CDS	517625	519631	2007	forward	0.75	0.75	0.18	0.18	256.86	226.41
hypothetical protein CDS	519646	520794	1149	forward	2.67	-2.67	-0.15	0.0022	722.29	506.48
gatC CDS	520806	521114	309	forward	10.41	-10.41	-0.22	3.9e-11	1767.98	1181.63
gatA CDS	521114	522553	1440	forward	6.93	6.93	0.35	1.2e-07	984.4	974.56
gatB CDS	522558	523988	1431	forward	12.47	12.47	0.43	3.4e-13	1000.02	1052.32
lipid kinase CDS	524014	524934	921	forward	1000	1000	0.71	0	800.98	1020
hypothetical protein CDS	525852	526193	342	forward	0.97	0.97	0.12	0.11	847.53	715.69
Na+-H+-exchanging protein CDS	526229	527605	1377	reverse	0.38	0.38	0.4	0.42	21.4	21.94
23S rRNA (uracil-5-)-methyltransferase RumA CDS	527971	529323	1353	forward	1.75	-1.75	-0.2	0.018	239.04	161.84
hypothetical protein CDS	529805	530209	405	forward	0.29	-0.29	-0.21	0.51	23.41	15.77
cadA CDS	530433	532334	1902	forward	25.52	25.52	2.02	3e-26	26.71	84.32
heavy-metal-transporting ATPase CDS	532360	532590	231	forward	1000	1000	2.2	0	68.77	246.88
hypothetical protein CDS	532590	533132	543	forward	1000	1000	2.25	0	62.46	231.92
transcriptional regulator CDS	533152	533787	636	forward	1000	1000	2.19	0	86.97	308.73
hypothetical protein CDS	533869	534456	588	forward	1000	1000	2.16	0	79.74	277.3
site-specific recombinase CDS	535200	536216	1017	reverse	13.24	13.24	1.88	5.8e-14	16.25	46.68
site-specific recombinase CDS	536234	536767	534	reverse	6.62	6.62	1.6	2.4e-07	11.64	27.51
site-specific recombinase CDS	536760	537689	930	reverse	9.04	9.04	1.69	9e-10	14.33	35.97
portal protein CDS	537721	538053	333	reverse	9.3	9.3	1.27	5e-10	30.01	56.27
acetyltransferase CDS	538338	538838	501	forward	13.66	-13.66	-0.78	2.2e-14	231.55	104.71
multidrug transporter CDS	539329	540795	1467	forward	0.31	0.31	0.24	0.48	42.84	39.44
plnI CDS	540836	541594	759	reverse	0.03	0.03	0.05	0.93	43.97	35.52
transcriptional regulator CDS	541605	542117	513	reverse	0.06	0.06	0.09	0.86	41.71	34.62
hypothetical protein CDS	542226	543998	1773	forward	15.35	-15.35	-1.1	4.4e-16	150.33	54.66
acetyltransferase CDS	544625	545062	438	forward	3.14	-3.14	-0.14	0.00073	1087.94	770.78
hypothetical protein CDS	545031	545141	111	forward	12.22	-12.22	-0.45	6e-13	552.27	314.69
aldehyde reductase CDS	545265	546101	837	forward	1.45	-1.45	-0.22	0.035	155.97	103.98
ABC transporter ATP-binding protein/permease component CDS	546284	546943	660	forward	0.02	-0.02	-0.01	0.95	149.27	115.27
ABC transporter ATP-binding protein/permease component CDS	546980	547714	735	forward	0	0	0	1	267.86	208.98
hypothetical protein CDS	547777	547872	96	forward	9.29	9.29	0.68	5.2e-10	163.81	204.54
uracil permease CDS	547922	549256	1335	reverse	16.48	-16.48	-2.04	3.3e-17	65.35	12.38
pyrR CDS	549268	549798	531	reverse	24.67	-24.67	-2.46	2.1e-25	78.77	11.16
HAD family hydrolase CDS	550000	550422	423	reverse	2.96	-2.96	-2.43	0.0011	9.54	1.38
HAD family hydrolase CDS	550479	550790	312	reverse	0.55	-0.55	-0.77	0.28	8.21	3.75
multidrug transporter CDS	550972	552387	1416	forward	1.1	-1.1	-0.61	0.08	19.81	10.14
multidrug resistance efflux pump CDS	552410	553615	1206	reverse	1.61	-1.61	-0.79	0.024	20.77	9.38
malate permease CDS	553716	554654	939	forward	3.23	3.23	0.7	0.00059	45.09	57
aminopeptidase CDS	554691	555773	1083	forward	2.07	2.07	0.46	0.0085	102.27	109.48
ABC-F family ATPase CDS	555867	557492	1626	forward	12.91	-12.91	-1.53	1.2e-13	75.52	20.31
hypothetical protein CDS	557591	558367	777	forward	5.15	-5.15	-0.72	7.1e-06	91.8	43.45
glnH CDS	558432	559250	819	reverse	2.63	2.63	0.56	0.0023	70.2	80.66
transcriptional regulator CDS	559448	559891	444	forward	1.96	1.96	0.58	0.011	44.22	51.56
ABC transporter ATP-binding protein/permease CDS	559891	561621	1731	forward	5.41	5.41	0.88	3.8e-06	41.46	59.44
ABC transporter ATP-binding protein/permease CDS	561621	563390	1770	forward	8.49	8.49	1.06	3.3e-09	41.08	66.73
hypothetical protein CDS	563558	564136	579	forward	0.87	0.87	0.47	0.14	32.64	35.1
uridine kinase CDS	564181	564810	630	reverse	15.09	-15.09	-1.13	8.2e-16	139.5	49.55
glnQ CDS	565475	566215	741	forward	1000	1000	0.92	0	439.75	647.32
glnH CDS	566229	567047	819	forward	33.11	33.11	0.79	7.8e-34	409.91	551.09
glnM CDS	567047	567688	642	forward	1000	1000	0.89	0	408.53	591.32
glnP CDS	567703	568359	657	forward	1000	1000	0.97	0	366.94	558.54
hypothetical protein CDS	568438	569358	921	forward	0.62	0.62	0.29	0.24	73.13	69.85
hypothetical protein CDS	569355	569798	444	forward	0.14	0.14	0.09	0.72	93.13	77.12
glycerol-3-phosphate ABC transporter CDS	569961	571259	1299	reverse	1000	1000	1.41	0	244.29	505.72
galactose-1-phosphate uridylyltransferase CDS	571419	572222	804	forward	16.63	-16.63	-0.81	2.3e-17	269.77	119.57
rbsK CDS	572309	573232	924	forward	1.65	-1.65	-0.15	0.023	379.42	265.94
rpiA CDS	573233	573925	693	forward	0.7	0.7	0.14	0.2	359.84	309.87
potassium uptake protein Kup CDS	574077	576092	2016	forward	17.22	-17.22	-0.97	6e-18	210.14	83.77
iunH CDS	576206	577132	927	forward	0.39	0.39	0.16	0.41	127.66	111.2
gntR CDS	577135	577860	726	forward	0.69	0.69	0.25	0.2	117.44	108.9
transcriptional regulator CDS	578166	578798	633	forward	6.39	-6.39	-1.26	4.1e-07	46.7	15.16
ABC transporter ATP-binding protein CDS	578842	580458	1617	forward	1.57	-1.57	-0.54	0.027	33.97	18.17
hypothetical protein CDS	580503	581321	819	reverse	1.01	1.01	0.54	0.098	23.07	26.17
marR CDS	581451	581891	441	forward	1.35	1.35	0.67	0.045	19.1	23.75
multidrug resistance ABC transporter ATP bindingprotein CDS	581970	583727	1758	forward	2.31	2.31	0.79	0.0048	21.72	29.33
hypothetical protein CDS	583832	584188	357	reverse	0.07	0.07	0.16	0.85	15.7	13.68
transcriptional regulator CDS	584194	584958	765	reverse	0.13	-0.13	-0.12	0.74	21.1	15.17
phosphoketolase CDS	585252	587651	2400	forward	1000	1000	2.45	0	232.66	989.86
serine protease CDS	587713	588561	849	forward	0.56	0.56	0.31	0.28	57.61	55.69
bacteriocin production-related histidine kinase CDS	588692	589972	1281	forward	0.24	0.24	0.3	0.57	22.65	21.71
response regulator bacteriocinproduction-related CDS	589978	590775	798	forward	0.35	0.35	0.32	0.44	26.45	25.81
plnI CDS	590842	592050	1209	forward	2.7	2.7	0.76	0.002	28.93	38.28
hydrolase CDS	592203	593012	810	reverse	7.93	-7.93	-1.79	1.2e-08	35.03	7.88
PTS system arbutin-like transporter subunit IIBC CDS	593543	595423	1881	forward	0.09	0.09	0.22	0.81	15.56	14.16
transcriptional regulator CDS	595485	596297	813	forward	0	0	0	1	71.07	55.39
hypothetical protein CDS	596281	596778	498	forward	0.86	0.86	0.36	0.14	77.76	77.47
PTS system transporter subunit IIABC CDS	596799	597284	486	forward	9.02	9.02	0.78	9.6e-10	104.59	139.84
hypothetical protein CDS	597409	597675	267	forward	0.58	0.58	0.3	0.26	61.3	58.85
nitroreductase CDS	597710	598366	657	forward	2.78	2.78	0.52	0.0016	99.3	110.84
transporter CDS	598461	599813	1353	forward	1000	1000	1.27	0	361.54	678.41
hprT CDS	599922	600491	570	forward	1000	-1000	-0.81	0	739.35	328.38
transposase CDS	600545	601927	1383	reverse	1.46	-1.46	-0.54	0.035	31.45	16.82
amino acid permease CDS	601981	603285	1305	reverse	24.07	-24.07	-1.12	8.5e-25	234.78	84.07
hypothetical protein CDS	603391	604095	705	forward	16.61	-16.61	-1.01	2.4e-17	186.4	71.86
ATP-dependent RNA helicase CDS	604095	605333	1239	forward	11.26	-11.26	-0.75	5.5e-12	205.69	95.54
ptcC CDS	605330	606655	1326	forward	3.98	-3.98	-0.48	0.00011	140.75	78.82
hypothetical protein CDS	606973	607077	105	forward	7.59	7.59	0.75	2.5e-08	97.61	127.58
UDP-N-acetylglucosamine 2-epimerase CDS	607121	608263	1143	forward	1.78	1.78	0.43	0.016	109.25	114.45
gtcA CDS	608276	608800	525	reverse	3.86	-3.86	-0.28	0.00014	360.61	231.56
flavodoxin CDS	608793	609239	447	reverse	9.64	-9.64	-0.43	2.3e-10	461.01	266.41
ampM CDS	609383	610210	828	forward	1000	1000	1.43	0	286.86	601.55
hypothetical protein CDS	610219	611145	927	forward	1000	1000	1.52	0	258.51	576.21
UTP-glucose-1-phosphate uridylyltransferase CDS	611205	612107	903	forward	1000	1000	1.12	0	377.32	637.25
thil CDS	612217	613374	1158	forward	12.93	-12.93	-0.9	1.2e-13	171.9	71.59
hmdH CDS	613374	614585	1212	forward	11.62	-11.62	-0.94	2.4e-12	143.49	58.18
hmcS CDS	614586	615749	1164	forward	4.94	-4.94	-0.51	1.2e-05	162.7	89.27
hypothetical protein CDS	615784	616110	327	reverse	6.26	-6.26	-0.88	5.5e-07	81.49	34.39
hypothetical protein CDS	616202	617119	918	forward	2.71	-2.71	-0.41	0.002	112.62	65.87
hypothetical protein CDS	617353	617457	105	forward	1000	-1000	-0.51	0	1462.32	801.48
23S rRNA (uracil-5-)-methyltransferase RumA CDS	617543	618925	1383	reverse	12.49	12.49	0.7	3.2e-13	212.13	267.65
recX CDS	619051	619863	813	forward	15.02	-15.02	-1.26	9.5e-16	119.13	38.86
hypothetical protein CDS	619873	620349	477	forward	12.98	-12.98	-0.83	1e-13	201.44	88.28
transporter protein - hemolysin CDS	620918	621781	864	forward	6.66	-6.66	-0.51	2.2e-07	224.72	123.17
prfC CDS	621781	623352	1572	forward	1.75	1.75	0.32	0.018	232.31	226.65
hypothetical protein CDS	623417	623698	282	reverse	2.26	2.26	0.36	0.0055	254.18	253.88
clpE CDS	623869	626055	2187	reverse	1000	-1000	-2.64	0	485.12	60.78
ptsH CDS	626544	626810	267	forward	1000	-1000	-0.49	0	6340.64	3515.68
ptsI CDS	626810	628543	1734	forward	1000	-1000	-0.39	0	4764.75	2829.57
arsC CDS	628754	629152	399	forward	9.79	9.79	0.3	1.6e-10	1886.3	1811.79
mecA CDS	629297	630037	741	forward	1000	1000	0.72	0	1127.69	1448.42
coiA CDS	630121	630984	864	forward	0.53	-0.53	-0.28	0.3	30.03	19.32
hypothetical protein CDS	630981	631601	621	reverse	9.67	-9.67	-0.72	2.2e-10	184.12	87.16
hypothetical protein CDS	631681	632295	615	reverse	0.81	0.81	0.35	0.16	71.19	70.74
GTP pyrophosphokinase CDS	632372	633004	633	forward	0.19	0.19	0.06	0.65	304.8	247.27
ppnK CDS	633001	633804	804	forward	1.27	1.27	0.25	0.053	266.82	247.08
rluD CDS	633797	634699	903	forward	0.26	-0.26	-0.12	0.55	58.91	42.36
hypothetical protein CDS	634806	636581	1776	forward	17.76	-17.76	-1.2	1.7e-18	151.85	51.52
hypothetical protein CDS	636608	637300	693	reverse	2.34	2.34	0.46	0.0046	125.48	134.05
isomerase CDS	637393	638421	1029	reverse	7.55	7.55	0.72	2.8e-08	107.63	138.48
pacL CDS	638578	641337	2760	forward	2.11	-2.11	-0.2	0.0078	325.37	221.2
pthA CDS	641407	641787	381	forward	1000	1000	0.32	0	3154.41	3065.81
permease CDS	641803	642990	1188	forward	1000	1000	0.53	0	1952.94	2201.27
rRNA methylase CDS	643053	643607	555	forward	14.18	14.18	0.6	6.5e-15	397.84	469.26
hypothetical protein CDS	643609	643998	390	forward	9.97	9.97	0.54	1.1e-10	384.59	434.88
DNA translocase FtsK CDS	644021	646456	2436	forward	8.66	8.66	0.55	2.2e-09	311.84	354.54
protease CDS	646443	647657	1215	forward	3.61	3.61	0.55	0.00024	113.4	129.17
protease CDS	647654	648907	1254	forward	0.31	0.31	0.12	0.49	165.22	139.53
fabG CDS	648912	649640	729	forward	8.41	-8.41	-0.42	3.9e-09	408.99	237.46
transcriptional regulator CDS	649708	650832	1125	forward	1.15	-1.15	-0.08	0.071	715.7	525.62
pgsA CDS	650855	651415	561	forward	3.1	3.1	0.31	0.0008	498.12	481.38
recA CDS	651592	652683	1092	forward	1000	-1000	-0.72	0	956.54	451.17
ymdA CDS	652801	654432	1632	forward	1000	1000	1.08	0	306.78	504.32
undecaprenyl-phosphaten-acetyl- glucosaminyltransfera se CDS	654533	655702	1170	forward	3.03	3.03	0.52	0.00093	110.57	123.52
hypothetical protein CDS	655728	656390	663	reverse	7.84	-7.84	-1.39	1.5e-08	50.68	15.04
competence protein CDS	656433	657716	1284	forward	0.02	0.02	0.16	0.96	6.54	5.7
competence protein CDS	657713	658408	696	forward	0.45	0.45	0.16	0.36	162.35	140.85
yvyD CDS	658491	659033	543	forward	9.21	9.21	0.27	6.1e-10	2207.59	2074.95
secA CDS	659172	661571	2400	forward	3.13	3.13	0.24	0.00075	868.85	797.7
peptide chain release factor 2 CDS	661748	662746	999	forward	1.33	1.33	0.2	0.047	427.78	383.06
hypothetical protein CDS	662754	663029	276	forward	0.5	0.5	0.11	0.31	347.55	293.12
ptsK CDS	663045	664013	969	forward	0.69	0.69	0.14	0.2	379.38	325.15
prolipoprotein diacylglyceryl transferase CDS	664003	664845	843	forward	0.56	0.56	0.11	0.27	430.27	362.75
gpsA CDS	664885	665904	1020	forward	4.31	4.31	0.37	4.9e-05	505.29	508.1
trxB CDS	665981	666907	927	forward	2.62	2.62	0.26	0.0024	586.7	547.37
glgB CDS	667085	669001	1917	forward	1.95	1.95	0.46	0.011	96.49	103.26
glgC CDS	669017	670162	1146	forward	5.3	5.3	0.7	5e-06	80.07	101.17
glgD CDS	670152	671294	1143	forward	8.73	8.73	0.82	1.9e-09	87.31	119.83
glgA CDS	671304	672734	1431	forward	14.42	14.42	0.92	3.8e-15	108.53	159.47
glycogen phosphorylase CDS	672753	675164	2412	forward	15.81	15.81	0.89	1.5e-16	128.29	185.63
amylopullulanase CDS	675164	676933	1770	forward	10.56	10.56	0.78	2.7e-11	126.01	168.31
phosphoglucomutase CDS	677052	678776	1725	forward	14.96	14.96	0.78	1.1e-15	183.09	244.82
uvrB CDS	678879	680930	2052	forward	22.34	-22.34	-1.23	4.5e-23	187.47	62.34
uvrA CDS	680917	683757	2841	forward	18.87	-18.87	-1.04	1.3e-19	202.53	76.5
hypothetical protein CDS	683820	684362	543	forward	1000	1000	1.21	0	1150.3	2077.71
hypothetical protein CDS	684444	685325	882	forward	7.41	-7.41	-0.59	3.9e-08	194.38	100.48
hypothetical protein CDS	685335	686378	1044	forward	8.99	-8.99	-0.57	1e-09	257.15	135.01
hypothetical protein CDS	686371	687306	936	forward	5.53	-5.53	-0.67	3e-06	112.78	55.22
clpP CDS	687346	687933	588	reverse	1000	-1000	-1.68	0	4728.74	1148.41
hypothetical protein CDS	688100	689752	1653	forward	5.53	5.53	0.35	2.9e-06	741.16	736.58
amino acid permease CDS	689813	691249	1437	reverse	2.47	2.47	0.49	0.0034	104.35	113.99
transcriptional regulator CDS	691863	692894	1032	forward	1000	1000	1.12	0	2475.21	4200.89
glyceraldehyde-3-p dehydrogenase CDS	692948	693964	1017	forward	1000	1000	1.05	0	18371.4	29672.7
pgk CDS	694078	695289	1212	forward	1000	1000	1.3	0	3990.53	7642.79
tpiA CDS	695315	696073	759	forward	1000	1000	1.37	0	3406.94	6849.19
hypothetical protein CDS	696391	696912	522	reverse	3.23	3.23	0.65	0.00059	57.06	69.88
HAD family phosphatase CDS	696925	697800	876	reverse	3.59	3.59	0.6	0.00026	84.53	99.47
uracil-DNA glycosylase CDS	697868	698566	699	forward	3.24	-3.24	-0.4	0.00058	147.95	87.17
eutD CDS	698578	699567	990	forward	6.06	-6.06	-0.56	8.7e-07	171.66	90.91
hypothetical protein CDS	699567	700046	480	forward	11.02	-11.02	-0.65	9.5e-12	253.16	125.46
DNA polymerase III subunit alpha CDS	700121	700654	534	reverse	3.48	-3.48	-0.41	0.00033	154.56	90.5
murB CDS	700750	701646	897	forward	0.35	-0.35	-0.05	0.44	333.6	250.98
potA CDS	701705	702802	1098	forward	4.19	-4.19	-0.65	6.5e-05	85.7	42.61
potB CDS	702792	703604	813	forward	4.6	-4.6	-0.74	2.5e-05	77.21	36.09
potC CDS	703601	704416	816	forward	2.04	-2.04	-0.44	0.009	71.55	40.99
potD CDS	704413	705486	1074	forward	1.46	-1.46	-0.32	0.035	81.86	50.96
hypothetical protein CDS	705523	706365	843	forward	0.09	0.09	0.05	0.81	124.2	100.13
hypothetical protein CDS	706362	707321	960	forward	0.08	0.08	0.02	0.83	710.19	560.47
glmM CDS	707353	708711	1359	forward	6.71	6.71	0.35	2e-07	923.47	917.52
HAD superfamily hydrolase CDS	708811	709626	816	forward	0.99	-0.99	-0.19	0.1	126.43	86.54
HAD superfamily hydrolase CDS	709660	710445	786	forward	9.62	-9.62	-0.66	2.4e-10	212.91	105.05
hypothetical protein CDS	710539	711255	717	forward	11.84	-11.84	-0.75	1.5e-12	215.4	100
protein-tyrosine-phosphatase CDS	711259	711717	459	forward	16.47	-16.47	-0.82	3.4e-17	264.95	117.02
glycerate kinase CDS	711741	712877	1137	reverse	0.75	-0.75	-0.34	0.18	30.93	19.07
licT CDS	713104	713949	846	forward	7.4	-7.4	-1.05	4e-08	72.84	27.33
phosphotransferase system enzyme II CDS	714074	716065	1992	forward	0.61	-0.61	-0.53	0.24	14.25	7.7
phospho-beta-galactosidase II CDS	716147	717622	1476	forward	0.46	0.46	0.37	0.34	28.82	29.09
hypothetical protein CDS	717751	718698	948	forward	13.52	13.52	0.93	3e-14	96.76	143.47
amino acid permease CDS	718753	720378	1626	reverse	14.94	14.94	1.07	1.1e-15	74.77	121.93
hypothetical protein CDS	720642	720743	102	forward	1.6	-1.6	-0.26	0.025	130.94	84.9
30S ribosomal protein S14 CDS	720753	720938	186	forward	7.58	-7.58	-0.64	2.6e-08	173.74	86.94
hypothetical protein CDS	721103	721618	516	forward	4.42	-4.42	-1.37	3.8e-05	28.74	8.65
hypothetical protein CDS	721708	722436	729	forward	1000	-1000	-1.52	0	1094.76	297.43
cglA CDS	722562	723536	975	forward	0.14	-0.14	-0.44	0.73	4.63	2.65
competence protein CDS	723502	724506	1005	forward	0	0	-0.2	1	7.07	4.8
competence protein CDS	724519	724878	360	forward	0.07	0.07	0.27	0.84	8.27	7.77
hypothetical protein CDS	724844	725272	429	forward	0.08	0.08	0.27	0.83	11.57	10.9
hypothetical protein CDS	725459	726061	603	forward	0.03	0.03	0.18	0.92	13.07	11.56
modification methylase CDS	726235	727236	1002	forward	13.62	-13.62	-0.71	2.4e-14	276.17	131.82
ackB CDS	727277	728461	1185	forward	1	-1	-0.12	0.1	317.04	227.33
hypothetical protein CDS	729095	729985	891	forward	0	0	0.07	1	12.9	10.52
PLP-dependent aminotransferase CDS	730074	730979	906	forward	0.35	0.35	0.29	0.45	37.3	35.63
PLP-dependent aminotransferase CDS	730952	731155	204	forward	2.1	2.1	0.7	0.008	27.79	35.19
mannose-6-phosphate isomerase CDS	731224	732189	966	forward	4.86	4.86	0.85	1.4e-05	40.22	56.59
response regulator CDS	732616	733338	723	forward	7.03	7.03	0.65	9.3e-08	137.19	168.12
histidine kinase CDS	733341	734792	1452	forward	2.4	2.4	0.49	0.004	96.59	105.97
oxidoreductase CDS	734917	735291	375	forward	0.63	0.63	0.44	0.23	29.04	30.6
oxidoreductase CDS	735327	735980	654	forward	0.07	-0.07	-0.06	0.85	44.42	33.12
alkaline phosphatase CDS	736014	738191	2178	reverse	1.49	-1.49	-0.31	0.032	90.04	56.63
vanZ CDS	738333	738935	603	forward	3.63	-3.63	-0.3	0.00023	292.29	184.72
pgi CDS	739022	740359	1338	forward	4.16	4.16	0.15	6.9e-05	2994.64	2591.13
multi-drug-type permease CDS	740473	741861	1389	forward	0.17	0.17	0.21	0.67	22	19.86
esterase CDS	741942	742955	1014	reverse	2.1	-2.1	-0.56	0.008	47.38	25.04
hypothetical protein CDS	743529	743900	372	forward	2.44	-2.44	-0.83	0.0036	31.17	13.69
DNA primase CDS	745463	746965	1503	reverse	0	0	0.02	1	17.2	13.55
prophage DNA packaging protein NU1 CDS	747077	747301	225	reverse	0.62	-0.62	-0.37	0.24	21.21	12.8
hypothetical protein CDS	747374	747598	225	reverse	0.33	0.33	0.46	0.46	10.25	10.94
hypothetical protein CDS	747602	747985	384	reverse	0.17	0.17	0.45	0.67	6.67	7.12
hypothetical protein CDS	747989	748207	219	reverse	0.26	0.26	0.56	0.54	6.87	7.91
hypothetical protein CDS	748200	748406	207	reverse	1.02	1.02	1.12	0.095	3.87	6.55
hypothetical protein CDS	748541	749092	552	forward	6.02	6.02	0.79	9.6e-07	65.8	88.49
integrase CDS	749258	750328	1071	forward	5.64	5.64	0.68	2.3e-06	93.66	117.06
UDP-N-acetylmuramyl tripeptide synthetase CDS	750576	751928	1353	reverse	4.35	4.35	0.51	4.4e-05	179.48	199.1
thymidine kinase CDS	752052	752675	624	forward	10.09	-10.09	-0.69	8.2e-11	208.59	100.49
prfA CDS	752691	753776	1086	forward	9.06	-9.06	-0.49	8.7e-10	340.96	189.05
hemK CDS	753769	754611	843	forward	12.94	-12.94	-0.59	1.2e-13	360.21	186.17
Sua5 family translation factor CDS	754608	755612	1005	forward	8.42	-8.42	-0.43	3.8e-09	398.78	230.53
upp CDS	755699	756328	630	forward	1000	-1000	-0.77	0	1247.98	571.32
ATP synthase F0F1 subunit A CDS	756451	757164	714	forward	1000	-1000	-0.77	0	5701.57	2596.82
ATP synthase F0F1 subunit C CDS	757185	757418	234	forward	1000	-1000	-0.83	0	5583.05	2445.77
ATP synthase F0F1 subunit B CDS	757475	757984	510	forward	1000	-1000	-0.6	0	5558.79	2861.84
ATP synthase F0F1 subunit delta CDS	757984	758532	549	forward	1000	-1000	-0.76	0	5051.42	2316.73
ATP synthase F0F1 subunit alpha CDS	758547	760058	1512	forward	1000	-1000	-0.71	0	6246.27	2981.16
ATP synthase F0F1 subunit gamma CDS	760069	761031	963	forward	1000	-1000	-0.69	0	5583.49	2691.8
ATP synthase F0F1 subunit beta CDS	761054	762493	1440	forward	1000	-1000	-0.51	0	6552.98	3585.49
atpC CDS	762505	762945	441	forward	1000	-1000	-0.52	0	7400.56	4022.77
mreB CDS	763329	764318	990	forward	7.8	-7.8	-0.27	1.6e-08	876.47	566.6
hypothetical protein CDS	764634	764861	228	forward	0.31	-0.31	-0.02	0.49	1089.1	834.12
rodA CDS	764883	766076	1194	forward	0.4	0.4	0.06	0.4	897.41	728.95
hypothetical protein CDS	766143	766607	465	reverse	1000	1000	1.93	0	310.92	923.47
recombination factor protein RarA CDS	767249	768568	1320	reverse	13.21	-13.21	-0.86	6.2e-14	192.1	82.33
hypothetical protein CDS	768571	769038	468	reverse	24.16	-24.16	-1.21	7e-25	205.65	69.02
rpsD CDS	769129	769740	612	reverse	2.78	2.78	0.1	0.0016	4273.47	3570.24
septation ring formation regulator EzrA CDS	770022	771734	1713	forward	15.91	15.91	0.89	1.2e-16	129.59	187.39
nifS CDS	771822	772982	1161	forward	20.78	-20.78	-1.16	1.7e-21	189.22	66
thiI CDS	772982	774199	1218	forward	14.65	-14.65	-0.51	2.2e-15	534.36	291.89
16S rRNA pseudouridine(516) synthase CDS	774246	774956	711	forward	3.04	-3.04	-0.88	0.0009	36.98	15.7
hypothetical protein CDS	775118	775270	153	forward	5.26	-5.26	-0.77	5.5e-06	83.73	38.19
hypothetical protein CDS	775697	775819	123	forward	0.11	0.11	0.17	0.78	28.64	25.11
valS CDS	776256	778895	2640	forward	29.11	29.11	1.04	7.8e-30	160.99	257.76
folC CDS	778896	780167	1272	forward	1.87	1.87	0.48	0.014	79.21	85.98
hydrolase CDS	780157	780834	678	forward	1.29	1.29	0.23	0.052	317.87	289.76
radC CDS	780871	781494	624	forward	3.96	3.96	0.44	0.00011	271.21	285.65
mreB CDS	781590	782594	1005	forward	0.03	-0.03	0	0.93	1116.97	867.74
mreC CDS	782640	783491	852	forward	1000	-1000	-0.59	0	920.4	476.46
mreD CDS	783491	784030	540	forward	7.99	-7.99	-0.33	1e-08	595.25	367.72
hypothetical protein CDS	784295	784624	330	forward	7.25	7.25	1.04	5.6e-08	36.69	58.68
mraW CDS	785233	786180	948	forward	28.42	-28.42	-0.54	3.8e-29	969.23	518.01
ftsL CDS	786194	786556	363	forward	8.07	-8.07	-0.34	8.5e-09	579.42	355.88
penicillin-binding protein CDS	786556	788718	2163	forward	0.2	-0.2	-0.04	0.64	185.3	140.09
mraY CDS	788725	789693	969	forward	1.57	1.57	0.35	0.027	170.06	168.89
murD CDS	789697	791076	1380	forward	1.6	1.6	0.34	0.025	189.52	186.42
murG CDS	791079	792185	1107	forward	0.95	0.95	0.21	0.11	245.58	221.79
ftsQ CDS	792203	793060	858	forward	0.23	0.23	0.07	0.59	321.25	262.15
ftsA CDS	793121	794473	1353	forward	1.77	1.77	0.29	0.017	295.71	281.26
ftsZ CDS	794488	795846	1359	forward	5.59	5.59	0.34	2.6e-06	808.93	797.12
ylmF CDS	795865	796302	438	forward	16.13	16.13	0.51	7.4e-17	777.16	862.35
ylmH CDS	796605	797405	801	forward	2.12	2.12	0.35	0.0075	241.35	240.29
cell-division initiation protein CDS	797381	798184	804	forward	6.27	6.27	0.43	5.4e-07	462.5	486.68
ileS CDS	798407	801190	2784	forward	17.11	17.11	0.65	7.8e-18	373.17	456.12
cold-shock protein CDS	801190	801393	204	forward	18.67	18.67	0.66	2.1e-19	390.31	480.24
ADP-ribose pyrophosphatase CDS	801412	801981	570	forward	9.06	9.06	0.49	8.8e-10	467.78	512.29
MTA-SAH nucleosidase CDS	802317	803012	696	forward	5.68	5.68	0.55	2.1e-06	186.65	213.34
hypothetical protein CDS	803152	803493	342	forward	0.46	0.46	0.11	0.35	310.82	262.11
mnmA CDS	803501	804628	1128	forward	0.19	0.19	0.06	0.65	284.14	230.74
phosphoglycerate mutase CDS	804718	805377	660	forward	1.22	-1.22	-0.2	0.06	153.01	103.73
hypothetical protein CDS	805377	806021	645	forward	0.07	0.07	0.04	0.86	149.56	119.86
exodeoxyribonuclease V subunit alpha CDS	806021	808375	2355	forward	3.67	3.67	0.54	0.00021	119.06	134.95
hypothetical protein CDS	808438	810117	1680	forward	1000	-1000	-2.03	0	243.83	46.55
transcriptional regulator CDS	810148	811095	948	reverse	1.34	-1.34	-0.27	0.046	96.29	62.05
metallo-b-lactamase superfamily protein CDS	811148	812827	1680	reverse	10.6	10.6	0.42	2.5e-11	955.3	992.76
hypothetical protein CDS	812834	813055	222	reverse	3.78	3.78	0.23	0.00017	1123.3	1028.48
def CDS	813398	813973	576	reverse	18.06	18.06	0.73	8.8e-19	271.91	351.76
bipA CDS	814206	816050	1845	forward	26.32	-26.32	-0.41	4.8e-27	1510.73	886.59
ftsW CDS	816151	817335	1185	forward	1.83	-1.83	-0.25	0.015	172.44	112.87
hypothetical protein CDS	817332	817676	345	forward	3.42	-3.42	-0.38	0.00038	172.49	102.94
hypothetical protein CDS	817673	818224	552	forward	0.77	-0.77	-0.14	0.17	163.51	115.71
coaD CDS	818224	818709	486	forward	0.98	-0.98	-0.17	0.1	151.31	104.63
hypothetical protein CDS	818702	819742	1041	forward	1.66	-1.66	-0.28	0.022	121.84	78.13
competence protein CDS	819798	820481	684	forward	0	0	-0.1	1	9.6	6.99
competence protein CDS	820450	822738	2289	forward	0.17	-0.17	-0.25	0.67	14.34	9.36
DNA polymerase III subunit delta CDS	822735	823724	990	forward	0.08	0.08	0.05	0.83	94.47	76.41
rpsT CDS	823785	824042	258	reverse	1000	1000	0.58	0	3392.51	3960.95
30S ribosomal protein S15 CDS	824243	824389	147	forward	1000	1000	1.06	0	6291.48	10200.5
hypothetical protein CDS	824655	826412	1758	forward	1000	1000	1.32	0	407.09	792.77
hypothetical protein CDS	826415	827248	834	forward	1000	1000	1.72	0	183.14	470.78
tuf CDS	827438	828628	1191	forward	1000	1000	0.39	0	20786.9	21208.5
tig CDS	828774	830102	1329	forward	1000	1000	0.86	0	2253.38	3188.63
clpX CDS	830229	831491	1263	forward	1.51	1.51	0.23	0.031	376.43	344.46
engB CDS	831481	832071	591	forward	0.67	0.67	0.13	0.21	402.87	344.25
dapF CDS	832103	833107	1005	reverse	1000	-1000	-1.55	0	243.32	64.9
aspartate kinase CDS	833119	834474	1356	reverse	32.67	-32.67	-1.59	2.1e-33	189.76	49.24
lysA CDS	834953	836260	1308	forward	0.01	0.01	0.02	0.99	110.95	87.5
dapD CDS	836281	836991	711	forward	0.53	-0.53	-0.12	0.3	109.46	78.27
amino acid amidohydrolase CDS	836994	838145	1152	forward	0.47	-0.47	-0.11	0.34	116.21	83.65
4-hydroxy-tetrahydrodipicolinate synthase CDS	838151	839086	936	forward	0.11	-0.11	-0.04	0.77	123.15	93.23
dapB CDS	839073	839858	786	forward	1.61	-1.61	-0.23	0.025	171.84	114.02
aspartate aminotransferase CDS	839874	841049	1176	forward	3.8	-3.8	-0.36	0.00016	219.35	132.95
aspartate-semialdehyde dehydrogenase CDS	841049	842107	1059	forward	2.64	-2.64	-0.28	0.0023	213.37	136.43
penicillin-binding protein CDS	842198	843307	1110	forward	21.68	-21.68	-0.92	2.1e-22	289.44	119.17
hypothetical protein CDS	843344	844957	1614	reverse	8.25	-8.25	-0.77	5.6e-09	139.76	63.83
polyferredoxin CDS	845299	845568	270	forward	1000	1000	1.9	0	416.37	1209.26
hypothetical protein CDS	845582	846097	516	forward	1000	1000	2.27	0	148.97	558.47
hypothetical protein CDS	846154	847647	1494	forward	1000	1000	1.75	0	352.7	923.9
nucleoside hydrolase CDS	847716	848642	927	reverse	29.88	29.88	1.29	1.3e-30	98.4	187.87
dehydrogenase CDS	848905	849060	156	forward	6.57	6.57	1.02	2.7e-07	33.67	53.24
hypothetical protein CDS	849280	850083	804	forward	0.62	0.62	0.33	0.24	55.33	54.19
hypothetical protein CDS	850208	850678	471	forward	4.16	-4.16	-0.47	7e-05	145.59	81.61
hypothetical protein CDS	850705	850911	207	forward	1.74	-1.74	-0.35	0.018	91.91	56.25
hypothetical protein CDS	852052	852312	261	reverse	1000	1000	1.06	0	474.53	771.59
hypothetical protein CDS	852324	852497	174	reverse	1000	1000	0.57	0	887.04	1022.35
phospho-beta-galactosidase I CDS	852717	854165	1449	reverse	3.4	-3.4	-0.83	0.00039	46.73	20.49
gntR CDS	854251	854955	705	reverse	3.62	-3.62	-1.03	0.00024	34.35	13.11
PTS system cellobiose-specific transporter subunit IIC CDS	855310	855645	336	forward	1000	-1000	-1.94	0	610.25	124.27
PTS system cellobiose-specific transporter subunit IIA CDS	855671	856042	372	forward	1000	-1000	-1.56	0	526.83	138.72
hypothetical protein CDS	856152	856658	507	forward	0.35	0.35	0.57	0.45	6.13	7.08
PTS system cellobiose-specific transporter subunit IIC CDS	857012	857782	771	forward	0	0	0.05	1	16.12	12.99
hypothetical protein CDS	857885	858295	411	reverse	4.63	4.63	0.61	2.3e-05	108.24	128.35
phospho-beta-glucosidase CDS	858384	859865	1482	reverse	1.45	1.45	0.36	0.035	152.04	151.5
gntR CDS	859875	860597	723	reverse	2.38	2.38	0.43	0.0042	151.77	159.31
hypothetical protein CDS	860739	860984	246	reverse	5.99	-5.99	-1.63	1e-06	30.6	7.72
PTS system cellobiose-specific transporter subunit IIC CDS	861033	862460	1428	reverse	7.28	-7.28	-1.57	5.2e-08	38.98	10.23
beta-glucosidase CDS	862460	863842	1383	reverse	2	-2	-1.17	0.0099	13.92	4.81
sugar kinase CDS	864028	864912	885	reverse	3.86	-3.86	-1.67	0.00014	18.06	4.43
hypothetical protein CDS	865032	865520	489	forward	2.88	2.88	0.33	0.0013	409.56	399.79
hypothetical protein CDS	865595	866191	597	forward	0.53	0.53	0.16	0.29	210.84	183.36
eno CDS	866241	867527	1287	reverse	1000	1000	0.39	0	11350.9	11568
hypothetical protein CDS	867753	868586	834	forward	7	7	0.4	1e-07	654.66	675.14
hypothetical protein CDS	868637	869212	576	reverse	0.37	-0.37	-0.06	0.43	269.07	200.99
bshA CDS	869317	870294	978	reverse	28.14	-28.14	-0.83	7.3e-29	450.23	196.76
integrase CDS	870710	871660	951	reverse	17.15	-17.15	-1.6	7.1e-18	94.64	24.36
hypothetical protein CDS	871880	872080	201	reverse	11.93	-11.93	-1.33	1.2e-12	85.57	26.58
capsid protein CDS	872083	872736	654	reverse	18.74	-18.74	-1.7	1.8e-19	96.04	23.1
transcriptional regulator CDS	873265	873603	339	reverse	7.79	-7.79	-2.69	1.6e-08	22.49	2.71
Cro-like protein CDS	873767	873970	204	forward	0.93	-0.93	-2.72	0.12	3.45	0.41
transporter protein CDS	874230	875621	1392	forward	7.27	-7.27	-2.01	5.4e-08	29.2	5.64
thyA CDS	875749	876705	957	forward	8.75	-8.75	-1.97	1.8e-09	34.77	6.93
dfrA CDS	876715	877218	504	forward	7.37	-7.37	-1.6	4.3e-08	38.07	9.77
cation-transporting atpase CDS	877297	879717	2421	forward	1.87	-1.87	-0.29	0.013	133.29	84.69
OM lipoprotein CDS	880089	880943	855	forward	1.79	-1.79	-0.67	0.016	30.68	14.98
ABC transporter ATP-binding protein CDS	880958	882019	1062	forward	1.79	-1.79	-0.68	0.016	30.22	14.66
ABC transporter -permease CDS	882012	882713	702	forward	1.34	-1.34	-0.58	0.046	25.32	13.2
fumC CDS	882913	884316	1404	forward	3.83	-3.83	-0.43	0.00015	165.94	96.19
fumarate reductase flavoprotein subunit CDS	884330	885712	1383	forward	2.3	-2.3	-0.26	0.005	212.55	138.02
mucus binding protein CDS	885868	887394	1527	forward	0.06	0.06	0.03	0.87	195.59	155.37
ldh CDS	887481	888407	927	forward	23.77	-23.77	-0.69	1.7e-24	522.2	252.09
aminopeptidase CDS	888536	889849	1314	forward	1000	-1000	-0.84	0	785.28	342.74
2-oxoglutarate-malate translocator CDS	890101	891567	1467	forward	1000	-1000	-1.16	0	443.57	155.1
hydrolase CDS	891644	892435	792	forward	1.66	-1.66	-0.22	0.022	198.03	132.71
citC CDS	892525	893580	1056	forward	7.52	-7.52	-0.39	3e-08	425.41	253.28
citD CDS	893570	893863	294	forward	1.02	-1.02	-0.11	0.096	366.26	264.31
citE CDS	893863	894777	915	forward	2.8	-2.8	-0.2	0.0016	472.69	321.16
citF CDS	894767	896308	1542	forward	1.86	-1.86	-0.16	0.014	429.91	300.63
citG CDS	896280	896414	135	forward	0.24	-0.24	-0.05	0.57	183.63	138.03
hypothetical protein CDS	896551	897006	456	forward	0.37	0.37	0.22	0.42	60.4	54.87
ABC transporter permease CDS	897211	898044	834	reverse	0.65	0.65	0.3	0.23	73.58	70.41
ABC transporter ATP-binding protein CDS	898045	899745	1701	reverse	2.14	2.14	0.5	0.0073	83.45	91.73
hypothetical protein CDS	899757	900314	558	reverse	1.69	1.69	0.43	0.02	96.54	101.57
hypothetical protein CDS	900465	900836	372	forward	0.29	-0.29	-0.07	0.51	146.62	108.82
transporter protein CDS	900864	901196	333	reverse	8.86	8.86	0.8	1.4e-09	97.72	132.16
transcriptional regulator CDS	901252	902190	939	reverse	1.75	1.75	0.41	0.018	126.03	130.42
hypothetical protein CDS	902369	903724	1356	forward	4.27	4.27	0.64	5.4e-05	83.52	101.39
hypothetical protein CDS	903774	903857	84	reverse	0.04	0.04	0.03	0.91	141.08	112.28
transcriptional regulator CDS	903959	904468	510	reverse	0.85	0.85	0.23	0.14	190.16	173.4
prmA CDS	904529	905473	945	forward	7.91	-7.91	-0.67	1.2e-08	170.41	83.71
relA CDS	905906	908146	2241	forward	1000	-1000	-1.14	0	540.84	191.68
D-tyrosyl-tRNA(Tyr) deacylase CDS	908146	908583	438	forward	1000	-1000	-1.14	0	868.57	306.33
hisS CDS	908875	910161	1287	forward	10.33	10.33	0.6	4.6e-11	278.1	328.73
aspS CDS	910169	912013	1845	forward	15.5	15.5	0.7	3.1e-16	266.59	336.89
aromatic amino acid transferase CDS	912079	913263	1185	reverse	13.12	-13.12	-0.7	7.6e-14	270.93	129.88
pantothenate metabolism flavoprotein-like protein CDS	913420	914613	1194	forward	2.45	-2.45	-0.5	0.0035	72.37	39.92
reductase-dehydrogenase CDS	914944	915759	816	forward	3.15	-3.15	-0.17	0.00071	716.48	496.07
cof family protein CDS	915811	916623	813	forward	26.98	-26.98	-0.73	1e-27	543.34	255.33
glyoxylate reductase CDS	916690	917655	966	forward	1.56	-1.56	-0.11	0.028	717.52	519.4
cationic amino acid transporter CDS	917690	918886	1197	reverse	0.34	-0.34	-0.04	0.46	413.96	312.84
alkaline phosphatase CDS	919173	919787	615	reverse	2.24	-2.24	-0.24	0.0057	242.16	159.88
uvrC CDS	919923	921725	1803	forward	1000	-1000	-1.4	0	746.44	220.36
obgE CDS	921804	923105	1302	forward	1000	-1000	-1.25	0	1112.48	365.44
inner membrane trans-acylase CDS	923251	925044	1794	forward	1000	-1000	-1.17	0	410.71	141.89
metallo-beta-lactamase superfamily CDS	925065	926003	939	forward	9.91	-9.91	-0.43	1.2e-10	473.47	273.31
oxidoreductase CDS	926000	926794	795	forward	0.38	-0.38	-0.05	0.41	475.07	358.57
hypothetical protein CDS	926800	927045	246	forward	0.04	-0.04	-0.01	0.92	605.28	469.33
rpmF CDS	927150	927338	189	forward	10.02	10.02	0.12	9.5e-11	11885	10085.5
yfkN CDS	927396	928952	1557	forward	1000	1000	1.42	0	156.13	325.25
hypothetical protein CDS	929014	929232	219	reverse	1.06	-1.06	-0.11	0.088	423.39	306.52
DNA polymerase III subunit alpha CDS	929349	932456	3108	forward	5.83	5.83	0.71	1.5e-06	87.39	111.28
6-phosphofructokinase CDS	932623	933585	963	forward	1000	1000	0.25	0	6638.06	6162.06
kpyK CDS	933614	935383	1770	forward	1000	1000	0.57	0	7938.45	9207.64
hypothetical protein CDS	935507	936397	891	forward	0.71	0.71	0.22	0.2	150.11	136.61
xerD CDS	936387	937292	906	forward	0.63	0.63	0.2	0.23	152.47	136.88
ribT CDS	937302	937664	363	forward	0.14	0.14	0.07	0.72	163.94	133.71
hypothetical protein CDS	937651	938391	741	forward	3.32	3.32	0.51	0.00048	132.69	146.74
hypothetical protein CDS	938381	938974	594	forward	5.81	5.81	0.56	1.6e-06	178.64	205.54
rluB CDS	938974	939690	717	forward	20.91	20.91	0.87	1.2e-21	185.11	264.19
hypothetical protein CDS	939914	940603	690	forward	1000	1000	1.18	0	438.37	776.15
N-acetylmuramidase CDS	940704	941165	462	forward	6.32	6.32	0.56	4.8e-07	206.66	236.76
cytidin monophosphate kinase CDS	941216	941878	663	forward	4.22	4.22	0.47	6e-05	235.5	253.36
rpsA CDS	941963	943174	1212	forward	1000	1000	1.09	0	2541.3	4207.44
engA CDS	943260	944567	1308	forward	17.84	17.84	0.59	1.5e-18	522.96	614.58
DNA-binding protein II HB CDS	944731	945006	276	forward	1000	1000	0.69	0	6712.59	8464.83
O-linked transferase CDS	945094	946341	1248	forward	1.65	-1.65	-0.27	0.022	136.09	88.05
hypothetical protein CDS	946374	947261	888	reverse	4.27	4.27	0.57	5.3e-05	122.85	142
tRNA CCA-pyrophosphorylase CDS	947345	948544	1200	forward	8.46	8.46	0.65	3.4e-09	170.52	208.67
channel-forming protein CDS	948584	949249	666	reverse	1.07	-1.07	-0.17	0.084	171.25	118.59
family protein CDS	949369	950220	852	forward	3.63	3.63	0.47	0.00023	184.58	199.58
hypothetical protein CDS	950223	950453	231	forward	17.05	17.05	0.96	8.9e-18	111.2	168.92
Na+-H+ antiporter CDS	950498	952099	1602	forward	1.34	1.34	0.51	0.046	43.5	48.14
GTP binding protein CDS	952133	952987	855	forward	0.4	-0.4	-0.14	0.4	70.31	49.57
rnhB CDS	952977	953729	753	forward	0.52	-0.52	-0.16	0.31	73.29	51.04
DNA processing protein subunit A CDS	953791	954648	858	forward	0	0	-0.01	1	73.99	57.2
DNA topoisomerase I CDS	954709	956826	2118	forward	0.95	0.95	0.18	0.11	336.9	297.78
gidA CDS	956853	958169	1317	forward	3.49	3.49	0.41	0.00032	279.67	289.92
xerC CDS	958169	959077	909	forward	0.98	0.98	0.17	0.11	379.58	333.8
hslV CDS	959087	959611	525	forward	7.44	-7.44	-0.29	3.7e-08	719.93	458.39
hslU CDS	959623	961023	1401	forward	9.63	-9.63	-0.3	2.4e-10	900.15	568.96
galactose mutarotase related enzyme CDS	961181	962080	900	forward	1000	-1000	-0.99	0	469.46	183.67
hypothetical protein CDS	962250	962654	405	reverse	1000	-1000	-0.95	0	4352.52	1751.05
lacE CDS	962839	964125	1287	forward	0.05	0.05	0.04	0.9	67.96	54.59
hydrolase CDS	964122	964976	855	forward	0.01	0.01	0.01	0.99	79.49	62.53
xerD CDS	965003	965815	813	reverse	1.67	-1.67	-0.63	0.021	30.69	15.43
crcB CDS	966034	966423	390	forward	0.86	-0.86	-0.55	0.14	16.59	8.83
crcB CDS	966425	966799	375	forward	1.34	-1.34	-0.64	0.046	24	12.02
pepD CDS	966844	968247	1404	reverse	9.06	-9.06	-1.07	8.7e-10	88.44	32.91
amino acid permease CDS	968367	969839	1473	reverse	7.64	-7.64	-2.47	2.3e-08	23.92	3.36
ornithine decarboxylase subunit A CDS	970077	972170	2094	forward	4.89	-4.89	-0.96	1.3e-05	52.63	21.09
aluminum resistance protein CDS	972197	973459	1263	forward	0.43	-0.43	-0.16	0.38	59.47	41.44
NAD+ binding protein for K+transport CDS	973896	974567	672	reverse	0.09	0.09	0.08	0.82	66.53	54.74
Na+-transporting ATP synthase CDS	974560	975900	1341	reverse	2.56	-2.56	-0.45	0.0027	92.14	52.7
recQ CDS	976061	977833	1773	forward	0.07	0.07	0.08	0.84	43.84	36.1
trp repressor binding protein CDS	977918	978370	453	forward	1000	-1000	-0.97	0	1153.02	459.8
excinuclease subunit A CDS	978443	980977	2535	forward	12.82	-12.82	-1.74	1.5e-13	62.04	14.43
mmuM CDS	981037	981969	933	forward	0.14	-0.14	-0.05	0.72	108.37	81.5
hypothetical protein CDS	982276	982908	633	reverse	0.04	-0.04	-0.02	0.91	116.68	89.57
acetyltransferase CDS	983001	983390	390	forward	2.14	2.14	0.64	0.0072	36.46	44.14
penicillin-binding protein CDS	983581	984675	1095	forward	0.24	0.24	0.08	0.58	281.76	231.27
pyridoxal kinase CDS	984730	985578	849	forward	1.42	-1.42	-0.39	0.038	59.57	35.47
hypothetical protein CDS	985592	986149	558	forward	1.42	-1.42	-0.35	0.038	72.38	44.39
hypothetical protein CDS	986253	987458	1206	forward	1.71	-1.71	-0.14	0.02	458.41	323.19
hypothetical protein CDS	987582	988988	1407	forward	4.44	4.44	0.56	3.6e-05	138.45	158.49
treB CDS	989171	991102	1932	reverse	1.94	-1.94	-0.74	0.011	27.45	12.77
treR CDS	991285	992010	726	forward	5.17	-5.17	-1.31	6.7e-06	35.16	11.07
treC CDS	992021	993685	1665	forward	2.23	-2.23	-0.71	0.0058	36.95	17.61
type 1 capsular polysaccharide biosynthesis protein CDS	993847	994587	741	reverse	0.02	0.02	0.06	0.94	24.12	19.54
mucus binding protein CDS	995031	995588	558	forward	0	0	-0.01	0.99	51.43	39.68
mucus binding protein CDS	995548	996432	885	forward	0.59	-0.59	-0.37	0.26	19.04	11.48
mucus binding protein CDS	997153	998193	1041	forward	0.01	-0.01	-0.08	0.98	16.18	11.91
mucus binding protein CDS	998965	1006917	7953	forward	1.15	-1.15	-0.36	0.07	53.41	32.51
mucus binding protein CDS	1007250	1014182	6933	forward	1000	1000	1.5	0	663.77	1465.89
transcriptional regulator CDS	1014163	1014354	192	reverse	1000	1000	1.63	0	574.17	1384.59
arginase CDS	1014416	1015279	864	forward	1000	1000	1.43	0	752.48	1574.3
oxidoreductase CDS	1015365	1016003	639	forward	1000	1000	1.77	0	510.3	1352.9
lysR CDS	1016062	1016928	867	reverse	35.02	35.02	1.54	9.6e-36	75.4	170.78
aldo/keto reductase CDS	1017041	1017901	861	forward	34.6	34.6	1.64	2.5e-35	63.2	153.48
aldo/keto reductase CDS	1017922	1018791	870	forward	42.84	42.84	1.73	1.5e-43	69.03	178.64
oxidoreductase CDS	1019042	1019899	858	forward	1000	1000	0.86	0	960.85	1360.13
surface layer protein CDS	1020160	1021317	1158	forward	0.39	0.39	0.05	0.4	1068.94	864.8
streptothricine-acetyl-transferase CDS	1021535	1022068	534	forward	1.4	-1.4	-0.19	0.039	202.01	138.1
serine-specific protein kinase CDS	1022290	1022883	594	forward	7.62	-7.62	-0.49	2.4e-08	279.84	155.24
hypothetical protein CDS	1022922	1023332	411	forward	0.27	-0.27	-0.07	0.53	152.43	113.47
hypothetical protein CDS	1023482	1024054	573	forward	1.3	-1.3	-1.25	0.051	7.88	2.59
hypothetical protein CDS	1024067	1024528	462	forward	4.78	-4.78	-1.56	1.7e-05	25.51	6.73
hypothetical protein CDS	1024525	1024728	204	reverse	1.85	-1.85	-1.01	0.014	17.43	6.75
branched-chain amino acid transporter CDS	1025436	1026806	1371	forward	0.36	0.36	0.32	0.44	34.76	33.7
aldose reductase CDS	1026949	1027815	867	forward	0.98	-0.98	-0.45	0.1	30.74	17.57
hypothetical protein CDS	1028114	1029013	900	reverse	31.72	-31.72	-3.37	1.9e-32	73.95	5.56
lysR CDS	1029495	1029788	294	reverse	0.85	-0.85	-1.77	0.14	4.03	0.92
hydrolase CDS	1029787	1029930	144	forward	1.04	-1.04	-1.61	0.091	5.12	1.3
glutamine ABC transporter membrane spanning permease CDS	1030269	1030928	660	forward	2.99	-2.99	-0.92	0.001	33.29	13.69
ABC transporter CDS	1030909	1031583	675	forward	3	-3	-0.84	0.001	38.86	16.88
glutamine ABC transporter ATP-binding protein CDS	1031592	1032332	741	forward	3.79	-3.79	-0.85	0.00016	48.02	20.81
glutamine ABC transporter substrate-binding protein CDS	1032346	1033206	861	forward	2.7	-2.7	-0.56	0.002	64.58	34.03
2-Cys peroxiredoxin CDS	1033490	1033984	495	reverse	19.34	-19.34	-0.63	4.6e-20	491.62	247.11
phosphoglycerate mutase CDS	1034166	1034768	603	forward	6.15	-6.15	-0.95	7.1e-07	70.75	28.58
4-oxalomesaconate hydratase CDS	1034781	1035695	915	forward	9.8	-9.8	-1.13	1.6e-10	88.77	31.52
hypothetical protein CDS	1036228	1036830	603	reverse	2.78	-2.78	-0.82	0.0017	35.53	15.64
hydrophobic protein CDS	1036850	1037464	615	reverse	1.11	-1.11	-0.56	0.078	22.45	11.84
glutamine amidotransferase CDS	1037523	1038191	669	forward	1000	-1000	-2.34	0	210.36	32.34
membrane protein CDS	1038259	1039452	1194	reverse	0.18	0.18	0.32	0.67	13.47	13.05
lysR CDS	1039552	1040388	837	reverse	0.65	0.65	0.38	0.22	49.21	49.86
mutT CDS	1040439	1041062	624	forward	0.39	-0.39	-0.19	0.41	36.55	24.98
hypothetical protein CDS	1041197	1041652	456	reverse	3.2	-3.2	-0.82	0.00064	42.84	18.94
HIT-like protein CDS	1041828	1042295	468	forward	1.65	-1.65	-0.46	0.022	50.03	28.31
hypothetical protein CDS	1042316	1042675	360	forward	1.07	-1.07	-0.3	0.085	62.46	39.65
ribosomal-protein-serine N-acetyltransferase CDS	1042681	1043196	516	forward	0.67	-0.67	-0.19	0.21	75.66	51.8
phosphate transporter related protein CDS	1044025	1044621	597	forward	9.83	9.83	0.79	1.5e-10	109.34	147.46
multidrug efflux permease CDS	1044704	1045225	522	forward	11.59	11.59	0.81	2.6e-12	122.96	168.01
hypothetical protein CDS	1045370	1045573	204	forward	15.74	-15.74	-1.39	1.8e-16	107.39	32.02
phosphorylase CDS	1045679	1046440	762	forward	14.31	-14.31	-1.46	4.9e-15	90.28	25.63
phosphoglycerate mutase CDS	1046468	1047064	597	forward	11.02	-11.02	-1.35	9.5e-12	76.34	23.35
phosphorylase CDS	1047092	1047862	771	forward	9.08	-9.08	-1.33	8.2e-10	63.56	19.76
phosphorylase CDS	1047879	1048640	762	forward	5.73	-5.73	-0.92	1.8e-06	69.1	28.45
HAD superfamily hydrolase CDS	1048680	1049282	603	forward	4.7	-4.7	-0.68	2e-05	90.08	43.91
hypothetical protein CDS	1049388	1049495	108	forward	1.57	-1.57	-0.3	0.027	102.91	65.11
hypothetical protein CDS	1049615	1049848	234	reverse	1000	-1000	-2.17	0	912.12	157.48
hypothetical protein CDS	1050230	1050619	390	forward	24.6	-24.6	-2.54	2.5e-25	76.7	10.27
hypothetical protein CDS	1051871	1052524	654	forward	3.16	-3.16	-1.54	0.0007	17.39	4.66
hypothetical protein CDS	1052545	1052790	246	forward	4.18	-4.18	-1.53	6.7e-05	22	5.94
lysR CDS	1053480	1054394	915	reverse	0.16	0.16	0.2	0.69	25.62	22.94
malate dehydrogenase CDS	1054523	1056148	1626	forward	3.81	-3.81	-1.74	0.00015	16.78	3.9
ltrA CDS	1056215	1056802	588	reverse	0.13	-0.13	-0.43	0.74	6.16	3.55
recombination factor protein RarA CDS	1056906	1058195	1290	forward	0.4	0.4	0.17	0.39	118.6	103.8
bshB CDS	1058279	1059256	978	forward	0.04	0.04	0.01	0.92	364.43	286.48
cell surface protein CDS	1059602	1060210	609	forward	33.15	-33.15	-1.72	7.2e-34	169.98	40.16
metK CDS	1060637	1061755	1119	forward	1000	1000	1.46	0	108.19	232.16
luxS CDS	1061945	1062418	474	forward	2.1	-2.1	-0.15	0.0079	550.43	386.78
hypothetical protein CDS	1062581	1063261	681	forward	0.06	-0.06	-0.06	0.88	40.92	30.61
membrane nuclease CDS	1063261	1064106	846	forward	0	0	0.02	1	43.73	34.63
NADH-flavin reductase CDS	1064205	1064849	645	forward	25.09	25.09	0.89	8.1e-26	210.54	304.27
amino acid permease CDS	1064914	1066239	1326	reverse	0.85	0.85	0.36	0.14	74.81	74.91
cysteine synthase CDS	1066779	1067366	588	forward	0.39	-0.39	-0.67	0.41	5.66	2.77
cysteine synthase CDS	1067600	1067710	111	forward	0	0	0.05	1	14.43	11.66
cystathionine beta-lyase CDS	1067892	1068149	258	forward	0.03	0.03	0.15	0.93	12.04	10.43
metC CDS	1068231	1069037	807	forward	1.22	-1.22	-0.57	0.06	23.85	12.49
luxS CDS	1069236	1069463	228	forward	5.06	-5.06	-0.85	8.6e-06	66.59	28.74
phosphoenolpyruvate carboxylase CDS	1069606	1072344	2739	reverse	2.11	2.11	0.32	0.0077	302.58	293.52
helicase CDS	1072591	1076307	3717	forward	13.86	-13.86	-1.97	1.4e-14	57.49	11.44
ATPase CDS	1076307	1078367	2061	forward	8.98	-8.98	-1.44	1.1e-09	55.52	15.99
phosphotransferase CDS	1078370	1078528	159	forward	8.12	-8.12	-1.03	7.7e-09	82.79	31.5
repressor protein CDS	1078674	1079603	930	reverse	7.01	-7.01	-1.53	9.8e-08	38.64	10.39
hypothetical protein CDS	1079691	1080149	459	forward	2.73	-2.73	-0.66	0.0019	50.73	25
glucose-1-dehydrogenase CDS	1080285	1081073	789	forward	1.45	-1.45	-0.41	0.036	54.27	31.87
phosphinothricin N-acetyltransferase CDS	1081344	1081655	312	reverse	18.05	-18.05	-1.81	8.9e-19	83.36	18.46
aldo/keto reductase CDS	1081847	1082470	624	forward	1.11	-1.11	-0.8	0.077	14.27	6.39
oxidoreductase CDS	1082486	1082845	360	forward	0.27	-0.27	-0.28	0.54	15.12	9.68
transmembrane protein CDS	1083164	1084006	843	forward	3	-3	-0.84	0.001	38.68	16.88
flavodoxin CDS	1084245	1084520	276	forward	0.61	-0.61	-0.49	0.24	14.16	7.86
hypothetical protein CDS	1084547	1084645	99	forward	1.01	-1.01	-0.5	0.099	22.65	12.44
flavodoxin CDS	1084690	1085301	612	forward	1.28	-1.28	-0.89	0.052	13.24	5.56
hypothetical protein CDS	1085327	1085890	564	forward	1.38	-1.38	-0.8	0.042	16.98	7.62
glutathione reductase CDS	1086025	1087356	1332	forward	15.57	-15.57	-1.1	2.7e-16	152.98	55.64
hypothetical protein CDS	1087523	1087702	180	forward	25.68	-25.68	-1.22	2.1e-26	220.28	73.73
hypothetical protein CDS	1087895	1088659	765	forward	23.31	-23.31	-1.31	4.9e-24	176.64	55.37
hypothetical protein CDS	1088788	1089342	555	forward	1000	1000	1.71	0	286.29	731.65
flavodoxin CDS	1089457	1089804	348	forward	3.34	3.34	0.75	0.00045	37.37	49.05
flavodoxin CDS	1089741	1089959	219	forward	2.87	2.87	0.7	0.0013	39.19	49.64
ferric reductase CDS	1089959	1090774	816	forward	0.45	0.45	0.28	0.36	58.13	54.83
alcohol dehydrogenase CDS	1090774	1091223	450	forward	0.46	0.46	0.3	0.35	48.75	46.79
amino acid permease CDS	1091686	1093056	1371	forward	1000	1000	0.83	0	572.4	792.69
pyrroline-5-carboxylate reductase CDS	1093461	1093736	276	reverse	1.71	1.71	0.51	0.019	57.33	63.51
pyrroline reductase CDS	1093723	1094010	288	reverse	0.77	0.77	0.37	0.17	60.72	61.3
hypothetical protein CDS	1094257	1094481	225	reverse	0.16	0.16	0.11	0.7	64.91	54.53
hypothetical protein CDS	1094914	1095900	987	forward	0.22	0.22	0.21	0.61	33.1	29.85
hypothetical protein CDS	1096118	1096687	570	reverse	5.12	-5.12	-1.42	7.6e-06	31.13	9.08
hypothetical protein CDS	1096921	1097556	636	reverse	12.12	-12.12	-1.11	7.5e-13	115.07	41.44
DNA topoisomerase IV subunit B CDS	1097653	1099599	1947	forward	1.79	-1.79	-0.3	0.016	119.48	75.44
DNA topoisomerase IV subunit A CDS	1099628	1102078	2451	forward	3.54	3.54	0.52	0.00029	130.15	145.68
lysR CDS	1102215	1103186	972	forward	1000	1000	0.88	0	2025.75	2904.39
manganese-dependent inorganic pyrophosphatase CDS	1103207	1104142	936	forward	1000	1000	1.13	0	1633.17	2791.9
peptidyl-prolyl cis-trans isomerase CDS	1104280	1104879	600	forward	30	30	0.75	9.9e-31	431.42	564.79
hypothetical protein CDS	1105576	1106295	720	forward	8.99	8.99	1.27	1e-09	28.91	54.49
cell division protein CDS	1107612	1107986	375	reverse	2.95	2.95	0.84	0.0011	23.06	32.05
ABC transporter ATP-binding protein/permease CDS	1108657	1110240	1584	reverse	8.06	8.06	1.33	8.7e-09	23.33	45.58
lactococcin A ABC transporter ATP binding protein CDS	1110237	1111826	1590	reverse	5.76	5.76	1.14	1.7e-06	23.29	39.9
macrolide efflux protein CDS	1112206	1113423	1218	forward	1000	-1000	-1.08	0	3067.51	1132.52
transcriptional regulator CDS	1113652	1114158	507	reverse	0.72	0.72	0.24	0.19	129.82	119.77
acpD CDS	1114189	1114527	339	reverse	0.62	0.62	0.29	0.24	76.81	73.31
hypothetical protein CDS	1114553	1114645	93	reverse	2.78	2.78	0.45	0.0017	163.24	173.44
lysin CDS	1115108	1116256	1149	forward	2.67	2.67	0.66	0.0021	42.45	52.21
diaphanous-like protein CDS	1116352	1116960	609	forward	0.19	-0.19	-0.1	0.65	47.6	34.67
flaR CDS	1116997	1117488	492	reverse	1000	1000	1.04	0	339.62	542.19
hypothetical protein CDS	1117490	1117939	450	reverse	24.5	24.5	0.74	3.2e-25	357.65	466.16
xerS CDS	1118473	1119501	1029	forward	8.16	-8.16	-1.27	6.9e-09	61.57	19.93
family protein CDS	1119559	1120440	882	reverse	15.51	-15.51	-0.54	3.1e-16	523.93	281.68
l-fucose operon CDS	1120518	1120928	411	reverse	7.08	-7.08	-0.44	8.4e-08	317.94	183.03
fibronectin-binding protein CDS	1121171	1122862	1692	forward	1000	-1000	-1.43	0	304.15	87.98
carB CDS	1122934	1126119	3186	reverse	0.65	0.65	0.22	0.23	141.82	128.26
carbamoyl phosphate synthase small subunit CDS	1126123	1127178	1056	reverse	0.76	0.76	0.24	0.17	148.04	135.93
pseudouridine synthase CDS	1127183	1128091	909	reverse	0.66	0.66	0.2	0.22	179.03	159.73
lspA CDS	1128084	1128587	504	reverse	0.13	0.13	0.06	0.75	171.58	139.36
purU CDS	1128559	1130235	1677	reverse	1.52	1.52	0.32	0.03	195.66	190.4
cpdA CDS	1130733	1131965	1233	reverse	2.63	2.63	0.39	0.0024	237.71	242.7
hypothetical protein CDS	1131968	1133092	1125	reverse	0.72	0.72	0.17	0.19	270.43	236.62
hypothetical protein CDS	1133557	1133970	414	reverse	5.58	5.58	0.36	2.6e-06	721.41	720
hypothetical protein CDS	1134066	1134629	564	reverse	18.17	-18.17	-1.29	6.8e-19	139.64	44.58
recU CDS	1134698	1135333	636	forward	4.16	-4.16	-0.48	6.9e-05	146.34	81.92
penicillin binding protein 1A CDS	1135333	1137663	2331	forward	0.09	-0.09	-0.02	0.82	175.52	134.45
endonuclease III CDS	1137842	1138471	630	reverse	4.23	-4.23	-0.57	5.9e-05	106.96	56.04
dnaD CDS	1138473	1139117	645	reverse	3.63	-3.63	-0.66	0.00024	69.42	34.23
asnC CDS	1139255	1140499	1245	reverse	5.05	5.05	0.36	8.9e-06	643.24	642.44
hypothetical protein CDS	1140554	1141051	498	reverse	4.69	-4.69	-0.4	2e-05	232.88	137.77
dinG CDS	1141054	1143837	2784	reverse	0.86	-0.86	-0.17	0.14	128.9	89.09
addA CDS	1143861	1147484	3624	reverse	2.25	-2.25	-0.51	0.0057	65.22	35.7
addB CDS	1147487	1150969	3483	reverse	2.3	-2.3	-0.56	0.005	54	28.63
mvaK CDS	1151051	1151959	909	forward	7.1	7.1	1.15	7.9e-08	28.43	49.19
mvaD CDS	1151965	1152927	963	forward	4.38	4.38	0.85	4.1e-05	35.45	49.82
phosphomevalonate kinase CDS	1152971	1154053	1083	forward	1.62	1.62	0.37	0.024	162.68	163.52
isopentenyl pyrophosphate isomerase CDS	1154066	1155085	1020	forward	0	0	-0.01	0.99	90.21	69.58
transcriptional regulator CDS	1155137	1155976	840	reverse	0.14	-0.14	-0.06	0.73	70.69	52.81
hypothetical protein CDS	1156105	1156287	183	forward	2.87	2.87	1.39	0.0013	6.48	13.23
ribose 5-phosphate CDS	1156265	1156735	471	forward	1.42	1.42	0.75	0.038	13.74	17.99
dehydrogenase CDS	1156797	1157372	576	forward	4.54	4.54	1.17	2.9e-05	16.4	28.73
dehydrogenase CDS	1157429	1157776	348	forward	0.94	0.94	0.5	0.11	29.54	32.62
iron-sulfur cofactor synthesis protein CDS	1157833	1158984	1152	reverse	0.37	0.37	0.15	0.43	127.56	110.46
hypothetical protein CDS	1159102	1160487	1386	reverse	4.61	4.61	0.79	2.4e-05	46.7	62.87
hypothetical protein CDS	1160468	1161445	978	reverse	5.66	5.66	0.92	2.2e-06	38.71	56.86
hypothetical protein CDS	1161435	1162187	753	reverse	4.58	4.58	0.79	2.6e-05	46.23	62.35
signal peptidase CDS	1162274	1162516	243	forward	1.14	1.14	0.28	0.073	188.08	177.32
hypothetical protein CDS	1162917	1163105	189	forward	22.52	22.52	0.78	3e-23	280.97	375.71
hypothetical protein CDS	1163164	1163940	777	reverse	34.39	34.39	1.27	4.1e-35	118.55	222.77
hypothetical protein CDS	1163959	1164792	834	reverse	37.1	37.1	1.17	8e-38	156.3	274.52
hypothetical protein CDS	1164811	1165641	831	reverse	24.22	24.22	0.93	6.1e-25	176.71	262.78
ABC transporter ATP-binding protein CDS	1165641	1166348	708	reverse	18.14	18.14	0.86	7.2e-19	168.33	237.43
gntR CDS	1166341	1166715	375	reverse	7.3	7.3	0.58	5e-08	208.23	242.89
pepT CDS	1167013	1168260	1248	reverse	0	0	0	1	458.53	356.74
hypothetical protein CDS	1168287	1169084	798	reverse	2.47	-2.47	-0.19	0.0034	413.56	281.54
methyltransferase CDS	1169077	1169763	687	reverse	0.43	0.43	0.13	0.37	229.28	195.55
mutT CDS	1169862	1170302	441	forward	1.49	-1.49	-0.18	0.033	229.79	157.52
enterolysin A CDS	1170302	1170967	666	forward	3.32	-3.32	-0.3	0.00048	251.43	158.57
enterolysin A CDS	1170939	1171031	93	forward	5.61	-5.61	-0.26	2.5e-06	637.24	414.19
rpoD CDS	1171021	1172091	1071	reverse	1000	-1000	-0.32	0	3225.77	2010.72
DNA primase CDS	1172133	1173983	1851	reverse	5.44	-5.44	-0.27	3.6e-06	578.48	373.89
glyS CDS	1174006	1176069	2064	reverse	1000	1000	1.15	0	340.36	586.35
glyQ CDS	1176062	1176979	918	reverse	1000	1000	1.21	0	269.24	484.46
recO CDS	1177238	1177990	753	reverse	1000	1000	1.33	0	137.81	269.91
era CDS	1178087	1178992	906	reverse	1000	1000	1.01	0	1709.52	2682.13
hypothetical protein CDS	1178994	1179518	525	reverse	1000	1000	0.87	0	2591.12	3699.04
[truncated: 717 more rows]

## Sheet: 500
Name	Minimum	Maximum	Length	Direction	Differential Expression Absolute Confidence	Differential Expression Confidence	Differential Expression Log2 Ratio	Differential Expression p-value	Lac_Gen0 - TPM	Lac_Gen500 - TPM
[truncated: 1,832 more rows]

[truncated: 1 more sheets: 1000]
