# Supplementary material for: Adaptive response to iterative passages of five Lactobacillus species in simulated vaginal fluid
Source: BMC Microbiol. 2020 Nov 10;20:339. doi: 10.1186/s12866-020-02027-8 (PMC7653816; doi:10.1186/s12866-020-02027-8)
Supplement: Supplementary file 6 — Additional file 6 Lactobacillus fermentum differential expression. [file 12866_2020_2027_MOESM6_ESM.xlsx]

## Sheet: TPM
Name	Minimum	Maximum	Length	Direction	Lfe_Gen0 - TPM	Lfe_Gen50 - TPM	Lfe_Gen100 - TPM	Lfe_Gen500 - TPM	Lfe_Gen1000 3 - TPM
Lactose and galactose permease, GPH translocator family CDS	208	2151	1944	forward	345.33	270.21	147.63	46.91	15.31
alpha-galactosidase (EC 3.2.1.22) CDS	2227	4449	2223	forward	31.76	31.58	10.27	1.14	3.57
Galactose operon repressor, GalR-LacI family of transcriptional regulators CDS	4664	5665	1002	reverse	123.82	107.19	61.16	43.75	48.42
Galactose-1-phosphate uridylyltransferase (EC 2.7.7.10) CDS	5693	7147	1455	reverse	144.33	126.66	28.84	11.84	36.29
Galactokinase (EC 2.7.1.6) CDS	7175	8341	1167	reverse	141.61	144.06	22.03	7.22	10.75
hypothetical protein CDS	8513	9463	951	forward	182.21	150.51	70.94	32.91	114.91
Protein tyrosine/serine phosphatase CDS	9469	10257	789	forward	300.13	256.62	67.11	29.35	159.8
Phospholipid-binding protein YxkA CDS	10276	10788	513	forward	399.58	372.66	99.95	47.81	281.11
hypothetical protein CDS	10801	11025	225	forward	408.77	369.84	192.08	126.3	277.14
ABC transporter, ATP-binding protein (cluster 3, basic aa/glutamine/opines) CDS	11141	11875	735	reverse	104.9	76.38	110.78	69.1	141.45
ABC transporter, permease protein (cluster 3, basic aa/glutamine/opines) CDS	11877	12566	690	reverse	110	77.3	85	42.3	145.77
ABC transporter, substrate-binding protein (cluster 3, basic aa/glutamine/opines) CDS	12669	13469	801	reverse	499.59	325.77	624.26	334.84	1614.15
hypothetical protein CDS	13608	13934	327	reverse	130.48	98.55	114.15	107.28	188.07
D-3-phosphoglycerate dehydrogenase (EC 1.1.1.95) CDS	14038	14976	939	forward	112.65	125.06	50.36	33.43	92.75
Transcription elongation factor GreA CDS	14978	15460	483	forward	211.67	243.29	63.8	38.58	111.78
Nicotinamide mononucleotide transporter CDS	15677	16471	795	forward	141.43	300.95	320.27	509.91	399.65
O-acetyl-ADP-ribose deacetylase CDS	16578	17087	510	reverse	180.27	166.01	147.95	174.14	195.63
endopeptidase O CDS	17096	19000	1905	reverse	121.76	122.82	71.39	67.99	197.52
Xanthine/uracil/thiamine/ascorbate permease family protein CDS	19137	20447	1311	reverse	31.24	33.97	54.38	198.89	44.19
hypothetical protein CDS	20544	20828	285	reverse	33.86	28.76	18.14	21.28	55.23
hypothetical protein CDS	20830	21990	1161	reverse	31.25	28.6	16.54	17.83	35.06
hypothetical protein CDS	21983	23125	1143	reverse	27.79	27.03	10.18	9.3	32.63
DNA-3-methyladenine glycosylase II (EC 3.2.2.21) CDS	23127	23756	630	reverse	37.2	33.22	18.29	20.88	47.72
DUF488 family protein SAV0238 CDS	23816	24184	369	forward	562.27	443.31	553.38	557.66	663.02
hypothetical protein CDS	24355	24540	186	reverse	141.88	135.51	107	104.51	152.55
Uncharacterized NAD(P)H oxidoreductase, YdeQ/YrkL/YwrO family CDS	24541	25215	675	reverse	50.52	64.1	33.46	29.8	46.84
hypothetical protein CDS	25218	25541	324	reverse	61.4	75.46	30.34	28.25	52.3
NAD(P)H-hydrate epimerase (EC 5.1.99.6) CDS	25635	26261	627	forward	807.38	608.5	835.63	456.05	632.4
Translation elongation factor P CDS	26442	26999	558	reverse	769.71	962.79	1414.13	2687.87	2095.82
hypothetical protein CDS	27146	27778	633	reverse	97.66	81.21	104.18	184.13	258.58
hypothetical protein CDS	27957	28148	192	forward	431.26	477.75	467.06	486.86	379.59
Sucrose operon repressor ScrR, LacI family CDS	28195	29097	903	reverse	19.84	21.26	21.49	38.73	66.64
hypothetical protein CDS	29075	29242	168	forward	8.57	8.76	8.64	15.94	21.25
hypothetical protein CDS	29572	31635	2064	forward	595.6	807.31	724.36	709.91	1474.52
Transcriptional regulator, ArsR family CDS	31772	32074	303	forward	180.4	220.99	273.15	289.58	213.14
Mobile element protein CDS	32417	33667	1251	reverse	46.97	38.05	52.55	65.82	78.33
Mobile element protein CDS	33741	34196	456	forward	26.87	26.92	43.78	64.29	35.48
arginine repressor CDS	34262	34720	459	reverse	110.48	82.69	117.03	118.81	203.58
ABC transporter, ATP-binding protein CDS	34903	35574	672	reverse	17.82	21.28	10.92	13.76	45.71
ABC transporter, permease protein CDS	35587	36588	1002	reverse	14.29	18.11	12.03	18.38	39.26
Transcriptional regulator, AcrR family CDS	36572	37186	615	reverse	24.46	27.98	40.2	50.82	223.97
Dehydrogenase CDS	37331	38341	1011	reverse	185.42	433.91	366.35	519.73	322.15
Manganese transport protein MntH CDS	38637	40199	1563	forward	133.32	202.44	220.26	247.85	213.24
hypothetical protein CDS	40583	41329	747	forward	367.99	398.45	406.78	657.86	1231.55
Threonyl-tRNA synthetase (EC 6.1.1.3) CDS	41645	43450	1806	forward	202.73	359.09	83.91	99.73	410.38
hypothetical protein CDS	43595	44194	600	forward	69.57	37.96	51.6	29.06	34.31
DNA-entry nuclease (Competence-specific nuclease) (EC 3.1.30.-) CDS	44200	45078	879	forward	103.04	58.73	45.17	19.87	33.86
Signal peptidase I (EC 3.4.21.89) CDS	45273	45845	573	reverse	402.64	337.46	320.8	271.56	541.34
UDP-N-acetylmuramoylalanyl-D-glutamate--L- lysine ligase (EC 6.3.2.7) CDS	45959	47515	1557	reverse	187.38	232.98	77.18	75.04	176
UDP-N-acetylmuramoylalanyl-D-glutamate--L- ornithine ligase CDS	47520	49055	1536	reverse	222.38	286.12	95.78	88.86	240.94
Asparagine synthetase [glutamine-hydrolyzing] (EC 6.3.5.4) AsnB CDS	49055	50965	1911	reverse	246.48	328	170.43	157.07	345.1
Lysine-specific permease CDS	51227	52693	1467	forward	311.49	307.55	440.26	661.1	437.17
Large-conductance mechanosensitive channel CDS	52804	53181	378	reverse	260.41	87.36	272.4	110.6	133.81
tRNA-5-carboxymethylaminomethyl-2- thiouridine(34) synthesis protein MnmG CDS	53441	55345	1905	reverse	12.21	7.18	6.12	6.52	14.29
tRNA-5-carboxymethylaminomethyl-2- thiouridine(34) synthesis protein MnmE CDS	55360	56748	1389	reverse	9.78	5.26	5.66	6.99	11.91
hypothetical protein CDS	56752	56871	120	forward	4.77	2.98	2.53	2.63	5.54
RNA-binding protein Jag CDS	56894	57754	861	reverse	15.97	15.48	13.1	23.22	15.71
Inner membrane protein translocase and chaperone YidC, short form OxaI-like CDS	57785	58618	834	reverse	55.49	86.73	153.83	364.86	98.01
Ribonuclease P protein component (EC 3.1.26.5) CDS	58634	58978	345	reverse	59.69	99.52	170.09	387.29	160.32
LSU ribosomal protein L34p CDS	59094	59228	135	reverse	1027.95	2003.17	4075.03	8375.18	1527.73
hypothetical protein CDS	59302	59745	444	reverse	3.37	5.69	3.09	2.63	8.2
Chromosomal replication initiator protein DnaA CDS	59747	61063	1317	forward	28.6	121.66	53.32	59.65	102.34
DNA polymerase III beta subunit (EC 2.7.7.7) CDS	61228	62367	1140	forward	34.61	129.17	141.73	261.19	83.53
Uncharacterized protein YbcJ CDS	62589	62807	219	forward	149.82	118.36	155.51	181.34	239.64
DNA recombination and repair protein RecF CDS	62817	63938	1122	forward	152.25	132.87	108.12	102.95	120.16
DNA gyrase subunit B (EC 5.99.1.3) CDS	63938	65887	1950	forward	103.43	112.84	43.96	38.26	86.6
DNA gyrase subunit A (EC 5.99.1.3) CDS	65913	68423	2511	forward	85.56	97.43	35.73	34.83	59.28
SSU ribosomal protein S6p CDS	68630	68923	294	forward	850.51	765.75	853.38	2291.32	1645.63
Single-stranded DNA-binding protein CDS	68964	69689	726	forward	1120.33	1082.34	1001.8	2249.62	1560.74
SSU ribosomal protein S18p @ SSU ribosomal protein S18p, zinc-independent CDS	69728	69964	237	forward	898.09	833	835.26	2176.8	1301.08
Cyclic-di-AMP phosphodiesterase GdpP CDS	70089	72122	2034	forward	145.2	158.31	59.05	48.61	229.98
LSU ribosomal protein L9p CDS	72122	72574	453	forward	262.71	270.82	86.56	50.6	346.34
Replicative DNA helicase (DnaB) (EC 3.6.4.12) CDS	72619	74022	1404	forward	189.09	185.94	103.97	101.85	273.01
Uncharacterized MFS-type transporter CDS	74106	75281	1176	forward	28.89	33.19	12.12	13.13	22.08
hypothetical protein CDS	75293	75625	333	forward	78.53	68.94	41.26	52.41	60.22
Two-component response regulator SA14-24 CDS	76345	77052	708	forward	200.8	221.24	175.19	177.86	191.11
Two-component sensor kinase SA14-24 CDS	77064	78923	1860	forward	90.98	97.83	34.9	31.62	57.98
Two-component system YycFG regulatory protein YycH CDS	78907	80205	1299	forward	151.31	151.87	47.66	37	83.77
Distant homolog of hypothetical protein SA 21 CDS	80207	81007	801	forward	202.88	200.2	56.94	42.46	110.93
Zn-dependent hydrolase YycJ/WalJ, required for cell wall metabolism and coordination of cell division with DNA replication CDS	81022	81837	816	forward	237.91	237.23	66.2	49.9	319
Serine protease, DegP/HtrA, do-like (EC 3.4.21.-) CDS	81912	83183	1272	forward	401.69	365.13	203.93	219.47	416.84
hypothetical protein CDS	83199	83357	159	reverse	77.18	68.44	21.78	19.52	35.87
23S rRNA (pseudouridine(1915)-N(3))-methyltransferase (EC 2.1.1.177) CDS	83691	84170	480	forward	92.73	62.58	40.36	35.31	91.37
Rrf2 family transcriptional regulator, group III CDS	84382	84810	429	forward	44.69	39.83	55.62	80.38	53.39
Maltose operon transcriptional repressor MalR, LacI family CDS	84816	85751	936	forward	47.61	45.33	72.11	100.36	81.08
Uncharacterized MFS-type transporter CDS	86131	87474	1344	forward	2522.54	2810.66	962.81	159.75	121.48
Maltose phosphorylase (EC 2.4.1.8) CDS	87508	89754	2247	forward	3235	3295.05	1161.85	192.16	148.91
Beta-phosphoglucomutase (EC 5.4.2.6) CDS	89901	90569	669	forward	5318.7	4475.05	4053.65	677.01	291.86
hypothetical protein CDS	90652	90783	132	reverse	57.04	45.21	21.28	26.02	33.37
ABC transporter, ATP-binding protein CDS	90956	91144	189	reverse	62.29	52.63	22.63	10.34	18.4
penicillin acylase CDS	91298	92275	978	reverse	72.19	48.23	58.3	14.19	38.71
Hydrolase, alpha/beta fold family CDS	92330	93265	936	reverse	27.64	23.02	17.31	8.5	63.97
D-lactate dehydrogenase (EC 1.1.1.28) CDS	93568	94560	993	reverse	22.23	24.12	21.89	19.92	23.18
Aspartate aminotransferase (EC 2.6.1.1) CDS	94576	95760	1185	reverse	26.26	33.78	31.97	41.69	39.93
hypothetical protein CDS	96109	96339	231	forward	1282.43	1343.44	887.29	989.56	1095.84
ClpE-like protein CDS	96434	98527	2094	forward	1415.18	1771.71	478.89	323.94	783.73
Cardiolipin synthase (EC 2.7.8.-), ClsA CDS	98828	100288	1461	forward	150.01	92.54	151.81	72.13	272.49
ATP-dependent helicase/nuclease AddAB, subunit B CDS	100770	104507	3738	forward	77.8	67.85	29.34	22.63	50.65
ATP-dependent helicase/nuclease AddAB, subunit A CDS	104514	108527	4014	forward	71.4	72.22	26.44	18.59	69.49
Oxidoreductase CDS	108527	109390	864	forward	263.25	282.74	124.13	85.42	274.02
Glycerophosphoryl diester phosphodiesterase (EC 3.1.4.46) CDS	109628	111253	1626	forward	65.01	54.98	47.92	48.25	52.78
FIG138056: a glutathione-dependent thiol reductase CDS	111547	111903	357	reverse	311.44	222.06	364.11	307.2	732.12
Efflux ABC transporter, permease protein CDS	111941	113056	1116	reverse	33.34	57.58	22.34	18.48	46.05
Efflux ABC transporter, ATP-binding protein CDS	113049	113780	732	reverse	36.4	73.59	23.59	22.21	38.54
hypothetical protein CDS	113907	114473	567	forward	40.88	82.52	30.48	32.95	35.12
GMP reductase (EC 1.7.1.7) CDS	114554	115528	975	reverse	128.99	276.32	350.45	441.54	395.96
Adenylosuccinate synthetase (EC 6.3.4.4) CDS	115725	117014	1290	forward	104.37	152.3	142.89	188.79	232.35
Succinate-semialdehyde dehydrogenase [NAD] (EC 1.2.1.24); Succinate-semialdehyde dehydrogenase [NADP+] (EC 1.2.1.79) CDS	117341	118723	1383	forward	4.7	4.17	3.9	2.57	6.24
Pyrimidine operon regulatory protein PyrR CDS	118980	119546	567	forward	1369.82	1894.56	1047.56	899.15	1599.3
Orotidine 5'-phosphate decarboxylase (EC 4.1.1.23) CDS	119665	120396	732	forward	960.28	1557.68	264.87	168.09	961.8
Orotate phosphoribosyltransferase (EC 2.4.2.10) CDS	120396	121022	627	forward	1163.69	1871.23	307.22	208.45	952.02
hypothetical protein CDS	121086	121490	405	forward	736.33	1204.69	190.49	148.08	459.85
Mobile element protein CDS	121474	122397	924	reverse	388.39	608.25	230.63	221.37	451.1
hypothetical protein CDS	122860	123252	393	reverse	83.21	55.78	101.03	94.68	131.65
Poly(glycerol-phosphate) alpha-glucosyltransferase (EC 2.4.1.52) CDS	123395	124933	1539	forward	135.96	113.18	77.45	70.76	167.43
Poly(glycerol-phosphate) alpha-glucosyltransferase (EC 2.4.1.52) CDS	124933	126429	1497	forward	144.09	117.1	63.91	59.28	88.08
Methionine ABC transporter substrate-binding protein CDS	126839	127681	843	forward	38.66	112.45	17.27	22.69	16.17
Methionine ABC transporter ATP-binding protein CDS	127707	128771	1065	forward	28.89	87.06	11.01	12.78	12.08
Methionine ABC transporter permease protein CDS	128764	129465	702	forward	26.68	62.74	10.07	12.79	13.11
Acetylornithine deacetylase (EC 3.5.1.16) CDS	129679	130827	1149	forward	7.13	10.39	4.22	4.06	4.52
RNA methyltransferase, TrmA family CDS	131127	132551	1425	reverse	80.71	79.35	27.15	15.94	71.93
Branched-chain amino acid transport system carrier protein CDS	132990	133631	642	forward	5.98	4.62	6.41	14.04	17.77
Mobile element protein CDS	133678	134133	456	reverse	17.81	15.88	24.99	33.03	22.57
Mobile element protein CDS	134207	135457	1251	forward	45.94	40.31	50.31	62.51	78.81
Branched-chain amino acid transport system carrier protein CDS	135586	135885	300	forward	202.44	134.48	164.49	103.5	57.8
Putative oxidoreductase CDS	135973	136917	945	forward	298.78	194.51	292.03	112.9	124.98
Poly(glycerophosphate chain) D-alanine transfer protein DltD CDS	137041	138333	1293	reverse	210.27	340.45	155.56	253.75	519.54
D-alanine--poly(phosphoribitol) ligase ACP subunit (EC 6.1.1.13) CDS	138346	138582	237	reverse	190.53	356.65	106.6	130.34	313.09
D-alanyl transfer protein DltB CDS	138612	139838	1227	reverse	126.56	229.66	47.42	57.94	182.75
D-alanine--poly(phosphoribitol) ligase subunit 1 (EC 6.1.1.13) CDS	139838	141367	1530	reverse	169.73	299.28	107.18	137.63	393.63
Component involved in D-alanylation of teichoic acids CDS	141382	141513	132	reverse	116.04	203.45	141.09	215.88	275.89
Exonuclease SbcD CDS	141739	142872	1134	forward	28.49	22.03	14.85	15.18	28.43
Exonuclease SbcC CDS	142869	145973	3105	forward	38.72	31.27	11.93	10.72	26.24
Seryl-tRNA synthetase (EC 6.1.1.11) CDS	146260	147558	1299	forward	131.32	140.43	129.12	121.87	175.78
Tryptophanyl-tRNA synthetase (EC 6.1.1.2) CDS	148061	149074	1014	reverse	554.93	476.89	287.55	216.72	679.34
Tyrosyl-tRNA synthetase (EC 6.1.1.1) CDS	149332	150585	1254	reverse	94.86	159.97	78.78	125.64	185.19
Glutamine ABC transporter, substrate-binding protein GlnH / Glutamine ABC transporter, permease protein GlnP CDS	151053	152507	1455	forward	90.15	165.82	48.48	56.31	134.61
Glutamine ABC transporter, ATP-binding protein GlnQ CDS	152511	153254	744	forward	86.61	197.38	56.37	87.17	96.81
Mobile element protein CDS	153590	154045	456	reverse	31.4	29.19	47.14	69.09	35.59
Mobile element protein CDS	154119	154568	450	forward	33.3	30.19	47.91	61.19	93.55
Mobile element protein CDS	154608	155366	759	forward	44.98	35.54	48.61	62.26	70.92
D-serine/D-alanine/glycine transporter CDS	155763	157136	1374	forward	2.71	2.2	1.72	3.21	1.75
Pyrimidine nucleoside transporter CDS	158017	159216	1200	forward	60.9	139.12	70.57	218.96	184.79
Non-specific ribonucleoside hydrolase RihC CDS	159451	160371	921	forward	39.95	59.7	41.8	57.81	34.33
16S rRNA (guanine(527)-N(7))-methyltransferase (EC 2.1.1.170) CDS	160536	161297	762	forward	36.25	37.2	41.64	70.16	84.57
Chromosome (plasmid) partitioning protein ParB-2 CDS	161316	162251	936	forward	38.72	50.88	24.6	42.8	62.78
Chromosome (plasmid) partitioning protein ParB CDS	162265	163098	834	forward	63.35	64.28	27.65	34.89	72.49
hypothetical protein CDS	163111	163311	201	forward	58.67	61.76	18.5	18.73	59.97
GTP-binding and nucleic acid-binding protein YchF CDS	163327	164424	1098	forward	53.43	61.53	17.59	22.77	56.35
hypothetical protein CDS	164458	165231	774	forward	62.09	65.49	29.01	47.87	67.87
Inosine-5'-monophosphate dehydrogenase (EC 1.1.1.205) / CBS domain CDS	165503	166645	1143	forward	231.81	479.66	198.52	257.72	507.11
Cell envelope-associated transcriptional attenuator LytR-CpsA-Psr, subfamily F2 CDS	166994	168001	1008	forward	169.2	195.6	144.39	192.13	326.38
Tyrosine-protein kinase transmembrane modulator EpsC CDS	168001	168771	771	forward	184.13	210.28	90.41	103.87	271.8
Tyrosine-protein kinase EpsD (EC 2.7.10.2) CDS	168787	169524	738	forward	238.53	269.85	79.64	91.78	199.9
Manganese-dependent protein-tyrosine phosphatase (EC 3.1.3.48) CDS	169545	170315	771	forward	244.4	276.34	95.88	129.84	234.01
sugar transferase CDS	170345	170971	627	forward	225.45	230.41	132.61	193.6	305.61
Putative glycosyltransferase CDS	171050	171883	834	forward	71.29	97.46	44.01	50.53	116.41
Transposase CDS	171979	172197	219	forward	88.81	125.81	56.55	47.98	156.34
Mobile element protein CDS	172283	173125	843	forward	55.23	95.83	48.07	46.17	93.71
Mobile element protein CDS	173457	173795	339	forward	92.92	97.53	181.91	354.04	158.03
hypothetical protein CDS	173843	175054	1212	forward	35.78	36.24	84.87	179.05	63.04
Probable beta-glycosyltransferase CDS	175044	175943	900	forward	174.39	157.58	342.18	463.41	351.4
Exopolysaccharide phosphotransferase SCO6023 (EC 2.7.-.-) CDS	175944	176930	987	forward	213.61	241.84	372.66	466.61	285.13
Mobile element protein CDS	177018	178238	1221	forward	257.9	284.34	441.51	544.67	380.3
probable lipopolysaccharide biosynthesis translocase NMA0643 CDS	178333	179721	1389	forward	111.77	141.13	297.42	487	252.22
Mobile element protein CDS	180031	180435	405	reverse	247.24	241.67	377.9	421.9	492.76
Mobile element protein CDS	180482	181669	1188	reverse	93.78	86.59	90.66	104.85	141.92
Mobile element protein CDS	181759	182100	342	reverse	126.8	133.2	173.59	201.93	142.61
Mobile element protein CDS	182102	182527	426	reverse	154.26	142.47	125.95	131.98	233.99
unknown CDS	182622	182828	207	reverse	223.59	208.64	149.95	130.36	555
hypothetical protein CDS	182942	183448	507	reverse	138.82	132.74	106.84	75.69	199.26
Two-component transcriptional response regulator, LuxR family CDS	183597	184334	738	forward	154.03	172.79	103.37	90.59	115.53
Two-component system sensor histidine kinase CDS	184532	185674	1143	forward	70.83	98.09	31.11	32.9	69.99
D-alanyl-D-alanine carboxypeptidase (EC 3.4.16.4) CDS	185674	186969	1296	forward	59.51	77.02	22.41	22.67	58.44
branched-chain amino acid transport protein CDS	187304	188164	861	forward	326.62	393.01	262.76	284.01	592.48
hypothetical protein CDS	188174	188593	420	forward	366.71	420.6	281.68	387.14	398.22
Programmed cell death toxin MazF CDS	188659	188778	120	forward	109.65	80.24	77	52.38	268.32
hypothetical protein CDS	188921	189292	372	forward	155.57	133.58	110	147.11	109.18
Cyclopropane-fatty-acyl-phospholipid synthase CDS	189635	190822	1188	reverse	83.83	106.23	181.25	210.23	443.19
hypothetical protein CDS	190957	191136	180	forward	14.66	21	8.51	7.26	9.53
UPF0118 membrane protein YdbI CDS	191165	192205	1041	forward	21.52	24.92	12.31	17.22	32.29
Formate--tetrahydrofolate ligase (EC 6.3.4.3) CDS	192293	193954	1662	forward	47.88	72.42	58.76	117.4	160.39
N5-carboxyaminoimidazole ribonucleotide mutase (EC 5.4.99.18) CDS	194241	194726	486	forward	35.46	57.92	22.69	31.05	39.78
N5-carboxyaminoimidazole ribonucleotide synthase (EC 6.3.4.18) CDS	194710	195849	1140	forward	52.97	90.74	19.24	24.06	65.72
Adenylosuccinate lyase (EC 4.3.2.2) @ SAICAR lyase (EC 4.3.2.2) CDS	195868	197163	1296	forward	88.97	128.49	57.25	56.14	101.31
hypothetical protein CDS	197527	198543	1017	forward	174.76	114.39	86.17	74.64	165.57
hypothetical protein CDS	198555	200105	1551	forward	243.38	160.22	140.98	135.25	245.02
beta-glycosyl hydrolase CDS	200406	200873	468	reverse	3.19	3.53	5.05	5.62	4.21
Beta-hexosaminidase (EC 3.2.1.52) CDS	200892	201116	225	reverse	2.21	3.09	4.11	4.2	2.78
Transcriptional regulator, HxlR family CDS	201209	201565	357	forward	27.81	10.36	12.7	12.93	17.92
Phosphoribosylaminoimidazole-succinocarboxamide synthase (EC 6.3.2.6) CDS	202134	202856	723	forward	9.39	20.5	21.76	42.12	79.26
Phosphoribosylformylglycinamidine synthase, PurS subunit (EC 6.3.5.3) CDS	202859	203101	243	forward	10.02	24.31	18.13	29.88	24.23
Phosphoribosylformylglycinamidine synthase, glutamine amidotransferase subunit (EC 6.3.5.3) CDS	203102	203782	681	forward	8.18	18.99	10.59	18.27	21.31
Phosphoribosylformylglycinamidine synthase, synthetase subunit (EC 6.3.5.3) CDS	203786	206011	2226	forward	7.98	12.61	7.23	10.39	7.44
Amidophosphoribosyltransferase (EC 2.4.2.14) CDS	205987	207450	1464	forward	9.05	13.96	6.15	7.98	13.21
Phosphoribosylformylglycinamidine cyclo-ligase (EC 6.3.3.1) CDS	207450	208487	1038	forward	11.29	15.58	7.18	9.71	10.12
Phosphoribosylglycinamide formyltransferase (EC 2.1.2.2) CDS	208496	209077	582	forward	10.72	16.92	8.28	8.61	14.5
IMP cyclohydrolase (EC 3.5.4.10) / Phosphoribosylaminoimidazolecarboxamide formyltransferase (EC 2.1.2.3) CDS	209079	210614	1536	forward	13.23	21.78	12.34	16.92	19.12
Phosphoribosylamine--glycine ligase (EC 6.3.4.13) CDS	210769	212022	1254	forward	39.5	42.45	19.52	15.83	36.86
Mobile element protein CDS	212268	213431	1164	reverse	72.9	66.82	83.68	88.71	57.22
Transposase CDS	213428	213865	438	reverse	74.32	66.49	94.41	117.28	93.94
Phosphoglycerate mutase (EC 5.4.2.11) CDS	214081	214776	696	forward	1886.62	2787.42	2397.73	3022.03	4217.48
Aminotransferase CDS	214901	216079	1179	forward	42.43	57.27	29.98	37.97	47.74
hypothetical protein CDS	216192	217196	1005	forward	293.13	366.02	399.9	618.41	236.54
hypothetical protein CDS	217687	218058	372	forward	116.83	105.78	28.87	56.15	110.48
Copper-exporting ATPase (EC 3.6.3.4) CDS	218072	218380	309	forward	163.4	168.61	30.78	58.58	67.67
Lead, cadmium, zinc and mercury transporting ATPase (EC 3.6.3.3) (EC 3.6.3.5); Copper-translocating P-type ATPase (EC 3.6.3.4) CDS	218380	220311	1932	forward	126.36	143.97	27.1	42.06	43.05
Transport protein CDS	220423	220857	435	forward	25.88	24.47	3.34	1.81	9.75
Nucleoside deoxyribosyltransferase (EC 2.4.2.6) CDS	220902	221378	477	reverse	304.01	293.19	288.5	269.71	702.63
Integrase, catalytic region CDS	227427	228566	1140	reverse	37	33.26	54.63	102.77	65.56
ISSth1, transposase (orf1), IS3 family CDS	228707	229405	699	forward	26.51	14.94	14.95	29.82	30.71
Mobile element protein CDS	229402	230250	849	forward	26.82	14.83	15.51	23.08	25.28
Lactose and galactose permease, GPH translocator family CDS	230507	232429	1923	reverse	37.71	43.26	15.5	14.73	27.89
Galactose operon repressor, GalR-LacI family of transcriptional regulators CDS	232528	233514	987	reverse	49.06	55.39	30.4	24.61	121.75
Mobile element protein CDS	233986	234777	792	forward	80.53	77.14	82.6	120.43	168.09
Transposase CDS	234769	235218	450	reverse	131.19	152.16	173.35	245.46	259.01
Transposase CDS	235218	235358	141	reverse	119.49	115.27	185.96	275.17	461.49
Nitroreductase CDS	235808	236464	657	forward	25.14	26.19	17.05	23.69	49.68
Putative hydrolase CDS	236605	237213	609	forward	30.88	31.59	14.07	15.26	27.71
hypothetical protein CDS	237285	238142	858	forward	35.94	30.35	13.99	18.36	34.1
oxidoreductase of aldo/keto reductase family, subgroup 1 CDS	238228	238527	300	forward	99.84	77.92	48.14	30.14	68.15
Putative reductase CDS	238527	238916	390	forward	205.97	142.16	112.7	66.65	245.84
hypothetical protein CDS	238979	239173	195	forward	1938.7	1143.4	1940.47	1820.37	2729.32
hypothetical protein CDS	239206	239358	153	forward	586.06	432.45	572.34	529.83	227.57
Putative oxidoreductase CDS	239379	239570	192	reverse	302.09	228.77	460.16	463.72	139.09
putative oxidoreductase CDS	239574	239666	93	reverse	373.05	258.18	559.26	593.69	202.15
Mobile element protein CDS	239729	241015	1287	reverse	64.65	74.49	69.13	78.08	92.06
Mobile element protein CDS	241047	241163	117	forward	166.87	184.14	223.02	282.07	138.89
Mobile element protein CDS	241219	241674	456	reverse	11.33	8.2	13.65	20.9	13.83
Mobile element protein CDS	241826	243001	1176	forward	66.57	51.83	84.84	112.39	163.92
Transport protein CDS	243246	243812	567	forward	80.23	66.63	84.64	110.41	75.55
hypothetical protein CDS	243864	244655	792	reverse	19.55	13.34	7.52	12.53	30.09
Cell wall surface anchor family protein CDS	245157	246695	1539	reverse	124.99	121.3	58.67	65.3	702.48
hypothetical protein CDS	246891	248753	1863	forward	441.34	416.86	311.38	272.72	666.46
hypothetical protein CDS	248743	249534	792	forward	362.09	322.94	91.64	55.21	249.43
Heme transporter IsdDEF, lipoprotein IsdE CDS	249549	250427	879	forward	446.34	335.92	197.68	127.9	361.06
Heme transporter IsdDEF, permease component IsdF CDS	250429	251355	927	forward	207.73	128.39	111.3	79.83	190.05
Heme transporter analogous to IsdDEF, ATP-binding protein CDS	251348	252109	762	forward	262.13	131.37	232.81	226.12	256.27
Alpha-ketoglutarate permease CDS	252469	253773	1305	reverse	2.18	6.46	2.98	6.18	3.55
hypothetical protein CDS	254435	255247	813	forward	6.56	5.65	4.36	3.88	4.53
hypothetical protein CDS	255265	256152	888	forward	7.17	5.04	5.64	4.72	5.09
Exodeoxyribonuclease III (EC 3.1.11.2) CDS	256283	257122	840	forward	99.65	76.35	187.37	129.85	195.83
Glyoxylate reductase (EC 1.1.1.79) / Glyoxylate reductase (EC 1.1.1.26) / Hydroxypyruvate reductase (EC 1.1.1.81) CDS	262931	263902	972	forward	611.3	867.81	533.98	136.52	123.92
hypothetical protein CDS	264072	264410	339	forward	202.18	241.01	70.47	19.7	35.69
Serine--pyruvate aminotransferase (EC 2.6.1.51) / L-alanine:glyoxylate aminotransferase (EC 2.6.1.44) CDS	264426	265232	807	forward	173.47	195.41	62.04	17.02	23.15
Uncharacterized protein YlbE CDS	265364	265660	297	forward	3.98	2.21	2.1	1.43	1.4
hypothetical protein CDS	265663	265890	228	forward	2.75	4.1	0.98	1.04	1.02
hypothetical protein CDS	265923	266180	258	forward	3.29	1.85	0.8	0.85	0.9
hypothetical protein CDS	266319	266459	141	forward	1.18	3.67	1.92	0.22	0.66
Carbamate kinase (EC 2.7.2.2) CDS	266483	267418	936	forward	1.68	1.96	1.04	0.54	0.74
Pyrimidine-specific ribonucleoside hydrolase RihA CDS	267536	268063	528	forward	76.58	72.38	27.29	4.24	3.73
Pyrimidine-specific ribonucleoside hydrolase RihA CDS	268057	268269	213	forward	85.25	72.01	24.13	3.18	4.35
Pyrimidine-specific ribonucleoside hydrolase RihA CDS	268270	268464	195	forward	89.15	88.96	20.62	3.72	5.35
Nitroreductase CDS	268541	269188	648	forward	157.37	150.15	35.37	11.96	165.67
hypothetical protein CDS	269198	269929	732	forward	111.96	115.28	31.24	17.82	82.75
hypothetical protein CDS	269940	270254	315	forward	180.26	154.85	54.36	41.61	193.25
Alcohol dehydrogenase CDS	270379	271419	1041	forward	193.42	195.44	135.6	144.56	335.67
Lysyl aminopeptidase (EC 3.4.11.15) CDS	271624	274149	2526	reverse	132.14	103.44	83.06	68.37	265.09
Transcriptional regulator CDS	274375	274731	357	forward	60.38	51.43	41.93	41.7	74.87
hypothetical protein CDS	274761	275306	546	forward	70.57	74.87	18.62	16.36	45.17
Oxygen-insensitive NADPH nitroreductase (EC 1.-.-.-) CDS	275374	276138	765	forward	144.5	157.74	70.74	47.44	155.42
Methionine ABC transporter substrate-binding protein CDS	276815	277663	849	forward	6.04	12.47	8.65	11.8	18.35
Na+/H+ antiporter NapA CDS	277806	278969	1164	forward	112.45	152.58	108.09	132.64	123.14
DNA helicase CDS	279012	281330	2319	reverse	28.51	35.24	16.59	13.2	62.39
Exopolyphosphatase (EC 3.6.1.11) CDS	281533	282471	939	forward	217.03	198.59	118.9	98.81	269.63
Hydroxymethylglutaryl-CoA reductase (EC 1.1.1.34) CDS	282464	283741	1278	forward	235.99	216.05	107.26	89.07	205.29
hypothetical protein CDS	283722	284705	984	forward	263.74	266.8	133.01	115.42	295.73
NAD-dependent protein deacetylase of SIR2 family CDS	284708	285406	699	forward	331.77	302.38	215.44	226.4	349.24
Uncharacterized MFS-type transporter CDS	285622	286797	1176	forward	3.89	3.08	2.16	2.36	2.48
UPF0759 protein YunF CDS	286853	287695	843	forward	41.96	37.78	42.63	42.08	84.06
Methionyl-tRNA synthetase (EC 6.1.1.10) CDS	287796	289796	2001	forward	317.12	421.91	119.05	81.78	326.05
Uncharacterized metal-dependent hydrolase YcfH CDS	289800	290588	789	forward	203.27	227.07	57.55	43.46	156.22
Ribonuclease M5 (EC 3.1.26.8) CDS	290575	291144	570	forward	259.71	263.36	103.54	80.06	186.95
SSU rRNA (adenine(1518)-N(6)/adenine(1519)-N(6))- dimethyltransferase (EC 2.1.1.182) CDS	291137	292024	888	forward	305.24	277.92	171.62	160.22	199.7
Diphosphocytidyl-sugar kinase CDS	292304	293155	852	forward	92.57	67.24	78.97	81.76	125.7
Zinc ABC transporter, substrate-binding protein ZnuA CDS	293424	294329	906	forward	14.42	27.18	55.31	116.56	27.76
Zinc ABC transporter, ATP-binding protein ZnuC CDS	294464	294997	534	forward	7.64	11.44	7.74	14.93	11.03
Zinc ABC transporter, permease protein ZnuB CDS	294997	295791	795	forward	5.83	8.21	8.79	15.36	8.11
hypothetical protein CDS	295823	295996	174	reverse	4.56	10.98	10.18	18.02	34.11
Pur operon repressor PurR CDS	296016	296852	837	forward	34.64	92.41	50.99	101.67	105.13
N-acetylglucosamine-1-phosphate uridyltransferase (EC 2.7.7.23) / Glucosamine-1-phosphate N-acetyltransferase (EC 2.3.1.157) CDS	296868	298235	1368	forward	47.79	111.75	43.69	71.34	134.39
Ribose-phosphate pyrophosphokinase (EC 2.7.6.1) CDS	298311	299297	987	forward	555.3	620.74	639.01	798.98	1277.2
hypothetical protein CDS	299407	300135	729	forward	1187.96	1058.95	1708.51	1658.46	2903.34
Hydrolase CDS	300312	301133	822	reverse	71.95	78.99	58.21	81.79	199.75
dNTP triphosphohydrolase, broad substrate specificity CDS	301145	302500	1356	reverse	47.59	58.26	17.58	15.1	177.64
DUF1934 domain-containing protein CDS	302615	303040	426	forward	266.11	159.24	301.69	256.11	355.93
DNA-directed RNA polymerase delta subunit (EC 2.7.7.6) CDS	303086	303673	588	forward	1137.39	1430.04	2620.59	3439.87	2339.76
CTP synthase (EC 6.3.4.2) CDS	303840	305441	1602	forward	100.06	273.51	32.32	43.54	214.77
UDP-N-acetylglucosamine 1-carboxyvinyltransferase (EC 2.5.1.7) CDS	305652	306920	1269	forward	460.9	741.94	312.63	399.86	822.69
LSU ribosomal protein L31p @ LSU ribosomal protein L31p, zinc-independent CDS	307015	307260	246	forward	873.03	1045.36	1153.54	2258.01	545.61
Uncharacterized MFS-type transporter CDS	307407	307748	342	reverse	36.8	47.29	32.8	49.28	40.47
hypothetical protein CDS	307752	307874	123	reverse	41.56	68.25	38.15	67.88	114.78
Sortase A, LPXTG specific CDS	307993	308694	702	forward	91.3	91.5	168.39	120.93	212.63
Low molecular weight protein tyrosine phosphatase (EC 3.1.3.48) CDS	308777	309241	465	reverse	49.41	57.97	49.56	35.81	373.74
LemA protein CDS	309378	309935	558	forward	456.85	344.21	525.31	307.29	1004.52
Heat shock protein HtpX CDS	309946	310845	900	forward	426.22	274.84	445.67	328.3	621.56
UDP-N-acetylmuramoyl-tripeptide--D-alanyl-D- alanine ligase (EC 6.3.2.10) CDS	311020	312399	1380	forward	860.7	862.18	532.67	442.45	450.79
DEAD-box ATP-dependent RNA helicase DeaD (= CshA) (EC 3.6.4.13) CDS	312570	314048	1479	forward	492.82	614.24	233.03	188.07	285.85
Holo-[acyl-carrier-protein] synthase (EC 2.7.8.7) CDS	314052	314411	360	forward	550.59	633.71	198.47	154.55	401.55
Alanine racemase (EC 5.1.1.1) CDS	314414	315535	1122	forward	457.43	553.07	136.42	109.12	261.81
Programmed cell death toxin YdcE CDS	315547	315900	354	forward	473.34	545.49	257.06	264.15	243.01
CBS domain protein CDS	316033	316668	636	reverse	104.11	126.18	125.57	216.92	221.5
Peptidyl-tRNA hydrolase (EC 3.1.1.29) CDS	316856	317416	561	forward	109.9	88.47	77.46	86.91	135.37
Transcription-repair coupling factor CDS	317434	320976	3543	forward	84.74	79.84	33.67	30.85	49.16
Ribosome-associated heat shock protein implicated in the recycling of the 50S subunit (S4 paralog) CDS	320973	321245	273	forward	147.97	118.63	97.74	103.17	173.22
Cell division protein DivIC (FtsB), stabilizes FtsL against RasP cleavage CDS	321334	321690	357	forward	303.74	205.79	356.78	431.9	467.07
RNA binding protein, contains ribosomal protein S1 domain CDS	321819	322325	507	forward	2183.68	1601.42	2909.39	3555.79	3365.71
tRNA(Ile)-lysidine synthetase (EC 6.3.4.19) CDS	322325	323674	1350	forward	394.33	334.25	383.68	460.73	508.39
Hypoxanthine-guanine phosphoribosyltransferase (EC 2.4.2.8) CDS	323691	324239	549	forward	389.21	455.59	246.22	236.55	538.61
Cell division protein FtsH CDS	324323	326491	2169	forward	371.38	432.84	233.02	284.32	366.65
33 kDa chaperonin HslO CDS	326568	327449	882	forward	25.9	36.11	6.97	9.59	10.22
tRNA-dihydrouridine synthase DusB CDS	327538	328539	1002	forward	56.1	74.61	26.61	34.6	141.08
Lysyl-tRNA synthetase (class II) (EC 6.1.1.6) CDS	328555	330048	1494	forward	92.24	123.9	66.34	117.14	185.71
Transposase CDS	336617	336757	141	forward	181.79	240.69	216.41	267.57	707.44
Transposase CDS	336757	337932	1176	forward	82.68	99.2	78.98	102.03	150.86
Cell wall surface anchor family protein CDS	338136	340361	2226	forward	91.51	109.37	77.93	93.48	163.46
Di-tripeptide/cation symporter DtpT CDS	340594	342090	1497	forward	63.42	152.83	84.12	109.6	72.66
hypothetical protein CDS	342184	343029	846	forward	83.65	62.95	98.64	55.69	141.39
hypothetical protein CDS	343326	343967	642	forward	7.27	9.02	11.53	25.05	22.75
Aspartate racemase (EC 5.1.1.13) CDS	344050	344763	714	forward	194.75	200.69	303.85	425.12	394.28
Transcriptional regulator CDS	344918	345619	702	forward	68.35	62.29	50.26	49.64	125.61
Nicotinate phosphoribosyltransferase (EC 6.3.4.21) CDS	345650	347110	1461	forward	94.72	88.31	49.44	51.33	172.82
NAD synthetase (EC 6.3.1.5) CDS	347127	347957	831	forward	130.18	111.27	79.37	87.41	194.52
Transcription accessory protein (S1 RNA-binding domain) CDS	347961	350138	2178	forward	32.71	22.32	17.62	20.82	37.9
Putative metallopeptidase (Zinc) SprT family CDS	350131	350586	456	forward	31.57	22.16	30.03	41.35	41.08
beta-galactosidase large subunit (EC 3.2.1.23) CDS	350873	352753	1881	forward	561.74	490.76	155.4	50.68	32.66
beta-galactosidase small subunit (EC 3.2.1.23) CDS	352737	353699	963	forward	438.52	348.64	137.52	19.91	21.81
Malate permease CDS	353841	354797	957	forward	22.14	35.86	20.88	39.65	56.63
Phosphoglycerate mutase (EC 5.4.2.11) CDS	355086	355763	678	forward	398.85	445.84	284.37	289.52	556.18
Esterase/lipase/thioesterase CDS	355767	356642	876	forward	494.04	577.29	363.73	407.14	634.81
Aminopeptidase C (EC 3.4.22.40) CDS	356959	358296	1338	reverse	506.77	596.04	578.42	853.22	1885.77
Galactoside O-acetyltransferase (EC 2.3.1.18) CDS	358360	358974	615	reverse	66.67	65.95	32.36	25.87	119.98
Ribose 5-phosphate isomerase A (EC 5.3.1.6) CDS	359002	359688	687	reverse	51.49	51.02	25.46	19.97	88.51
Acetyltransferase, GNAT family CDS	359700	360011	312	reverse	83.52	75.75	49.57	45.64	347.49
Deoxyuridine 5'-triphosphate nucleotidohydrolase (EC 3.6.1.23) CDS	360169	360750	582	forward	41.51	43.27	27.42	28.04	140.8
DNA repair protein RadA CDS	360763	362136	1374	forward	57.77	61.81	30.29	34.72	105.23
Membrane-associated protein containing RNA-binding TRAM domain and ribonuclease PIN-domain, YacL B.subtilis ortholog CDS	362169	363302	1134	forward	108.4	104.78	48.17	60.86	114.66
Glutamyl-tRNA synthetase (EC 6.1.1.17) @ Glutamyl-tRNA(Gln) synthetase (EC 6.1.1.24) CDS	363373	364869	1497	forward	734.63	770.29	711.02	1086.67	1282.24
UPF0340 protein YwlG CDS	364937	365506	570	forward	87.38	102.61	41.27	40.76	129.9
Cysteinyl-tRNA synthetase (EC 6.1.1.16) CDS	365854	367272	1419	forward	63.81	81.65	76.43	93.83	182.64
Mini-ribonuclease III CDS	367279	367692	414	forward	95.12	109.22	98.76	145.69	279.74
23S rRNA (guanosine(2251)-2'-O)-methyltransferase (EC 2.1.1.185) CDS	367682	368437	756	forward	85.65	103.7	110.74	163.47	207.59
hypothetical protein CDS	368676	369254	579	forward	28.62	22.23	21.61	24.87	24.78
LSU ribosomal protein L33p @ LSU ribosomal protein L33p, zinc-dependent CDS	369319	369465	147	forward	199.35	128.43	261.97	292.23	254.68
Protein translocase subunit SecE CDS	369480	369656	177	forward	265.86	193.99	271.31	319.77	170.78
Transcription antitermination protein NusG CDS	369765	370310	546	forward	32.99	54	51.33	150.72	41.35
LSU ribosomal protein L11p (L12e) CDS	370535	370855	321	forward	983.46	1764.98	1976.65	5528.17	2885.37
LSU ribosomal protein L1p (L10Ae) CDS	370949	371641	693	forward	673.39	1247.3	1502.47	4295.44	1307.98
Mobile element protein CDS	371757	372782	1026	forward	76.48	74.69	80.31	115.7	138.05
Serine/threonine exchanger SteT CDS	372886	374214	1329	reverse	18.32	30.91	29.12	51.81	61.76
LSU ribosomal protein L10p (P0) CDS	374591	375094	504	forward	1379.72	2539.7	3849.83	14282.1	3310.63
LSU ribosomal protein L7p/L12p (P1/P2) CDS	375163	375528	366	forward	727.47	1447.96	1754.72	6642.73	821.67
Cytochrome d ubiquinol oxidase subunit I (EC 1.10.3.-) CDS	375973	377409	1437	forward	1114.01	1072.56	568.37	439.6	612.13
Cytochrome d ubiquinol oxidase subunit II (EC 1.10.3.-) CDS	377411	378427	1017	forward	1017.83	898.79	686.64	512.3	439.64
Efflux ABC transporter for glutathione/L-cysteine, essential for assembly of bd-type respiratory oxidases => CydD subunit CDS	378427	380157	1731	forward	126.38	100.83	60.33	42.76	75.99
Efflux ABC transporter for glutathione/L-cysteine, essential for assembly of bd-type respiratory oxidases => CydC subunit CDS	380147	381898	1752	forward	79.86	47.42	58.45	46.27	40.3
Acetaldehyde dehydrogenase (EC 1.2.1.10) / Alcohol dehydrogenase (EC 1.1.1.1) CDS	382377	384980	2604	forward	2615.49	3609.64	2031.69	1883.06	2571.49
Branched-chain amino acid transport system carrier protein CDS	385507	386886	1380	forward	22.52	24.16	12.93	14.35	12.2
Ribonucleotide reductase of class Ib (aerobic), beta subunit (EC 1.17.4.1) CDS	386961	387962	1002	reverse	137.3	211.06	415.67	711.51	549.41
Ribonucleotide reductase of class Ib (aerobic), alpha subunit (EC 1.17.4.1) CDS	388024	390195	2172	reverse	44.33	109.56	84.62	115.47	111.07
Glutaredoxin-like protein NrdH, required for reduction of Ribonucleotide reductase class Ib CDS	390295	390516	222	reverse	396.84	708.36	1256.17	1765.72	1050.15
tRNA-specific adenosine-34 deaminase (EC 3.5.4.33) CDS	390773	391297	525	forward	29.39	31.98	37.51	58.33	64.55
DNA polymerase III subunits gamma and tau (EC 2.7.7.7) CDS	391553	393244	1692	forward	54.65	86.6	26.51	23.64	55.1
Nucleoid-associated protein YaaK CDS	393267	393575	309	forward	64.68	97.02	30.47	27.43	133.84
Recombination protein RecR CDS	393591	394190	600	forward	65.45	101.99	26.68	23.52	60.31
FIG015094: hypothetical protein CDS	394192	394440	249	forward	63.14	103.54	17.82	14.93	115.53
Thymidylate kinase (EC 2.7.4.9) CDS	394460	395104	645	forward	67.95	107.92	18.71	15.78	54.95
protein from nitrogen regulatory protein P-II (GLNB) family, ortholog YAAQ B. subtilis CDS	395117	395437	321	forward	72.49	115.39	19.44	20.61	49.25
DNA polymerase III delta prime subunit (EC 2.7.7.7) CDS	395455	396495	1041	forward	75.61	119.84	34.13	34.11	69.05
DNA replication intiation control protein YabA CDS	396488	396823	336	forward	64.2	95.26	22.75	20.63	64.58
16S rRNA (cytidine(1402)-2'-O)-methyltransferase (EC 2.1.1.198) CDS	396826	397686	861	forward	74.29	107.11	28.92	29.15	80.31
Acyl-ACP thioesterase CDS	397706	398461	756	forward	125.44	135.33	104.75	135.64	119.37
hypothetical protein CDS	398462	398587	126	forward	48.62	44.84	32.85	48.34	84.08
Exopolyphosphatase (EC 3.6.1.11) CDS	398590	400092	1503	forward	132.71	172.17	30.27	26.36	120.83
Polyphosphate kinase (EC 2.7.4.1) CDS	400093	402321	2229	forward	216.46	152.23	18.82	16.93	60.95
Exopolyphosphatase (EC 3.6.1.11) CDS	402335	403288	954	forward	230.42	157.71	26.75	24.77	72.41
UDP-glucose 4-epimerase (EC 5.1.3.2) CDS	403378	404373	996	forward	600.86	295.38	174.38	111.04	179.07
Two-component transcriptional response regulator, LuxR family CDS	404594	405271	678	reverse	121.67	50.58	29.56	11.43	17.44
Ornithine carbamoyltransferase (EC 2.1.3.3) CDS	405985	406926	942	forward	4873.32	5012.48	740.29	213.06	500.61
Carbamate kinase (EC 2.7.2.2) CDS	406942	407871	930	forward	5457.97	5717.71	661.12	199.5	414.47
Arginine deiminase (EC 3.5.3.6) CDS	407932	409155	1224	forward	7607.94	7794.53	1093.54	441.5	593.13
Arginine/ornithine antiporter ArcD CDS	409276	410694	1419	forward	2620.74	2907.38	422.45	160.79	200.53
hypothetical protein CDS	410845	411966	1122	reverse	85.82	70.67	11.55	9.74	31.61
Aspartate aminotransferase (EC 2.6.1.1) CDS	412430	413548	1119	forward	189.49	107.11	28.7	30.83	70.29
Polyphosphate kinase (EC 2.7.4.1) CDS	413619	416426	2808	forward	231.45	143.47	21	21.92	62.88
Exopolyphosphatase (EC 3.6.1.11) CDS	416440	417393	954	forward	230.34	159.71	26.2	24.29	72.24
UDP-glucose 4-epimerase (EC 5.1.3.2) CDS	417483	418478	996	forward	607.98	300.62	175.6	110.03	185.33
Two-component transcriptional response regulator, LuxR family CDS	418699	419550	852	reverse	120.6	47.26	30.05	10.95	21.71
hypothetical protein CDS	419723	419875	153	reverse	112.17	44.47	13.14	11.94	12.12
Ornithine carbamoyltransferase (EC 2.1.3.3) CDS	420039	421040	1002	forward	7291.69	7387.67	1370.67	419.02	1028.09
Carbamate kinase (EC 2.7.2.2) CDS	421056	421985	930	forward	5496.98	5756.07	661.04	195.55	403.93
Arginine deiminase (EC 3.5.3.6) CDS	422046	423056	1011	forward	4686.05	4799.87	595.29	207	385.46
Arginine deiminase (EC 3.5.3.6) CDS	423064	423270	207	forward	8350.79	7780.84	1427.69	738.17	481.32
Arginine/ornithine antiporter ArcD CDS	423391	424341	951	forward	2063.25	2390.53	249.86	84.73	165.66
Arginine/ornithine antiporter ArcD CDS	424298	424777	480	forward	2518.11	2508.99	605.02	253.95	187.91
hypothetical protein CDS	424928	426049	1122	reverse	86.58	70.78	10.67	8.99	30.54
Aspartate aminotransferase (EC 2.6.1.1) CDS	426513	427631	1119	forward	191.91	101.6	27.88	33.24	72.22
tRNA threonylcarbamoyladenosine biosynthesis protein TsaB CDS	427702	428433	732	forward	241.24	151.26	34.29	47.77	107.36
Ribosomal-protein-S18p-alanine acetyltransferase (EC 2.3.1.128) CDS	428423	429022	600	forward	144.89	187.83	44.26	60.04	214.31
N(6)-L-threonylcarbamoyladenine synthase (EC 2.3.1.234) CDS	428991	430025	1035	forward	155.82	203.28	68.28	105.78	171.63
hypothetical protein CDS	430161	430643	483	reverse	413.09	300.42	476.33	490.13	1263.59
3-hydroxyacyl-[acyl-carrier-protein] dehydratase, FabZ form (EC 4.2.1.59) CDS	431008	431445	438	forward	71.67	77.03	37.6	86.89	184.13
Transcriptional regulator of fatty acid biosynthesis FabT CDS	431521	431961	441	forward	105.28	113.22	52.33	112.2	241.96
3-oxoacyl-[acyl-carrier-protein] synthase, KASIII (EC 2.3.1.180) CDS	431985	432944	960	forward	85.68	90.47	45.43	103.72	171.64
Acyl carrier protein CDS	432973	433221	249	forward	125.4	133.42	97.17	293.42	284.41
Malonyl CoA-acyl carrier protein transacylase (EC 2.3.1.39) CDS	433221	434168	948	forward	42.81	45.66	22.32	53.11	50.86
3-oxoacyl-[acyl-carrier protein] reductase (EC 1.1.1.100) CDS	434152	434883	732	forward	47.02	48.54	17.25	31.46	57.6
3-oxoacyl-[acyl-carrier-protein] synthase, KASII (EC 2.3.1.179) CDS	434896	436134	1239	forward	34.18	36.85	7.87	16.4	37.4
Biotin carboxyl carrier protein of acetyl-CoA carboxylase CDS	436137	436583	447	forward	42.89	43.84	14.1	28.93	55.96
3-hydroxyacyl-[acyl-carrier-protein] dehydratase, FabZ form (EC 4.2.1.59) CDS	436586	437020	435	forward	39.07	35.49	11.56	30.31	83.03
Biotin carboxylase of acetyl-CoA carboxylase (EC 6.3.4.14) CDS	437041	438438	1398	forward	38.1	37.64	11.07	23.65	42.38
Acetyl-coenzyme A carboxyl transferase beta chain (EC 6.4.1.2) CDS	438407	439255	849	forward	21.19	15.96	9.38	20.45	20.7
Acetyl-coenzyme A carboxyl transferase alpha chain (EC 6.4.1.2) CDS	439248	440021	774	forward	20.84	17.5	8.7	17.73	38.84
Enoyl-[acyl-carrier-protein] reductase [NADH] (EC 1.3.1.9) CDS	440039	440803	765	forward	23.3	22.16	9.1	19.79	31.09
Substrate-specific component BioY of biotin ECF transporter CDS	440855	441457	603	forward	6.43	4.49	1.27	1.25	5.04
Biotin operon repressor / Biotin--protein ligase (EC 6.3.4.9)(EC 6.3.4.10)(EC 6.3.4.11)(EC 6.3.4.15) CDS	441457	442419	963	forward	27.81	27.68	20.65	28.45	50.36
Bis-ABC ATPase YheS CDS	442533	444476	1944	reverse	47.87	58.77	16.12	13.32	95.61
Redox-sensing transcriptional repressor Rex CDS	444643	445293	651	forward	691.44	781.61	772.86	1352.55	1651.74
Heat shock protein 60 family co-chaperone GroES CDS	445606	445887	282	forward	986.11	1203.33	257.61	250.42	2987.58
Heat shock protein 60 family chaperone GroEL CDS	445912	447543	1632	forward	1128.88	1581.77	256.63	286.06	1458.88
Uncharacterized amino acid permease YdaO CDS	447683	449521	1839	forward	70.47	102.15	86.25	224.5	103.89
hypothetical protein CDS	449740	449994	255	forward	57.89	54.76	50.07	94.15	74.36
FIG000605: protein co-occurring with transport systems (COG1739) CDS	450191	450829	639	reverse	32.43	40.19	36.79	63.33	112.35
ComF operon protein A, DNA transporter ATPase CDS	450893	452209	1317	forward	5.73	5.94	4.04	7.05	14.42
Competence protein F homolog, phosphoribosyltransferase domain; protein YhgH required for utilization of DNA as sole source of carbon and energy CDS	452404	452880	477	forward	1.78	0.42	0.6	1.39	0.68
Ribosome hibernation promoting factor Hpf CDS	453016	453561	546	forward	5075.84	4235.58	7941.18	5899.88	3828.04
Protein translocase subunit SecA CDS	453732	456101	2370	forward	378.69	514.75	120.47	94.83	243.98
Peptide chain release factor 2 CDS	456210	457277	1068	forward	152.71	175.03	39.87	22.69	78.01
Transcriptional regulator CDS	457333	457662	330	forward	235.76	281.64	70.46	40.81	147.45
hypothetical protein CDS	457662	458015	354	forward	196.69	240.8	46.93	30.62	126.38
HPr kinase/phosphorylase CDS	458030	458992	963	forward	167.22	237.17	39.48	23.54	92.89
Prolipoprotein diacylglyceryl transferase CDS	458985	459830	846	forward	201.73	261.74	38.65	27.71	115.55
Glycerol-3-phosphate dehydrogenase [NAD(P)+] (EC 1.1.1.94) CDS	459827	460840	1014	forward	397.03	524.54	162.52	142.77	394.08
UTP--glucose-1-phosphate uridylyltransferase (EC 2.7.7.9) CDS	460903	461814	912	forward	1725.28	2157.76	1707.3	1259.02	1668.26
Aliphatic amidase AmiE (EC 3.5.1.4) CDS	462338	463117	780	forward	71.12	135.07	35.34	36.29	38.31
Glutamine-dependent 2-keto-4-methylthiobutyrate transaminase CDS	463133	464311	1179	forward	64.97	129.9	20.55	17.34	30
2-dehydropantoate 2-reductase (EC 1.1.1.169) CDS	464336	465310	975	forward	111.78	192.18	44.57	38.97	75.54
hypothetical protein CDS	465409	465828	420	forward	124.83	210.77	78.43	85.25	84.11
Thioredoxin reductase (EC 1.8.1.9) CDS	465978	466919	942	forward	102.06	112.92	40.52	19.06	202.45
Homoserine O-succinyltransferase (EC 2.3.1.46) CDS	466938	467750	813	forward	107.27	116.3	58.85	23.6	185.79
Cysteine synthase (EC 2.5.1.47) CDS	467771	468697	927	forward	138.95	149.53	120.44	61.82	292.85
Branched-chain amino acid aminotransferase (EC 2.6.1.42) CDS	468887	469915	1029	reverse	134.45	294.74	105.18	120.94	236.18
L-lactate dehydrogenase (EC 1.1.1.27) CDS	469941	470882	942	reverse	123.52	276.37	84.84	77.53	247.81
hypothetical protein CDS	471009	471785	777	forward	28.69	39.4	7.17	4.08	21.84
Phosphoglucomutase (EC 5.4.2.2) CDS	471848	473572	1725	forward	485.73	1018.65	243.37	201.63	538.13
Nucleotidase YfbR, HD superfamily CDS	473787	474422	636	forward	284.87	503.4	123.68	87.75	282.18
hypothetical protein CDS	474428	474658	231	forward	337.84	542.28	180.11	147.37	235.02
Excinuclease ABC subunit B CDS	474758	476773	2016	forward	69.16	79.75	21.74	12.74	40.08
Excinuclease ABC subunit A CDS	476783	479644	2862	forward	46.59	57.07	17.12	11.18	22.88
hypothetical protein CDS	479734	480819	1086	forward	222.99	179.75	206.72	268.67	349.06
RNase adapter protein RapZ CDS	481038	481907	870	forward	33.58	86.68	45.95	65.38	40.79
FIG002813: LPPG:FO 2-phospho-L-lactate transferase like, CofD-like CDS	481929	482906	978	forward	29.34	84.15	24.27	37.05	30.74
Sporulation transcription regulator WhiA CDS	482924	483862	939	forward	29.77	85.65	37.8	74.87	39.2
Thiaminase II (EC 3.5.99.2) involved in salvage of thiamin pyrimidine moiety CDS	483983	484294	312	reverse	124.74	97.81	121.07	108.35	415.03
Thiaminase II (EC 3.5.99.2) involved in salvage of thiamin pyrimidine moiety CDS	484299	484631	333	reverse	64.51	57.77	63.45	44.89	354.05
ATP-dependent Clp protease proteolytic subunit (EC 3.4.21.92) CDS	484745	485335	591	reverse	2306.08	1673.52	3494.57	3600.54	3674.79
hypothetical protein CDS	485752	485886	135	reverse	373.18	333.32	881.66	2732.1	356.48
hypothetical protein CDS	486639	486770	132	reverse	523.7	977.48	1143.26	2214.21	2144.96
NAD-dependent glyceraldehyde-3-phosphate dehydrogenase (EC 1.2.1.12) CDS	487042	488055	1014	forward	4952.73	9049.23	2997.74	2668.96	8667.87
Phosphoglycerate kinase (EC 2.7.2.3) CDS	488137	489342	1206	forward	1016.02	1439.82	375.04	453.97	872.35
Triosephosphate isomerase (EC 5.3.1.1) CDS	489448	490215	768	forward	318.11	462.59	93.37	73.84	292.48
Enolase (EC 4.2.1.11) CDS	490332	491654	1323	forward	2803.75	5521.94	4064.54	7032.16	6867.68
Uncharacterized transporter YbxG CDS	491848	493242	1395	forward	27.7	66.82	23.53	38.71	67.12
Voltage-gated H(+)/2Cl(-) exchange transporter ClcA CDS	493332	494882	1551	forward	27.35	43.35	18.46	40.61	68.33
Protein translocase membrane subunit SecG CDS	494945	495184	240	forward	263.74	395.21	476.05	815.01	454.25
3'-to-5' exoribonuclease RNase R CDS	495237	497630	2394	forward	200.88	283.03	101.46	76.57	236.14
tmRNA-binding protein SmpB CDS	497651	498124	474	forward	161.96	222.85	139.32	120.9	133.37
hypothetical protein CDS	498152	498733	582	reverse	188.25	153.54	253.65	194.69	283.03
Uracil-DNA glycosylase, family 1 (EC 3.2.2.27) CDS	498874	499563	690	forward	756.66	865.04	366.48	169.76	283.89
Phosphate acetyltransferase (EC 2.3.1.8) CDS	499596	500570	975	forward	766.49	947.16	240.06	112.6	273.73
tRNA threonylcarbamoyladenosine biosynthesis protein TsaE CDS	500579	501031	453	forward	634.15	803.11	181.26	81.55	166.62
Acetyltransferase TM0577 CDS	501031	501546	516	forward	822.81	1021.38	382.43	218.06	233.47
DNA polymerase III, epsilon subunit related 3'-5' exonuclease CDS	501676	502215	540	reverse	186.11	177.75	152.26	117.04	453.11
UDP-N-acetylenolpyruvoylglucosamine reductase (EC 1.3.1.98) CDS	502343	503239	897	forward	146.46	244.77	39.16	32.08	150.35
Diadenylate cyclase spyDAC; Bacterial checkpoint controller DisA with nucleotide-binding domain CDS	503251	504096	846	forward	109.57	184.49	24.56	24.02	77.93
Uncharacterized secreted protein associated with spyDAC CDS	504086	504964	879	forward	131.32	222.67	35.39	33.76	147.63
Phosphoglucosamine mutase (EC 5.4.2.10) CDS	505004	506362	1359	forward	149.97	231.37	74.35	89.97	150.74
Glutamine--fructose-6-phosphate aminotransferase [isomerizing] (EC 2.6.1.16) CDS	506576	508396	1821	forward	84.82	123.58	96.07	245.38	117.62
hypothetical protein CDS	508785	509096	312	forward	247.06	243.31	166.8	155.31	479.9
Putative acyltransferase CDS	509106	510956	1851	forward	197.76	221.6	76.74	66.2	173.24
Hydrolase CDS	510978	511805	828	forward	229.23	264.4	110.38	84.3	387.64
Peptidoglycan-binding LysM CDS	512126	512740	615	forward	806.87	2255.79	2545.71	4860.74	2334.18
hypothetical protein CDS	512809	512958	150	reverse	46.75	58.35	26.49	29.62	30.91
Putative membrane protein YeiH CDS	513137	514165	1029	reverse	45.34	65.29	27.44	32.82	63.1
Transcriptional regulator CDS	514286	515191	906	forward	242.87	256.28	208.54	218.54	148.71
Mannose-6-phosphate isomerase (EC 5.3.1.8) CDS	515288	516250	963	reverse	878.03	684.03	456.42	370.18	1339.31
DegV family protein CDS	516337	517176	840	reverse	430.92	333.92	178.38	129.42	612.34
hypothetical protein CDS	517342	517854	513	forward	220.66	225.53	233.82	274.21	329.51
Predicted dye-decolorizing peroxidase (DyP), encapsulated subgroup CDS	518089	519030	942	reverse	731.53	569.89	548.74	414.55	1057.57
PTS system, mannose-specific IIA component (EC 2.7.1.191) / PTS system, mannose-specific IIB component (EC 2.7.1.191) CDS	519506	519733	228	forward	2847.16	1387.55	3822.43	949.72	444.41
Transposase CDS	519752	520597	846	reverse	41.84	33.84	45.48	47.57	98.67
ISSth1, transposase (orf1), IS3 family CDS	520594	521208	615	reverse	18.21	17.86	16.76	22.21	60.16
PTS system, mannose-specific IIA component (EC 2.7.1.191) / PTS system, mannose-specific IIB component (EC 2.7.1.191) CDS	521448	522149	702	forward	9.38	10.71	6.89	5.34	10.43
PTS system, mannose-specific IIC component CDS	522169	522972	804	forward	9.2	9.53	4.47	3.51	13.75
PTS system, mannose-specific IID component CDS	523001	523921	921	forward	9.58	11.06	6.39	5.66	17.01
Putative regulator of the mannose operon, ManO CDS	523922	524272	351	forward	11.46	14.91	11.59	11.85	30.84
Uncharacterized transcriptional response regulator YclJ CDS	524475	525197	723	forward	80.73	71.87	82.95	112.01	202.67
Sensor histidine kinase YclK CDS	525197	526699	1503	forward	61.01	54.19	45.21	52.16	97.49
Sugar:proton symporter CDS	526947	527762	816	forward	576.41	890.46	582.55	1160.41	1191.56
Transposase CDS	528194	528373	180	forward	112.88	111.84	115.53	112.63	562.66
Putative transposase InsK for insertion sequence element IS150 CDS	528370	529257	888	forward	97.05	108.83	98.77	95.97	198.95
Mobile element protein CDS	529355	530233	879	reverse	46.9	57.33	53.05	56.95	72.5
hypothetical protein CDS	530257	530544	288	reverse	58.89	70.52	62.23	75.32	162.51
Alkyl hydroperoxide reductase protein C (EC 1.11.1.15) CDS	530989	531552	564	forward	565.89	590.24	474.08	478.47	1037.77
Alkyl hydroperoxide reductase protein F CDS	531568	533232	1665	forward	310.39	385.7	257.21	316.1	584.4
Glucose-6-phosphate isomerase (EC 5.3.1.9) CDS	533370	534722	1353	forward	918.37	1738.58	679.13	448.7	527.29
hypothetical protein CDS	534729	534926	198	forward	1591.23	2994.43	1216.93	992.98	707.85
Acetyltransferase CDS	535087	535569	483	reverse	130.09	137.19	123.77	143.63	202.78
hypothetical protein CDS	535587	536288	702	reverse	144.63	162.94	122.92	105.67	609.65
oxidoreductase of aldo/keto reductase family, subgroup 2 CDS	536321	537169	849	reverse	113.72	142.06	89.59	58.3	377.48
Triosephosphate isomerase (EC 5.3.1.1) CDS	537309	538085	777	forward	209.74	237.23	271.39	295.79	859.88
Alpha-acetolactate decarboxylase (EC 4.1.1.5) CDS	538187	538900	714	reverse	174.25	268.31	501.98	750.64	217.98
hypothetical protein CDS	539152	539481	330	reverse	343.91	367.96	583.24	584.85	976.28
hypothetical protein CDS	539867	540511	645	forward	162.79	90.55	336.55	846.93	253.88
Transcriptional regulator, MarR family CDS	540670	541131	462	forward	9.63	2.54	2.42	2.63	2.26
Efflux ABC transporter, permease/ATP-binding protein EF2593 CDS	541124	542875	1752	forward	13.92	6.04	2.87	3.48	7.79
Efflux ABC transporter, permease/ATP-binding protein EF2592 CDS	542859	544691	1833	forward	15.7	6.69	4.56	7.63	8.5
Beta-lactamase class C-like and penicillin binding proteins (PBPs) superfamily CDS	544786	545805	1020	forward	62.4	63.4	41.12	33.11	110.97
Cardiolipin synthase (EC 2.7.8.-), ClsA CDS	545805	547292	1488	forward	73.43	70.86	47.18	57.87	113.49
hypothetical protein CDS	547599	547904	306	reverse	103.37	88.93	96.02	106.05	186.81
Putative amidotransferase similar to cobyric acid synthase CDS	547916	548647	732	reverse	81.73	76.28	68	55.03	156.19
proposed amino acid ligase found clustered with an amidotransferase CDS	548647	549984	1338	reverse	82.34	74.56	70.85	42.91	199.83
Thymidine kinase (EC 2.7.1.21) CDS	550272	550853	582	forward	320.44	365.77	272.07	235.86	412.8
Peptide chain release factor 1 CDS	550853	551941	1089	forward	420.19	497.53	335.32	321.68	463.33
Peptide chain release factor N(5)-glutamine methyltransferase (EC 2.1.1.297) CDS	551934	552785	852	forward	131.71	155.71	91.24	98.86	107.8
Threonylcarbamoyl-AMP synthase (EC 2.7.7.87) / SUA5 domain with internal deletion CDS	552804	553835	1032	forward	99.98	116.56	87.23	114.6	61.43
Serine hydroxymethyltransferase (EC 2.1.2.1) CDS	553959	555194	1236	forward	113.19	200.75	118.34	145.39	176.99
Uracil phosphoribosyltransferase (EC 2.4.2.9) CDS	555334	555969	636	forward	614.81	746.81	553.85	976.99	1176.41
YibE/F family protein CDS	556164	557282	1119	forward	47.1	54.28	45.42	74.46	43.19
hypothetical protein CDS	557279	558052	774	forward	39.1	41.92	49.05	84.75	46.24
Uracil permease @ Uracil:proton symporter UraA CDS	558186	559454	1269	forward	923.95	1714.45	478.35	326.71	1742.35
ATP synthase F0 sector subunit a (EC 3.6.3.14) CDS	559780	560490	711	forward	712.46	1200.73	745.95	1004.34	1164.9
ATP synthase F0 sector subunit c (EC 3.6.3.14) CDS	560519	560731	213	forward	523.55	1067.98	421.68	555.26	1052.95
ATP synthase F0 sector subunit b (EC 3.6.3.14) CDS	560777	561283	507	forward	626.34	1226.47	419.09	525.09	916.46
ATP synthase delta chain (EC 3.6.3.14) CDS	561276	561821	546	forward	608.3	1119.7	315.68	409.4	1152.82
ATP synthase alpha chain (EC 3.6.3.14) CDS	561849	563387	1539	forward	470.98	1012.49	180.33	210.64	579.08
ATP synthase gamma chain (EC 3.6.3.14) CDS	563419	564354	936	forward	473.91	1010.75	143.67	168.37	545.18
ATP synthase beta chain (EC 3.6.3.14) CDS	564377	565798	1422	forward	545.74	1104.37	181.2	188.98	538.01
ATP synthase epsilon chain (EC 3.6.3.14) CDS	565810	566232	423	forward	617.36	1182.4	284.55	327.68	913.44
hypothetical protein CDS	566468	566689	222	forward	51.54	73.84	59.24	74.44	180.65
UDP-N-acetylglucosamine 1-carboxyvinyltransferase (EC 2.5.1.7) CDS	566699	567922	1224	forward	110.95	173.12	60.94	59.11	100.24
Rod shape-determining protein MreB CDS	567997	569013	1017	forward	198.51	410.13	132.07	186.03	258
Membrane protein insertion efficiency factor YidD CDS	569116	569256	141	forward	209.28	447.39	141.71	196.52	352.49
hypothetical protein CDS	569266	569490	225	forward	170.68	350.56	102.56	135.82	283.12
Rod shape-determining protein RodA CDS	569545	570747	1203	forward	111.98	219.75	75.27	105.24	156.45
putative glycine cleavage system H protein CDS	570759	571046	288	forward	147.44	222.97	167.68	282.89	212.41
hypothetical protein CDS	571254	572231	978	forward	26.11	44.55	17.85	24.72	40.25
D-alanine--D-alanine ligase (EC 6.3.2.4) CDS	572301	573434	1134	forward	181.22	215.39	168.35	191.63	114.76
Transcriptional regulator, Xre family CDS	573853	574698	846	forward	450.57	294.02	536.46	930.27	643.81
Universal stress protein family CDS	574754	575233	480	reverse	4060.36	4204.76	5872.38	3543.04	1977.21
hypothetical protein CDS	575312	575596	285	reverse	14.57	23.45	32.25	50.74	30.99
Replication-associated recombination protein RarA CDS	575878	577170	1293	reverse	143.36	121.42	66.29	35.48	142.08
hypothetical protein CDS	577167	577640	474	reverse	103.6	84.82	48.55	27.75	200.56
hypothetical protein CDS	577730	578140	411	reverse	153.74	315.53	245.68	376.45	256.85
hypothetical protein CDS	578177	578923	747	reverse	48.47	121.01	67.17	87.96	138.84
hypothetical protein CDS	579159	580004	846	reverse	73.55	79.29	73.27	88.67	216.41
hypothetical protein CDS	580448	580732	285	forward	70.71	62.47	53.48	34.21	84.27
Mobile element protein CDS	580729	581916	1188	reverse	78.54	75.7	78.01	89.78	126.4
SSU ribosomal protein S4p (S9e) @ SSU ribosomal protein S4p (S9e), zinc-independent CDS	582404	583009	606	reverse	468.41	1352.8	1663.65	4706.16	1717.86
Septation ring formation regulator EzrA CDS	583339	585048	1710	forward	208.65	213.66	179.92	181.53	257.6
Putative cysteine desulfurase, associated with tRNA 4-thiouridine synthase CDS	585229	586377	1149	forward	61.29	81.27	32.04	20.47	88.93
tRNA 4-thiouridine synthase (EC 2.8.1.4) CDS	586390	587610	1221	forward	88.96	108.9	35.67	20.45	92.12
D-glycerate transporter (predicted) CDS	587999	589294	1296	forward	23.71	23.99	14.75	6.08	3.24
Glycerate kinase (EC 2.7.1.31) CDS	589307	590449	1143	forward	36.47	29.92	19.44	5.26	4.93
hypothetical protein CDS	590742	590858	117	forward	5.68	7.14	7.91	12.12	8.72
Thiol peroxidase, Tpx-type (EC 1.11.1.15) CDS	591309	591569	261	forward	205.82	260.75	569.39	322.48	964.64
Thiol peroxidase, Tpx-type (EC 1.11.1.15) CDS	591609	591803	195	forward	450.37	571.8	1195.38	758.15	1633.98
Valyl-tRNA synthetase (EC 6.1.1.9) CDS	592110	594764	2655	forward	42.09	57.8	18	25.83	61.57
Dihydrofolate synthase (EC 6.3.2.12) @ Folylpolyglutamate synthase (EC 6.3.2.17) CDS	594994	596316	1323	forward	23.87	24.03	15.15	23.15	33.78
UPF0758 family protein CDS	596369	596995	627	forward	6.27	6.47	2.55	1.16	6.43
Rod shape-determining protein MreB CDS	597158	598168	1011	forward	533.45	694.94	481.4	585.12	618.19
Rod shape-determining protein MreC CDS	598287	599138	852	forward	132.3	163.14	75.73	86.2	79.83
Rod shape-determining protein MreD CDS	599154	599687	534	forward	165.77	177.51	132.78	167.53	173.08
ABC transporter, permease protein (cluster 3, basic aa/glutamine/opines) CDS	600164	600811	648	forward	29.28	43.87	8.35	9.36	32.63
ABC transporter, ATP-binding protein (cluster 3, basic aa/glutamine/opines) CDS	600826	601470	645	forward	51.67	67.79	10.96	10.21	30.08
ABC transporter, substrate-binding protein (cluster 3, basic aa/glutamine/opines) CDS	601486	602343	858	forward	65.86	82.75	18.49	20.69	41.69
FIG001621: Zinc protease CDS	602599	603873	1275	forward	27.14	29.35	17.27	15.68	44.47
Uncharacterized zinc protease YmfH CDS	603860	605161	1302	forward	18.13	19.71	6.48	6.86	16.18
hypothetical protein CDS	605258	606262	1005	forward	106.32	198.93	174.49	228.39	163.79
CDP-diacylglycerol--glycerol-3-phosphate 3-phosphatidyltransferase (EC 2.7.8.5) CDS	606278	606862	585	forward	116.46	193.7	195.52	295.88	158.42
ADP-ribose pyrophosphatase of COG1058 family (EC 3.6.1.13) / Nicotinamide-nucleotide amidase (EC 3.5.1.42) CDS	606939	608183	1245	forward	95.83	153.27	64.13	50.03	99.22
RecA protein CDS	608238	609338	1101	forward	502.55	588.68	352.33	379.65	718.41
Ribonuclease Y CDS	609733	611292	1560	forward	97.37	189.71	148.86	299.08	377.33
DNA mismatch repair protein MutS CDS	611386	614028	2643	forward	40.94	55.74	13.08	12.55	43.67
DNA mismatch repair protein MutL CDS	614045	615988	1944	forward	42.92	55.54	17.03	15.74	33.78
Holliday junction ATP-dependent DNA helicase RuvA (EC 3.6.4.12) CDS	616042	616644	603	forward	96.28	92.04	39.57	33.02	52.55
Holliday junction ATP-dependent DNA helicase RuvB (EC 3.6.4.12) CDS	616655	617674	1020	forward	113.13	108.69	41.92	31.03	72.73
hypothetical protein CDS	617676	618605	930	forward	134.34	118.89	60.04	49.24	109.08
Protein translocase subunit YajC CDS	618676	619098	423	forward	301.15	347.92	562.38	925.95	671.65
3'-to-5' oligoribonuclease A, Bacillus type CDS	619324	620283	960	forward	137.31	146.92	71.23	55.56	148.14
DEAD-box ATP-dependent RNA helicase CshB (EC 3.6.4.13) CDS	620283	621665	1383	forward	179.48	201.09	60.92	46.59	141.69
Alanyl-tRNA synthetase (EC 6.1.1.7) CDS	621918	624566	2649	forward	40.18	79.32	15.17	26.75	78.39
UPF0297 protein YrzL CDS	624776	625039	264	forward	515.94	357.63	521.33	569.3	475.57
Putative pre-16S rRNA nuclease Yqg CDS	625039	625476	438	forward	1098.72	745.72	1301.58	1457.41	1799.4
Ortholog of S. aureus MRSA252 (BX571856) SAR1694 CDS	625488	625793	306	forward	1189.61	783.57	1430.43	1657.48	1424.36
Ribonuclease HIII (EC 3.1.26.4) CDS	625916	626821	906	reverse	118.54	100.96	59.66	50.93	216.56
hypothetical protein CDS	626909	627436	528	forward	102.02	108.77	42.1	19.48	77.36
Recombination inhibitory protein MutS2 CDS	627454	629829	2376	forward	123.5	138.24	43.68	29.7	143.04
Thioredoxin CDS	629902	630216	315	forward	620.46	596.42	719.02	560.05	791.03
Chloride channel protein EriC CDS	630362	631624	1263	forward	103.1	139.03	77.28	120.21	65.07
FIG008111: hypothetical protein CDS	631726	632268	543	reverse	45.4	75.36	76.65	123.35	234.37
Glutamate racemase (EC 5.1.1.3) CDS	632428	633234	807	forward	39.67	48.59	19.62	20.46	80.2
Nucleoside 5-triphosphatase RdgB (dHAPTP, dITP, XTP-specific) (EC 3.6.1.66) CDS	633236	633829	594	forward	42.41	46.58	15.91	22.25	78.6
FIG009886: phosphoesterase CDS	633829	634341	513	forward	48.42	47.54	30.99	39.46	75.19
hypothetical protein CDS	634580	635422	843	reverse	58.08	66.71	22.26	18.74	112.94
Potassium efflux system KefA protein / Small-conductance mechanosensitive channel CDS	635412	636290	879	reverse	40.64	53.37	30.72	31.92	159.55
hypothetical protein CDS	636420	636833	414	forward	628.41	622.26	776.83	786.42	1179.05
hypothetical protein CDS	636845	637276	432	forward	837.99	787.85	1109.61	1190.35	1892.59
Xaa-Pro dipeptidase (EC 3.4.13.9) CDS	637358	638461	1104	reverse	228.97	291.55	78.09	66.44	351.62
Catabolite control protein A CDS	638637	639659	1023	forward	407.83	497.78	329.76	241.25	604.64
hypothetical protein CDS	639677	640534	858	forward	360.84	445.84	242.25	186.33	535.52
Probable transcriptional regulatory protein YebC CDS	640601	641344	744	forward	530.87	777.09	820.27	1828.92	1116
hypothetical protein CDS	641595	642635	1041	forward	792.38	347.17	469.18	1269.17	816.64
Integral membrane protein CDS	642772	643356	585	forward	6.62	4.69	2.02	4.79	2.58
hypothetical protein CDS	643407	644783	1377	forward	9.47	8.57	4.75	9.01	6.87
Late competence protein ComGA, access of DNA to ComEA CDS	644975	645934	960	forward	2.92	2.76	0.62	0.64	0.77
Late competence protein ComGB, access of DNA to ComEA CDS	645936	646919	984	forward	1.69	2.12	0.96	0.9	1.48
Late competence protein ComGC, access of DNA to ComEA, FIG007487 CDS	646919	647236	318	forward	1.86	1.5	0.7	1.54	1.09
Late competence protein ComGD, access of DNA to ComEA, FIG038316 CDS	647256	647699	444	forward	2.04	1.34	0.43	0.32	0.52
Late competence protein ComGE, FIG075573 CDS	647659	647955	297	forward	0.99	0.94	0.43	0.42	0.62
hypothetical protein CDS	647958	648395	438	forward	0.97	1.45	0.58	0.32	2.75
Adenine-specific methyltransferase (EC 2.1.1.72) CDS	648822	649691	870	forward	375.04	521.45	167.41	136.49	342.9
Acetate kinase (EC 2.7.2.1) CDS	649705	650901	1197	forward	390.46	516.54	230.4	257.73	435.78
Phosphoesterase CDS	650958	651581	624	forward	41.79	60.41	13.27	9.44	38.3
Hypothetical DUF1027 domain protein CDS	651608	652144	537	forward	99.69	120.43	58.81	73.16	124.5
Hypothetical NagD-like phosphatase CDS	652144	652926	783	forward	112.56	108.18	89.38	138.86	138.38
DedA protein CDS	653528	654178	651	reverse	27.33	34.59	58.35	119	165.37
hypothetical protein CDS	661485	661979	495	reverse	311.67	208.18	385.41	565.95	955.72
Mobile element protein CDS	662187	663158	972	reverse	50.16	56.94	50.34	76.04	116.62
Mobile element protein CDS	663300	664592	1293	forward	20.84	19.42	18.88	21.59	20.9
Regulatory protein Spx CDS	664882	665286	405	forward	1666.73	933.51	2412.87	1418.17	1882.43
Negative regulator of genetic competence MecA CDS	665423	666136	714	forward	547.7	373.85	537.72	359.66	649.2
Competence protein CoiA CDS	666189	667211	1023	forward	14.97	10.05	7.75	6.79	14.64
FIG00002411: Thioredoxin-fold protein CDS	667542	668168	627	reverse	66.58	53.94	33.24	8.24	303.39
GTP pyrophosphokinase (EC 2.7.6.5) CDS	668331	669011	681	forward	167.09	156.4	106.86	60.86	412.22
NAD kinase (EC 2.7.1.23) CDS	669026	669835	810	forward	209.8	202.47	122.63	75.98	311.54
Similar to ribosomal large subunit pseudouridine synthase D, Bacillus subtilis YjbO type CDS	669835	670725	891	forward	241.23	241.06	172.49	145.96	299.61
6-phosphogluconolactonase (EC 3.1.1.31) CDS	670782	671810	1029	reverse	451.13	887.85	744.22	966.5	1643.54
23S rRNA (guanine(745)-N(1))-methyltransferase (EC 2.1.1.187) CDS	671922	672776	855	forward	55.75	48.44	41.23	40.2	55.63
tRNA (cytidine(34)-2'-O)-methyltransferase (EC 2.1.1.207) CDS	672948	673454	507	forward	24.2	21.86	16.49	27.19	25.65
DNA translocase FtsK CDS	673464	675773	2310	forward	40.93	33.73	24.25	37.04	40.11
hypothetical protein CDS	675908	676024	117	reverse	484.69	425.92	846.52	1014.23	1362.54
FIG01235218: hypothetical protein CDS	676146	676487	342	forward	135	116.28	165.89	211.1	135.77
Cell division protein MraZ CDS	676629	677060	432	forward	180.05	231.72	210.54	239.24	397.89
16S rRNA (cytosine(1402)-N(4))-methyltransferase (EC 2.1.1.199) CDS	677075	678019	945	forward	172.41	262.8	201.46	230.77	278.27
Cell division protein FtsL CDS	678038	678406	369	forward	196.64	309.23	262.18	321.24	507.35
Cell division protein FtsI [Peptidoglycan synthetase] (EC 2.4.1.129) @ Penicillin-binding protein 2B CDS	678406	680562	2157	forward	92.59	128.39	53.2	56.03	118.72
Phospho-N-acetylmuramoyl-pentapeptide- transferase (EC 2.7.8.13) CDS	680599	681558	960	forward	62.69	80.17	29.13	31.77	54.98
UDP-N-acetylmuramoylalanine--D-glutamate ligase (EC 6.3.2.9) CDS	681586	682962	1377	forward	70.84	87.3	29.39	35.77	72.59
UDP-N-acetylglucosamine--N-acetylmuramyl- (pentapeptide) pyrophosphoryl-undecaprenol N-acetylglucosamine transferase (EC 2.4.1.227) CDS	682962	684068	1107	forward	77.22	82.38	36.29	46.12	88.26
Cell division protein FtsQ CDS	684085	684930	846	forward	60.14	66.8	39.84	51.32	82.81
Cell division protein FtsA CDS	685074	686456	1383	forward	215.6	236.96	98.02	90.54	262.85
Cell division protein FtsZ CDS	686483	687772	1290	forward	239.39	270.87	56.69	51.01	178.28
SepF, FtsZ-interacting protein related to cell division CDS	687811	688281	471	forward	198.88	220.68	64.85	55.85	161.58
Cell division integral membrane protein, YggT and half-length relatives CDS	688278	688556	279	forward	162.25	165.42	55.14	45.17	224
Putative RNA-binding protein YlmH CDS	688567	689352	786	forward	214.07	206.65	109.2	96.92	264.11
Cell division initiation protein DivIVA CDS	689377	690063	687	forward	582.25	550.03	621.83	845.56	936.46
Isoleucyl-tRNA synthetase (EC 6.1.1.5) CDS	690357	693149	2793	forward	357.74	403.83	83.88	87.74	375.57
Cold shock protein of CSP family CDS	693290	693502	213	forward	91.06	107.03	74.55	101.02	218.64
ADP-ribose pyrophosphatase (EC 3.6.1.13) CDS	693504	694052	549	forward	44.91	62.32	22.88	25.14	42.82
hypothetical protein CDS	694053	694289	237	forward	54.51	66.39	24.44	30.31	47.73
5'-methylthioadenosine nucleosidase (EC 3.2.2.16) @ S-adenosylhomocysteine nucleosidase (EC 3.2.2.9) CDS	694302	695009	708	forward	52.05	68.31	23.42	27.9	55.76
hypothetical protein CDS	695009	695353	345	forward	67.82	101.37	28.5	37.4	75.32
tRNA-specific 2-thiouridylase MnmA (EC 2.8.1.13) CDS	695460	696593	1134	forward	104.41	138.23	85.95	79.1	126.7
Exoenzymes regulatory protein AepA precursor CDS	696992	698605	1614	forward	147.8	148.62	57.79	14.4	21.54
L-lactate dehydrogenase (EC 1.1.1.27) CDS	698713	699645	933	forward	129.18	137.91	74.92	44.12	25.34
Phosphoglycerate mutase family 5 CDS	699854	700510	657	forward	144.68	168.32	89.54	75.81	346.84
hypothetical protein CDS	700525	701214	690	forward	191.97	223.64	119.21	118.44	407.96
RecD-like DNA helicase YrrC CDS	701215	703761	2547	forward	81.11	108.32	24.55	25.41	59.55
Ribose-phosphate pyrophosphokinase (EC 2.7.6.1) CDS	703832	704800	969	forward	256.74	313.18	137.51	134.08	298.25
Mobile element protein CDS	704792	704908	117	reverse	88.96	102.02	84.16	91.69	71.72
Mobile element protein CDS	704940	706226	1287	forward	68.07	73.73	68.38	78.54	86.44
Arsenate reductase related protein, glutaredoxin family CDS	706330	706758	429	reverse	226.26	179.83	444.62	438.36	299.46
hypothetical protein CDS	706998	707972	975	reverse	31.19	45.13	68.68	139.59	92.68
Protein of unknown function DUF1447 CDS	708232	708447	216	reverse	192.48	237.61	411.98	783.04	767.98
hypothetical protein CDS	708574	709020	447	forward	227.56	217.71	296.41	390.5	340.2
Peptide deformylase (EC 3.5.1.88) CDS	709131	709700	570	reverse	363.28	450.56	205.34	141.75	701.82
UPF0223 protein YktA CDS	709828	710115	288	forward	139.3	174	80.18	61.26	356.49
Inositol-1-monophosphatase (EC 3.1.3.25) CDS	710119	710883	765	forward	180.03	263.01	102.1	93.88	203.69
GTP-binding protein TypA/BipA CDS	710961	712808	1848	forward	202.1	344.08	130.06	182.78	258.18
FtsW-like protein YlaO CDS	712911	714110	1200	forward	29.39	37.86	20.12	28.62	33.48
hypothetical protein CDS	714097	714393	297	forward	30.51	36.04	10.64	11.93	42.93
16S rRNA (guanine(966)-N(2))-methyltransferase (EC 2.1.1.171) CDS	714396	714956	561	forward	60.39	64.32	33.08	33.36	85.04
Phosphopantetheine adenylyltransferase (EC 2.7.7.3) CDS	714961	715482	522	forward	94.04	90.32	66.5	57.79	155.52
Lon-like protease with PDZ domain CDS	715466	716515	1050	forward	113.41	117.73	126.06	154.11	296.54
Late competence protein ComEA, DNA receptor CDS	716588	717256	669	forward	6.57	5.53	1.79	1.2	3.29
dCMP deaminase (EC 3.5.4.12) @ Late competence protein ComEB CDS	717311	717790	480	forward	81.7	95.4	54.63	42.73	112.33
DNA internalization-related competence protein ComEC/Rec2 CDS	717791	720028	2238	forward	76.78	95.99	39.61	32.98	82.31
DNA polymerase III delta subunit (EC 2.7.7.7) CDS	720046	721074	1029	forward	106.94	131.93	62.72	61.85	66.16
SSU ribosomal protein S20p CDS	721313	721567	255	reverse	822.54	1244.3	1617.45	4562.1	1335.05
SSU ribosomal protein S15p (S13e) CDS	721813	722082	270	forward	1020.57	1573.77	2715.54	6586.14	2760.62
Glutamate--cysteine ligase (EC 6.3.2.2) CDS	722400	722516	117	forward	122.71	117.83	160.14	160.62	83.02
Glutamate--cysteine ligase (EC 6.3.2.2) CDS	722540	722677	138	forward	103.23	90.96	158.44	158.1	65.01
Ribonuclease J2 (endoribonuclease in RNA processing) CDS	722848	724647	1800	forward	175.55	161.48	92.24	116.11	282.63
hypothetical protein CDS	724738	725634	897	forward	21.66	17.72	4.89	3.83	24.03
Translation elongation factor Tu CDS	725815	727005	1191	forward	8190.16	14477.5	10529.1	15841.1	15559.3
Cell division trigger factor (EC 5.2.1.8) CDS	727176	728483	1308	forward	1200.49	1776.09	1510.02	2393.54	2538.41
ATP-dependent Clp protease ATP-binding subunit ClpX CDS	728634	729884	1251	forward	193.4	208.79	70.14	49.35	256.48
GTP-binding protein EngB CDS	729898	730491	594	forward	269.76	261.09	136.57	103.35	409.18
hypothetical protein CDS	730491	730790	300	forward	160.55	149.33	123.58	106.38	168.6
hypothetical protein CDS	731057	731203	147	reverse	977.68	696.13	1459.12	1383.67	2438.91
ABC transporter, ATP-binding protein (cluster 3, basic aa/glutamine/opines) CDS	731391	732137	747	forward	228.17	163.89	85.59	74.69	65.6
Excinuclease ABC subunit C CDS	732415	734226	1812	forward	98.32	82.42	43.5	24.59	112.71
GTP-binding protein Obg CDS	734291	735598	1308	forward	228.33	238.26	89.2	75.52	246.24
Ribonuclease Z (EC 3.1.26.11) CDS	735625	736557	933	forward	288.66	266.2	119.48	100.53	285.75
short-chain dehydrogenase/oxidoreductase CDS	736578	737417	840	forward	233.35	206.98	120.78	103.37	185.04
Single-stranded-DNA-specific exonuclease RecJ CDS	737490	739787	2298	forward	83.02	88.69	50.52	51.54	69.85
Adenine phosphoribosyltransferase (EC 2.4.2.7) CDS	739801	740328	528	forward	194.26	296.7	284.27	574.26	291.87
hypothetical protein CDS	740660	741037	378	forward	86.17	108.89	48.05	77.93	61.94
D-lactate dehydrogenase (EC 1.1.1.28) CDS	741117	742115	999	reverse	4212.83	5931.54	3957.04	2751.19	3582.8
2-oxo-hept-3-ene-1,7-dioate hydratase CDS	742617	743426	810	forward	21.96	22.01	19.7	26.18	11.85
Transcriptional regulator, MerR family CDS	743774	744196	423	forward	29.75	31.42	19.88	16.13	62.31
Uncharacterized NAD(P)H oxidoreductase, YdeQ/YrkL/YwrO family CDS	744199	744735	537	forward	57.18	56.9	36.17	33.68	86.72
hypothetical protein CDS	744746	745027	282	forward	63.87	60.03	43.69	44.3	73.24
hypothetical protein CDS	745027	745356	330	forward	73.37	68.3	62.97	62.06	103.33
hypothetical protein CDS	745704	746012	309	reverse	4609.77	6301.83	13209.5	8157.35	1380.97
hypothetical protein CDS	746077	746190	114	forward	2843.2	3864.17	7466.09	4468.79	642.57
hypothetical protein CDS	746714	746872	159	reverse	187.56	293.52	606.05	1262	349.61
Glycerol dehydrogenase (EC 1.1.1.6) CDS	747213	748304	1092	reverse	452.53	590.02	277.47	204.61	1516.92
hypothetical protein CDS	748563	748742	180	forward	1.64	2.87	2.31	3.68	6.7
Short-chain dehydrogenase CDS	749105	749965	861	forward	5.96	6.93	4.26	5.2	10.45
Maltose O-acetyltransferase (EC 2.3.1.79) CDS	749965	750525	561	forward	7.04	8.87	4.78	8.99	13.31
hypothetical protein CDS	750884	751249	366	forward	24.3	18.91	23.46	33.83	64.48
hypothetical protein CDS	751520	751888	369	forward	13	8.73	14.27	19.51	20.1
Transport protein CDS	752015	753124	1110	reverse	36.44	30.9	26.91	10.01	11.49
hypothetical protein CDS	753335	753457	123	forward	103.82	148.47	218.5	247.94	326.04
Asparagine synthetase [glutamine-hydrolyzing] (EC 6.3.5.4) CDS	753710	755299	1590	reverse	15.81	39.74	23.49	32.32	21.84
hypothetical protein CDS	756262	756795	534	forward	53.43	61.99	20.68	15.87	32.3
hypothetical protein CDS	757099	757509	411	forward	62.77	74.88	27.26	15.64	59.39
hypothetical protein CDS	757528	757659	132	forward	58.72	66.16	29.5	17.42	41.97
hypothetical protein CDS	757998	758093	96	forward	10	6.22	6.32	3.61	11.59
hypothetical protein CDS	758336	759700	1365	forward	4.19	4.55	3.93	3.42	7
hypothetical protein CDS	759782	760222	441	reverse	53.73	57.79	49.83	67.4	93.09
Sucrose operon repressor ScrR, LacI family CDS	760233	761222	990	reverse	36.78	45.83	18.12	16.13	65.12
Nucleoside deoxyribosyltransferase (EC 2.4.2.6) CDS	761244	761690	447	reverse	35.01	53.4	53.8	64.24	88.78
hypothetical protein CDS	761808	762428	621	forward	98.81	114.43	218.08	367.61	329.24
Mobile element protein CDS	762852	763622	771	reverse	42.17	36.38	108.59	156.18	52.32
Uncharacterized MFS-type transporter CDS	763986	765332	1347	forward	1456.38	2168.45	3337.71	470.16	69.16
Neopullulanase (EC 3.2.1.135) CDS	765332	767098	1767	forward	969.62	1456.89	2427.4	362.99	160.14
hypothetical protein CDS	767515	767610	96	reverse	25.76	18.44	29.42	46.77	48.29
hypothetical protein CDS	767646	767903	258	reverse	14.73	12.88	17.63	23.87	23.36
L-serine dehydratase, beta subunit (EC 4.3.1.17) CDS	768128	768808	681	forward	57.23	73.82	45.58	57.41	284.51
L-serine dehydratase, alpha subunit (EC 4.3.1.17) CDS	768809	769696	888	forward	103.03	124.47	79.13	120.65	192.18
PaaD-like protein (DUF59) involved in Fe-S cluster assembly CDS	769693	770007	315	forward	189.11	217.18	179.45	340.11	387.09
hypothetical protein CDS	770376	771308	933	forward	149.35	179.59	198.85	272.81	188.03
hypothetical protein CDS	771443	772666	1224	reverse	207.4	247.45	285.19	400.27	343.72
Potassium voltage-gated channel subfamily KQT; possible potassium channel, VIC family CDS	772762	773496	735	reverse	82.8	129.62	108.59	144.47	135.93
hypothetical protein CDS	773493	773774	282	reverse	126.89	190.04	175.66	210.09	191.04
hypothetical protein CDS	773804	774448	645	reverse	120.48	179.32	178.62	231.8	175.39
SOS-response repressor and protease LexA (EC 3.4.21.88) CDS	774561	775178	618	reverse	567.14	615.43	780.71	1125.94	606.27
Predicted L-lactate dehydrogenase, Fe-S oxidoreductase subunit YkgE CDS	775770	776171	402	reverse	109.07	93.92	161.18	64.66	27.45
Hydroxymethylglutaryl-CoA synthase (EC 2.3.3.10) CDS	776472	777641	1170	forward	37.48	39.24	44.33	56.28	67.36
SOS-response repressor and protease LexA (EC 3.4.21.88) CDS	777991	778617	627	reverse	350.18	251.79	305.74	353.49	373.12
hypothetical protein CDS	778773	779024	252	forward	308.08	242.82	307.21	389.44	1093.84
UPF0154 protein YneF CDS	779101	779328	228	forward	461.02	437.65	583.98	1042.37	587.56
Acyl-ACP:1-acyl-sn-glycerol-3-phosphate acyltransferase (EC 2.3.1.n4) CDS	779412	780044	633	reverse	66.24	73.88	106.55	193.09	135.5
tRNA(1)(Val) (adenine(37)-N(6))-methyltransferase (EC 2.1.1.223) CDS	780140	780892	753	forward	17.55	23.86	13.59	14.23	43.96
UPF0213 protein YazA CDS	780885	781175	291	forward	27.46	37.33	20.13	20.68	63.73
SSU ribosomal protein S2p (SAe) CDS	781329	782108	780	forward	682.98	1405.79	1154.42	3115.08	1322.93
Translation elongation factor Ts CDS	782199	783077	879	forward	299.17	681.48	351.3	616.31	482.56
Uridine monophosphate kinase (EC 2.7.4.22) CDS	783158	783883	726	forward	235.35	501.8	160.45	165.47	659.32
Ribosome recycling factor CDS	783883	784443	561	forward	580.16	1156.86	635.98	813.52	683.08
Undecaprenyl diphosphate synthase (EC 2.5.1.31) CDS	784576	785343	768	forward	105.65	148.11	81.69	83.62	230.97
Phosphatidate cytidylyltransferase (EC 2.7.7.41) CDS	785360	786148	789	forward	107.17	169.43	51.76	48.7	98.4
Intramembrane protease RasP/YluC, implicated in cell division based on FtsL cleavage CDS	786170	787441	1272	forward	114.71	166.25	34.16	33.44	79.8
Prolyl-tRNA synthetase (EC 6.1.1.15), bacterial type CDS	787475	789196	1722	forward	132.42	206.88	70.29	80.76	140.14
DNA polymerase III polC-type (EC 2.7.7.7) CDS	789336	793679	4344	forward	106.98	102.77	33.05	26.27	64.3
Acetylornithine aminotransferase (EC 2.6.1.11) CDS	793802	794953	1152	reverse	158.72	27.84	4.46	2.49	2.56
Acetylglutamate kinase (EC 2.7.2.8) CDS	794966	795712	747	reverse	113.84	20.11	2.29	1.79	3.54
Glutamate N-acetyltransferase (EC 2.3.1.35) @ N-acetylglutamate synthase (EC 2.3.1.1) CDS	795722	795967	246	reverse	121.68	27.09	2.08	1.92	2.45
Glutamate N-acetyltransferase (EC 2.3.1.35) @ N-acetylglutamate synthase (EC 2.3.1.1) CDS	795977	796924	948	reverse	111.64	21.95	3.2	1.71	2.32
N-acetyl-gamma-glutamyl-phosphate reductase (EC 1.2.1.38) CDS	796951	797985	1035	reverse	79.97	16.13	1.99	1.16	4.12
Carbamoyl-phosphate synthase small chain (EC 6.3.5.5) CDS	798221	799291	1071	forward	88.15	43.95	6.14	4.15	4.52
Carbamoyl-phosphate synthase large chain (EC 6.3.5.5) CDS	799284	802373	3090	forward	99.9	44.24	4.82	3.21	3.76
Bacterial ribosome SSU maturation protein RimP CDS	802526	803005	480	forward	56.67	51.47	21.01	31.9	25.69
Transcription termination protein NusA CDS	803025	804251	1227	forward	102.95	108.5	36.34	51.97	95.92
COG2740: Predicted nucleic-acid-binding protein implicated in transcription termination CDS	804288	804590	303	forward	70.59	89.03	20.49	30.21	34.12
Ribosomal protein L7Ae family protein YlxQ CDS	804583	804906	324	forward	69.6	97.69	21.03	28.73	87.57
Translation initiation factor 2 CDS	804911	807250	2340	forward	81.95	135.77	26.36	36.24	76.74
Ribosome-binding factor A CDS	807263	807625	363	forward	83.93	128.68	45.9	75.86	61.31
tRNA pseudouridine(55) synthase (EC 5.4.99.25) CDS	807695	808591	897	forward	38.99	47.62	13.25	16.44	20.62
FMN adenylyltransferase (EC 2.7.7.2) / Riboflavin kinase (EC 2.7.1.26) CDS	808602	809567	966	forward	48.26	56.06	24.27	29.39	30.72
drug resistance transporter, EmrB/QacA family CDS	809682	811070	1389	forward	25.44	34.2	15.91	22.65	29.72
Mobile element protein CDS	811212	811550	339	reverse	44.31	49.41	44.77	72.77	72.01
Mobile element protein CDS	811555	812145	591	reverse	82.15	96.74	98.27	121.06	108.61
hypothetical protein CDS	812400	812519	120	reverse	141.17	108.75	121.82	154.11	166.52
hypothetical protein CDS	812701	813411	711	reverse	57.46	42.75	49.52	51.45	76.1
Uncharacterized MFS-type transporter CDS	813713	815050	1338	reverse	69.18	41.36	94.16	41.78	19.72
Oligo-1,6-glucosidase (EC 3.2.1.10) CDS	815059	816753	1695	reverse	90.76	56.5	133.74	59.02	21.12
Transcriptional regulator, LacI family CDS	816911	817897	987	forward	55.57	39.14	85.6	106.97	61.72
Nucleotidyltransferase/DNA polymerase for DNA repair CDS	818053	819345	1293	forward	11.62	10.69	13.87	9.43	13.34
hypothetical protein CDS	819326	819643	318	forward	13.93	16.33	18.87	11.79	17.2
1,3-propanediol dehydrogenase (EC 1.1.1.202) CDS	819796	820968	1173	forward	830.79	445.93	1016.87	214.74	83.91
hypothetical protein CDS	821524	821889	366	reverse	176.07	197.3	328.47	381.94	841.68
Heat-inducible transcription repressor HrcA CDS	822015	823061	1047	forward	395.22	403.49	109.52	149.06	360.96
Heat shock protein GrpE CDS	823072	823659	588	forward	423.03	417.39	103.35	131.97	634.37
Chaperone protein DnaK CDS	823697	825553	1857	forward	301.51	288.8	70.31	109.29	209.59
Chaperone protein DnaJ CDS	825665	826825	1161	forward	337.3	308.25	126.23	155.14	212.12
hypothetical protein CDS	826990	827160	171	forward	118.39	94.7	205.6	332.1	339.04
Imidazole glycerol phosphate synthase amidotransferase subunit (EC 2.4.2.-) CDS	827249	827572	324	forward	55.19	42.73	61.23	94.18	48.01
Imidazole glycerol phosphate synthase cyclase subunit HisF CDS	827807	827974	168	forward	63.05	48.43	34.67	35.44	28.84
Imidazole glycerol phosphate synthase cyclase subunit HisF CDS	828002	828559	558	forward	65.61	52.37	36.64	34.5	22.47
Histidinol-phosphatase (EC 3.1.3.15) CDS	828767	829606	840	forward	133.07	142.19	240.36	197.98	116.35
Mobile element protein CDS	829641	830564	924	reverse	357.73	538.67	225.26	216.65	409.48
diguanylate cyclase (GGDEF domain) with PAS/PAC sensor CDS	830591	830704	114	forward	145.2	151.82	198.37	251.9	136.24
ATP phosphoribosyltransferase regulatory subunit (EC 2.4.2.17) CDS	830986	832146	1161	forward	2.96	2.12	1.35	1.09	1.08
ATP phosphoribosyltransferase (EC 2.4.2.17) => HisGs CDS	832139	832753	615	forward	2.64	1.91	0.73	0.54	0.79
Histidinol dehydrogenase (EC 1.1.1.23) CDS	832755	834038	1284	forward	2.6	1.94	1.49	1.03	1.34
Imidazoleglycerol-phosphate dehydratase (EC 4.2.1.19) CDS	834040	834300	261	forward	3.75	2.52	1.28	1.27	1.87
Imidazoleglycerol-phosphate dehydratase (EC 4.2.1.19) CDS	834322	834624	303	forward	3.72	2.49	1.42	0.99	2.37
Imidazole glycerol phosphate synthase amidotransferase subunit (EC 2.4.2.-) CDS	834624	835073	450	forward	3.73	2.92	1.24	1.09	2.06
Imidazole glycerol phosphate synthase amidotransferase subunit (EC 2.4.2.-) CDS	835119	835232	114	forward	5.67	5.06	0.84	0.69	6.51
Phosphoribosylformimino-5-aminoimidazole carboxamide ribotide isomerase (EC 5.3.1.16) CDS	835229	835954	726	forward	2.69	2.74	1.52	1.45	2.3
Imidazole glycerol phosphate synthase cyclase subunit HisF CDS	835944	836729	786	forward	2.04	1.87	0.49	0.74	1
Phosphoribosyl-AMP cyclohydrolase (EC 3.5.4.19) CDS	836699	837016	318	forward	2.32	1.44	0.6	0.59	1.6
Phosphoribosyl-ATP pyrophosphatase (EC 3.6.1.31) CDS	837018	837338	321	forward	2.7	1.92	0.5	0.54	2.31
Histidinol-phosphate aminotransferase (EC 2.6.1.9) CDS	837351	838436	1086	forward	2.07	2.49	0.75	1.16	1.9
Translation elongation factor LepA CDS	838504	840336	1833	forward	121.61	136.33	80.81	82.69	178.9
hypothetical protein CDS	840849	841352	504	reverse	77.22	70.38	80.78	93.86	199.94
Phosphoglycerate mutase CDS	841388	842011	624	reverse	20.08	22.79	7.26	5	62.56
Aldo/keto reductase CDS	842106	843125	1020	forward	152.88	122.79	95.74	33.59	38.48
Phosphoserine aminotransferase (EC 2.6.1.52) CDS	843385	844458	1074	forward	19.9	17.15	10.07	10.18	17.91
D-3-phosphoglycerate dehydrogenase (EC 1.1.1.95) CDS	844470	845645	1176	forward	22.06	20.27	16.16	10.45	17.5
hypothetical protein CDS	845785	847536	1752	forward	4.3	4.18	0.94	0.47	1.52
Rrf2 family transcriptional regulator, group III CDS	847574	848029	456	forward	207.69	189.25	279.92	358.44	658.07
6,7-dimethyl-8-ribityllumazine synthase (EC 2.5.1.78) CDS	848190	848660	471	reverse	98.15	75.48	36.97	21.17	78.06
3,4-dihydroxy-2-butanone 4-phosphate synthase (EC 4.1.99.12) / GTP cyclohydrolase II (EC 3.5.4.25) CDS	848653	849846	1194	reverse	63.89	52.75	13.89	4.8	51.27
Riboflavin synthase eubacterial/eukaryotic (EC 2.5.1.9) CDS	849833	850441	609	reverse	69.24	55.2	14.1	4.79	37.23
Diaminohydroxyphosphoribosylaminopyrimidine deaminase (EC 3.5.4.26) / 5-amino-6-(5-phosphoribosylamino)uracil reductase (EC 1.1.1.193) CDS	850441	851499	1059	reverse	49.35	43.15	19.17	10.09	22.83
hypothetical protein CDS	851909	852394	486	reverse	19.56	12.53	24.43	12.12	37.01
sensor histidine kinase CDS	852455	853489	1035	reverse	0.93	0.86	0.56	0.81	1.43
Response regulator receiver:Transcriptional regulatory protein, C-terminal CDS	853482	854045	564	reverse	1.18	1.41	0.65	0.39	1.73
hypothetical protein CDS	854077	854655	579	forward	0.73	0.58	0.3	0.57	1.28
Mobile element protein CDS	854907	855905	999	forward	41.86	41.46	36.36	41.94	48.68
Cysteine desulfurase (EC 2.8.1.7) CDS	856112	857284	1173	forward	53.77	64.78	110.69	139.8	132.64
Mobile element protein CDS	857574	858026	453	reverse	31.41	29.47	30.4	41.76	47.9
Mobile element protein CDS	858105	859355	1251	forward	111.3	98.38	120.64	118.88	104.92
Cadmium resistance protein CDS	859595	860197	603	reverse	16.07	18.11	9.61	8.23	29.83
Uncharacterized DUF554 membrane protein CDS	860207	860887	681	reverse	14.06	18.08	7.99	6.5	18.52
Peptide-methionine (S)-S-oxide reductase MsrA (EC 1.8.4.11) CDS	861062	861601	540	forward	237.65	115.16	283.78	64.41	1141.46
Methionine ABC transporter substrate-binding protein CDS	862135	862983	849	forward	4.33	18.25	2.16	3.27	8.36
Peptide-methionine (S)-S-oxide reductase MsrA (EC 1.8.4.11) CDS	862996	863517	522	forward	5.9	23.59	2.97	2.41	8.97
Predicted metal-dependent membrane protease CDS	863711	864040	330	forward	3.13	11.94	1.16	1.72	3.3
hypothetical protein CDS	864129	864572	444	forward	120.24	104.35	106.43	124.43	133.45
Hydroxymethylpyrimidine kinase (EC 2.7.1.49) @ Hydroxymethylpyrimidine phosphate kinase ThiD (EC 2.7.4.7) CDS	864587	865399	813	forward	200.95	166.12	190.98	210.02	213.59
Thiamin-phosphate pyrophosphorylase (EC 2.5.1.3) CDS	865461	866102	642	reverse	5.4	4.52	3.98	4.42	6.93
Hydroxymethylpyrimidine kinase (EC 2.7.1.49) @ Hydroxymethylpyrimidine phosphate kinase ThiD (EC 2.7.4.7) CDS	866267	867064	798	reverse	6.73	6.26	4.58	3.87	5.66
Hydroxyethylthiazole kinase (EC 2.7.1.50) CDS	867087	867851	765	reverse	5.28	4.55	3.07	3.79	4.15
hypothetical protein CDS	868306	870264	1959	forward	41.88	47.26	35.78	37.33	50.29
CRISPR-associated endonuclease Cas9 CDS	870529	874665	4137	forward	86.81	102.41	55.1	20.55	28.72
CRISPR-associated protein Cas1 CDS	874873	875778	906	forward	29.7	21.91	15.15	9.13	14.05
CRISPR-associated protein Cas2 CDS	875912	876061	150	forward	60.77	48.8	34.58	16.59	15.45
hypothetical protein CDS	876058	876729	672	forward	124.98	135.79	186.55	223.82	161.72
hypothetical protein CDS	876761	877333	573	forward	186.21	226.91	243.51	363.49	118.21
hypothetical protein CDS	877355	877480	126	forward	322.36	351.6	458.38	766.51	276.52
hypothetical protein CDS	877729	877839	111	forward	110.56	109.5	138.89	167.89	99.62
hypothetical protein CDS	877854	878285	432	forward	96.93	99.42	107.72	110.63	55.48
Esterase LipW CDS	878301	878693	393	forward	159.75	148.82	247.06	281.54	289.32
hypothetical protein CDS	878818	879048	231	reverse	131.81	79.4	170.92	108.36	407.23
hypothetical protein CDS	879282	879944	663	forward	40.53	36.61	36.35	38.3	29.65
L-lactate dehydrogenase (EC 1.1.1.27) CDS	880131	881084	954	reverse	4813.2	5252.89	7836.02	9989.19	8072.3
hypothetical protein CDS	881166	881345	180	reverse	206.79	150.3	403.77	544.34	300.07
hypothetical protein CDS	881653	881970	318	forward	315.81	287.89	437.97	472.04	495.77
Ribosomal protein L11 methyltransferase CDS	882026	882988	963	forward	159.44	145.59	70.43	49.97	105.46
16S rRNA (uracil(1498)-N(3))-methyltransferase (EC 2.1.1.193) CDS	882988	883737	750	forward	145.37	130.5	50.24	39.13	66.89
hypothetical protein CDS	883797	884138	342	forward	194.85	184.97	116.85	89.31	196.97
Guanosine-3',5'-bis(diphosphate) 3'-pyrophosphohydrolase (EC 3.1.7.2) / GTP pyrophosphokinase (EC 2.7.6.5), (p)ppGpp synthetase II CDS	884154	886388	2235	forward	325.92	335.44	161.51	134.04	226.36
D-aminoacyl-tRNA deacylase (EC 3.1.1.96) CDS	886398	886835	438	forward	435.14	422.44	358.39	383.35	297.02
Transcriptional regulator CDS	887142	887630	489	forward	32.83	32.3	36.36	46.2	49.02
Cystathionine beta-lyase (EC 4.4.1.8) CDS	887979	889175	1197	forward	4.32	12.12	3.16	4.36	2.15
Cystathionine gamma-synthase (EC 2.5.1.48) @ O-acetylhomoserine sulfhydrylase (EC 2.5.1.49) CDS	889150	890277	1128	forward	4.48	10.97	2.11	1.63	2.67
hypothetical protein CDS	890343	890510	168	forward	6.15	9	15.01	26.91	8.42
hypothetical protein CDS	890599	891612	1014	forward	1.75	2.73	2	2.22	5.17
ABC transporter, ATP-binding protein (cluster 3, basic aa/glutamine/opines) CDS	891627	892370	744	forward	0.92	0.72	0.92	0.68	2.55
hypothetical protein CDS	892382	893053	672	forward	0.44	1.21	0.52	0.59	1.72
ABC transporter, permease protein (cluster 3, basic aa/glutamine/opines) CDS	893064	893768	705	forward	0.99	1.98	1.22	1.23	4.54
ABC transporter, substrate-binding protein (cluster 3, basic aa/glutamine/opines) CDS	893789	894625	837	forward	1.87	1.9	1.93	4.1	4.99
hypothetical protein CDS	894731	894865	135	forward	26.66	32.42	37.36	55.78	18.03
ABC transporter, permease protein (cluster 3, basic aa/glutamine/opines) CDS	894897	895604	708	forward	23.98	35.88	19.63	25.65	24.95
ABC transporter, permease protein (cluster 3, basic aa/glutamine/opines) CDS	895585	896256	672	forward	25.9	40.53	19.5	24.52	25.22
ABC transporter, ATP-binding protein (cluster 3, basic aa/glutamine/opines) CDS	896267	897007	741	forward	26.9	37.96	24.08	29.61	73.67
ABC transporter, substrate-binding protein (cluster 3, basic aa/glutamine/opines) CDS	897023	897877	855	forward	45.58	53.33	48.25	70.93	87.6
Alcohol dehydrogenase CDS	898308	899051	744	forward	100.65	48.77	57.83	18.67	15.52
Homoserine dehydrogenase (EC 1.1.1.3) CDS	899230	900390	1161	reverse	1.91	3.22	1.64	2.16	1.28
Homoserine O-succinyltransferase (EC 2.3.1.46) CDS	900403	901227	825	reverse	1.7	4.44	1.1	1.32	1.52
S-methylmethionine permease CDS	901560	902978	1419	reverse	3.82	3.81	5.39	10.47	4.35
Homocysteine S-methyltransferase (EC 2.1.1.10) CDS	903060	903992	933	forward	68.28	80.94	82.19	78.8	59.23
Fructosamine-3-kinase (EC 2.7.1.-) CDS	904070	904909	840	reverse	138.51	126.2	114.55	147.98	207.39
N-acetylmuramoyl-L-alanine amidase CDS	904911	905780	870	reverse	56.44	72.69	20.73	20.73	60.91
Lipoate-protein ligase A CDS	905842	906870	1029	reverse	75.86	87.19	53.58	51.99	173.44
Histidyl-tRNA synthetase (EC 6.1.1.21) CDS	907247	908542	1296	forward	252.47	346.07	71.48	62.8	411.36
Aspartyl-tRNA synthetase (EC 6.1.1.12) CDS	908546	910321	1776	forward	288.73	367.51	88.49	86.9	238.96
Glutamine amidotransferase, class I CDS	910983	911666	684	forward	149.14	177.18	153.71	184.66	451.69
SSU ribosomal protein S21p CDS	911780	911968	189	forward	2053.27	2100.79	3687.67	8726.41	3023.73
Transamidase GatB domain protein CDS	912033	912482	450	forward	123.81	154.59	107.03	156.37	169.84
Phosphate starvation-inducible protein PhoH, predicted ATPase CDS	912630	913613	984	forward	311.8	347.34	200.06	161.5	437.99
Metal-dependent hydrolase YbeY, involved in rRNA and/or ribosome maturation and assembly CDS	913613	914086	474	forward	443.21	453.98	252.86	193.98	416.28
Diacylglycerol kinase (EC 2.7.1.107) CDS	914064	914462	399	forward	446.46	407.44	237.47	191.48	573.14
GTP-binding protein Era CDS	914476	915381	906	forward	470.74	462	295.58	262.16	495.3
DNA recombination and repair protein RecO CDS	915494	916312	819	forward	32.76	24.9	15.08	22.75	26.69
Glycyl-tRNA synthetase alpha chain (EC 6.1.1.14) CDS	916580	917554	975	forward	20.18	31.91	12.67	33.48	65.95
Glycyl-tRNA synthetase beta chain (EC 6.1.1.14) CDS	917554	919632	2079	forward	21.66	35.29	10.96	25.32	47.08
DNA primase (EC 2.7.7.-) CDS	919784	921679	1896	forward	147.75	167.71	91.78	72.45	101.36
RNA polymerase sigma factor RpoD CDS	921679	922821	1143	forward	169.23	180.48	113.82	97.36	113.53
hypothetical protein CDS	923729	924289	561	forward	1247.69	666.83	1235.68	468.23	719.36
hypothetical protein CDS	924301	924486	186	forward	1695.87	957.76	1920.59	782.81	3200.75
gls24 protein CDS	924514	925056	543	forward	1621.63	964.99	1746.22	780.76	1799.47
hypothetical protein CDS	925071	925322	252	forward	1651.04	955.9	2023.14	990.48	4234.25
hypothetical protein CDS	925334	925474	141	forward	1342.95	890.96	1576.56	791.43	808.55
Mobile element protein CDS	925702	926625	924	forward	586.83	605.82	1060.4	655.42	983.07
Mobile element protein CDS	926751	927749	999	reverse	44.87	48.01	46.86	56.15	57.85
Mobile element protein CDS	927943	929229	1287	forward	28.36	29.24	28.1	31.68	29.76
putative thiamine biosynthesis lipoprotein CDS	929462	930373	912	forward	189.15	179.61	168.66	202.3	282.39
Diaminopimelate epimerase (EC 5.1.1.7) CDS	930576	931583	1008	reverse	86.58	84.03	47.64	46.4	146.54
Aspartokinase (EC 2.7.2.4) CDS	931596	932954	1359	reverse	53.6	64.96	30.61	29.48	101.66
Diaminopimelate decarboxylase (EC 4.1.1.20) CDS	933426	934745	1320	forward	34.89	46.28	10.71	9.51	11.34
2,3,4,5-tetrahydropyridine-2,6-dicarboxylate N-acetyltransferase (EC 2.3.1.89) CDS	934770	935483	714	forward	38.59	47.14	7.17	5.38	8.86
N-acetyl-L,L-diaminopimelate deacetylase (EC 3.5.1.47) CDS	935483	936637	1155	forward	51.37	56.53	10.32	9.17	16.36
4-hydroxy-tetrahydrodipicolinate synthase (EC 4.3.3.7) CDS	936640	937575	936	forward	56.56	60.81	13.45	11.17	24.1
4-hydroxy-tetrahydrodipicolinate reductase (EC 1.17.1.8) CDS	937568	938347	780	forward	50.11	54.76	9.92	8.89	21.46
N-acetyl-L,L-diaminopimelate aminotransferase (EC 2.6.1.-) CDS	938372	939556	1185	forward	50.64	58.79	12.47	13.8	34.51
Aspartate-semialdehyde dehydrogenase (EC 1.2.1.11) CDS	939571	940623	1053	forward	57.78	64.52	20.16	30.14	56.33
KtrAB potassium uptake system, integral membrane component KtrB CDS	940759	942099	1341	forward	63.36	73.21	33.86	33.84	61.06
KtrAB potassium uptake system, peripheral membrane component KtrA CDS	942092	942766	675	forward	100.03	110.19	41.33	34.84	91.04
tRNA (adenine(22)-N(1))-methyltransferase (EC 2.1.1.217) CDS	942775	943476	702	forward	131.15	138.29	46.95	39.56	98.47
GTP cyclohydrolase 1 type 2 homolog YbgI CDS	943469	944290	822	forward	158.23	169.43	59.82	60.37	150.11
Tripeptide aminopeptidase (EC 3.4.11.4) CDS	944310	945551	1242	forward	296.41	357.84	142.39	159.63	387.06
hypothetical protein CDS	945623	945826	204	reverse	1072.68	1623.73	1915.41	2756.49	4490.56
DNA polymerase III alpha subunit (EC 2.7.7.7) CDS	945941	949240	3300	forward	61.51	71.02	29.68	27.84	76.15
Pyruvate kinase (EC 2.7.1.40) CDS	949378	950799	1422	forward	675.9	1988.33	525.47	857.4	2656.58
Uncharacterized S1 RNA binding domain protein YitL CDS	950955	951842	888	forward	38.07	55.96	15.2	9.12	30.83
Site-specific tyrosine recombinase XerD CDS	951835	952713	879	forward	52.09	76.88	17.67	12.26	30.2
hypothetical protein CDS	952694	953077	384	forward	41.09	57.45	11.1	8	15.88
Segregation and condensation protein A CDS	953070	953858	789	forward	57	71.63	21.32	15.27	28.35
Segregation and condensation protein B CDS	953836	954423	588	forward	60.95	77.41	24.4	18.67	34.97
Ribosomal large subunit pseudouridine synthase B (EC 5.4.99.22) CDS	954424	955149	726	forward	94.84	99.11	48.16	38.08	59.29
Substrate-specific component RibU of riboflavin ECF transporter CDS	955421	955999	579	forward	222.59	165.67	214.22	313.8	117.55
hypothetical protein CDS	956226	957263	1038	forward	25.46	29.48	16.39	18.21	29.57
ATP-dependent DNA helicase RecS (RecQ family) CDS	957253	958710	1458	forward	33.67	36.95	10.43	10.53	20.62
hypothetical protein CDS	958771	959325	555	forward	204.52	199.18	59.72	29.26	279.09
Cytidylate kinase (EC 2.7.4.25) CDS	959349	960029	681	forward	321.01	319.26	123.99	92.74	347.51
SSU ribosomal protein S1p CDS	960106	961338	1233	forward	2231.13	2785.63	2693.46	3036.76	2450.31
GTP-binding protein EngA CDS	961416	962729	1314	forward	112.83	167.74	82.99	102.78	104.35
DNA-binding protein HBsu CDS	962953	963228	276	forward	10728.9	9609.86	13236.6	17830	10418
TPR-repeat-containing protein CDS	963307	964569	1263	forward	63.72	91.48	17.17	16.03	48.62
hypothetical protein CDS	964683	965540	858	reverse	14.54	15.12	5.73	6.1	25.72
CCA tRNA nucleotidyltransferase (EC 2.7.7.72) CDS	965706	966908	1203	forward	57.69	99.25	27.91	26.8	67.12
Bis-ABC ATPase Uup CDS	966921	968807	1887	forward	53.17	110.95	13.5	15.08	37.36
Thymidylate synthase (EC 2.1.1.45) CDS	968873	969832	960	forward	75.78	161.63	20	20	83.6
Dihydrofolate reductase (EC 1.5.1.3) CDS	969844	970347	504	forward	87.58	170.36	29.35	31.29	93
hemolysin III CDS	970327	970956	630	reverse	100.3	180.62	59.07	63.96	117.82
DegV family protein CDS	971123	971965	843	forward	344.04	483.62	365.3	528.79	418.75
D-3-phosphoglycerate dehydrogenase (EC 1.1.1.95) CDS	972099	973277	1179	reverse	103.48	101.22	102.62	50.45	435.65
Acetyltransferase CDS	973347	973973	627	forward	143.01	154.93	154.78	143.23	409.35
FIG006988: Lipase/Acylhydrolase with GDSL-like motif CDS	974104	975021	918	forward	88.53	98.97	54.55	55.07	155.35
YfaA CDS	975025	975618	594	forward	86.4	106.13	50.4	48.11	243.75
UPF0346 protein YozE CDS	975628	975852	225	forward	137.13	151.63	65.68	58.25	328.04
LSU ribosomal maturation GTPase RbgA (B. subtilis YlqF) CDS	975863	976735	873	forward	180.44	186.83	94.53	91.68	240.71
Ribonuclease HII (EC 3.1.26.4) CDS	976728	977498	771	forward	144.54	146.24	76.88	81.38	165.91
Rossmann fold nucleotide-binding protein Smf possibly involved in DNA uptake CDS	977551	978426	876	forward	9.31	9.27	4.57	3.88	9.37
DNA topoisomerase I (EC 5.99.1.2) CDS	978515	980641	2127	forward	141.1	194.52	96	107.49	261.31
Integrase CDS	980770	981612	843	forward	165.89	211.11	104.88	50.3	67.4
hypothetical protein CDS	981628	982506	879	forward	204.42	268.21	151.89	78.21	87.24
Acyl-phosphate:glycerol-3-phosphate O-acyltransferase PlsY (EC 2.3.1.n3) CDS	982574	983185	612	reverse	183.94	213.01	312.22	505.89	459.91
Topoisomerase IV subunit B (EC 5.99.1.-) CDS	983417	985414	1998	forward	36.68	78.1	10.85	11.35	38.03
Topoisomerase IV subunit A (EC 5.99.1.-) CDS	985431	987899	2469	forward	46.62	115.44	13.84	15.97	49.47
hypothetical protein CDS	987965	988480	516	forward	336.21	442.66	240.66	133.84	328.36
Manganese-dependent inorganic pyrophosphatase (EC 3.6.1.1) CDS	988591	989523	933	forward	571.28	977.26	725.57	1072.5	1943.74
hypothetical protein CDS	989717	990109	393	forward	669.46	267.37	1467.39	113.48	2105.65
Peptide-methionine (R)-S-oxide reductase MsrB (EC 1.8.4.12) CDS	990119	990544	426	forward	638.48	276.73	1493.46	124.36	1469.12
Acetyltransferase, GNAT family CDS	990697	991206	510	forward	234.51	230.33	195.45	179.77	277.13
Free methionine-(R)-sulfoxide reductase, contains GAF domain CDS	991196	991654	459	forward	326.42	306.2	260.42	286.02	340.95
Predicted hydroxymethylpyrimidine transporter CytX CDS	991811	993169	1359	forward	649.24	909.57	220.52	136.43	670.38
Cytosine deaminase (EC 3.5.4.1) CDS	993172	994410	1239	forward	865.83	1341.19	237.13	158.98	788.78
hypothetical protein CDS	994573	996282	1710	forward	1315.61	2232.31	990.15	1054.89	2426.51
hypothetical protein CDS	996399	996749	351	forward	67.09	101.62	34.87	52.02	79.12
Replication-associated recombination protein RarA CDS	996764	998110	1347	forward	57.35	83.97	28.67	28.29	37.38
Uncharacterized DUF554 membrane protein CDS	998107	998787	681	forward	54.44	81.09	33.37	35.23	33.29
Oxalate/formate antiporter CDS	999374	1000723	1350	forward	2635.68	4544.38	1946.92	2015.76	1735.05
hypothetical protein CDS	1000850	1001053	204	reverse	1.9	3.41	4.69	5.56	4.77
hypothetical protein CDS	1001068	1001223	156	forward	1.54	3.83	1.94	2.83	2.08
Drug resistance transporter EmrB/QacA subfamily CDS	1001210	1001500	291	forward	2.03	3.9	1.75	1.57	0.64
Voltage-gated chloride channel family protein CDS	1001453	1002316	864	reverse	22.55	23.92	12.25	9.55	18.62
hypothetical protein CDS	1002350	1002472	123	reverse	36.46	50.14	20.89	17.93	34.3
Voltage-gated chloride channel family protein CDS	1002502	1002810	309	reverse	33.5	35.86	27.63	26.36	28.36
NAD/NADP octopine/nopaline dehydrogenase CDS	1003341	1004567	1227	forward	4.03	8.71	1.59	0.8	1.04
hypothetical protein CDS	1004567	1005331	765	forward	6.42	10.79	2.59	1.65	1.12
Arginine/ornithine antiporter ArcD CDS	1005384	1006862	1479	reverse	2.87	2.72	2.46	4.77	6.33
Branched-chain amino acid aminotransferase (EC 2.6.1.42) CDS	1007020	1008051	1032	reverse	104.18	50.54	36.65	25.7	22.96
Galactoside O-acetyltransferase (EC 2.3.1.18) CDS	1008690	1009331	642	reverse	26.13	20.2	27.42	12.61	14.91
Acetyltransferase CDS	1009445	1010011	567	forward	44.2	33.93	44.3	11.14	15.5
hypothetical protein CDS	1010107	1010610	504	reverse	94.87	103.18	146.74	142.65	167.7
hypothetical protein CDS	1010654	1010779	126	forward	192.74	198.77	287.39	248.17	363.91
Adenine phosphoribosyltransferase (EC 2.4.2.7) CDS	1011002	1011559	558	reverse	65.28	88.7	101.02	81.76	213.28
Uncharacterized MFS-type transporter CDS	1011903	1012997	1095	forward	2.63	1.09	1.62	4.14	17.08
Uncharacterized MFS-type transporter CDS	1013026	1013274	249	forward	1.93	1.28	0.96	2.66	11.82
Ornithine cyclodeaminase (EC 4.3.1.12) CDS	1013444	1014511	1068	forward	1.14	1.36	0.81	0.9	0.93
Aspartate aminotransferase (EC 2.6.1.1) CDS	1014523	1015659	1137	forward	4.58	4.64	2.78	3.39	6.59
hypothetical protein CDS	1015859	1015999	141	forward	181.92	145.32	206.9	251.37	516.23
hypothetical protein CDS	1016200	1016409	210	forward	70.65	84.12	81.62	88.82	120.76
Phage minor capsid protein CDS	1016418	1017314	897	forward	48.72	68.48	49.43	31.19	28.38
hypothetical protein CDS	1017544	1017762	219	reverse	118.81	141.34	103.55	35.17	66.26
Esterase/lipase/thioesterase CDS	1017844	1018698	855	reverse	355.96	497.19	610.14	539.59	273.51
Histone acetyltransferase HPA2 and related acetyltransferases CDS	1018753	1019277	525	reverse	90.27	85.8	80.73	51.25	43.45
hypothetical protein CDS	1019270	1019359	90	reverse	70.12	74.12	58.28	43.23	48.17
hypothetical protein CDS	1019389	1019571	183	reverse	96.91	92.44	70.17	41.92	69.67
hypothetical protein CDS	1019625	1020551	927	forward	58.05	54.74	20.99	9.23	20.43
oxidoreductase of aldo/keto reductase family, subgroup 1 CDS	1020585	1021457	873	reverse	111.53	89.69	57.66	28.89	20.82
Substrate-specific component HmpT of predicted thiamin-related ECF transporter CDS	1021550	1022035	486	reverse	23.24	20.26	16.42	27.19	61.48
Pyridoxal kinase (EC 2.7.1.35) CDS	1022051	1022881	831	reverse	29.82	26.07	20.3	30.96	64.52
Isocitrate dehydrogenase [NADP] (EC 1.1.1.42) CDS	1023068	1023703	636	reverse	7.86	7.63	5.42	6.66	8.16
Isocitrate dehydrogenase [NADP] (EC 1.1.1.42) CDS	1023803	1024321	519	reverse	5.12	5.63	1.26	1.61	1.56
Auxin efflux carrier family protein CDS	1024331	1024942	612	reverse	3.53	5.04	0.81	1.18	2.84
Phage integrase family protein CDS	1025082	1026161	1080	forward	19.63	23.21	11.32	9.68	34.75
Choloylglycine hydrolase CDS	1026163	1027089	927	forward	45.09	39.16	24.5	15.57	32.73
Aminotransferase CDS	1027117	1028295	1179	reverse	34.75	47.83	26.52	30.22	55.8
Threonine dehydrogenase and related Zn-dependent dehydrogenases CDS	1028866	1029918	1053	forward	82.89	42.79	48.29	22.2	23.56
Putative oxidoreductase CDS	1030011	1030970	960	reverse	493.78	718.31	348.19	216.39	346.75
ABC transporter, permease protein (cluster 13, osmolytes) CDS	1030986	1031615	630	reverse	300.39	498.97	80.43	37.96	140.15
ABC transporter, ATP-binding protein (cluster 13, osmolytes) CDS	1031612	1032379	768	reverse	305.62	513.36	68.66	31.98	185.24
ABC transporter, permease protein (cluster 13, osmolytes) CDS	1032360	1033004	645	reverse	379.75	563.36	112.43	60.81	211.9
ABC transporter, substrate-binding protein (cluster 13, osmolytes) CDS	1033155	1034057	903	reverse	2897.77	3770.72	3437.57	2808.86	2726.7
Rrf2 family transcriptional regulator, group III CDS	1034331	1034543	213	forward	1219	1434.55	2181.84	2834.75	1156.01
hypothetical protein CDS	1034673	1035098	426	reverse	220.88	209.63	215.49	210	263.75
Acetyltransferase, GNAT family CDS	1035098	1035634	537	reverse	156.36	151.03	146.37	119.22	305.93
hypothetical protein CDS	1035712	1036305	594	reverse	21.31	24.45	11.85	12.89	24.39
Saccharopine dehydrogenase related protein CDS	1036390	1036788	399	reverse	18.73	19.84	12.64	12.91	19.93
hypothetical protein CDS	1037171	1037761	591	reverse	22.42	15.38	9.61	15.19	29.81
hypothetical protein CDS	1037876	1038460	585	reverse	22.59	15.27	11.29	12.23	51.12
FIG00773110: hypothetical protein CDS	1038793	1039578	786	reverse	0.87	1.32	1.54	1.7	1.89
Triphosphoribosyl-dephospho-CoA synthase (EC 2.4.2.52) CDS	1039556	1040989	1434	reverse	0.81	0.6	0.73	0.49	1.45
Citrate lyase transcriptional regulator CitI CDS	1041061	1041897	837	forward	2.34	1.97	2.06	1.32	4.54
Alcohol dehydrogenase (EC 1.1.1.1) CDS	1041961	1043082	1122	reverse	44.31	44.75	55.42	10.16	5.5
hypothetical protein CDS	1043226	1043471	246	reverse	3	2.43	5.06	7.56	10.37
L-lactate dehydrogenase (EC 1.1.1.27) CDS	1043838	1044782	945	reverse	29.25	10.74	26.24	38.64	29.98
Mobile element protein CDS	1045519	1045911	393	reverse	82.97	117.84	66.19	88.26	151
Mobile element protein CDS	1045890	1046468	579	reverse	73.97	94.21	61.25	82.22	90.32
hypothetical protein CDS	1046893	1047276	384	reverse	121.3	108.43	101.24	75.69	320.91
Naphthoate synthase (EC 4.1.3.36) CDS	1047311	1048132	822	forward	305.21	278.6	118.28	85.28	429.42
O-succinylbenzoic acid--CoA ligase (EC 6.2.1.26) CDS	1048142	1049566	1425	forward	235.14	201.25	61.14	50.08	276.91
Uncharacterized MFS-type transporter CDS	1049614	1050807	1194	forward	206.24	143.93	119.4	130.31	348.98
Threonine dehydrogenase and related Zn-dependent dehydrogenases CDS	1051038	1052108	1071	forward	46.18	43.58	32.45	24.36	40.09
Cystathionine gamma-lyase (EC 4.4.1.1) CDS	1052330	1053472	1143	reverse	15.64	7.88	11.62	5.28	19.08
Cystathionine beta-synthase (EC 4.2.1.22) CDS	1053485	1054396	912	reverse	15.56	6.96	9.69	3.51	36.73
ACT domain protein CDS	1054738	1055004	267	forward	94.9	136.42	110.1	104.07	333.05
FIG00519347: Ribonucleotide reductase-like protein CDS	1055014	1056357	1344	forward	150.36	211.65	157.57	171.03	346.48
Transcriptional regulator, DeoR family CDS	1056548	1057480	933	reverse	51.25	70.68	29.11	27.3	67.16
FMN-binding protein CDS	1057561	1057953	393	forward	66.63	137.13	135.55	157.33	312.56
hypothetical protein CDS	1058175	1058543	369	reverse	72.02	59.9	64.74	30.44	41.46
hypothetical protein CDS	1058547	1059428	882	reverse	51.34	49.42	39.68	19.66	27.86
hypothetical protein CDS	1059589	1059771	183	reverse	24	28.92	32.96	36.84	50.92
hypothetical protein CDS	1060082	1060444	363	reverse	29.89	39.29	28.18	50.43	101.41
Transport protein CDS	1060518	1061435	918	reverse	20.34	28.41	14.79	21.18	70.81
hypothetical protein CDS	1061678	1062262	585	forward	472.2	319.69	758.54	213.48	26.39
redox proteins related to the succinate dehydrogenases and fumarate reductases CDS	1062369	1064222	1854	reverse	44.76	48.48	21.16	17.57	31.76
Transcriptional regulator, LysR family CDS	1064348	1065274	927	forward	42.54	49.42	16.46	11.3	85.37
Predicted esterase of the alpha-beta hydrolase superfamily CDS	1065371	1066228	858	forward	74.12	80.78	76.58	98.85	180.53
3-ketoacyl-CoA thiolase (EC 2.3.1.16) @ Acetyl-CoA acetyltransferase (EC 2.3.1.9) CDS	1066323	1067495	1173	forward	57.5	49.03	35.41	29.21	92.84
UPF0118 membrane protein SPy1117 CDS	1067505	1068605	1101	forward	55.63	48.12	33.34	33.15	79.44
hypothetical protein CDS	1068685	1069425	741	forward	46.55	42.69	41.76	46.75	59.28
Low temperature requirement C protein CDS	1069619	1070116	498	reverse	183.28	166.26	155.07	136.33	135.13
Beta-lactamase class C-like and penicillin binding proteins (PBPs) superfamily CDS	1070129	1071181	1053	reverse	118.38	117.56	60.99	49.32	92.86
hypothetical protein CDS	1071178	1072377	1200	reverse	106.48	117.85	58.42	47.77	88.24
hypothetical protein CDS	1072393	1072569	177	reverse	191.52	177.02	131.28	142.4	227.23
Cell surface hydrolase, membrane-bound CDS	1072577	1073434	858	reverse	171.53	166.03	166.27	175.46	250.99
hypothetical protein CDS	1073573	1075921	2349	reverse	81.84	85.45	52.29	39.88	84.53
3-hydroxybutyryl-CoA dehydrogenase (EC 1.1.1.157); 3-hydroxyacyl-CoA dehydrogenase (EC 1.1.1.35) CDS	1076308	1077195	888	forward	1517.46	1331.32	1986.49	696.06	203.1
DNA-entry nuclease (Competence-specific nuclease) (EC 3.1.30.-) CDS	1077287	1078174	888	reverse	263.53	231.71	270.82	308.79	405.04
Dipeptidase CDS	1078249	1079619	1371	reverse	123.93	123.45	61.83	37.99	137.72
hypothetical protein CDS	1079619	1080314	696	reverse	80.23	77.49	35.15	18.76	92.16
Uncharacterized transporter YbxG CDS	1080470	1081855	1386	reverse	20.29	24.31	23.84	56.58	23.65
Cell wall surface anchor family protein CDS	1082130	1083092	963	reverse	34.34	39.91	22.84	11.68	61.38
1-deoxy-D-xylulose 5-phosphate synthase (EC 2.2.1.7) CDS	1083409	1085187	1779	reverse	141.82	260.75	112.24	116.9	283.36
hypothetical protein CDS	1085347	1086582	1236	forward	19.8	25.99	13.73	12.52	115.42
hypothetical protein CDS	1086586	1087266	681	forward	26.75	22.58	28.31	50.24	146.78
Nucleoside diphosphate kinase (EC 2.7.4.6) CDS	1087359	1087796	438	reverse	144.26	119.95	125.38	171.7	252.35
Negative regulator of phenolic acid metabolism PadR CDS	1087802	1088350	549	reverse	78.02	64.03	59.13	65.77	131.06
Phenolic acid decarboxylase (EC 4.1.1.-) CDS	1088435	1088986	552	reverse	8.99	5.19	13.99	31.05	18.1
hypothetical protein CDS	1089101	1089373	273	reverse	563.69	200.39	700.68	880.19	248.2
hypothetical protein CDS	1089514	1090626	1113	reverse	10.15	8.76	11.07	15.31	19.83
Transposase CDS	1090965	1091402	438	forward	92.02	86.43	122.43	145.73	118.87
Mobile element protein CDS	1091399	1092562	1164	forward	64.34	55.8	74.45	82.39	50.03
ABC transporter, substrate-binding protein (cluster 3, basic aa/glutamine/opines) CDS	1092926	1093756	831	reverse	283.36	390.59	131.4	88.07	84.41
Glutamate--cysteine ligase (EC 6.3.2.2) CDS	1093951	1095324	1374	reverse	0.97	0.69	0.93	0.96	1.69
Aspartate aminotransferase (AspB-4) (EC 2.6.1.1) CDS	1095692	1096876	1185	forward	2.68	2.65	2.8	5.05	5.13
Guanine deaminase (EC 3.5.4.3) CDS	1097052	1097762	711	reverse	88.58	91.16	64.87	42.27	20.77
Guanine deaminase (EC 3.5.4.3) CDS	1097787	1098383	597	reverse	72.86	77.51	48.36	33.41	35.53
Acetylornithine deacetylase (EC 3.5.1.16) CDS	1098505	1099656	1152	reverse	488.29	610.37	271.32	201.34	160.86
hypothetical protein CDS	1099913	1100062	150	reverse	32.72	36.87	19.9	38.02	23.49
hypothetical protein CDS	1100075	1100341	267	reverse	23.64	26.38	17.99	25.13	22.57
Arsenate reductase (EC 1.20.4.4) thioredoxin-coupled, LMWP family CDS	1100565	1100981	417	reverse	18.41	18.7	9.34	9.14	23.24
Glycerophosphoryl diester phosphodiesterase (EC 3.1.4.46) CDS	1101115	1101258	144	reverse	22.81	25.97	13.08	20.35	28.01
NADH-dependent oxidoreductase CDS	1101913	1102251	339	reverse	13.39	9.74	12	7.9	28.17
Transcriptional regulator CDS	1102366	1102872	507	forward	8.81	5.73	8.09	5.53	13.26
Probable iron export permease protein FetB CDS	1102924	1103691	768	reverse	13.07	6.61	45.43	25.62	82.82
ABC transporter, ATP-binding protein CDS	1103684	1104325	642	reverse	11.27	7.59	36.24	16.86	103.12
Acetolactate synthase, catabolic (EC 2.2.1.6) CDS	1104814	1106496	1683	reverse	155.28	206.36	94.84	111.14	276.3
hypothetical protein CDS	1106977	1108701	1725	reverse	24.12	33.96	18.56	20.04	50.61
hypothetical protein CDS	1108787	1109518	732	reverse	7.44	9	5.76	6.93	9.37
hypothetical protein CDS	1109722	1110282	561	forward	6.64	7.8	3.7	6.68	11.32
Arsenate reductase (EC 1.20.4.4) thioredoxin-coupled, LMWP family CDS	1110499	1110915	417	reverse	66.56	74.99	88.6	113.93	86.44
Arsenical resistance operon trans-acting repressor ArsD CDS	1110938	1111141	204	reverse	108.55	116.24	126.34	186.87	203.97
Arsenic efflux pump protein CDS	1111309	1112604	1296	reverse	30.03	40.29	33.26	37.75	60.67
Arsenical pump-driving ATPase (EC 3.6.3.16) CDS	1112647	1114380	1734	reverse	31.95	39.99	28.02	29.42	96
Arsenical resistance operon repressor CDS	1114429	1114578	150	reverse	73.2	104.9	81.18	106.07	131.82
Transposase CDS	1115215	1116069	855	reverse	81.33	87.09	49.07	52.86	138.38
ISSth1, transposase (orf1), IS3 family CDS	1116087	1116800	714	reverse	72.39	86.34	40.59	39.34	100.45
Integrase, catalytic region CDS	1116813	1117727	915	reverse	18.13	17.13	19.27	38.5	27.31
hypothetical protein CDS	1117887	1118009	123	forward	174.49	193.11	171.53	300.2	248.59
Fluoride ion transporter CrcB CDS	1118087	1118419	333	reverse	71.82	82.8	51.42	69.63	107.83
Fluoride ion transporter CrcB CDS	1118416	1118781	366	reverse	41.55	51.8	25.9	33.14	49.66
Putative ring-cleaving dioxygenase CDS	1118869	1119297	429	forward	61.69	42.66	88.5	57.36	206.15
Histone acetyltransferase HPA2 and related acetyltransferases CDS	1119372	1119929	558	forward	123.65	90.87	179.1	204.33	329.23
Uncharacterized ABC1 family protein Ethha 1308 CDS	1120207	1121919	1713	forward	97.16	92.64	36.1	25.75	64.6
hypothetical protein CDS	1121981	1122679	699	forward	621.86	614.64	773.78	366.93	1674.35
Transcriptional regulator CDS	1122969	1123886	918	reverse	169.68	145.04	125.14	44.51	24.62
hypothetical protein CDS	1123958	1124233	276	forward	33.56	31.07	37.41	45.32	56.86
Transcriptional regulator CDS	1124260	1124718	459	reverse	205.49	150.91	151.49	193.84	155.55
hypothetical protein CDS	1124879	1125010	132	reverse	2.38	3.62	2.78	1.91	3.86
hypothetical protein CDS	1125056	1125148	93	forward	86.32	57.54	85.12	98.75	252.5
cation-transport ATPase, E1-E2 family CDS	1125274	1125795	522	reverse	11.24	10.79	10.76	16.87	24.82
RopB; Rgg-like transcription regulator CDS	1125938	1126879	942	forward	3.21	2.32	2.49	2.74	5.51
Gluconokinase (EC 2.7.1.12) CDS	1127080	1128600	1521	forward	639.95	92.25	50.84	45.77	5.29
Gluconate permease, Bsu4004 homolog CDS	1128622	1129968	1347	forward	577.26	79.4	40.53	7.99	2.67
Transcriptional regulator CDS	1130095	1131099	1005	forward	32.94	24.6	34.24	68	50.45
hypothetical protein CDS	1131112	1131453	342	forward	46.51	31.76	104.43	240.9	95.1
Aspartate aminotransferase (EC 2.6.1.1) CDS	1131705	1132892	1188	reverse	219.3	386.04	401.34	593.99	520.48
hypothetical protein CDS	1133094	1133627	534	reverse	371.26	449.76	831.73	704.42	319.24
hypothetical protein CDS	1133717	1133857	141	reverse	35.34	30.33	27.5	47.26	98.64
Glutamate--cysteine ligase (EC 6.3.2.2) CDS	1133931	1135436	1506	forward	146.81	175.75	78.93	67.57	338.93
Rrf2-linked NADH-flavin reductase CDS	1135556	1136200	645	forward	241.73	254.51	244.58	265.48	479.69
Na(+)/H(+) antiporter CDS	1136319	1136453	135	reverse	221.04	103.74	282.65	109.8	624.86
Na(+)/H(+) antiporter CDS	1136486	1136743	258	reverse	78.97	57.14	103.36	35.96	228.13
hypothetical protein CDS	1136973	1137401	429	reverse	19.36	22.91	25.71	20.71	24.1
hypothetical protein CDS	1137411	1138376	966	reverse	18.91	20.76	17.5	12.72	30
Mobile element protein CDS	1138717	1139949	1233	reverse	56.63	48.81	64.86	78.38	96.62
Mobile element protein CDS	1140042	1140497	456	forward	16.27	14.09	19.84	29.88	18.61
Respiratory nitrate reductase gamma chain (EC 1.7.99.4) CDS	1140548	1141237	690	reverse	39.1	50.25	26.53	19.61	24.32
Respiratory nitrate reductase delta chain (EC 1.7.99.4) CDS	1141230	1141808	579	reverse	39.14	49.51	16.84	9.3	22.26
Respiratory nitrate reductase beta chain (EC 1.7.99.4) CDS	1141801	1143360	1560	reverse	41.28	59.63	11.17	6.43	22.56
Respiratory nitrate reductase alpha chain (EC 1.7.99.4) CDS	1143350	1147015	3666	reverse	41.35	60.61	13.58	8.12	18.03
Molybdopterin-synthase adenylyltransferase (EC 2.7.7.80) CDS	1147181	1148173	993	forward	20.28	29.31	9.77	4.3	19.17
Molybdenum cofactor biosynthesis protein MoaB CDS	1148195	1148692	498	forward	20.9	29.44	6.38	4.11	42.69
Molybdopterin molybdenumtransferase (EC 2.10.1.1) CDS	1148682	1149896	1215	forward	24.5	37.74	8.35	4.5	23.2
Molybdopterin-guanine dinucleotide biosynthesis protein MobB / Cyclic pyranopterin monophosphate synthase accessory protein CDS	1149875	1150861	987	forward	30.48	41.02	7.97	5.52	30.32
Molybdenum cofactor guanylyltransferase (EC 2.7.7.77) CDS	1150858	1151403	546	forward	32.51	43.32	16.92	15.06	25.18
hypothetical protein CDS	1151403	1151666	264	forward	47.11	60.89	44.85	70.53	238.92
hypothetical protein CDS	1151733	1152167	435	forward	775.28	856.6	699.49	543.27	549.85
Two-component system sensor histidine kinase CDS	1152190	1153242	1053	forward	256.06	330.29	124.88	86.68	310.49
Response regulator CDS	1153244	1153897	654	forward	358.33	407.42	239.02	225.31	453.73
hypothetical protein CDS	1154037	1154300	264	forward	71.16	96.3	24.42	17.66	114.33
hypothetical protein CDS	1154310	1155293	984	forward	93.64	104.72	28.93	21.12	89.38
hypothetical protein CDS	1155290	1156207	918	forward	100.29	111.43	35.13	27.83	81.89
hypothetical protein CDS	1156308	1156541	234	forward	1576.7	1741.51	1819.69	1286.27	1657.06
Demethylmenaquinone methyltransferase (EC 2.1.1.163) CDS	1156760	1157476	717	reverse	54.85	58.26	52.89	69.4	75.2
hypothetical protein CDS	1157565	1158452	888	reverse	63.86	73.1	44.57	67.29	96.67
PaaD-like protein (DUF59) involved in Fe-S cluster assembly CDS	1158467	1158805	339	reverse	46.27	61.56	24.39	33.88	71.6
Nitrate/nitrite transporter CDS	1158820	1160016	1197	reverse	17.08	27.02	11.96	9.32	28.2
Cyclic pyranopterin phosphate synthase (MoaA) (EC 4.1.99.18) CDS	1160022	1161020	999	reverse	28	40.05	19.89	17.3	37.57
Molybdopterin synthase sulfur carrier subunit CDS	1161030	1161275	246	reverse	35.26	43.75	28.93	24.14	36.84
Molybdopterin synthase catalytic subunit MoaE (EC 2.8.1.12) CDS	1161275	1161589	315	reverse	38.2	45.85	35.77	25.65	58.87
hypothetical protein CDS	1162031	1162429	399	forward	5.23	7.33	6.96	3.83	12.55
Iron compound ABC transporter, permease protein CDS	1162416	1163414	999	forward	5.71	7.85	4.44	2.6	6.59
ABC transporter, ATP-binding protein (cluster 8, B12/iron complex) CDS	1163411	1164181	771	forward	7.85	11.84	4.84	2.82	7.64
NADH dehydrogenase (EC 1.6.99.3) CDS	1164448	1165671	1224	forward	525.36	580.71	383.57	342.75	581.88
PaaD-like protein (DUF59) involved in Fe-S cluster assembly CDS	1165928	1166245	318	forward	68.13	98.9	36.89	25.21	63.71
PaaD-like protein (DUF59) involved in Fe-S cluster assembly CDS	1166248	1166481	234	forward	100.71	131.18	35.46	25.18	62.61
Hemerythrin domain protein CDS	1166471	1167802	1332	forward	103.2	129.59	40.56	22.1	105.81
hypothetical protein CDS	1167874	1168713	840	forward	63.84	74.58	41.57	42.19	67.61
ABC transporter, substrate-binding protein (cluster 8, B12/iron complex) CDS	1168961	1170025	1065	reverse	6.06	7.96	3.81	5.06	8.88
Iron-sulfur cluster assembly protein SufB CDS	1170179	1171585	1407	reverse	129.89	159.13	90.64	119.07	196.18
Putative iron-sulfur cluster assembly scaffold protein for SUF system, SufE2 CDS	1171572	1172042	471	reverse	107.94	142.38	53.6	58.63	164.68
Cysteine desulfurase (EC 2.8.1.7) => SufS CDS	1172029	1173267	1239	reverse	111.68	151.05	53.97	56.04	131.96
Iron-sulfur cluster assembly protein SufD CDS	1173251	1174546	1296	reverse	129.21	187.34	62.03	62.45	140.16
Iron-sulfur cluster assembly ATPase protein SufC CDS	1174558	1175355	798	reverse	247.3	343.79	177.03	169.06	533.11
hypothetical protein CDS	1175590	1175799	210	forward	41.48	64.61	44.91	34.58	109.61
Ferrous iron transport protein B CDS	1175796	1177787	1992	forward	62.12	88.89	40.88	37.74	115.84
hypothetical protein CDS	1177801	1177971	171	forward	88.71	120.76	81.76	88.71	121.06
Putative prenyltransferase, contains 1,4-dihydroxy-2-naphthoate octaprenyltransferase domain CDS	1178039	1178938	900	reverse	116.67	121.48	88.08	177.32	172.85
Similar to heptaprenyl diphosphate synthase component II CDS	1179020	1180006	987	forward	130.64	124.88	94.95	117.55	213.66
D-lactate dehydrogenase (EC 1.1.1.28) CDS	1180047	1181030	984	reverse	701.81	588.93	182.15	99.7	135.86
Aspartate aminotransferase (EC 2.6.1.1) @ Biosynthetic Aromatic amino acid aminotransferase alpha (EC 2.6.1.57) CDS	1181032	1182192	1161	reverse	387.17	357.91	94.59	51.86	71.02
Shikimate kinase I (EC 2.7.1.71) CDS	1182373	1182894	522	reverse	6.54	5.14	3.21	2.81	4.49
Prephenate dehydrogenase (EC 1.3.1.12) CDS	1182891	1183976	1086	reverse	4.35	4.01	2	1.68	4.03
3-phosphoshikimate 1-carboxyvinyltransferase (EC 2.5.1.19) CDS	1183977	1185275	1299	reverse	3.45	3.11	1.5	1.42	1.59
hypothetical protein CDS	1185250	1185795	546	reverse	2.1	2.08	1.2	1.62	2.84
Chorismate synthase (EC 4.2.3.5) CDS	1185797	1186963	1167	reverse	3.15	3.66	1.5	1.84	2.56
Chorismate mutase I (EC 5.4.99.5) CDS	1186957	1187226	270	reverse	2.39	2.73	0.53	0.88	1.03
Transport protein CDS	1187219	1188415	1197	reverse	2.56	3.72	2.55	5.33	1.84
hypothetical protein CDS	1188659	1188817	159	forward	8.36	13.26	12.45	22.59	11.08
Di-tripeptide/cation symporter DtpT CDS	1188960	1190450	1491	reverse	22.93	22.74	45.82	125.74	77.91
hypothetical protein CDS	1190496	1190588	93	reverse	2.98	2.57	1.89	1.86	11.22
Cof-like hydrolase CDS	1190758	1191573	816	forward	20.81	33.37	18.72	20.41	25.88
hypothetical protein CDS	1191627	1191920	294	forward	40.92	41.41	17.7	22.72	43.29
hypothetical protein CDS	1191979	1192491	513	forward	33.49	32.15	17.98	13.51	30.55
hypothetical protein CDS	1192590	1192853	264	reverse	50.61	51.69	64.92	58.95	37.49
hypothetical protein CDS	1192858	1193445	588	reverse	29.03	31.13	30.86	32.5	28.58
Uncharacterized MFS-type transporter CDS	1193703	1195160	1458	forward	6.13	8.55	4.36	5.48	13.26
hypothetical protein CDS	1195227	1195463	237	forward	55.91	69.08	79.46	172.22	85.68
hypothetical protein CDS	1195648	1198548	2901	reverse	31.46	47.8	38.85	73.24	68.66
hypothetical protein CDS	1198679	1198819	141	reverse	69.5	66.88	59.65	58.43	196.3
hypothetical protein CDS	1198952	1199272	321	reverse	21.5	17.79	14.27	12.51	28.6
Kup system potassium uptake protein CDS	1199442	1201451	2010	forward	21.61	21.26	15.88	18.7	36.24
hypothetical protein CDS	1201670	1202116	447	reverse	104.94	118.87	52.73	52.12	55.54
Glycerol kinase (EC 2.7.1.30) CDS	1202113	1203624	1512	reverse	120.79	135.81	40.53	31.62	96.07
4-oxalocrotonate tautomerase; Xylose transport system permease protein xylH CDS	1203692	1203916	225	reverse	955.99	835.69	1014.37	1146.45	963.41
Na(+)/H(+) antiporter CDS	1203942	1205813	1872	reverse	51.07	50.45	28.58	35.08	73.07
Dipeptidase CDS	1205922	1207334	1413	reverse	71.36	74.15	42.15	47.77	129.19
hypothetical protein CDS	1207355	1208254	900	reverse	50.95	47.41	33.11	38.56	82.78
PTS system, cellobiose-specific IIC component CDS	1208247	1209557	1311	reverse	41.51	44.76	41.66	51.84	80.81
SSU ribosomal protein S14p (S29e) @ SSU ribosomal protein S14p (S29e), zinc-independent CDS	1209726	1209995	270	reverse	439.54	382.1	476.35	494.28	545.44
hypothetical protein CDS	1210098	1210961	864	reverse	93.23	71.28	58.31	50.07	195.51
Uncharacterized MFS-type transporter CDS	1211218	1211730	513	forward	12.84	14.77	15.8	35.77	32.08
Uncharacterized MFS-type transporter CDS	1211766	1212608	843	forward	10.97	11.42	5.09	11.94	15.81
Uncharacterized MFS-type transporter CDS	1212639	1213865	1227	forward	14.62	13.41	10.68	20.59	20.54
hypothetical protein CDS	1214029	1215417	1389	forward	84.05	108.19	128.66	217.95	413.22
Uncharacterized MFS-type transporter CDS	1215604	1215738	135	forward	359.92	442.37	429.83	656.83	679.81
hypothetical protein CDS	1215817	1216557	741	reverse	597.92	643.27	235.94	78.3	141.06
hypothetical protein CDS	1216685	1217806	1122	reverse	371.87	450.72	121.22	47.12	92.06
Lipoate-protein ligase A CDS	1217861	1218880	1020	reverse	3910.47	5672.37	1217.65	535.05	521.12
Dihydrolipoamide dehydrogenase of pyruvate dehydrogenase complex (EC 1.8.1.4) CDS	1218909	1220315	1407	reverse	2301.81	3848.52	339.02	112.21	195.38
Dihydrolipoamide acetyltransferase component of pyruvate dehydrogenase complex (EC 2.3.1.12) CDS	1220322	1221611	1290	reverse	2384.57	4128.94	450.31	181.47	222.54
Pyruvate dehydrogenase E1 component beta subunit (EC 1.2.4.1) CDS	1221627	1222604	978	reverse	2472.77	4414.79	574.11	208.75	159.42
Pyruvate dehydrogenase E1 component alpha subunit (EC 1.2.4.1) CDS	1222607	1223698	1092	reverse	3116.24	4684.87	1264.82	700.91	339.59
4-carboxymuconolactone decarboxylase (EC 4.1.1.44) CDS	1224049	1224369	321	forward	174.19	148.11	203.24	221.03	204.95
Branched-chain amino acid transport protein AzlD CDS	1224651	1224977	327	reverse	72.63	97.28	73.84	81.27	38.28
hypothetical protein CDS	1225011	1225664	654	reverse	40.1	63.24	25.96	25.63	33.89
Threonine synthase (EC 4.2.3.1) CDS	1225672	1227180	1509	reverse	41.2	62.7	16.89	15.71	38.25
Homoserine dehydrogenase (EC 1.1.1.3) CDS	1227294	1228571	1278	forward	14.32	24.8	12.33	11.48	20.48
Homoserine kinase (EC 2.7.1.39) CDS	1228581	1229441	861	forward	37.27	54.87	25.78	26.73	43
Acetyltransferase, GNAT family CDS	1229673	1230197	525	reverse	354.7	324.62	360.34	233.35	514.62
hypothetical protein CDS	1230298	1230939	642	reverse	295.69	253.07	259.13	106.64	457.09
hypothetical protein CDS	1231062	1231718	657	forward	45.19	55.53	63.69	73.3	84.29
UPF0246 protein YaaA CDS	1231715	1232458	744	reverse	22.25	27.75	20.21	19.65	28.57
hypothetical protein CDS	1232732	1233343	612	reverse	119.65	112.01	115.81	171.61	220.45
DegV family protein CDS	1233340	1234218	879	reverse	119.88	115.1	119.19	135.22	261.09
Fibronectin/fibrinogen-binding protein CDS	1234409	1236100	1692	forward	239.46	224.61	209.53	152.72	322.23
Flavodoxin reductases (ferredoxin-NADPH reductases) family 1 CDS	1236305	1237600	1296	reverse	13.44	13.03	7.09	7.33	7.57
hypothetical protein CDS	1237597	1238256	660	reverse	9.06	10.16	4.79	4.22	6.46
Serine acetyltransferase (EC 2.3.1.30) CDS	1238287	1238832	546	reverse	7.13	5.25	2.98	2.16	3.65
Oxidoreductase, aldo/keto reductase family CDS	1238834	1239235	402	reverse	8.49	11.13	4.41	2.94	4.96
oxidoreductase of aldo/keto reductase family, subgroup 1 CDS	1239316	1239681	366	reverse	8.87	9.4	4.32	4.99	8.3
Carbonic anhydrase, alpha class (EC 4.2.1.1) CDS	1239910	1240545	636	forward	359.39	401.18	329.62	143.66	422.8
Carbamoyl-phosphate synthase large chain (EC 6.3.5.5) CDS	1240738	1243242	2505	reverse	116.39	121.19	66.16	71.31	92.81
Carbamoyl-phosphate synthase small chain (EC 6.3.5.5) CDS	1243244	1244326	1083	reverse	94.42	107.35	37.72	33.02	61.8
Ribosomal large subunit pseudouridine synthase D (EC 5.4.99.23) CDS	1244356	1245270	915	reverse	90.49	111.21	34.48	28.85	85
Lipoprotein signal peptidase (EC 3.4.23.36) CDS	1245272	1245709	438	reverse	93.74	107.96	55.57	53.12	74.31
FIG00742356: hypothetical protein CDS	1245709	1246143	435	reverse	105.55	118.99	97.85	90.75	115.32
Ribonuclease HI, Bacillus nonfunctional homolog CDS	1246156	1246557	402	forward	79.23	80.76	111.83	114.62	174.32
Nitroreductase family protein CDS	1246713	1247315	603	reverse	139.74	81.29	275.83	142.38	276.1
ABC transporter, substrate-binding protein YckB (cluster 3, basic aa/glutamine/opines) CDS	1247539	1248402	864	reverse	322.6	280.49	498.84	174.15	35.42
ABC transporter, permease protein YckA (cluster 3, basic aa/glutamine/opines) CDS	1248616	1249305	690	reverse	29.93	39.12	81.04	112.69	27.92
hypothetical protein CDS	1249392	1249958	567	reverse	9.67	7.12	5.18	6.45	9.04
hypothetical protein CDS	1250212	1250499	288	forward	78.04	83.44	80.46	99.33	156.15
Mobile element protein CDS	1250668	1251402	735	forward	41.75	48.23	50.72	56.39	64.81
hypothetical protein CDS	1251388	1252104	717	reverse	34.87	41.23	35.3	35.66	60.75
Lipoamidase CDS	1252910	1254379	1470	forward	50.37	61.06	36.61	34.72	54.97
hypothetical protein CDS	1254531	1255388	858	forward	71.19	72.06	52.04	46.6	51.93
23S rRNA (guanine(2445)-N(2))-methyltransferase (EC 2.1.1.173) CDS	1255593	1256726	1134	reverse	237.59	245.12	99.78	96.21	157.96
ADP-ribose pyrophosphatase CDS	1256769	1257218	450	reverse	208.78	192.61	63.3	54.4	230.11
Uncharacterized protein LAF 1179 CDS	1257222	1258373	1152	reverse	131.53	124.11	78.66	68.9	91.54
Ribosome protection-type tetracycline resistance related proteins, group 2 CDS	1258511	1260445	1935	reverse	28.9	24.81	17.13	24.9	18.08
hypothetical protein CDS	1260719	1260838	120	reverse	426222	303674	456724	380328	383165
Cell division protein GpsB, coordinates the switch between cylindrical and septal cell wall synthesis by re-localization of PBP1 CDS	1260979	1261338	360	reverse	615.64	850.99	1308.79	2519.56	847.08
UPF0398 protein YpsA CDS	1261446	1262042	597	reverse	86.03	77.24	65.39	45.7	145.46
RecU Holliday junction resolvase CDS	1262134	1262769	636	forward	188.6	214.01	181.85	218.75	280.29
Multimodular transpeptidase-transglycosylase (EC 2.4.1.129) (EC 3.4.-.-) / Penicillin-binding protein 1A/1B (PBP1) CDS	1262762	1265026	2265	forward	56.99	81.19	31.88	34.46	110.26
Transport protein CDS	1265141	1266052	912	reverse	36.1	37.19	72.1	100.29	113.82
Oxidoreductase CDS	1266181	1267194	1014	forward	135.37	108.67	71.05	28.06	31.14
hypothetical protein CDS	1267928	1268935	1008	reverse	295.48	298.24	448.57	502.96	540.92
Chromosome replication initiation protein DnaD CDS	1269035	1269763	729	reverse	20.15	33.51	11.49	13.35	19.75
Asparaginyl-tRNA synthetase (EC 6.1.1.22) CDS	1269855	1271150	1296	reverse	245.8	489.99	175.81	190.52	320.12
FIG00742179: hypothetical protein CDS	1271177	1271695	519	reverse	196.34	432.59	146.49	136.16	350.09
DinG family ATP-dependent helicase YoaA CDS	1271746	1274586	2841	reverse	77.35	105.41	36.04	32.64	103.31
Mevalonate kinase (EC 2.7.1.36) CDS	1274816	1275751	936	forward	90.24	105.74	41.79	31.45	126.01
Diphosphomevalonate decarboxylase (EC 4.1.1.33) CDS	1275753	1276742	990	forward	107.85	117.35	45.56	42.61	109.54
Phosphomevalonate kinase (EC 2.7.4.2) CDS	1276762	1277871	1110	forward	171.34	199.34	84.96	82.84	262.72
Isopentenyl-diphosphate delta-isomerase, FMN-dependent (EC 5.3.3.2) CDS	1277927	1279012	1086	forward	159.54	187.54	90.32	110.5	163.08
Phosphate transport ATP-binding protein PstB (TC 3.A.1.7.1) CDS	1279169	1279414	246	reverse	7.65	6.31	5.19	4.93	11.21
Phosphate transport ATP-binding protein PstB (TC 3.A.1.7.1) CDS	1279469	1279927	459	reverse	8.36	6.5	6.95	6.56	9.44
Mobile element protein CDS	1280123	1280749	627	reverse	45.74	32.74	48.46	63.41	66.18
ISSth1, transposase (orf1), IS3 family CDS	1280845	1281558	714	forward	74.07	90.1	43.85	36.95	100.68
Transposase CDS	1281576	1282430	855	forward	80.55	90.65	50.85	50.52	128.62
Mobile element protein CDS	1282449	1283078	630	reverse	40.45	36.69	43.01	60.26	94.2
Mobile element protein CDS	1283152	1283607	456	forward	21.37	19.76	24.53	30.81	20.23
tRNA/rRNA cytosine-C5-methyltransferase CDS	1283658	1285067	1410	reverse	85.53	99.35	68.83	75.9	88.93
Hydrolase, HAD superfamily CDS	1285160	1285966	807	forward	23.1	26.89	15.74	17.51	28.27
Dihydroorotate dehydrogenase (NAD(+)), catalytic subunit (EC 1.3.1.14) CDS	1286211	1287128	918	reverse	1759.61	2753.22	1229.12	1216.6	1452.38
Carbamoyl-phosphate synthase large chain (EC 6.3.5.5) CDS	1287141	1290320	3180	reverse	1926.89	3387.95	863.76	670.11	1392.2
Carbamoyl-phosphate synthase small chain (EC 6.3.5.5) CDS	1290320	1291402	1083	reverse	2307.56	4339.75	780.82	457.21	1477.56
Dihydroorotase (EC 3.5.2.3) CDS	1291404	1292693	1290	reverse	2225.76	4233.86	639.84	328.45	1969.16
Aspartate carbamoyltransferase (EC 2.1.3.2) CDS	1292693	1293658	966	reverse	3057.98	5385.58	1205.13	345.42	5156.52
UPF0317 protein YcsI CDS	1293994	1294413	420	reverse	9.4	5.87	16.19	19.28	4.86
hypothetical protein CDS	1294567	1298742	4176	reverse	259.85	274.92	450.4	441.44	264.3
Mobile element protein CDS	1299117	1300115	999	reverse	47.99	46.2	42.21	45.29	58.48
LSU ribosomal protein L19p CDS	1300292	1300651	360	reverse	2214.21	3396.43	4098.54	5325.72	2300.8
Uncharacterized amino acid permease, GabP family CDS	1300772	1302199	1428	reverse	15.44	43.09	20.64	61.1	40.24
tRNA (guanine(37)-N(1))-methyltransferase (EC 2.1.1.228) CDS	1302210	1302968	759	reverse	18.75	51.11	18.27	50.85	52.68
16S rRNA processing protein RimM CDS	1302968	1303477	510	reverse	11.69	31.99	15.11	45.34	52.04
KH domain RNA binding protein YlqC CDS	1303602	1303862	261	reverse	782.06	1453.65	2989.01	9985.4	2132.49
SSU ribosomal protein S16p CDS	1303877	1304152	276	reverse	296.2	740.52	1409.96	5069.06	1289.41
Phosphate transport system regulatory protein PhoU CDS	1304282	1304986	705	reverse	44.6	39.19	26.71	30.14	56.56
Phosphate transport ATP-binding protein PstB (TC 3.A.1.7.1) CDS	1305001	1305756	756	reverse	20.55	12.71	6.29	4.27	14.5
Phosphate transport system permease protein PstA (TC 3.A.1.7.1) CDS	1305769	1306650	882	reverse	12.72	9.25	3.44	2.34	3.23
Phosphate transport system permease protein PstC (TC 3.A.1.7.1) CDS	1306652	1307551	900	reverse	9.25	8.05	3.95	2.42	3.71
Phosphate ABC transporter, periplasmic phosphate-binding protein PstS (TC 3.A.1.7.1) CDS	1307551	1308426	876	reverse	11.67	7.7	4.41	3.2	4.71
Two-component transcriptional response regulator, LuxR family CDS	1308719	1309423	705	forward	56.04	83.41	65.92	85.91	194.62
hypothetical protein CDS	1309463	1310239	777	reverse	30.16	25.76	22	25.1	36.52
hypothetical protein CDS	1310316	1310831	516	reverse	23.68	24.64	22.86	27.02	21.52
Signal recognition particle protein Ffh CDS	1310935	1312365	1431	reverse	89.02	140.81	90.54	109.69	169.64
Signal recognition particle associated protein CDS	1312552	1312893	342	reverse	275.95	365.87	185.96	223.26	356.05
Signal recognition particle receptor FtsY CDS	1312910	1314490	1581	reverse	168.71	242.29	76.42	72.73	197.02
Chromosome partition protein smc CDS	1314506	1318069	3564	reverse	123.62	189.53	38.84	30.9	149.03
Ribonuclease III (EC 3.1.26.3) CDS	1318083	1318781	699	reverse	110.99	161.37	54.22	38.31	251.78
Acyl carrier protein CDS	1318928	1319173	246	reverse	665.99	832.04	1099.95	1898.01	1520.35
Phosphate:acyl-ACP acyltransferase PlsX (EC 2.3.1.n2) CDS	1319216	1320253	1038	reverse	71.42	108.78	32	29.7	52.01
ATP-dependent DNA helicase RecG (EC 3.6.4.12) CDS	1320266	1322302	2037	reverse	71.37	118.21	26.54	19.67	54.06
Dihydroxyacetone kinase-like protein, phosphatase domain / Dihydroxyacetone kinase-like protein, kinase domain CDS	1322367	1324061	1695	reverse	307.11	499.17	264.49	353.62	430.28
FIG001802: Putative alkaline-shock protein CDS	1324089	1324451	363	reverse	235.94	376.27	238.86	228.74	503.79
LSU ribosomal protein L28p @ LSU ribosomal protein L28p, zinc-independent CDS	1324598	1324786	189	reverse	793.81	1110.97	1348.42	3478.85	756.88
Thiamin pyrophosphokinase (EC 2.7.6.2) CDS	1324907	1325566	660	reverse	283.02	251.56	160.78	145.71	168.8
Ribulose-phosphate 3-epimerase (EC 5.1.3.1) CDS	1325634	1326287	654	reverse	436.69	403.31	405.01	556.67	572.12
Ribosome small subunit biogenesis RbfA-release protein RsgA CDS	1326299	1327189	891	reverse	271.13	251.49	197.76	216.54	233.74
Serine/threonine protein kinase PrkC, regulator of stationary phase CDS	1327209	1329131	1923	reverse	208.31	239.31	131.86	132	191.38
Protein serine/threonine phosphatase PrpC, regulation of stationary phase CDS	1329135	1329872	738	reverse	680.74	718.91	773.39	810.15	831.66
16S rRNA (cytosine(967)-C(5))-methyltransferase (EC 2.1.1.176) CDS	1329891	1331237	1347	reverse	234.61	231.23	233.36	244	287.59
Methionyl-tRNA formyltransferase (EC 2.1.2.9) CDS	1331230	1332180	951	reverse	38.93	44.56	11.85	15.64	32.4
Helicase PriA essential for oriC/DnaA-independent DNA replication CDS	1332203	1334620	2418	reverse	32.18	35.8	12.59	14.56	21.7
Phosphopantothenoylcysteine decarboxylase (EC 4.1.1.36) / Phosphopantothenoylcysteine synthetase (EC 6.3.2.5) CDS	1334592	1335821	1230	reverse	23.8	24.68	10.2	11.14	15.94
DNA-directed RNA polymerase omega subunit (EC 2.7.7.6) CDS	1335892	1336176	285	reverse	280.95	344.12	676.78	1193.34	443.13
Guanylate kinase (EC 2.7.4.8) CDS	1336173	1336793	621	reverse	199.55	287.19	516.86	915.13	638.14
hypothetical protein CDS	1336986	1337303	318	forward	47.24	25.4	47.88	31.31	36.74
DNA repair protein RecN CDS	1337499	1339193	1695	reverse	155.84	218.6	102.3	125.63	142.51
Arginine pathway regulatory protein ArgR, repressor of arg regulon CDS	1339211	1339660	450	reverse	99.36	155.39	36.88	34.52	82.37
RNA binding methyltransferase FtsJ like CDS	1339674	1340489	816	reverse	109.23	168.46	44.55	42.93	93.92
(2E,6E)-farnesyl diphosphate synthase (EC 2.5.1.10) CDS	1340499	1341374	876	reverse	86.58	147.88	32.01	32.67	72.98
Exodeoxyribonuclease VII small subunit (EC 3.1.11.6) CDS	1341374	1341667	294	reverse	117.13	164.9	22.42	23.09	79.56
Exodeoxyribonuclease VII large subunit (EC 3.1.11.6) CDS	1341667	1343115	1449	reverse	90.42	142.78	29.67	29.45	61.64
Methenyltetrahydrofolate cyclohydrolase (EC 3.5.4.9) / Methylenetetrahydrofolate dehydrogenase (NADP+) (EC 1.5.1.5) CDS	1343116	1343973	858	reverse	99.73	160.12	38.41	39.68	92.21
Transcription termination protein NusB CDS	1344151	1344570	420	reverse	556.12	634.31	498.88	585.44	670.87
Alkaline shock protein CDS	1344570	1345010	441	reverse	475.03	530.21	450.19	492.37	861.65
Aminopeptidase YpdF (MP-, MA-, MS-, AP-, NP- specific) CDS	1345101	1346177	1077	reverse	63.33	97.36	27.74	21.71	48.45
LSU ribosomal protein L27p CDS	1346263	1346544	282	reverse	1293.67	1394.43	1697.45	5073.82	737.52
FIG139598: Potential ribosomal protein CDS	1346568	1346891	324	reverse	1275.03	1144.04	1640.15	5383.87	1387.65
LSU ribosomal protein L21p CDS	1346904	1347212	309	reverse	1528.39	1363.1	1823.84	6186.17	1722.53
TetR family regulatory protein of MDR cluster CDS	1347376	1348017	642	reverse	1525.47	1100.82	1357.13	1571.49	866.66
Dimeric dUTPase (EC 3.6.1.23) CDS	1348769	1349302	534	reverse	229.88	216.07	191.78	323.08	422.56
hypothetical protein CDS	1349295	1350254	960	reverse	191.77	191.08	98.37	142.02	303.92
ATP-binding cassette domain protein CDS	1350247	1351140	894	reverse	113.7	133.93	61.37	53.23	239.95
hypothetical protein CDS	1351408	1351536	129	forward	1060.03	1001.75	1237.15	2618.12	682.86
Glutamine synthetase type I (EC 6.3.1.2) CDS	1351710	1353062	1353	reverse	62.69	145.94	99.69	236.37	183.53
tRNA dimethylallyltransferase (EC 2.5.1.75) CDS	1353261	1354184	924	reverse	31.3	42.07	13.14	13.88	35.15
hypothetical protein CDS	1354283	1354459	177	forward	594.17	462.83	945.02	1050.71	2082.77
Rhodanese-like domain protein CDS	1354639	1355058	420	reverse	570.27	808.37	344.07	328.29	343.03
Glucokinase (EC 2.7.1.2) CDS	1355083	1356045	963	reverse	414.57	626.4	179.56	162.73	392.06
Uncharacterized protein YqgQ CDS	1356063	1356299	237	reverse	341.12	516.38	164.17	146.83	356.72
Membrane-associated serine protease CDS	1356296	1356961	666	reverse	182.52	320.2	91.18	95.86	140.79
5-formyltetrahydrofolate cyclo-ligase (EC 6.3.3.2) CDS	1356964	1357518	555	reverse	180.58	315.14	127.99	148.42	188.12
LSU ribosomal protein L33p @ LSU ribosomal protein L33p, zinc-dependent CDS	1357742	1357891	150	reverse	2123.06	3098.7	4320.89	6587.46	5751.72
Uncharacterized protein YqgF CDS	1358034	1360118	2085	reverse	331.74	434.45	252.9	272.5	399.52
Uncharacterized membrane protein YfhO-like CDS	1360321	1362948	2628	forward	25.45	26.71	19.01	25.72	53.77
Transcription elongation factor GreA CDS	1363000	1363476	477	reverse	148.91	189.63	279.2	642.76	436.94
Uridine kinase (EC 2.7.1.48) [C1] CDS	1363549	1364199	651	reverse	82.72	95.95	96.96	131.32	488.62
Phenylalanyl-tRNA synthetase beta chain (EC 6.1.1.20) CDS	1364332	1366770	2439	reverse	38.56	41.74	8.6	13.65	30.4
Phenylalanyl-tRNA synthetase alpha chain (EC 6.1.1.20) CDS	1366776	1367822	1047	reverse	42.41	47.27	11.42	17.3	44.37
Transcriptional regulator, MarR family CDS	1368113	1368445	333	reverse	1028.99	814.01	1071.28	1107.09	1445.45
FIG005986: HD family hydrolase CDS	1368465	1368980	516	reverse	723.53	569.19	748.66	704.66	2053.15
FIG011178: rRNA methylase CDS	1369085	1369891	807	reverse	267.73	300.72	201.38	209.47	466.78
Predicted nucleoside phosphatase CDS	1369930	1370208	279	forward	27.52	38.43	25	35.68	36.81
Inner membrane protein translocase and chaperone YidC, OxaA protein CDS	1370275	1371186	912	forward	78.73	105.64	238.57	438.69	328.22
Peptide deformylase (EC 3.5.1.88) CDS	1371302	1371712	411	forward	11.4	12.34	6.83	8.74	19.06
Multi antimicrobial extrusion protein (Na(+)/drug antiporter), MATE family of MDR efflux pumps CDS	1371869	1373185	1317	forward	30.97	37.67	21.11	24.3	44.04
Two-component system sensor histidine kinase CDS	1373350	1374855	1506	reverse	244.13	334.54	149.83	191.86	305.59
Response regulator CDS	1374869	1375555	687	reverse	139.71	202.12	84.95	77	224.08
LSU ribosomal protein L32p @ LSU ribosomal protein L32p, zinc-dependent CDS	1375712	1375888	177	reverse	1174.9	2169.71	3377.76	8784.49	5139.41
FIG01269488: protein, clustered with ribosomal protein L32p CDS	1375940	1376491	552	reverse	508.89	877.93	1535.67	4389.81	1239.98
FIG007079: UPF0348 protein family CDS	1376577	1377704	1128	reverse	161.88	151.26	44.11	29.02	81.4
FIG145533: Methyltransferase (EC 2.1.1.-) CDS	1377701	1378453	753	reverse	130.26	120.02	39.08	27.2	74.62
Ribosomal silencing factor RsfA CDS	1378450	1378809	360	reverse	142.92	145.77	29.13	20.52	55.96
Hydrolase (HAD superfamily), YqeK CDS	1378810	1379421	612	reverse	169.46	164.25	38.85	23.42	96.51
Nicotinate-nucleotide adenylyltransferase (EC 2.7.7.18) CDS	1379414	1380046	633	reverse	182.99	170.18	37.89	27.1	112.98
FIG004454: RNA binding protein CDS	1380062	1380373	312	reverse	171.17	155.83	41.53	28.07	131.58
GTP-binding protein YqeH, required for biogenesis of 30S ribosome subunit CDS	1380392	1381516	1125	reverse	125.5	110.32	37.38	26.59	86.05
FIG001553: Hydrolase, HAD subfamily IIIA CDS	1381500	1382039	540	reverse	79.45	70.51	31.56	21.44	82.98
hypothetical protein CDS	1382098	1382514	417	reverse	17.21	10.92	2.68	4.68	4.56
hypothetical protein CDS	1382554	1382910	357	reverse	58.1	59.01	63.21	115.65	78.11
LSU ribosomal protein L20p CDS	1382973	1383326	354	reverse	1009.07	1237.31	1343.37	2508.15	1402.27
LSU ribosomal protein L35p CDS	1383376	1383573	198	reverse	1317.59	1565.74	1807.34	3387.23	3094.69
Translation initiation factor 3 CDS	1383596	1384105	510	reverse	916.51	1184.35	1291.57	2148.42	1662.5
Helicase loader DnaI CDS	1384323	1385267	945	reverse	280.42	250.04	152.87	110.05	150.96
Helicase loader DnaB CDS	1385300	1386661	1362	reverse	205.76	200.16	107.52	83.07	158.56
Ribonucleotide reductase transcriptional regulator NrdR CDS	1386661	1387119	459	reverse	196.96	203.35	185.95	177.64	302.37
Dephospho-CoA kinase (EC 2.7.1.24) CDS	1387164	1387784	621	reverse	42.55	36.04	21.64	13.95	112.77
Formamidopyrimidine-DNA glycosylase (EC 3.2.2.23) CDS	1387777	1388616	840	reverse	29.31	27.12	14.42	10.15	73.27
DNA polymerase I (EC 2.7.7.7) CDS	1388701	1391451	2751	reverse	68.84	84.63	29.76	28.91	98.57
hypothetical protein CDS	1391503	1392252	750	forward	263.37	233.15	379.32	354.81	451.72
hypothetical protein CDS	1392290	1393000	711	reverse	192.48	182.56	253.26	197.87	383.19
UDP-N-acetylmuramate--L-alanine ligase (EC 6.3.2.8) CDS	1393096	1394409	1314	reverse	168.53	266.97	144.23	207.36	418.2
Phenylalanyl-tRNA synthetase domain protein (Bsu YtpR) CDS	1394438	1395070	633	reverse	151.6	241.77	141.01	133.11	442.2
FIG009688: Thioredoxin CDS	1395194	1395511	318	reverse	384.34	188.42	821.04	256.15	1132.31
hypothetical protein CDS	1395687	1396019	333	forward	601.72	342.19	940.68	895.82	1054.08
tRNA (guanine(46)-N(7))-methyltransferase (EC 2.1.1.33) CDS	1396110	1396757	648	reverse	73.3	67.69	67.28	98.92	141.59
ABC transporter, permease protein EscB CDS	1396775	1397959	1185	reverse	50.49	56.05	26.65	28.35	75.9
ABC transporter, ATP-binding protein EcsA CDS	1397952	1398677	726	reverse	51.75	65.49	25.48	25.41	57.35
Histidine triad (HIT) nucleotide-binding protein, similarity with At5g48545 and yeast YDL125C (HNT1) CDS	1398826	1399254	429	forward	165.57	235.33	325.14	402.56	1122.15
Hypothetical protein SAV1839 CDS	1399256	1399489	234	forward	170.58	235.57	315.5	407.69	780.63
Foldase protein PrsA precursor (EC 5.2.1.8) @ Foldase clustered with pyrimidine conversion CDS	1399568	1400524	957	reverse	836.11	1022.49	1097.23	1519.22	1147.41
3'->5' exoribonuclease Bsu YhaM CDS	1400616	1401572	957	reverse	69.3	54.52	44.46	35.92	70.97
Hypothetical protein SAV1845 CDS	1401724	1402086	363	reverse	788.64	645.08	1281.53	1832.65	2568.26
Multimodular transpeptidase-transglycosylase (EC 2.4.1.129) (EC 3.4.-.-) CDS	1402145	1404262	2118	reverse	10.19	13.25	20.16	43.28	17.65
Arginyl-tRNA synthetase (EC 6.1.1.19) CDS	1404879	1406567	1689	reverse	92.17	168.36	43.84	49.23	75.43
hypothetical protein CDS	1406986	1407345	360	reverse	42.55	50.4	153.74	510.12	194.21
hypothetical protein CDS	1407488	1407826	339	forward	92.05	137.84	73.44	91.54	105.1
Dihydropteroate synthase (EC 2.5.1.15) CDS	1407827	1408960	1134	reverse	91.62	151.2	46.53	46.04	72.53
Nucleoside 5-triphosphatase RdgB (dHAPTP, dITP, XTP-specific) (EC 3.6.1.66) CDS	1408944	1409537	594	reverse	76.61	139.82	27.97	32.33	61.66
Dihydrofolate synthase (EC 6.3.2.12) @ Folylpolyglutamate synthase (EC 6.3.2.17) CDS	1409515	1410795	1281	reverse	111.33	190.52	48.51	48.87	142.63
GTP cyclohydrolase I (EC 3.5.4.16) type 1 CDS	1410792	1411364	573	reverse	130.98	227.68	69.99	80.44	247.31
2-amino-4-hydroxy-6- hydroxymethyldihydropteridine pyrophosphokinase (EC 2.7.6.3) CDS	1411346	1411864	519	reverse	133.87	204.72	61.87	72.88	195.59
Dihydroneopterin aldolase (EC 4.1.2.25) CDS	1411854	1412225	372	reverse	121.79	180	51.82	63.26	302.17
hypothetical protein CDS	1412441	1413124	684	reverse	43.79	48.69	28.26	35.33	85.4
Ribose operon repressor CDS	1413143	1414150	1008	reverse	43.57	50.25	20.55	17.14	100.87
hypothetical protein CDS	1414224	1414832	609	reverse	21.42	22.77	11.74	8.41	32.47
Deoxyadenosine kinase (EC 2.7.1.76) @ Deoxyguanosine kinase (EC 2.7.1.113) CDS	1414962	1415594	633	forward	27.17	32.5	103.67	354.67	184.31
N-acetylmuramoyl-L-alanine amidase, family 4 CDS	1415694	1416812	1119	reverse	31.6	8.09	13.22	10.15	4.81
ErfK/YbiS/YcfS/YnhG family protein CDS	1416903	1418291	1389	reverse	284.39	143.85	118.14	83.12	81.18
Universal stress protein family CDS	1418417	1418917	501	reverse	4093.67	2807.21	4836.17	3085.2	1557.86
Dipeptidase CDS	1418997	1420397	1401	reverse	202.08	249.65	93.56	70.3	147.28
ADP-dependent (S)-NAD(P)H-hydrate dehydratase (EC 4.2.1.136) CDS	1420505	1421380	876	forward	200.3	233.09	113.59	94.5	646.22
hypothetical protein CDS	1421374	1421751	378	forward	272.76	306.56	166.98	161.9	1069.58
Probable cell division protein YtgP CDS	1421796	1423442	1647	reverse	54.04	91.19	62.67	74.74	74.71
hypothetical protein CDS	1423555	1423818	264	reverse	26.42	32.18	15.54	21.12	78.41
Leucyl-tRNA synthetase (EC 6.1.1.4) CDS	1424262	1426679	2418	reverse	64.92	95.85	28.17	39.18	112.93
Membrane-associated phospholipid phosphatase CDS	1427041	1427748	708	forward	19.6	12.42	24.16	33.2	28.75
Gamma-glutamyl phosphate reductase (EC 1.2.1.41) CDS	1428007	1429248	1242	reverse	82.49	63.67	33.02	30.78	55.58
Glutamate 5-kinase (EC 2.7.2.11) CDS	1429251	1430042	792	reverse	56.95	44.58	20.27	16.37	45.6
S-adenosylmethionine synthetase (EC 2.5.1.6) CDS	1430325	1431512	1188	reverse	46.26	190.93	79.82	183.04	184.98
hypothetical protein CDS	1431706	1432437	732	forward	122.32	124.28	244.25	331.02	178.55
DNA-3-methyladenine glycosylase (EC 3.2.2.20) CDS	1432531	1433067	537	reverse	560.59	409.27	691.95	652.26	1008.53
Uncharacterized MFS-type transporter CDS	1433106	1434539	1434	reverse	365.02	255.78	343.89	313.66	433.98
Peroxide stress regulator PerR, FUR family CDS	1434661	1435116	456	forward	276.81	134.15	379.38	346.42	290.63
D-serine/D-alanine/glycine transporter CDS	1435336	1436703	1368	reverse	58.38	55.38	112.18	207.07	72.76
hypothetical protein CDS	1436875	1437033	159	forward	179.43	192.55	93.75	59.74	546.58
hypothetical protein CDS	1437043	1437660	618	forward	309	352.19	179.17	126.35	659.69
hypothetical protein CDS	1437890	1438006	117	reverse	1083.73	1345.43	942.82	1176.87	1321.92
Transcriptional regulator, AcrR family CDS	1438072	1438767	696	forward	466.31	588.48	401.23	511.22	1013.71
Small heat shock protein CDS	1438922	1439353	432	reverse	6332.08	8928.09	7198.77	6962.33	6861.52
Acyl-CoA hydrolase (EC 3.1.2.20) CDS	1439565	1440068	504	reverse	93.29	93.7	78.53	61.45	55.56
Peptidoglycan-binding LysM CDS	1440222	1441070	849	reverse	3457.55	3757.82	2083.04	1153.79	650.22
FIG00744398: hypothetical protein CDS	1441126	1441338	213	reverse	0.17	0.37	0	0.3	0.22
Threonine dehydrogenase and related Zn-dependent dehydrogenases CDS	1441479	1442534	1056	reverse	1.15	1.81	0.91	1.4	1.45
Xanthine permease CDS	1442758	1444095	1338	reverse	18.54	50.61	24.81	74.29	32.47
hypothetical protein CDS	1444247	1445119	873	reverse	182.55	570.14	75.52	80.32	106.61
Ribonucleotide reductase of class III (anaerobic), activating protein (EC 1.97.1.4) CDS	1445128	1445676	549	reverse	151.87	504.79	39.01	42.52	79.59
Ribonucleotide reductase of class III (anaerobic), large subunit (EC 1.17.4.2) CDS	1445654	1447864	2211	reverse	156.73	460.71	32.69	28.78	98.76
ABC transporter, permease protein (cluster 3, basic aa/glutamine/opines) CDS	1448253	1448936	684	reverse	737.56	438.44	113.37	113.22	100.38
ABC transporter, substrate-binding protein (cluster 3, basic aa/glutamine/opines) CDS	1448959	1449780	822	reverse	368.23	299	43.28	29.05	130.06
small multidrug resistance family (SMR) protein CDS	1450045	1450365	321	reverse	3.68	0.87	0.7	0.69	2.31
hypothetical protein CDS	1450513	1450662	150	forward	10.83	5.97	13.72	13.23	51.46
hypothetical protein CDS	1450679	1451059	381	forward	19.28	12.17	19.81	20.18	75.14
hypothetical protein CDS	1457517	1457765	249	reverse	48.17	40.9	53.97	72.37	24.76
Integral membrane protein LafC, accessory function in glycolipid and LTA synthesis CDS	1458099	1459118	1020	reverse	50.53	52.7	33.04	32.94	27.89
Glycosyltransferase LafB, responsible for the formation of Gal-Glc-DAG CDS	1459120	1460145	1026	reverse	97.47	111.39	54.29	39.81	89.11
Glycosyltransferase LafA, responsible for the formation of Glc-DAG CDS	1460138	1461355	1218	reverse	121.06	151.42	58.39	48.45	75.46
Phosphoenolpyruvate-protein phosphotransferase of PTS system (EC 2.7.3.9) CDS	1461571	1463301	1731	reverse	733.39	660.13	936.6	517.32	209.06
Phosphotransferase system, phosphocarrier protein HPr CDS	1463303	1463569	267	reverse	8409.11	8363.79	11732.2	6945.58	3972.41
hypothetical protein CDS	1463699	1463887	189	reverse	256.01	311.66	230.01	359.06	976.43
ATP-dependent Clp protease, ATP-binding subunit ClpE CDS	1464115	1466361	2247	forward	445.14	391.49	296.6	161.78	599
Nudix-related transcriptional regulator NrtR CDS	1466614	1467321	708	forward	66.41	75.02	60.05	47.26	114.83
Nicotinamidase (EC 3.5.1.19) CDS	1467448	1468023	576	forward	38.35	30.05	16.79	14.3	60.57
Nicotinate phosphoribosyltransferase (EC 6.3.4.21) CDS	1468016	1469443	1428	forward	43.25	35.66	14.8	11.11	40.97
Substrate-specific component PanT of predicted pantothenate ECF transporter CDS	1469730	1470323	594	reverse	143.41	236.17	279.63	482.07	418.67
hypothetical protein CDS	1470479	1471198	720	forward	139.3	98.61	107.97	99.02	177.24
Pyrroline-5-carboxylate reductase (EC 1.5.1.2) CDS	1471209	1471997	789	forward	168.73	119.74	96.6	73.63	115.61
Permease of the drug/metabolite transporter (DMT) superfamily CDS	1471987	1472871	885	forward	151.13	97.33	80.43	53.13	109.51
probably carbamoylphosphate synthase large subunit, evidenced by COGnitor CDS	1472953	1474194	1242	forward	218.01	170.84	147.06	177.71	285.73
hypothetical protein CDS	1474502	1474645	144	reverse	192.87	190.09	253.68	339.78	1360.61
hypothetical protein CDS	1474772	1475470	699	reverse	17.08	14.29	14.25	23.41	24.31
ABC transporter, ATP-binding protein CDS	1475483	1476343	861	reverse	18.35	13.1	10.7	14.01	42.92
Transcriptional regulator, GntR family CDS	1476330	1476707	378	reverse	15.18	8.95	6.67	8	74.69
dTDP-glucose 4,6-dehydratase (EC 4.2.1.46) CDS	1476817	1477749	933	reverse	79.16	121.38	117.09	235.19	152.95
hypothetical protein CDS	1477777	1479522	1746	reverse	59.46	113.77	60.54	119.85	156.31
EpsIIG, Putative glycosyltransferase CDS	1479568	1480476	909	reverse	93.33	181.69	53.99	85.92	299.42
Galactofuranose transferase CDS	1480494	1481546	1053	reverse	101.63	207.26	45.35	63.74	235.14
Peptide chain release factor 3 CDS	1481564	1483144	1581	reverse	83.94	161.84	40.27	53.47	173.37
Uncharacterized glycosyltransferase YkoT CDS	1483363	1484340	978	reverse	40.63	49.37	54.29	91.05	69.16
UPF0118 membrane protein YueF CDS	1484429	1485538	1110	reverse	35.26	44.93	30.94	39.94	81.05
Bactoprenol glucosyl transferase (EC 2.4.1.-); Glycosyltransferase, group 2 family protein CDS	1485538	1486470	933	reverse	70.33	81.15	64.26	86.6	109.64
hypothetical protein CDS	1486560	1487123	564	reverse	762.83	725.4	1153.67	1700.12	842.91
hypothetical protein CDS	1487266	1488861	1596	reverse	90.54	180.06	122.54	312.84	298.65
Bifunctional autolysin Atl / N-acetylmuramoyl-L-alanine amidase (EC 3.5.1.28)/ endo-beta-N-acetylglucosaminidase (EC 3.2.1.96) CDS	1489109	1489579	471	reverse	240.57	247.42	164.67	106.22	216.75
FIG00746519: hypothetical protein CDS	1489774	1490046	273	reverse	208.33	235.73	112.77	80.09	154.88
N-acetylmuramoyl-L-alanine amidase family 4 (EC 3.5.1.28), needed for cell separation and autolysis CDS	1490183	1491472	1290	reverse	1668.66	1850.48	1101.81	1098.44	579.21
membrane protein, putative CDS	1492179	1493237	1059	reverse	92.15	108.97	83.11	130.14	171.86
Membrane protein involved in the export of O-antigen, teichoic acid lipoteichoic acids CDS	1493247	1494665	1419	reverse	147.15	182.82	79.37	99.45	208.96
UDP-galactopyranose mutase (EC 5.4.99.9) CDS	1494668	1495789	1122	reverse	256.35	304.48	162.95	171.54	403.81
hypothetical protein CDS	1495904	1496521	618	reverse	62.35	88.14	41.5	71.04	137.32
FIG00742408: hypothetical protein CDS	1496496	1497719	1224	reverse	47.25	76.65	38.79	61.58	119.98
Glycosyltransferase CDS	1497730	1498491	762	reverse	71.22	112.47	79.88	122.28	259.71
Undecaprenyl-phosphate galactosephosphotransferase (EC 2.7.8.6) CDS	1498503	1499156	654	reverse	75.68	100.35	130.26	263.41	247.05
Regulatory protein RecX CDS	1499326	1500144	819	reverse	14.71	21.57	22.55	44.03	25.39
hypothetical protein CDS	1500238	1500444	207	forward	19.88	22.1	48.65	103.65	112.1
hypothetical protein CDS	1500480	1500695	216	forward	26.31	22.29	39.01	84.09	57.95
Inner membrane protein YihY, formerly thought to be RNase BN CDS	1500876	1501772	897	reverse	30.96	40.56	52.75	91.55	74.27
Phosphoglycerol transferase and related proteins, alkaline phosphatase superfamily CDS	1501901	1504006	2106	reverse	16.73	14.56	11.87	11.17	15.15
Methionine aminopeptidase (EC 3.4.11.18) CDS	1504797	1505654	858	reverse	403.53	601.57	466.57	581.75	1400.06
Flavodoxin CDS	1505767	1506213	447	forward	78.69	182.42	162.23	262.72	286.78
Teichoic acid glycosylation protein CDS	1506223	1506657	435	forward	131.93	267.48	258.58	474.72	376.65
ATP-dependent RNA helicase YfmL CDS	1507318	1508640	1323	reverse	601.22	591.07	263.18	201.08	341.43
Oxidoreductase, Gfo/Idh/MocA family CDS	1508644	1509654	1011	reverse	461.53	500.36	190.39	137.89	547.18
hypothetical protein CDS	1509819	1510184	366	forward	451.26	541.46	874.35	1632.77	849.6
hypothetical protein CDS	1510326	1510895	570	forward	212.61	200.92	319.8	621.54	621.74
L-lactate dehydrogenase (EC 1.1.1.27) CDS	1510896	1511798	903	reverse	109.48	83.43	65.71	78.29	81.02
Glutamate--cysteine ligase (EC 6.3.2.2) CDS	1511963	1513471	1509	reverse	489.7	390.31	299.51	241.99	284.87
hypothetical protein CDS	1513586	1514365	780	reverse	104.17	107.91	83.36	58.06	73.94
hypothetical protein CDS	1514507	1514860	354	forward	1189.18	781.12	2044.94	547.87	363.83
Bis-ABC ATPase YbiT CDS	1515403	1517028	1626	reverse	57.68	71.6	38.18	25.44	129.65
DNA protection during starvation protein CDS	1517198	1517665	468	reverse	9947.33	7673.13	14770.8	3313.62	3588.87
hypothetical protein CDS	1517746	1518306	561	reverse	918.91	1057.89	816.73	654.79	1008.28
Cell envelope-associated transcriptional attenuator LytR-CpsA-Psr, subfamily F2 CDS	1518779	1520038	1260	reverse	71.24	113.01	82.79	165.4	89.27
Transcriptional regulator, MarR family CDS	1520261	1520809	549	reverse	91.36	108.78	161.1	229.38	207.49
Uncharacterized MFS-type transporter CDS	1521017	1521565	549	forward	7.26	3.99	1.74	1.38	3.21
Uncharacterized MFS-type transporter CDS	1521719	1522096	378	forward	3.5	3.03	1.06	0.94	4.99
Uncharacterized MFS-type transporter CDS	1522066	1522179	114	forward	3.67	2.73	2.24	0.92	1.9
Methylated-DNA--protein-cysteine methyltransferase (EC 2.1.1.63) CDS	1522211	1522378	168	forward	17.1	21.39	15.1	15.07	25.02
Methylated-DNA--protein-cysteine methyltransferase (EC 2.1.1.63) CDS	1522550	1522729	180	forward	23.17	34.81	19.77	18.12	32.58
hypothetical protein CDS	1522820	1523413	594	forward	28.92	30.14	25.87	23.74	35.44
hypothetical protein CDS	1523430	1523651	222	forward	43.56	42.74	52.26	57.69	69.02
hypothetical protein CDS	1523689	1524378	690	reverse	62.07	56.28	59.28	65.04	79.89
oxidoreductase( EC:1.- ) CDS	1524527	1525099	573	reverse	251.56	92	185.86	132.29	166.64
hypothetical protein CDS	1525102	1525419	318	reverse	222.43	66.81	119.19	81.04	107.96
Putative multicopper oxidase CDS	1525687	1527225	1539	reverse	529.56	865.28	283.02	197.23	626.9
FIG042921: similarity to aminoacyl-tRNA editing enzymes YbaK, ProX CDS	1527289	1527789	501	reverse	11.05	12.67	4.87	4.5	15.27
NG,NG-dimethylarginine dimethylaminohydrolase 1 (EC 3.5.3.18) CDS	1527871	1528653	783	forward	10.89	15.96	5.54	4.59	13.56
hypothetical protein CDS	1528952	1529044	93	forward	30.16	57.97	21.45	26.93	111.92
Na+/H+ antiporter NhaC CDS	1529041	1530438	1398	forward	15.63	22.92	8.12	9.21	32.85
Integral membrane protein CDS	1530864	1531985	1122	forward	11.18	11.24	7.85	11.46	20.33
YoeB toxin protein CDS	1532395	1532658	264	reverse	106.11	54.4	113.29	149.89	136.63
FIG01108138: hypothetical protein CDS	1532655	1532909	255	reverse	70.2	29.33	71.35	97.11	123.45
hypothetical protein CDS	1533626	1534978	1353	reverse	13.42	13.44	13.64	13.34	21.11
NADH peroxidase Npx (EC 1.11.1.1) CDS	1535360	1536730	1371	reverse	1754.16	909.75	2043.61	311.08	146.76
Mobile element protein CDS	1536957	1537100	144	forward	44.73	33.02	102.29	178.75	32.36
Mobile element protein CDS	1537188	1537400	213	forward	11.78	9.53	19.63	30.77	20.57
hypothetical protein CDS	1537473	1537691	219	forward	48.54	49.23	54.36	67.47	127.02
Mobile element protein CDS	1537744	1538622	879	forward	29.96	34.56	33.32	36.52	59.44
Mobile element protein CDS	1538700	1539203	504	forward	37.38	33.19	39.45	46.66	76.21
hypothetical protein CDS	1539287	1539430	144	forward	16.53	16.44	15.52	28.33	23.02
ISSth1, transposase (orf1), IS3 family CDS	1539649	1540260	612	forward	73.21	82.95	40.65	39.79	103.9
Transposase CDS	1540278	1541132	855	forward	83.12	95.51	55.79	52.67	145.68
Crp-like transcriptional regulator CDS	1541210	1541860	651	reverse	94.54	94.15	70.85	63.28	154.4
hypothetical protein CDS	1541885	1542163	279	reverse	127.52	127.99	88.15	79.27	263.72
Copper chaperone CDS	1542218	1542445	228	reverse	71.55	74.51	39.76	47.05	128.82
Cation transport ATPase CDS	1542468	1544396	1929	reverse	20.82	21.69	10.58	13.89	28.11
Transposase CDS	1544581	1545435	855	reverse	70.45	82.9	41.48	46.13	118.21
ISSth1, transposase (orf1), IS3 family CDS	1545453	1546166	714	reverse	61.07	74.14	34.82	33.47	85.78
hypothetical protein CDS	1546244	1546444	201	forward	10.01	4.75	12.55	21.24	25.83
hypothetical protein CDS	1546883	1547218	336	reverse	60.74	40.67	84.78	127.1	194.42
Helicase CDS	1547233	1549125	1893	reverse	31.26	28.05	33.7	41.13	62.64
hypothetical protein CDS	1549106	1550398	1293	reverse	24.66	20.02	27.49	34.71	46.74
Type III restriction-modification system StyLTI enzyme res (EC 3.1.21.5) CDS	1550400	1553375	2976	reverse	20.07	18.26	22.61	25.32	36.93
Type III restriction-modification system methylation subunit (EC 2.1.1.72) CDS	1553379	1555310	1932	reverse	63.08	63.14	74.97	65.93	103.31
hypothetical protein CDS	1555321	1555566	246	reverse	68.56	70.11	84.53	72.62	254.9
hypothetical protein CDS	1555547	1556098	552	reverse	69.07	75.68	75.6	81.93	195.53
COG2826: Transposase and inactivated derivatives, IS30 family CDS	1556146	1556799	654	forward	95.35	107.25	89.09	91.84	151.14
RNA methyltransferase, TrmA family CDS	1557275	1558651	1377	reverse	61.92	91.38	43.22	43.28	73.21
Transcription regulator [contains diacylglycerol kinase catalytic domain] CDS	1558760	1559773	1014	reverse	318.85	665.36	148.45	150.8	262.83
Aspartyl-tRNA(Asn) amidotransferase subunit B (EC 6.3.5.6) @ Glutamyl-tRNA(Gln) amidotransferase subunit B (EC 6.3.5.7) CDS	1559786	1561210	1425	reverse	338.09	767.08	112.8	108.75	307.8
Aspartyl-tRNA(Asn) amidotransferase subunit A (EC 6.3.5.6) @ Glutamyl-tRNA(Gln) amidotransferase subunit A (EC 6.3.5.7) CDS	1561224	1562687	1464	reverse	328.88	698.98	129.84	116.63	373.61
Aspartyl-tRNA(Asn) amidotransferase subunit C (EC 6.3.5.6) @ Glutamyl-tRNA(Gln) amidotransferase subunit C (EC 6.3.5.7) CDS	1562687	1563007	321	reverse	454.74	709.46	319.48	291.25	584.22
Putative pheromone cAM373 precursor lipoprotein CamS CDS	1563182	1564294	1113	reverse	114.17	131.67	103.97	122.02	127.69
DNA ligase (NAD(+)) (EC 6.5.1.2) CDS	1564297	1566336	2040	reverse	183.22	228.05	119.26	123.67	106.22
ATP-dependent DNA helicase UvrD/PcrA (EC 3.6.4.12) CDS	1566338	1568608	2271	reverse	55.13	81.14	26.68	26.49	54.31
N5-carboxyaminoimidazole ribonucleotide synthase (EC 6.3.4.18) CDS	1568786	1569958	1173	reverse	228.27	305.79	125.21	129.47	188.81
Xanthine phosphoribosyltransferase (EC 2.4.2.22) CDS	1569960	1570547	588	reverse	181.28	250.49	109.65	104.75	199.6
N-acetylmuramoyl-L-alanine amidase (EC 3.5.1.28) CDS	1570563	1571177	615	reverse	128.25	158.73	93.6	82.86	192.88
2,3-butanediol dehydrogenase, S-alcohol forming, (R)-acetoin-specific (EC 1.1.1.4) / Acetoin (diacetyl) reductase (EC 1.1.1.304) CDS	1571572	1572345	774	reverse	1301.88	2477.3	2821.6	3893.44	4871.1
Endonuclease/exonuclease/phosphatase family protein CDS	1572639	1573742	1104	forward	54.99	125.95	39.68	51.74	65.76
SSU ribosomal protein S9p (S16e) CDS	1573793	1574188	396	reverse	691.14	1397.05	2099.48	4729.71	894.64
LSU ribosomal protein L13p (L13Ae) CDS	1574202	1574645	444	reverse	735.95	1496.7	2232.67	5287.44	1008.23
tRNA pseudouridine(38-40) synthase (EC 5.4.99.12) CDS	1574752	1575528	777	reverse	80.49	103.2	49.13	44.1	131.6
Transmembrane component of general energizing module of ECF transporters CDS	1575544	1576347	804	reverse	58.39	82.2	21.3	23.96	53.37
ATPase component of general energizing module of ECF transporters CDS	1576340	1577137	798	reverse	59.85	75.63	20.74	21.75	44.74
ATPase component of general energizing module of ECF transporters CDS	1577179	1578015	837	reverse	58.89	82.47	22.1	19.01	63.42
LSU ribosomal protein L17p CDS	1578206	1578586	381	reverse	328.93	1103	385.41	673.77	380.63
DNA-directed RNA polymerase alpha subunit (EC 2.7.7.6) CDS	1578619	1579563	945	reverse	460.14	1355.96	409.13	579.27	761.45
SSU ribosomal protein S11p (S14e) CDS	1579646	1580035	390	reverse	358.86	1001.7	239.76	278.74	287.86
SSU ribosomal protein S13p (S18e) CDS	1580067	1580432	366	reverse	558.71	1358.77	382.45	352.28	529.68
LSU ribosomal protein L36p @ LSU ribosomal protein L36p, zinc-dependent CDS	1580458	1580574	117	reverse	922.85	2011.59	725.26	669.69	1147.57
Translation initiation factor 1 CDS	1580612	1580830	219	reverse	478.37	1114.38	335.43	354.26	548.52
Adenylate kinase (EC 2.7.4.3) CDS	1580972	1581631	660	reverse	350.48	725.11	144.84	260.35	236.69
Protein translocase subunit SecY CDS	1581653	1582951	1299	reverse	329.6	697.66	113.07	200.07	246.2
LSU ribosomal protein L15p (L27Ae) CDS	1582952	1583386	435	reverse	277.91	571.23	86.11	134.39	127.58
LSU ribosomal protein L30p (L7e) CDS	1583418	1583600	183	reverse	549.79	949.22	174.33	280.88	511.13
SSU ribosomal protein S5p (S2e) CDS	1583614	1584123	510	reverse	335.17	671.3	104.67	168.77	216.45
LSU ribosomal protein L18p (L5e) CDS	1584146	1584502	357	reverse	503.17	990.59	150.79	245.34	347.98
LSU ribosomal protein L6p (L9e) CDS	1584556	1585092	537	reverse	409.18	831.88	116.2	199.56	230.95
SSU ribosomal protein S8p (S15Ae) CDS	1585121	1585519	399	reverse	387.81	826.74	104.95	164.95	211.59
SSU ribosomal protein S14p (S29e) @ SSU ribosomal protein S14p (S29e), zinc-dependent CDS	1585552	1585737	186	reverse	544.79	1238.41	144.49	211.65	348.59
LSU ribosomal protein L5p (L11e) CDS	1585754	1586296	543	reverse	345.15	827.09	79.21	98.9	156.33
LSU ribosomal protein L24p (L26e) CDS	1586326	1586634	309	reverse	450.24	997.75	101.49	136.68	245.32
LSU ribosomal protein L14p (L23e) CDS	1586668	1587036	369	reverse	415.54	956.6	112.8	137.38	232.31
SSU ribosomal protein S17p (S11e) CDS	1587097	1587363	267	reverse	719.36	1464.5	203.94	256.17	367.86
LSU ribosomal protein L29p (L35e) CDS	1587386	1587592	207	reverse	680.39	1381.09	189.35	252.04	610.89
LSU ribosomal protein L16p (L10e) CDS	1587582	1588016	435	reverse	442.81	926.7	125.25	172.59	178.95
SSU ribosomal protein S3p (S3e) CDS	1588020	1588679	660	reverse	556.72	1199.86	186.84	248.84	326.15
LSU ribosomal protein L22p (L17e) CDS	1588692	1589039	348	reverse	613.27	1307.52	234.94	314.51	539.36
SSU ribosomal protein S19p (S15e) CDS	1589056	1589337	282	reverse	745.22	1501.87	290.77	417.56	989.89
LSU ribosomal protein L2p (L8e) CDS	1589378	1590223	846	reverse	563.63	1109.67	203.09	278.73	403.56
LSU ribosomal protein L23p (L23Ae) CDS	1590249	1590542	294	reverse	839.59	1462.08	322.71	417.07	1284.27
LSU ribosomal protein L4p (L1e) CDS	1590542	1591165	624	reverse	515.23	941.58	202.56	260.7	377.85
LSU ribosomal protein L3p (L3e) CDS	1591184	1591846	663	reverse	656.77	1141.14	316.51	391.37	474.67
SSU ribosomal protein S10p (S20e) CDS	1591896	1592204	309	reverse	955.24	1586.82	600.56	679.56	1160.63
Translation elongation factor G CDS	1592593	1594677	2085	reverse	415.84	1202.07	412.86	486.75	629.89
SSU ribosomal protein S7p (S5e) CDS	1594800	1595270	471	reverse	485.44	1491.57	775.49	1409.88	572.79
SSU ribosomal protein S12p (S23e) CDS	1595295	1595708	414	reverse	703.17	2017.67	1230.67	2213.52	1005.13
hypothetical protein CDS	1595962	1596627	666	forward	7.87	10.75	6.09	8.23	6.75
hypothetical protein CDS	1596814	1597989	1176	reverse	21	32.95	18.75	32.36	46.24
Glutamine amidotransferase, class I CDS	1598144	1598872	729	forward	17.97	18.56	43.52	80.3	102.52
Mobile element protein CDS	1598932	1599048	117	reverse	95.42	120.72	135.04	170.18	76.28
Mobile element protein CDS	1599080	1600366	1287	forward	66.14	74.97	65.49	74.71	87.84
DNA-directed RNA polymerase beta' subunit (EC 2.7.7.6) CDS	1600419	1604066	3648	reverse	184.41	328.75	54.32	56.9	118.05
DNA-directed RNA polymerase beta subunit (EC 2.7.7.6) CDS	1604104	1607676	3573	reverse	233.4	425.18	81.08	90.85	154.07
Transcriptional regulator, AcrR family CDS	1607901	1608494	594	reverse	707.46	582.33	688.23	1191.95	1055.33
ATP-dependent Clp protease, ATP-binding subunit ClpC CDS	1608680	1611184	2505	reverse	152.08	184.92	74.34	57.38	116.19
transcriptional regulator CtsR CDS	1611203	1611673	471	reverse	100.65	133.51	79.19	89.47	118.37
Alcohol dehydrogenase (EC 1.1.1.1) CDS	1611813	1612832	1020	reverse	2480.26	5089.56	2496.75	3176.75	2851.22
hypothetical protein CDS	1613119	1613835	717	forward	382.62	536.98	416.61	631.62	1079.72
hypothetical protein CDS	1613897	1614562	666	reverse	462.23	443	449.92	419.79	573.82
Galactoside O-acetyltransferase (EC 2.3.1.18) CDS	1614595	1614873	279	reverse	160.46	171.34	202.32	210.77	343.15
Mobile element protein CDS	1615030	1616193	1164	reverse	79.51	68.55	87.79	89.06	61.36
Transposase CDS	1616190	1616627	438	reverse	78.2	78.03	106.98	141.05	113.1
Transcriptional regulator CDS	1616718	1617143	426	forward	34.53	56.83	90.17	129.94	77.92
Substrate-specific component ThiW of predicted thiazole ECF transporter CDS	1617140	1617643	504	reverse	45.73	84.31	126.22	173.84	155.05
Substrate-specific component YkoE of thiamin-regulated ECF transporter for HydroxyMethylPyrimidine CDS	1617662	1617919	258	reverse	57.79	108.1	138.99	184.94	187.97
hypothetical protein CDS	1617925	1618140	216	reverse	69.46	103.15	184.2	233.08	409.21
Undecaprenyl-diphosphatase (EC 3.6.1.27) CDS	1618487	1619317	831	forward	110.79	111.48	145.99	221.37	214.35
Oxidoreductase, short-chain dehydrogenase/reductase family CDS	1619376	1619663	288	reverse	125.08	70.59	85.84	29.59	10.3
Oxidoreductase, short-chain dehydrogenase/reductase family CDS	1619636	1619944	309	reverse	106.18	63.93	72.82	30.94	18.45
3-oxoacyl-[acyl-carrier protein] reductase (EC 1.1.1.100) CDS	1619969	1620139	171	reverse	101.33	51.89	69.72	40.72	18.44
Deoxyadenosine kinase (EC 2.7.1.76) @ Deoxyguanosine kinase (EC 2.7.1.113) CDS	1620879	1621520	642	reverse	11.5	13.97	48.65	181.65	111.28
Lysine-specific permease CDS	1621651	1623141	1491	reverse	32.72	33.58	24.2	39.19	35.26
hypothetical protein CDS	1623451	1623918	468	reverse	82.21	67.2	75.23	58.57	99.61
Esterase/lipase CDS	1623963	1624772	810	forward	93.43	170.57	67.78	81.02	278.95
Membrane-associated phospholipid phosphatase CDS	1624991	1625659	669	reverse	63.83	121.71	205.56	497	113.83
Integral membrane protein CDS	1625714	1626202	489	reverse	48.98	110.9	42.07	31.44	28.4
hypothetical protein CDS	1626212	1626961	750	reverse	68.85	141.56	75.88	51.52	55.26
Cold shock protein of CSP family CDS	1627133	1627333	201	reverse	7030.48	6664.52	23785.8	30824	5289.23
Mn-dependent transcriptional regulator MntR CDS	1627482	1628141	660	reverse	95.01	122.07	157.37	262.12	218.82
Cobalt-zinc-cadmium resistance protein CzcD CDS	1628294	1629199	906	forward	126.37	137.63	180.91	199.36	289.89
hypothetical protein CDS	1629354	1629545	192	reverse	80.93	69.32	118.95	137.67	74.01
Mobile element protein CDS	1629691	1630143	453	reverse	41.8	44.75	59.33	64.47	54.81
Mobile element protein CDS	1630222	1631472	1251	forward	111.21	97.46	122.35	122.31	107.25
hypothetical protein CDS	1631611	1632054	444	reverse	232.09	236.93	338.27	231.86	298.64
hypothetical protein CDS	1632072	1632755	684	reverse	112.26	115.2	67.08	41.55	102.08
hypothetical protein CDS	1632904	1633380	477	reverse	192.43	253.48	339.53	350.26	351.36
Acetyltransferase CDS	1633586	1634020	435	forward	27.19	28.54	31.66	39.15	78.23
hypothetical protein CDS	1634069	1635283	1215	reverse	112.26	128.72	126.29	182.48	197.43
Ribonuclease J1 (endonuclease and 5' exonuclease) CDS	1635454	1637286	1833	reverse	432.2	468.95	296.69	273.79	259.33
hypothetical protein CDS	1637558	1637899	342	reverse	497.07	565.62	886.15	1163.35	1990.26
Transcriptional regulator, MerR family CDS	1637994	1638431	438	reverse	4.97	3.09	6.92	26.58	6.83
Uncharacterized MFS-type transporter CDS	1638579	1640063	1485	forward	12.14	12.99	11.17	23.45	36.51
hypothetical protein CDS	1640067	1640771	705	forward	20.65	21.95	26.46	75.77	59.02
L-arabinose isomerase (EC 5.3.1.4) CDS	1640862	1641638	777	reverse	11.5	5.89	11.05	46.26	25.18
Similar to ribosomal large subunit pseudouridine synthase D, Bacillus subtilis YjbO type CDS	1641840	1642724	885	reverse	7.09	2.34	4.4	17.62	9.9
L-O-lysylphosphatidylglycerol synthase (EC 2.3.2.3) CDS	1642998	1645586	2589	forward	20.49	18.58	13.15	17.16	31.95
4-methyl-5(B-hydroxyethyl)-thiazole monophosphate biosynthesis enzyme CDS	1645862	1646446	585	reverse	322.64	316.66	381.36	485.43	475.35
hypothetical protein CDS	1646462	1647457	996	reverse	200.58	206	175.92	219.16	224.55
Uracil-DNA glycosylase family protein, clostridial type CDS	1647696	1648367	672	reverse	116.46	159.92	72.2	86.66	149.13
hypothetical protein CDS	1648376	1649713	1338	reverse	71.44	93.94	46.22	54.86	101.82
Malolactic regulator CDS	1649788	1650681	894	reverse	51.38	53.89	24.08	14.92	92.72
2-oxoglutarate/malate translocator CDS	1650898	1652319	1422	reverse	26.81	36.4	12.56	6.87	23.65
redox proteins related to the succinate dehydrogenases and fumarate reductases CDS	1652355	1653746	1392	reverse	25.33	35.93	5.09	2.5	15.64
Fumarate hydratase class II (EC 4.2.1.2) CDS	1653756	1655144	1389	reverse	31.71	46.29	10.03	6.11	26.8
flavoprotein subunit related to the succinate dehydrogenases and fumarate reductases CDS	1655527	1655892	366	forward	524.78	682.67	362.79	302.79	509.48
flavoprotein subunit related to the succinate dehydrogenases and fumarate reductases CDS	1655892	1656140	249	forward	641	858.04	320.98	247.24	551.6
flavoprotein subunit related to the succinate dehydrogenases and fumarate reductases CDS	1656160	1657518	1359	forward	571.28	757.84	298.84	226.9	723.09
Malolactic enzyme (EC 1.-.-.-) CDS	1657747	1659405	1659	reverse	6.45	13.19	2.73	2.26	5.42
Malolactic regulator CDS	1659554	1660438	885	forward	11.18	6.07	6.38	5.55	31.07
Peptidyl-prolyl cis-trans isomerase (EC 5.2.1.8) CDS	1660938	1661525	588	reverse	131.31	199.34	214.53	378.65	544.52
PTS system, sucrose-specific IIB component (EC 2.7.1.211) / PTS system, sucrose-specific IIC component / PTS system, sucrose-specific IIA component (EC 2.7.1.211) CDS	1661746	1663704	1959	reverse	267.01	437.69	417.72	83.74	85.77
Alcohol dehydrogenase (EC 1.1.1.1) CDS	1663854	1664888	1035	reverse	121.05	163.99	61.99	43.65	96.71
Sucrose-6-phosphate hydrolase (EC 3.2.1.26) CDS	1665386	1666858	1473	forward	394.92	319.32	260.07	65.52	204.44
hypothetical protein CDS	1666871	1668247	1377	forward	435.13	322.86	186.09	41.7	119.68
Transcriptional regulator, LysR family CDS	1668526	1669434	909	reverse	133.64	181.07	50.93	46.43	198.02
hypothetical protein CDS	1669471	1670340	870	reverse	116.85	172.2	43.81	34.13	205.62
hypothetical protein CDS	1670411	1671016	606	forward	83.38	86.24	37.58	20.85	127.23
Inner membrane transporter YjeM CDS	1671263	1672759	1497	reverse	58.92	91.03	76.8	112.57	108.83
Secreted protein CDS	1673177	1674097	921	forward	130.48	123.33	254.76	468.07	283.76
D-alanyl-D-alanine carboxypeptidase (EC 3.4.16.4) CDS	1674442	1675695	1254	reverse	19.81	14.2	9.57	14.85	12.72
hypothetical protein CDS	1675836	1676384	549	reverse	166.39	162.15	244.24	295.37	545.03
6-phosphogluconolactonase (EC 3.1.1.31) CDS	1676564	1677388	825	forward	103.59	100.82	135.51	111.8	65.81
hypothetical protein CDS	1677481	1678068	588	reverse	39.98	41.28	46.63	54.36	33.16
hypothetical protein CDS	1678065	1678376	312	reverse	21.17	23.53	11.71	14.74	19.99
DNA/RNA helicase of DEAD/DEAH box family CDS	1678385	1681381	2997	reverse	20.19	23.01	5.4	5.01	20.57
Mutator MutT protein (7,8-dihydro-8-oxoguanine-triphosphatase) (EC 3.6.1.-) CDS	1681394	1681810	417	reverse	23.81	20.94	7.16	8.39	24.4
Transcriptional regulator CDS	1681863	1682408	546	reverse	16.56	15.27	7.4	9.9	24.96
Uncharacterized MFS-type transporter CDS	1682555	1683991	1437	forward	1.16	1.4	0.73	0.73	1.4
hypothetical protein CDS	1683996	1684751	756	forward	0.54	0.34	0.11	0.25	0.15
hypothetical protein CDS	1684737	1684952	216	reverse	3.08	2.58	5.54	4.89	7.3
hypothetical protein CDS	1685277	1686005	729	forward	22.07	26.28	11.16	10.7	61.5
hypothetical protein CDS	1686108	1686341	234	forward	118.61	76.09	78.84	43.56	98.47
S-ribosylhomocysteine lyase (EC 4.4.1.21) @ Autoinducer-2 production protein LuxS CDS	1686734	1687210	477	reverse	182.1	374.18	664.97	1054.18	832.04
Methionine synthase II (cobalamin-independent) CDS	1687271	1688386	1116	reverse	7.79	19.07	2.7	2.67	6.09
Mobile element protein CDS	1688929	1690179	1251	reverse	101.12	83.93	104.69	105.17	95.1
Mobile element protein CDS	1690258	1690710	453	forward	36.95	37.81	48.51	53.8	41.4
2-haloalkanoic acid dehalogenase (EC 3.8.1.2) CDS	1690784	1691203	420	reverse	15.38	15.2	13.15	20.63	27.6
Aspartate--ammonia ligase (EC 6.3.1.1) CDS	1691272	1691523	252	reverse	12.52	14.92	11.84	14.56	19.04
Aspartate--ammonia ligase (EC 6.3.1.1) CDS	1691560	1692282	723	reverse	14.17	13.67	10.42	10.55	24.11
Mannosyl-glycoprotein endo-beta-N-acetylglucosamidase CDS	1692485	1693072	588	forward	276.37	136.17	163.23	167.55	437.84
Histone acetyltransferase HPA2 and related acetyltransferases CDS	1693091	1693603	513	forward	319.72	149.41	221.75	233.31	280.16
Putative UV-damage repair protein UvrX CDS	1693908	1695428	1521	forward	52.66	32.24	26.8	19.42	37.52
hypothetical protein CDS	1695425	1695883	459	forward	87.89	45.72	78.72	69.22	66.46
Transcriptional regulator CDS	1696367	1696789	423	reverse	23.03	26.15	15.77	19.29	23.89
Allophanate hydrolase 2 subunit 1 (EC 3.5.1.54) CDS	1697084	1697800	717	forward	11.68	30.96	5.48	5.36	8.6
Allophanate hydrolase 2 subunit 2 (EC 3.5.1.54) CDS	1697801	1698817	1017	forward	18.33	37.05	5.18	5.02	7.84
Biotin carboxyl carrier protein of acetyl-CoA carboxylase CDS	1698820	1699248	429	forward	15.61	40.53	3.16	1.76	5.4
Biotin carboxylase of acetyl-CoA carboxylase (EC 6.3.4.14) CDS	1699220	1700608	1389	forward	20.41	41.89	3.98	4.98	6.12
Lactam utilization protein LamB CDS	1700595	1701344	750	forward	20.4	40.85	5.15	4.16	8.01
Uncharacterized metal ion transporter YcsG, Mn(2+)/Fe(2+) NRAMP family CDS	1701357	1702568	1212	forward	17.45	39.57	7.23	8.1	10.67
Putative transport protein CDS	1702780	1703949	1170	reverse	27.26	36.62	30.69	36	28.61
similar to glutathione reductase CDS	1704529	1705860	1332	reverse	307.73	243.29	302.12	138.72	199.44
Thioredoxin CDS	1706014	1706328	315	reverse	2101.99	1275.57	4652.18	1398.24	4087.25
Putative permease CDS	1706476	1707402	927	forward	21.02	37	10.09	11.39	28.11
Aminotransferase CDS	1707958	1709310	1353	reverse	141.28	208.64	69.6	72.01	122.88
Uncharacterized amino acid permease, GabP family CDS	1709291	1710745	1455	reverse	103.57	171.94	53.93	61.09	112.8
hypothetical protein CDS	1710909	1711322	414	reverse	88.93	89.39	69.91	66.79	62.86
hypothetical protein CDS	1711316	1711507	192	reverse	79.55	75.74	61.07	63.61	57.15
NAD(P)H dehydrogenase (quinone):NADPH-dependent FMN reductase CDS	1711464	1711568	105	reverse	111.9	107.23	86.89	76.71	93.46
4-hydroxybenzoyl-CoA thioesterase CDS	1711653	1712483	831	reverse	87.24	78.63	56.81	50.8	75.11
nodulation protein L CDS	1712695	1713111	417	forward	72.22	61.92	58.48	55.08	89.39
Argininosuccinate lyase (EC 4.3.2.1) CDS	1713334	1714716	1383	reverse	2374.2	2085.67	448.97	201.13	191.45
Argininosuccinate synthase (EC 6.3.4.5) CDS	1714716	1716005	1290	reverse	1982.97	1889.21	309.32	110.22	202.09
Integral membrane protein CDS	1716214	1718091	1878	reverse	34.25	25.42	24.46	25.47	26.98
Transcriptional regulator, AcrR family CDS	1718084	1718656	573	reverse	18.61	15.76	13.37	11.9	30.75
ABC transporter, ATP-binding protein CDS	1718789	1719037	249	forward	16.16	22.53	14.1	18.85	38.17
ABC transporter, permease protein CDS	1719131	1720075	945	forward	18.47	21.07	8.16	6.15	30.79
hypothetical protein CDS	1720102	1720569	468	reverse	13.88	12.45	4.06	3.74	9.96
Macrolide export ATP-binding/permease protein CDS	1720787	1722772	1986	reverse	14.5	7.99	3.01	4.22	5.81
Transcriptional regulator, AcrR family CDS	1722958	1723527	570	forward	32.5	27.29	26.04	47.76	54.09
1-deoxy-D-xylulose 5-phosphate synthase (EC 2.2.1.7) CDS	1723895	1725562	1668	reverse	15.42	9.11	10.87	14.09	11.95
hypothetical protein CDS	1725728	1726048	321	reverse	111.7	60.05	88.5	132.99	65.5
Arginase (EC 3.5.3.1) CDS	1726134	1726802	669	reverse	9.35	12.1	6.2	3.79	7.62
hypothetical protein CDS	1726886	1726987	102	reverse	11.22	10.92	3.91	2.47	5.23
dioxygenase CDS	1726984	1727934	951	reverse	8.71	9.22	3.83	2.3	8.9
Transcriptional regulator, ArsR family CDS	1728003	1728323	321	reverse	104.34	155.43	176.55	203.31	217.95
hypothetical protein CDS	1728371	1728943	573	reverse	23.8	40.76	22.17	28.23	43.29
hypothetical protein CDS	1728980	1729129	150	reverse	28.05	38.33	20.21	22.47	67.69
hypothetical protein CDS	1729154	1729858	705	reverse	17.15	33.83	18.74	17.85	74.84
hypothetical protein CDS	1729855	1730061	207	reverse	10.52	14.7	10.33	10.43	33.26
hypothetical protein CDS	1730256	1730369	114	forward	7.77	2.44	2.1	0.41	2.24
Mg(2+) transport ATPase, P-type (EC 3.6.3.2) CDS	1730389	1733154	2766	forward	162.85	147.42	51.52	39.54	75.8
Nitric-oxide reductase (EC 1.7.99.7), quinol-dependent CDS	1733209	1735551	2343	reverse	231.39	131.43	50.85	23.69	22.91
GMP synthase [glutamine-hydrolyzing], amidotransferase subunit (EC 6.3.5.2) / GMP synthase [glutamine-hydrolyzing], ATP pyrophosphatase subunit (EC 6.3.5.2) CDS	1736211	1737764	1554	reverse	139.96	196.83	134.35	153.39	160.06
GTP pyrophosphokinase (EC 2.7.6.5) CDS	1738078	1738689	612	forward	44.84	41.51	35.86	27.62	105.45
Two-component transcriptional response regulator, LuxR family CDS	1738703	1739374	672	forward	43.86	39.43	24.6	19.15	38.22
Sensor histidine kinase CDS	1739387	1740175	789	forward	57.91	48.08	35.42	38.33	49.42
Pantothenate kinase (EC 2.7.1.33) CDS	1740369	1741292	924	reverse	141.76	126.44	208.16	154.3	76.52
hypothetical protein CDS	1741403	1741954	552	forward	185.98	133.23	274.34	218.94	805.21
phosphoglycerol transferase CDS	1742051	1744144	2094	reverse	38.17	52.9	52.05	85.61	70.03
hypothetical protein CDS	1744233	1744358	126	forward	5.13	2.68	1.39	1.88	3.86
Permease of the drug/metabolite transporter (DMT) superfamily CDS	1744378	1745283	906	forward	10.55	10.91	15.85	29.42	35.49
DNA helicase CDS	1745376	1747670	2295	reverse	14.34	20.66	24.09	29.79	40.6
DedA protein CDS	1747853	1748509	657	forward	40.48	32.43	43.94	26.54	43.26
Phosphoglycerate mutase family protein CDS	1748634	1749278	645	forward	155.24	148.78	109.26	71.51	290.75
GTP-binding protein related to HflX CDS	1749300	1750577	1278	forward	159.6	161	91.02	72.07	356.79
O-succinylbenzoate synthase (EC 4.2.1.113) CDS	1750799	1751908	1110	forward	56.04	49.16	29.78	23.87	62.46
Ribosyl nicotinamide transporter, PnuC-like CDS	1751970	1752692	723	reverse	133.82	143.99	159.26	261.67	368.05
Amino acid-proton symporter YbeC CDS	1752918	1754516	1599	reverse	58.9	45.56	73.68	121.96	47.26
Acetyltransferase, GNAT family CDS	1754690	1755187	498	reverse	148.59	150.92	250.28	366.99	393.34
hypothetical protein CDS	1756352	1759063	2712	reverse	80.99	60.3	33.17	58.44	50.73
Transcriptional regulator, AcrR family CDS	1759102	1759638	537	reverse	90.55	71.65	51.98	82.69	53.66
Aldose 1-epimerase (EC 5.1.3.3) CDS	1759864	1760907	1044	forward	903.18	1042.22	496.48	162.14	235.85
hypothetical protein CDS	1761160	1762077	918	reverse	149.86	138.45	97.79	116.76	182.85
hypothetical protein CDS	1762089	1762550	462	reverse	172.64	137.1	77.24	71.13	619.12
Zinc uptake regulation protein Zur CDS	1762651	1763100	450	reverse	130.78	126.83	79.65	50.79	292.7
Guanylate kinase-like protein CDS	1763141	1763725	585	reverse	36.53	49.78	16.1	14.92	74.42
hypothetical protein CDS	1763725	1764141	417	reverse	40.05	42.55	23.84	29.54	136.31
Uncharacterized amino acid permease, GabP family CDS	1764242	1765630	1389	forward	42.32	77.31	62.94	117.84	45.86
Xaa-Pro dipeptidyl-peptidase CDS	1766081	1768513	2433	forward	150.45	124.07	58.76	27.02	91.52
Mobile element protein CDS	1768706	1769956	1251	reverse	46.01	40.71	49.61	57.97	79.96
Mobile element protein CDS	1770030	1770485	456	forward	20.92	22.77	24.78	32.61	18.5
Proline iminopeptidase (EC 3.4.11.5) CDS	1770570	1771511	942	forward	162.85	256.75	212.28	296.54	851.92
phosphatase CDS	1771533	1772171	639	forward	164.06	247.5	226.35	343.48	455.21
hypothetical protein CDS	1772494	1774230	1737	forward	64.06	57.38	36.93	16.14	127.13
Ribonucleotide reductase of class Ib (aerobic), beta subunit (EC 1.17.4.1) CDS	1774458	1775408	951	reverse	115.83	256.19	16.7	26.87	47.8
Ribonucleotide reductase of class Ib (aerobic), beta subunit (EC 1.17.4.1) CDS	1775418	1776338	921	reverse	89.99	217.75	5.93	9.95	37.63
Ribonucleotide reductase of class Ib (aerobic), alpha subunit (EC 1.17.4.1) CDS	1776349	1778514	2166	reverse	69.56	174.24	5.36	8.17	29.2
Ribonucleotide reduction protein NrdI CDS	1778511	1778972	462	reverse	40.34	93.39	7.57	11.25	27.3
hypothetical protein CDS	1779326	1779925	600	forward	321.53	399.89	536.25	699.18	359.31
hypothetical protein CDS	1779918	1780061	144	forward	569.25	570.96	767.04	1054.66	222.15
Conserved protein YngD CDS	1780280	1781353	1074	reverse	337.72	247.74	272.57	268.4	242.24
Bis-ABC ATPase SPy1206 CDS	1781444	1782988	1545	reverse	63.01	81.31	25.81	24.13	81.19
ABC transporter, substrate-binding protein (cluster 15, trp?) CDS	1783547	1784539	993	forward	1.41	1.48	0.79	1.4	0.82
ABC transporter, permease protein (cluster 15, trp?) CDS	1784539	1784694	156	forward	3.31	2.68	0.61	0.71	0.74
ABC transporter, permease protein (cluster 15, trp?) CDS	1784718	1785446	729	forward	0.96	1.47	0.35	0.39	1.11
ABC transporter, ATP-binding protein (cluster 15, trp?) CDS	1785439	1786200	762	forward	2.13	1.54	1.49	1.14	1.73
hypothetical protein CDS	1786456	1786791	336	forward	1.1	0.59	2.37	1.97	5.93
Ammonium transporter CDS	1786864	1788078	1215	reverse	7.17	14.67	5.02	20.95	7.44
Multi antimicrobial extrusion protein (Na(+)/drug antiporter), MATE family of MDR efflux pumps CDS	1788315	1789634	1320	forward	24.77	34.24	23.46	40.98	51.31
Fructokinase (EC 2.7.1.4) CDS	1789919	1790800	882	reverse	184.5	236.94	172.67	45.49	31.17
Glucose-6-phosphate isomerase (EC 5.3.1.9) CDS	1790814	1792166	1353	reverse	487.28	854.85	366.42	213.35	181.82
Sucrose operon repressor ScrR, LacI family CDS	1792338	1793321	984	reverse	289.54	184.78	98.38	15.72	17.69
3-hydroxyisobutyrate dehydrogenase related beta-hydroxyacid dehydrogenase CDS	1793305	1794189	885	reverse	292.91	174.03	115.74	31.61	13.8
Ribokinase (EC 2.7.1.15) CDS	1794309	1795229	921	reverse	64.36	57.11	23.98	18.88	135.82
Thioredoxin CDS	1795514	1795834	321	reverse	377.41	299.89	334.79	425.32	1023.44
Integral membrane protein CDS	1795809	1796618	810	reverse	266.37	244.24	206.66	237.52	511.73
Similar to ribosomal large subunit pseudouridine synthase D, Bacillus subtilis YhcT type CDS	1796675	1797559	885	reverse	117.33	120.57	77.85	91.61	177.04
Magnesium and cobalt transport protein CorA CDS	1797652	1798572	921	forward	138.69	117.8	115.02	124.16	281.09
Xanthine permease CDS	1798795	1800126	1332	forward	20.34	28.32	21.9	26.23	8.35
Oxidoreductase CDS	1800156	1801013	858	reverse	15.4	15.95	26.75	28.68	40.42
Phosphoglycerate mutase family protein CDS	1801412	1802065	654	reverse	385.61	365.8	439.68	212.54	163.26
Lipoteichoic acid synthase LtaS Type IIb CDS	1802289	1804418	2130	forward	25.14	41.52	102.93	156.94	33.78
hypothetical protein CDS	1804813	1805289	477	forward	266.83	318.17	219.65	196.99	270.79
Transcriptional regulator CDS	1805390	1806037	648	reverse	343.16	426.69	214.76	152.13	132.83
DNA protection during starvation protein CDS	1806015	1806563	549	reverse	275.63	360.65	175.93	122.15	137.1
Copper chaperone CDS	1806563	1806793	231	reverse	210.98	239.92	148.12	115.59	102.96
Lead, cadmium, zinc and mercury transporting ATPase (EC 3.6.3.3) (EC 3.6.3.5); Copper-translocating P-type ATPase (EC 3.6.3.4) CDS	1806861	1807346	486	reverse	9.49	8.1	4.43	3.01	4.05
Lead, cadmium, zinc and mercury transporting ATPase (EC 3.6.3.3) (EC 3.6.3.5); Copper-translocating P-type ATPase (EC 3.6.3.4) CDS	1807328	1808239	912	reverse	6.27	7.11	2.17	2.42	4.78
Lead, cadmium, zinc and mercury transporting ATPase (EC 3.6.3.3) (EC 3.6.3.5); Copper-translocating P-type ATPase (EC 3.6.3.4) CDS	1808239	1808745	507	reverse	8.95	11.73	5.92	4.6	8.18
Thioredoxin reductase (EC 1.8.1.9) CDS	1808939	1809931	993	reverse	37.13	40.51	53.68	62.85	118.68
Inosine-uridine preferring nucleoside hydrolase (EC 3.2.2.1) CDS	1810104	1811063	960	forward	124.41	125.99	200.05	116.01	128.56
hypothetical protein CDS	1811314	1811469	156	reverse	118.41	161.44	132.99	172.77	105.8
Substrate-specific component YkoE of thiamin-regulated ECF transporter for HydroxyMethylPyrimidine CDS	1811537	1812169	633	forward	1224.17	1773.51	1163.28	1374.47	1630.45
Duplicated ATPase component YkoD of energizing module of thiamin-regulated ECF transporter for HydroxyMethylPyrimidine CDS	1812173	1813555	1383	forward	1079.36	1525.72	557.09	485.51	1138.58
Transmembrane component YkoC of energizing module of thiamin-regulated ECF transporter for HydroxyMethylPyrimidine CDS	1813545	1814198	654	forward	648.93	941	195.1	138.55	449.2
hypothetical protein CDS	1814243	1814602	360	forward	635.43	845.79	336.07	255.54	697.63
NhaP-type Na+/H+ and K+/H+ antiporter CDS	1814706	1816667	1962	forward	651.88	725.45	569.48	624.46	1039.34
Lipoate-protein ligase A CDS	1817525	1818538	1014	reverse	599.26	366.67	556.41	125.7	96.91
OsmC/Ohr family protein CDS	1818550	1818972	423	reverse	436	295.44	410.83	116.75	73.82
hypothetical protein CDS	1819346	1820308	963	reverse	17.94	21.71	20.88	34.76	51.54
Transcriptional regulator CDS	1820438	1820863	426	forward	80.79	63.84	35.85	20.01	167.82
hypothetical protein CDS	1820860	1821711	852	forward	109.49	84.94	42.99	34.5	95.53
hypothetical protein CDS	1822165	1822641	477	reverse	135.06	97.67	116.5	117.4	147.01
hypothetical protein CDS	1822648	1823046	399	reverse	56.61	38.89	43.8	31.07	80.35
Universal stress protein family CDS	1823163	1823615	453	forward	205.89	174.95	142.26	119.76	345.01
hypothetical protein CDS	1823642	1823992	351	forward	179.49	169.01	112.44	84.6	161.81
Protein QmcA (possibly involved in integral membrane quality control) CDS	1823992	1824990	999	forward	140.37	116.29	83.13	65.74	131.57
Glycerol-3-phosphate transporter CDS	1825205	1826566	1362	reverse	1006.51	867.09	582.45	77.88	52.69
Transketolase (EC 2.2.1.1) CDS	1826777	1828780	2004	reverse	2.09	1.89	1.31	1.56	0.69
Transaldolase (EC 2.2.1.2) CDS	1828793	1829539	747	reverse	2.5	2.82	1.41	2.26	1.55
Ribose 5-phosphate isomerase A (EC 5.3.1.6) CDS	1829931	1830611	681	reverse	186.71	182.05	196.76	243.72	137.79
Transketolase (EC 2.2.1.1) CDS	1830898	1831890	993	reverse	3.33	4.15	2.17	4.46	4.9
Mobile element protein CDS	1831892	1832860	969	reverse	24.32	22.6	21.53	26.48	35.36
HoxN/HupN/NixA family nickel/cobalt transporter CDS	1833302	1834282	981	reverse	4.93	5.09	4.98	15.13	14.08
Glycerol uptake facilitator protein @ GlpF1: implicated in lactate racemization CDS	1834369	1835091	723	reverse	26.32	33.43	47.68	173.06	111.9
ATP-utilizing enzyme of the PP-loop superfamily CDS	1835099	1835935	837	reverse	12.59	13.48	8.94	19.59	44.23
LarC1: implicated in lactate racemization / LarC2: implicated in lactate racemization CDS	1835942	1837174	1233	reverse	8.47	9.47	5.53	9.53	22.54
LarB: implicated in lactate racemization CDS	1837171	1837932	762	reverse	8.84	13.03	7.62	10.65	19.93
LarA: implicated in lactate racemization CDS	1837935	1839215	1281	reverse	12.81	14.58	11.21	18.97	25.71
Transcriptional regulator, Crp/Fnr family CDS	1839421	1840107	687	forward	28.9	22.18	24.81	38.8	112.43
Mobile element protein CDS	1840250	1841038	789	forward	23.16	21.43	23.67	25	67.52
Mobile element protein CDS	1841243	1841488	246	forward	31.06	22.16	34.12	49.82	81.61
Transposase CDS	1841804	1842001	198	forward	94.32	91.63	89.31	139.71	100.92
Phosphoenolpyruvate-protein phosphotransferase of PTS system (EC 2.7.3.9) CDS	1842772	1844493	1722	reverse	406.16	631.48	230.69	54.5	39.69
Homolog of fucose/glucose/galactose permeases CDS	1844681	1846009	1329	reverse	17.7	14.95	10.32	15.11	19.17
D-ribose pyranase (EC 5.4.99.62) CDS	1846024	1846419	396	reverse	16.96	16.53	8.99	10.5	35.83
Ribokinase (EC 2.7.1.15) CDS	1846443	1847360	918	reverse	15.78	10.97	6.64	9.18	20.43
Mobile element protein CDS	1847662	1848585	924	forward	61.53	50.96	85.82	81.13	176.54
Deoxyribonucleoside regulator DeoR (transcriptional repressor) CDS	1848664	1849623	960	reverse	18.7	15.52	14.93	11.91	29.97
Deoxyribose-phosphate aldolase (EC 4.1.2.4) CDS	1849727	1850380	654	forward	12.33	12.68	5.2	4.22	6.77
hypothetical protein CDS	1850394	1851410	1017	forward	10.14	12.48	2.18	1.16	3.85
Ribokinase (EC 2.7.1.15) CDS	1851444	1852391	948	forward	10.71	12.34	2.76	1.05	4.35
PTS system, IIC component CDS	1852451	1853875	1425	reverse	17.12	11.55	9.19	4.07	3.87
sugar-binding transcriptional regulator, LacI family CDS	1854073	1855077	1005	forward	14.51	13.34	11.4	4.51	7.8
hypothetical protein CDS	1855372	1855488	117	reverse	11.04	6.63	3.27	4.31	21.4
Inner membrane transporter YjeM CDS	1855631	1857136	1506	reverse	33.45	48.73	45.8	95.12	73.24
hypothetical protein CDS	1857718	1858152	435	reverse	36.06	42.35	8.58	4.13	7.89
Xylulose-5-phosphate phosphoketolase (EC 4.1.2.9) @ Fructose-6-phosphate phosphoketolase (EC 4.1.2.22) CDS	1858432	1860831	2400	reverse	16688.8	26168.4	8904.81	4758.89	6733.46
Hydrolase, HAD superfamily CDS	1861037	1861834	798	reverse	455.15	565.3	240.09	238.21	498.18
Transcriptional regulator CDS	1861841	1861960	120	reverse	423.67	482.69	293.52	329.54	467.42
Transcriptional regulator CDS	1861911	1862570	660	reverse	358.31	388.87	313.33	392.94	698.48
Transcriptional regulator CDS	1862714	1863214	501	forward	59.34	52.69	40.81	34.68	115.81
hypothetical protein CDS	1863218	1863961	744	forward	46.71	44.95	19.31	14.8	81.48
Dipeptidase CDS	1864021	1865457	1437	forward	96.88	98.93	39.64	36.3	143.44
hypothetical protein CDS	1865693	1866505	813	forward	100.6	89.7	73.97	77.7	170.39
hypothetical protein CDS	1866765	1867280	516	reverse	122.56	109.41	61.89	51.65	137.07
hypothetical protein CDS	1867290	1867817	528	reverse	110.13	104.14	46.76	40.1	109.36
Hemolysins and related proteins containing CBS domains CDS	1867966	1869351	1386	forward	110.94	116.76	48.48	34.53	105.34
Ribonucleotide reduction protein NrdI CDS	1869438	1869902	465	forward	309.07	314.57	353.23	439.65	1091.76
PhnB protein; putative DNA binding 3-demethylubiquinone-9 3-methyltransferase domain protein CDS	1870147	1870578	432	reverse	118.16	197.09	284.46	450.26	220.11
Cyanate permease CDS	1870771	1871940	1170	forward	10.98	12.24	8.7	7.65	41.88
Glucose-6-phosphate 1-dehydrogenase (EC 1.1.1.49) CDS	1872431	1873912	1482	forward	1294.56	2542.2	618.92	363.46	1161.06
6-phosphogluconate dehydrogenase, decarboxylating (EC 1.1.1.44) CDS	1874097	1875536	1440	forward	1827.19	5613.84	922.02	706.16	3239.99
Universal stress protein family CDS	1875902	1876375	474	reverse	1167.27	927.85	1413.57	901.36	860.25
Transcriptional regulator, AsnC family CDS	1876537	1876992	456	forward	149.74	137.33	147.34	109.16	339.48
Short-chain alcohol dehydrogenase CDS	1877151	1877462	312	forward	58.14	35.26	21.13	9.39	96.37
Short-chain alcohol dehydrogenase CDS	1877493	1877918	426	forward	46.57	27.5	15.81	5.73	67.15
Transcriptional regulator CDS	1877935	1878936	1002	forward	37.75	26.88	11.61	4.61	60.13
Oligoendopeptidase F (EC 3.4.24.-) CDS	1879208	1881016	1809	reverse	43.2	80.75	49.73	83.58	94.49
Proton/glutamate symporter @ Sodium/glutamate symporter CDS	1881019	1882311	1293	reverse	134.06	258.33	153.16	247.97	224.64
hypothetical protein CDS	1882559	1883230	672	forward	57.5	77.32	93.33	173.89	234.36
Mobile element protein CDS	1883387	1883554	168	reverse	21.53	33.51	38.95	56.26	29.8
Mobile element protein CDS	1883635	1883838	204	forward	65.4	51	71.03	131.43	234.88
Mobile element protein CDS	1883937	1884704	768	forward	78.45	62.63	91.56	176.85	322.88
ISSth1, transposase (orf1), IS3 family CDS	1884943	1885557	615	forward	17.52	18.47	16.27	20.85	62.57
Transposase CDS	1885554	1886360	807	forward	28.93	25.64	29.17	40.17	94.13
ISSth1, transposase (orf1), IS3 family CDS	1886381	1886641	261	forward	16.54	14.1	11.62	16.42	21.05
ISSth1, transposase (orf1), IS3 family CDS	1886722	1887081	360	forward	21.94	18.51	15.52	19.56	44.43
Mobile element protein CDS	1887078	1887926	849	forward	43.1	32.31	27.22	36.68	86.55
Phosphoglycerol transferase and related proteins, alkaline phosphatase superfamily CDS	<1504149	1504641	>493	reverse	44.02	66.74	57.23	84.93	79.75
Mobile element protein CDS	<821185	821393	>209	forward	161.58	181.42	313.38	254.68	154.28

## Sheet: 50
Name	Minimum	Maximum	Length	Direction	Differential Expression Absolute Confidence	Differential Expression Confidence	Differential Expression Log2 Ratio	Differential Expression p-value	Lfe_Gen0 - TPM	Lfe_Gen50 - TPM
Mobile element protein CDS	1887078	1887926	849	forward	2.67	-2.67	-0.55	0.0022	43.1	32.31
ISSth1, transposase (orf1), IS3 family CDS	1886722	1887081	360	forward	0.87	-0.87	-0.38	0.14	21.94	18.51
ISSth1, transposase (orf1), IS3 family CDS	1886381	1886641	261	forward	0.72	-0.72	-0.37	0.19	16.54	14.1
Transposase CDS	1885554	1886360	807	forward	0.83	-0.83	-0.31	0.15	28.93	25.64
ISSth1, transposase (orf1), IS3 family CDS	1884943	1885557	615	forward	0.01	-0.01	-0.06	0.97	17.52	18.47
Mobile element protein CDS	1883937	1884704	768	forward	3.39	-3.39	-0.46	0.00041	78.45	62.63
Mobile element protein CDS	1883635	1883838	204	forward	3.21	-3.21	-0.5	0.00061	65.4	51
Mobile element protein CDS	1883387	1883554	168	reverse	1.76	1.76	0.5	0.018	21.53	33.51
hypothetical protein CDS	1882559	1883230	672	forward	1.57	1.57	0.29	0.027	57.5	77.32
Proton/glutamate symporter @ Sodium/glutamate symporter CDS	1881019	1882311	1293	reverse	21.64	21.64	0.81	2.3e-22	134.06	258.33
Oligoendopeptidase F (EC 3.4.24.-) CDS	1879208	1881016	1809	reverse	6.82	6.82	0.77	1.5e-07	43.2	80.75
Transcriptional regulator CDS	1877935	1878936	1002	forward	2.84	-2.84	-0.63	0.0014	37.75	26.88
Short-chain alcohol dehydrogenase CDS	1877493	1877918	426	forward	5.79	-5.79	-0.9	1.6e-06	46.57	27.5
Short-chain alcohol dehydrogenase CDS	1877151	1877462	312	forward	6.51	-6.51	-0.86	3.1e-07	58.14	35.26
Transcriptional regulator, AsnC family CDS	1876537	1876992	456	forward	2.3	-2.3	-0.26	0.0051	149.74	137.33
Universal stress protein family CDS	1875902	1876375	474	reverse	1000	-1000	-0.47	0	1167.27	927.85
6-phosphogluconate dehydrogenase, decarboxylating (EC 1.1.1.44) CDS	1874097	1875536	1440	forward	1000	1000	1.48	0	1827.19	5613.84
Glucose-6-phosphate 1-dehydrogenase (EC 1.1.1.49) CDS	1872431	1873912	1482	forward	1000	1000	0.84	0	1294.56	2542.2
Cyanate permease CDS	1870771	1871940	1170	forward	0	0	0.02	1	10.98	12.24
PhnB protein; putative DNA binding 3-demethylubiquinone-9 3-methyltransferase domain protein CDS	1870147	1870578	432	reverse	10.38	10.38	0.6	4.2e-11	118.16	197.09
Ribonucleotide reduction protein NrdI CDS	1869438	1869902	465	forward	0.63	-0.63	-0.11	0.23	309.07	314.57
Hemolysins and related proteins containing CBS domains CDS	1867966	1869351	1386	forward	0.15	-0.15	-0.06	0.7	110.94	116.76
hypothetical protein CDS	1867290	1867817	528	reverse	1.19	-1.19	-0.22	0.065	110.13	104.14
hypothetical protein CDS	1866765	1867280	516	reverse	2.53	-2.53	-0.3	0.003	122.56	109.41
hypothetical protein CDS	1865693	1866505	813	forward	2.17	-2.17	-0.3	0.0068	100.6	89.7
Dipeptidase CDS	1864021	1865457	1437	forward	0.25	-0.25	-0.11	0.56	96.88	98.93
hypothetical protein CDS	1863218	1863961	744	forward	0.47	-0.47	-0.19	0.34	46.71	44.95
Transcriptional regulator CDS	1862714	1863214	501	forward	1.48	-1.48	-0.31	0.033	59.34	52.69
Transcriptional regulator CDS	1861911	1862570	660	reverse	0.08	-0.08	-0.02	0.83	358.31	388.87
Transcriptional regulator CDS	1861841	1861960	120	reverse	0.56	0.56	0.05	0.28	423.67	482.69
Hydrolase, HAD superfamily CDS	1861037	1861834	798	reverse	3.56	3.56	0.18	0.00028	455.15	565.3
Xylulose-5-phosphate phosphoketolase (EC 4.1.2.9) @ Fructose-6-phosphate phosphoketolase (EC 4.1.2.22) CDS	1858432	1860831	2400	reverse	1000	1000	0.51	0	16688.8	26168.4
hypothetical protein CDS	1857718	1858152	435	reverse	0.23	0.23	0.09	0.59	36.06	42.35
Inner membrane transporter YjeM CDS	1855631	1857136	1506	reverse	1.7	1.7	0.41	0.02	33.45	48.73
hypothetical protein CDS	1855372	1855488	117	reverse	1.47	-1.47	-0.87	0.034	11.04	6.63
sugar-binding transcriptional regulator, LacI family CDS	1854073	1855077	1005	forward	0.32	-0.32	-0.26	0.48	14.51	13.34
PTS system, IIC component CDS	1852451	1853875	1425	reverse	1.69	-1.69	-0.71	0.021	17.12	11.55
Ribokinase (EC 2.7.1.15) CDS	1851444	1852391	948	forward	0	0	0.07	1	10.71	12.34
hypothetical protein CDS	1850394	1851410	1017	forward	0.17	0.17	0.16	0.67	10.14	12.48
Deoxyribose-phosphate aldolase (EC 4.1.2.4) CDS	1849727	1850380	654	forward	0.01	-0.01	-0.1	0.98	12.33	12.68
Deoxyribonucleoside regulator DeoR (transcriptional repressor) CDS	1848664	1849623	960	reverse	0.85	-0.85	-0.41	0.14	18.7	15.52
Mobile element protein CDS	1847662	1848585	924	forward	2.26	-2.26	-0.41	0.0055	61.53	50.96
Ribokinase (EC 2.7.1.15) CDS	1846443	1847360	918	reverse	1.39	-1.39	-0.66	0.041	15.78	10.97
D-ribose pyranase (EC 5.4.99.62) CDS	1846024	1846419	396	reverse	0.11	-0.11	-0.17	0.77	16.96	16.53
Homolog of fucose/glucose/galactose permeases CDS	1844681	1846009	1329	reverse	0.78	-0.78	-0.38	0.17	17.7	14.95
Phosphoenolpyruvate-protein phosphotransferase of PTS system (EC 2.7.3.9) CDS	1842772	1844493	1722	reverse	22.45	22.45	0.5	3.5e-23	406.16	631.48
Transposase CDS	1841804	1842001	198	forward	0.66	-0.66	-0.18	0.22	94.32	91.63
Mobile element protein CDS	1841243	1841488	246	forward	2.41	-2.41	-0.62	0.0039	31.06	22.16
Mobile element protein CDS	1840250	1841038	789	forward	0.45	-0.45	-0.25	0.36	23.16	21.43
Transcriptional regulator, Crp/Fnr family CDS	1839421	1840107	687	forward	1.76	-1.76	-0.52	0.018	28.9	22.18
LarA: implicated in lactate racemization CDS	1837935	1839215	1281	reverse	0	0	0.05	1	12.81	14.58
LarB: implicated in lactate racemization CDS	1837171	1837932	762	reverse	0.59	0.59	0.42	0.26	8.84	13.03
LarC1: implicated in lactate racemization / LarC2: implicated in lactate racemization CDS	1835942	1837174	1233	reverse	0	0	0.02	1	8.47	9.47
ATP-utilizing enzyme of the PP-loop superfamily CDS	1835099	1835935	837	reverse	0	0	-0.04	1	12.59	13.48
Glycerol uptake facilitator protein @ GlpF1: implicated in lactate racemization CDS	1834369	1835091	723	reverse	0.52	0.52	0.21	0.3	26.32	33.43
HoxN/HupN/NixA family nickel/cobalt transporter CDS	1833302	1834282	981	reverse	0	0	-0.09	1	4.93	5.09
Mobile element protein CDS	1831892	1832860	969	reverse	0.49	-0.49	-0.24	0.32	24.32	22.6
Transketolase (EC 2.2.1.1) CDS	1830898	1831890	993	reverse	0	0	0.18	1	3.33	4.15
Ribose 5-phosphate isomerase A (EC 5.3.1.6) CDS	1829931	1830611	681	reverse	1.06	-1.06	-0.17	0.088	186.71	182.05
Transaldolase (EC 2.2.1.2) CDS	1828793	1829539	747	reverse	0	0	0.04	1	2.5	2.82
Transketolase (EC 2.2.1.1) CDS	1826777	1828780	2004	reverse	0	0	-0.28	1	2.09	1.89
Glycerol-3-phosphate transporter CDS	1825205	1826566	1362	reverse	20.7	-20.7	-0.35	2e-21	1006.51	867.09
Protein QmcA (possibly involved in integral membrane quality control) CDS	1823992	1824990	999	forward	4.54	-4.54	-0.41	2.9e-05	140.37	116.29
hypothetical protein CDS	1823642	1823992	351	forward	1.86	-1.86	-0.22	0.014	179.49	169.01
Universal stress protein family CDS	1823163	1823615	453	forward	5.39	-5.39	-0.37	4.1e-06	205.89	174.95
hypothetical protein CDS	1822648	1823046	399	reverse	4.48	-4.48	-0.68	3.3e-05	56.61	38.89
hypothetical protein CDS	1822165	1822641	477	reverse	8.17	-8.17	-0.6	6.8e-09	135.06	97.67
hypothetical protein CDS	1820860	1821711	852	forward	5.09	-5.09	-0.5	8.1e-06	109.49	84.94
Transcriptional regulator CDS	1820438	1820863	426	forward	3.58	-3.58	-0.48	0.00027	80.79	63.84
hypothetical protein CDS	1819346	1820308	963	reverse	0.23	0.23	0.14	0.58	17.94	21.71
OsmC/Ohr family protein CDS	1818550	1818972	423	reverse	30.52	-30.52	-0.7	3e-31	436	295.44
Lipoate-protein ligase A CDS	1817525	1818538	1014	reverse	1000	-1000	-0.85	0	599.26	366.67
NhaP-type Na+/H+ and K+/H+ antiporter CDS	1814706	1816667	1962	forward	0.19	0.19	0.02	0.64	651.88	725.45
hypothetical protein CDS	1814243	1814602	360	forward	10.57	10.57	0.28	2.7e-11	635.43	845.79
Transmembrane component YkoC of energizing module of thiamin-regulated ECF transporter for HydroxyMethylPyrimidine CDS	1813545	1814198	654	forward	22.15	22.15	0.4	7e-23	648.93	941
Duplicated ATPase component YkoD of energizing module of thiamin-regulated ECF transporter for HydroxyMethylPyrimidine CDS	1812173	1813555	1383	forward	29.46	29.46	0.36	3.5e-30	1079.36	1525.72
Substrate-specific component YkoE of thiamin-regulated ECF transporter for HydroxyMethylPyrimidine CDS	1811537	1812169	633	forward	1000	1000	0.4	0	1224.17	1773.51
hypothetical protein CDS	1811314	1811469	156	reverse	3.06	3.06	0.31	0.00087	118.41	161.44
Inosine-uridine preferring nucleoside hydrolase (EC 3.2.2.1) CDS	1810104	1811063	960	forward	0.35	-0.35	-0.12	0.45	124.41	125.99
Thioredoxin reductase (EC 1.8.1.9) CDS	1808939	1809931	993	reverse	0	0	-0.01	1	37.13	40.51
Lead, cadmium, zinc and mercury transporting ATPase (EC 3.6.3.3) (EC 3.6.3.5); Copper-translocating P-type ATPase (EC 3.6.3.4) CDS	1808239	1808745	507	reverse	0.27	0.27	0.25	0.54	8.95	11.73
Lead, cadmium, zinc and mercury transporting ATPase (EC 3.6.3.3) (EC 3.6.3.5); Copper-translocating P-type ATPase (EC 3.6.3.4) CDS	1807328	1808239	912	reverse	0	0	0.04	1	6.27	7.11
Lead, cadmium, zinc and mercury transporting ATPase (EC 3.6.3.3) (EC 3.6.3.5); Copper-translocating P-type ATPase (EC 3.6.3.4) CDS	1806861	1807346	486	reverse	0.4	-0.4	-0.36	0.4	9.49	8.1
Copper chaperone CDS	1806563	1806793	231	reverse	0.34	0.34	0.05	0.46	210.98	239.92
DNA protection during starvation protein CDS	1806015	1806563	549	reverse	4.29	4.29	0.25	5.1e-05	275.63	360.65
Transcriptional regulator CDS	1805390	1806037	648	reverse	2.89	2.89	0.18	0.0013	343.16	426.69
hypothetical protein CDS	1804813	1805289	477	forward	1.27	1.27	0.12	0.054	266.83	318.17
Lipoteichoic acid synthase LtaS Type IIb CDS	1802289	1804418	2130	forward	2.54	2.54	0.59	0.0029	25.14	41.52
Phosphoglycerate mutase family protein CDS	1801412	1802065	654	reverse	3.01	-3.01	-0.21	0.00098	385.61	365.8
Oxidoreductase CDS	1800156	1801013	858	reverse	0.02	-0.02	-0.09	0.95	15.4	15.95
Xanthine permease CDS	1798795	1800126	1332	forward	0.91	0.91	0.34	0.12	20.34	28.32
Magnesium and cobalt transport protein CorA CDS	1797652	1798572	921	forward	3.91	-3.91	-0.37	0.00012	138.69	117.8
Similar to ribosomal large subunit pseudouridine synthase D, Bacillus subtilis YhcT type CDS	1796675	1797559	885	reverse	0.26	-0.26	-0.1	0.55	117.33	120.57
Integral membrane protein CDS	1795809	1796618	810	reverse	3.67	-3.67	-0.26	0.00021	266.37	244.24
Thioredoxin CDS	1795514	1795834	321	reverse	13.63	-13.63	-0.47	2.3e-14	377.41	299.89
Ribokinase (EC 2.7.1.15) CDS	1794309	1795229	921	reverse	1.55	-1.55	-0.31	0.028	64.36	57.11
3-hydroxyisobutyrate dehydrogenase related beta-hydroxyacid dehydrogenase CDS	1793305	1794189	885	reverse	30.99	-30.99	-0.89	1e-31	292.91	174.03
Sucrose operon repressor ScrR, LacI family CDS	1792338	1793321	984	reverse	25.05	-25.05	-0.79	9e-26	289.54	184.78
Glucose-6-phosphate isomerase (EC 5.3.1.9) CDS	1790814	1792166	1353	reverse	1000	1000	0.67	0	487.28	854.85
Fructokinase (EC 2.7.1.4) CDS	1789919	1790800	882	reverse	2.57	2.57	0.22	0.0027	184.5	236.94
Multi antimicrobial extrusion protein (Na(+)/drug antiporter), MATE family of MDR efflux pumps CDS	1788315	1789634	1320	forward	0.96	0.96	0.33	0.11	24.77	34.24
Ammonium transporter CDS	1786864	1788078	1215	reverse	1.8	1.8	0.9	0.016	7.17	14.67
hypothetical protein CDS	1786456	1786791	336	forward	0.02	-0.02	-1.03	0.95	1.1	0.59
ABC transporter, ATP-binding protein (cluster 15, trp?) CDS	1785439	1786200	762	forward	0.03	-0.03	-0.61	0.93	2.13	1.54
ABC transporter, permease protein (cluster 15, trp?) CDS	1784718	1785446	729	forward	0	0	0.48	1	0.96	1.47
ABC transporter, permease protein (cluster 15, trp?) CDS	1784539	1784694	156	forward	0.05	-0.05	-0.44	0.89	3.31	2.68
ABC transporter, substrate-binding protein (cluster 15, trp?) CDS	1783547	1784539	993	forward	0	0	-0.07	1	1.41	1.48
Bis-ABC ATPase SPy1206 CDS	1781444	1782988	1545	reverse	1.16	1.16	0.23	0.068	63.01	81.31
Conserved protein YngD CDS	1780280	1781353	1074	reverse	17.8	-17.8	-0.58	1.6e-18	337.72	247.74
hypothetical protein CDS	1779918	1780061	144	forward	1.27	-1.27	-0.13	0.054	569.25	570.96
hypothetical protein CDS	1779326	1779925	600	forward	2.75	2.75	0.18	0.0018	321.53	399.89
Ribonucleotide reduction protein NrdI CDS	1778511	1778972	462	reverse	12.82	12.82	1.07	1.5e-13	40.34	93.39
Ribonucleotide reductase of class Ib (aerobic), alpha subunit (EC 1.17.4.1) CDS	1776349	1778514	2166	reverse	26.93	26.93	1.19	1.2e-27	69.56	174.24
Ribonucleotide reductase of class Ib (aerobic), beta subunit (EC 1.17.4.1) CDS	1775418	1776338	921	reverse	31.3	31.3	1.14	5e-32	89.99	217.75
Ribonucleotide reductase of class Ib (aerobic), beta subunit (EC 1.17.4.1) CDS	1774458	1775408	951	reverse	30.22	30.22	1.01	6.1e-31	115.83	256.19
hypothetical protein CDS	1772494	1774230	1737	forward	1.49	-1.49	-0.3	0.032	64.06	57.38
phosphatase CDS	1771533	1772171	639	forward	8.2	8.2	0.46	6.3e-09	164.06	247.5
Proline iminopeptidase (EC 3.4.11.5) CDS	1770570	1771511	942	forward	10.47	10.47	0.52	3.4e-11	162.85	256.75
Mobile element protein CDS	1770030	1770485	456	forward	0	0	-0.01	1	20.92	22.77
Mobile element protein CDS	1768706	1769956	1251	reverse	1.21	-1.21	-0.31	0.061	46.01	40.71
Xaa-Pro dipeptidyl-peptidase CDS	1766081	1768513	2433	forward	4.89	-4.89	-0.42	1.3e-05	150.45	124.07
Uncharacterized amino acid permease, GabP family CDS	1764242	1765630	1389	forward	6.11	6.11	0.73	7.8e-07	42.32	77.31
hypothetical protein CDS	1763725	1764141	417	reverse	0.05	-0.05	-0.05	0.89	40.05	42.55
Guanylate kinase-like protein CDS	1763141	1763725	585	reverse	1.23	1.23	0.31	0.059	36.53	49.78
Zinc uptake regulation protein Zur CDS	1762651	1763100	450	reverse	0.89	-0.89	-0.18	0.13	130.78	126.83
hypothetical protein CDS	1762089	1762550	462	reverse	6.78	-6.78	-0.47	1.6e-07	172.64	137.1
hypothetical protein CDS	1761160	1762077	918	reverse	2.14	-2.14	-0.25	0.0073	149.86	138.45
Aldose 1-epimerase (EC 5.1.3.3) CDS	1759864	1760907	1044	forward	1.43	1.43	0.07	0.037	903.18	1042.22
Transcriptional regulator, AcrR family CDS	1759102	1759638	537	reverse	3.93	-3.93	-0.47	0.00012	90.55	71.65
hypothetical protein CDS	1756352	1759063	2712	reverse	4.66	-4.66	-0.56	2.2e-05	80.99	60.3
Acetyltransferase, GNAT family CDS	1754690	1755187	498	reverse	0.38	-0.38	-0.11	0.42	148.59	150.92
Amino acid-proton symporter YbeC CDS	1752918	1754516	1599	reverse	3.09	-3.09	-0.51	0.00082	58.9	45.56
Ribosyl nicotinamide transporter, PnuC-like CDS	1751970	1752692	723	reverse	0.08	-0.08	-0.03	0.84	133.82	143.99
O-succinylbenzoate synthase (EC 4.2.1.113) CDS	1750799	1751908	1110	forward	1.59	-1.59	-0.33	0.026	56.04	49.16
GTP-binding protein related to HflX CDS	1749300	1750577	1278	forward	0.46	-0.46	-0.12	0.35	159.6	161
Phosphoglycerate mutase family protein CDS	1748634	1749278	645	forward	1.25	-1.25	-0.2	0.056	155.24	148.78
DedA protein CDS	1747853	1748509	657	forward	1.92	-1.92	-0.46	0.012	40.48	32.43
DNA helicase CDS	1745376	1747670	2295	reverse	0.76	0.76	0.39	0.17	14.34	20.66
Permease of the drug/metabolite transporter (DMT) superfamily CDS	1744378	1745283	906	forward	0.04	-0.04	-0.09	0.91	10.55	10.91
hypothetical protein CDS	1744233	1744358	126	forward	0.89	-0.89	-1.07	0.13	5.13	2.68
phosphoglycerol transferase CDS	1742051	1744144	2094	reverse	1.41	1.41	0.33	0.039	38.17	52.9
hypothetical protein CDS	1741403	1741954	552	forward	11.29	-11.29	-0.62	5.2e-12	185.98	133.23
Pantothenate kinase (EC 2.7.1.33) CDS	1740369	1741292	924	reverse	2.86	-2.86	-0.3	0.0014	141.76	126.44
Sensor histidine kinase CDS	1739387	1740175	789	forward	2.19	-2.19	-0.41	0.0065	57.91	48.08
Two-component transcriptional response regulator, LuxR family CDS	1738703	1739374	672	forward	1.05	-1.05	-0.29	0.089	43.86	39.43
GTP pyrophosphokinase (EC 2.7.6.5) CDS	1738078	1738689	612	forward	0.79	-0.79	-0.25	0.16	44.84	41.51
GMP synthase [glutamine-hydrolyzing], amidotransferase subunit (EC 6.3.5.2) / GMP synthase [glutamine-hydrolyzing], ATP pyrophosphatase subunit (EC 6.3.5.2) CDS	1736211	1737764	1554	reverse	4.43	4.43	0.35	3.7e-05	139.96	196.83
Nitric-oxide reductase (EC 1.7.99.7), quinol-dependent CDS	1733209	1735551	2343	reverse	27.69	-27.69	-0.95	2e-28	231.39	131.43
Mg(2+) transport ATPase, P-type (EC 3.6.3.2) CDS	1730389	1733154	2766	forward	2.84	-2.84	-0.28	0.0014	162.85	147.42
hypothetical protein CDS	1730256	1730369	114	forward	2.85	-2.85	-1.81	0.0014	7.77	2.44
hypothetical protein CDS	1729855	1730061	207	reverse	0.53	0.53	0.35	0.3	10.52	14.7
hypothetical protein CDS	1729154	1729858	705	reverse	3.65	3.65	0.84	0.00022	17.15	33.83
hypothetical protein CDS	1728980	1729129	150	reverse	0.99	0.99	0.31	0.1	28.05	38.33
hypothetical protein CDS	1728371	1728943	573	reverse	2.93	2.93	0.64	0.0012	23.8	40.76
Transcriptional regulator, ArsR family CDS	1728003	1728323	321	reverse	5.11	5.11	0.44	7.7e-06	104.34	155.43
dioxygenase CDS	1726984	1727934	951	reverse	0	0	-0.05	0.99	8.71	9.22
hypothetical protein CDS	1726886	1726987	102	reverse	0.1	-0.1	-0.18	0.79	11.22	10.92
Arginase (EC 3.5.3.1) CDS	1726134	1726802	669	reverse	0.18	0.18	0.24	0.66	9.35	12.1
hypothetical protein CDS	1725728	1726048	321	reverse	15.79	-15.79	-1.03	1.6e-16	111.7	60.05
1-deoxy-D-xylulose 5-phosphate synthase (EC 2.2.1.7) CDS	1723895	1725562	1668	reverse	2.16	-2.16	-0.9	0.0069	15.42	9.11
Transcriptional regulator, AcrR family CDS	1722958	1723527	570	forward	1.22	-1.22	-0.39	0.061	32.5	27.29
Macrolide export ATP-binding/permease protein CDS	1720787	1722772	1986	reverse	2.28	-2.28	-1	0.0053	14.5	7.99
hypothetical protein CDS	1720102	1720569	468	reverse	0.43	-0.43	-0.29	0.37	13.88	12.45
ABC transporter, permease protein CDS	1719131	1720075	945	forward	0.03	0.03	0.05	0.93	18.47	21.07
ABC transporter, ATP-binding protein CDS	1718789	1719037	249	forward	0.7	0.7	0.34	0.2	16.16	22.53
Transcriptional regulator, AcrR family CDS	1718084	1718656	573	reverse	0.76	-0.76	-0.38	0.17	18.61	15.76
Integral membrane protein CDS	1716214	1718091	1878	reverse	2.25	-2.25	-0.57	0.0056	34.25	25.42
Argininosuccinate synthase (EC 6.3.4.5) CDS	1714716	1716005	1290	reverse	11.25	-11.25	-0.21	5.6e-12	1982.97	1889.21
Argininosuccinate lyase (EC 4.3.2.1) CDS	1713334	1714716	1383	reverse	1000	-1000	-0.32	0	2374.2	2085.67
nodulation protein L CDS	1712695	1713111	417	forward	2.19	-2.19	-0.36	0.0065	72.22	61.92
4-hydroxybenzoyl-CoA thioesterase CDS	1711653	1712483	831	reverse	1.81	-1.81	-0.29	0.015	87.24	78.63
NAD(P)H dehydrogenase (quinone):NADPH-dependent FMN reductase CDS	1711464	1711568	105	reverse	0.99	-0.99	-0.2	0.1	111.9	107.23
hypothetical protein CDS	1711316	1711507	192	reverse	0.84	-0.84	-0.21	0.14	79.55	75.74
hypothetical protein CDS	1710909	1711322	414	reverse	0.33	-0.33	-0.13	0.47	88.93	89.39
Uncharacterized amino acid permease, GabP family CDS	1709291	1710745	1455	reverse	8.96	8.96	0.59	1.1e-09	103.57	171.94
Aminotransferase CDS	1707958	1709310	1353	reverse	6.24	6.24	0.43	5.8e-07	141.28	208.64
Putative permease CDS	1706476	1707402	927	forward	2.9	2.9	0.68	0.0013	21.02	37
Thioredoxin CDS	1706014	1706328	315	reverse	1000	-1000	-0.86	0	2101.99	1275.57
similar to glutathione reductase CDS	1704529	1705860	1332	reverse	11.57	-11.57	-0.48	2.7e-12	307.73	243.29
Putative transport protein CDS	1702780	1703949	1170	reverse	0.83	0.83	0.29	0.15	27.26	36.62
Uncharacterized metal ion transporter YcsG, Mn(2+)/Fe(2+) NRAMP family CDS	1701357	1702568	1212	forward	5.59	5.59	1.04	2.6e-06	17.45	39.57
Lactam utilization protein LamB CDS	1700595	1701344	750	forward	4.49	4.49	0.86	3.2e-05	20.4	40.85
Biotin carboxylase of acetyl-CoA carboxylase (EC 6.3.4.14) CDS	1699220	1700608	1389	forward	4.85	4.85	0.9	1.4e-05	20.41	41.89
Biotin carboxyl carrier protein of acetyl-CoA carboxylase CDS	1698820	1699248	429	forward	7.3	7.3	1.24	5e-08	15.61	40.53
Allophanate hydrolase 2 subunit 2 (EC 3.5.1.54) CDS	1697801	1698817	1017	forward	4.06	4.06	0.88	8.8e-05	18.33	37.05
Allophanate hydrolase 2 subunit 1 (EC 3.5.1.54) CDS	1697084	1697800	717	forward	5.99	5.99	1.27	1e-06	11.68	30.96
Transcriptional regulator CDS	1696367	1696789	423	reverse	0.01	0.01	0.05	0.98	23.03	26.15
hypothetical protein CDS	1695425	1695883	459	forward	13.37	-13.37	-1.08	4.2e-14	87.89	45.72
Putative UV-damage repair protein UvrX CDS	1693908	1695428	1521	forward	5.87	-5.87	-0.84	1.4e-06	52.66	32.24
Histone acetyltransferase HPA2 and related acetyltransferases CDS	1693091	1693603	513	forward	1000	-1000	-1.23	0	319.72	149.41
Mannosyl-glycoprotein endo-beta-N-acetylglucosamidase CDS	1692485	1693072	588	forward	1000	-1000	-1.16	0	276.37	136.17
Aspartate--ammonia ligase (EC 6.3.1.1) CDS	1691560	1692282	723	reverse	0.13	-0.13	-0.19	0.74	14.17	13.67
Aspartate--ammonia ligase (EC 6.3.1.1) CDS	1691272	1691523	252	reverse	0.08	0.08	0.12	0.84	12.52	14.92
2-haloalkanoic acid dehalogenase (EC 3.8.1.2) CDS	1690784	1691203	420	reverse	0.09	-0.09	-0.15	0.82	15.38	15.2
Mobile element protein CDS	1690258	1690710	453	forward	0.13	-0.13	-0.1	0.74	36.95	37.81
Mobile element protein CDS	1688929	1690179	1251	reverse	3.43	-3.43	-0.41	0.00038	101.12	83.93
Methionine synthase II (cobalamin-independent) CDS	1687271	1688386	1116	reverse	3.34	3.34	1.16	0.00046	7.79	19.07
S-ribosylhomocysteine lyase (EC 4.4.1.21) @ Autoinducer-2 production protein LuxS CDS	1686734	1687210	477	reverse	1000	1000	0.9	0	182.1	374.18
hypothetical protein CDS	1686108	1686341	234	forward	10.83	-10.83	-0.78	1.5e-11	118.61	76.09
hypothetical protein CDS	1685277	1686005	729	forward	0.18	0.18	0.11	0.65	22.07	26.28
hypothetical protein CDS	1684737	1684952	216	reverse	0.05	-0.05	-0.39	0.9	3.08	2.58
hypothetical protein CDS	1683996	1684751	756	forward	0	0	-0.79	1	0.54	0.34
Uncharacterized MFS-type transporter CDS	1682555	1683991	1437	forward	0	0	0.14	1	1.16	1.4
Transcriptional regulator CDS	1681863	1682408	546	reverse	0.37	-0.37	-0.25	0.42	16.56	15.27
Mutator MutT protein (7,8-dihydro-8-oxoguanine-triphosphatase) (EC 3.6.1.-) CDS	1681394	1681810	417	reverse	0.76	-0.76	-0.32	0.17	23.81	20.94
DNA/RNA helicase of DEAD/DEAH box family CDS	1678385	1681381	2997	reverse	0.03	0.03	0.05	0.93	20.19	23.01
hypothetical protein CDS	1678065	1678376	312	reverse	0	0	0.01	1	21.17	23.53
hypothetical protein CDS	1677481	1678068	588	reverse	0.12	-0.12	-0.09	0.75	39.98	41.28
6-phosphogluconolactonase (EC 3.1.1.31) CDS	1676564	1677388	825	forward	0.69	-0.69	-0.18	0.21	103.59	100.82
hypothetical protein CDS	1675836	1676384	549	reverse	0.96	-0.96	-0.17	0.11	166.39	162.15
D-alanyl-D-alanine carboxypeptidase (EC 3.4.16.4) CDS	1674442	1675695	1254	reverse	1.53	-1.53	-0.62	0.029	19.81	14.2
Secreted protein CDS	1673177	1674097	921	forward	1.39	-1.39	-0.22	0.041	130.48	123.33
Inner membrane transporter YjeM CDS	1671263	1672759	1497	reverse	3.82	3.82	0.49	0.00015	58.92	91.03
hypothetical protein CDS	1670411	1671016	606	forward	0.19	-0.19	-0.09	0.64	83.38	86.24
hypothetical protein CDS	1669471	1670340	870	reverse	5.23	5.23	0.42	5.9e-06	116.85	172.2
Transcriptional regulator, LysR family CDS	1668526	1669434	909	reverse	3.24	3.24	0.3	0.00058	133.64	181.07
hypothetical protein CDS	1666871	1668247	1377	forward	21.53	-21.53	-0.57	3e-22	435.13	322.86
Sucrose-6-phosphate hydrolase (EC 3.2.1.26) CDS	1665386	1666858	1473	forward	13	-13	-0.44	1e-13	394.92	319.32
Alcohol dehydrogenase (EC 1.1.1.1) CDS	1663854	1664888	1035	reverse	3	3	0.3	0.00099	121.05	163.99
PTS system, sucrose-specific IIB component (EC 2.7.1.211) / PTS system, sucrose-specific IIC component / PTS system, sucrose-specific IIA component (EC 2.7.1.211) CDS	1661746	1663704	1959	reverse	20.17	20.17	0.58	6.7e-21	267.01	437.69
Peptidyl-prolyl cis-trans isomerase (EC 5.2.1.8) CDS	1660938	1661525	588	reverse	6.92	6.92	0.47	1.2e-07	131.31	199.34
Malolactic regulator CDS	1659554	1660438	885	forward	1.98	-1.98	-1.02	0.011	11.18	6.07
Malolactic enzyme (EC 1.-.-.-) CDS	1657747	1659405	1659	reverse	1.81	1.81	0.89	0.015	6.45	13.19
flavoprotein subunit related to the succinate dehydrogenases and fumarate reductases CDS	1656160	1657518	1359	forward	9.29	9.29	0.27	5.2e-10	571.28	757.84
flavoprotein subunit related to the succinate dehydrogenases and fumarate reductases CDS	1655892	1656140	249	forward	11.24	11.24	0.28	5.7e-12	641	858.04
flavoprotein subunit related to the succinate dehydrogenases and fumarate reductases CDS	1655527	1655892	366	forward	7.08	7.08	0.24	8.3e-08	524.78	682.67
Fumarate hydratase class II (EC 4.2.1.2) CDS	1653756	1655144	1389	reverse	1.71	1.71	0.41	0.02	31.71	46.29
redox proteins related to the succinate dehydrogenases and fumarate reductases CDS	1652355	1653746	1392	reverse	1.21	1.21	0.37	0.062	25.33	35.93
2-oxoglutarate/malate translocator CDS	1650898	1652319	1422	reverse	0.9	0.9	0.3	0.13	26.81	36.4
Malolactic regulator CDS	1649788	1650681	894	reverse	0.08	-0.08	-0.07	0.84	51.38	53.89
hypothetical protein CDS	1648376	1649713	1338	reverse	1.56	1.56	0.26	0.028	71.44	93.94
Uracil-DNA glycosylase family protein, clostridial type CDS	1647696	1648367	672	reverse	3.21	3.21	0.32	0.00062	116.46	159.92
hypothetical protein CDS	1646462	1647457	996	reverse	0.38	-0.38	-0.1	0.41	200.58	206
4-methyl-5(B-hydroxyethyl)-thiazole monophosphate biosynthesis enzyme CDS	1645862	1646446	585	reverse	1.37	-1.37	-0.16	0.042	322.64	316.66
L-O-lysylphosphatidylglycerol synthase (EC 2.3.2.3) CDS	1642998	1645586	2589	forward	0.57	-0.57	-0.28	0.27	20.49	18.58
Similar to ribosomal large subunit pseudouridine synthase D, Bacillus subtilis YjbO type CDS	1641840	1642724	885	reverse	2.23	-2.23	-1.74	0.0059	7.09	2.34
L-arabinose isomerase (EC 5.3.1.4) CDS	1640862	1641638	777	reverse	2.33	-2.33	-1.1	0.0046	11.5	5.89
hypothetical protein CDS	1640067	1640771	705	forward	0	0	-0.05	0.99	20.65	21.95
Uncharacterized MFS-type transporter CDS	1638579	1640063	1485	forward	0	0	-0.04	1	12.14	12.99
Transcriptional regulator, MerR family CDS	1637994	1638431	438	reverse	0.7	-0.7	-0.82	0.2	4.97	3.09
hypothetical protein CDS	1637558	1637899	342	reverse	0.6	0.6	0.05	0.25	497.07	565.62
Ribonuclease J1 (endonuclease and 5' exonuclease) CDS	1635454	1637286	1833	reverse	0.08	-0.08	-0.02	0.83	432.2	468.95
hypothetical protein CDS	1634069	1635283	1215	reverse	0.29	0.29	0.06	0.51	112.26	128.72
Acetyltransferase CDS	1633586	1634020	435	forward	0.03	-0.03	-0.07	0.92	27.19	28.54
hypothetical protein CDS	1632904	1633380	477	reverse	3.43	3.43	0.26	0.00037	192.43	253.48
hypothetical protein CDS	1632072	1632755	684	reverse	0.26	-0.26	-0.1	0.54	112.26	115.2
hypothetical protein CDS	1631611	1632054	444	reverse	0.48	-0.48	-0.11	0.33	232.09	236.93
Mobile element protein CDS	1630222	1631472	1251	forward	2.72	-2.72	-0.33	0.0019	111.21	97.46
Mobile element protein CDS	1629691	1630143	453	reverse	0.01	-0.01	-0.04	0.97	41.8	44.75
hypothetical protein CDS	1629354	1629545	192	reverse	2.37	-2.37	-0.36	0.0042	80.93	69.32
Cobalt-zinc-cadmium resistance protein CzcD CDS	1628294	1629199	906	forward	0.03	-0.03	-0.01	0.94	126.37	137.63
Mn-dependent transcriptional regulator MntR CDS	1627482	1628141	660	reverse	1.54	1.54	0.22	0.029	95.01	122.07
Cold shock protein of CSP family CDS	1627133	1627333	201	reverse	1000	-1000	-0.21	0	7030.48	6664.52
hypothetical protein CDS	1626212	1626961	750	reverse	14.56	14.56	0.9	2.8e-15	68.85	141.56
Integral membrane protein CDS	1625714	1626202	489	reverse	14.32	14.32	1.04	4.8e-15	48.98	110.9
Membrane-associated phospholipid phosphatase CDS	1624991	1625659	669	reverse	10.29	10.29	0.79	5.1e-11	63.83	121.71
Esterase/lipase CDS	1623963	1624772	810	forward	12.44	12.44	0.73	3.6e-13	93.43	170.57
hypothetical protein CDS	1623451	1623918	468	reverse	3.13	-3.13	-0.43	0.00074	82.21	67.2
Lysine-specific permease CDS	1621651	1623141	1491	reverse	0.1	-0.1	-0.1	0.8	32.72	33.58
Deoxyadenosine kinase (EC 2.7.1.76) @ Deoxyguanosine kinase (EC 2.7.1.113) CDS	1620879	1621520	642	reverse	0.09	0.09	0.14	0.82	11.5	13.97
3-oxoacyl-[acyl-carrier protein] reductase (EC 1.1.1.100) CDS	1619969	1620139	171	reverse	15.82	-15.82	-1.1	1.5e-16	101.33	51.89
Oxidoreductase, short-chain dehydrogenase/reductase family CDS	1619636	1619944	309	reverse	11.52	-11.52	-0.87	3e-12	106.18	63.93
Oxidoreductase, short-chain dehydrogenase/reductase family CDS	1619376	1619663	288	reverse	15.58	-15.58	-0.96	2.6e-16	125.08	70.59
Undecaprenyl-diphosphatase (EC 3.6.1.27) CDS	1618487	1619317	831	forward	0.35	-0.35	-0.13	0.44	110.79	111.48
hypothetical protein CDS	1617925	1618140	216	reverse	3.53	3.53	0.43	0.00029	69.46	103.15
Substrate-specific component YkoE of thiamin-regulated ECF transporter for HydroxyMethylPyrimidine CDS	1617662	1617919	258	reverse	8.85	8.85	0.77	1.4e-09	57.79	108.1
Substrate-specific component ThiW of predicted thiazole ECF transporter CDS	1617140	1617643	504	reverse	6.75	6.75	0.75	1.8e-07	45.73	84.31
Transcriptional regulator CDS	1616718	1617143	426	forward	3.34	3.34	0.58	0.00045	34.53	56.83
Transposase CDS	1616190	1616627	438	reverse	0.32	-0.32	-0.14	0.48	78.2	78.03
Mobile element protein CDS	1615030	1616193	1164	reverse	2.27	-2.27	-0.35	0.0054	79.51	68.55
Galactoside O-acetyltransferase (EC 2.3.1.18) CDS	1614595	1614873	279	reverse	0.12	-0.12	-0.04	0.76	160.46	171.34
hypothetical protein CDS	1613897	1614562	666	reverse	2.89	-2.89	-0.2	0.0013	462.23	443
hypothetical protein CDS	1613119	1613835	717	forward	10.65	10.65	0.35	2.2e-11	382.62	536.98
Alcohol dehydrogenase (EC 1.1.1.1) CDS	1611813	1612832	1020	reverse	1000	1000	0.9	0	2480.26	5089.56
transcriptional regulator CtsR CDS	1611203	1611673	471	reverse	2.13	2.13	0.27	0.0075	100.65	133.51
ATP-dependent Clp protease, ATP-binding subunit ClpC CDS	1608680	1611184	2505	reverse	1.14	1.14	0.14	0.073	152.08	184.92
Transcriptional regulator, AcrR family CDS	1607901	1608494	594	reverse	20.05	-20.05	-0.42	8.9e-21	707.46	582.33
DNA-directed RNA polymerase beta subunit (EC 2.7.7.6) CDS	1604104	1607676	3573	reverse	29.11	29.11	0.73	7.7e-30	233.4	425.18
DNA-directed RNA polymerase beta' subunit (EC 2.7.7.6) CDS	1600419	1604066	3648	reverse	21.19	21.19	0.7	6.5e-22	184.41	328.75
Mobile element protein CDS	1599080	1600366	1287	forward	0.12	0.12	0.04	0.76	66.14	74.97
Mobile element protein CDS	1598932	1599048	117	reverse	1.29	1.29	0.2	0.051	95.42	120.72
Glutamine amidotransferase, class I CDS	1598144	1598872	729	forward	0.07	-0.07	-0.09	0.85	17.97	18.56
hypothetical protein CDS	1596814	1597989	1176	reverse	1.79	1.79	0.51	0.016	21	32.95
hypothetical protein CDS	1595962	1596627	666	forward	0.29	0.29	0.31	0.51	7.87	10.75
SSU ribosomal protein S12p (S23e) CDS	1595295	1595708	414	reverse	1000	1000	1.38	0	703.17	2017.67
SSU ribosomal protein S7p (S5e) CDS	1594800	1595270	471	reverse	1000	1000	1.48	0	485.44	1491.57
Translation elongation factor G CDS	1592593	1594677	2085	reverse	1000	1000	1.39	0	415.84	1202.07
SSU ribosomal protein S10p (S20e) CDS	1591896	1592204	309	reverse	1000	1000	0.6	0	955.24	1586.82
LSU ribosomal protein L3p (L3e) CDS	1591184	1591846	663	reverse	1000	1000	0.66	0	656.77	1141.14
LSU ribosomal protein L4p (L1e) CDS	1590542	1591165	624	reverse	1000	1000	0.73	0	515.23	941.58
LSU ribosomal protein L23p (L23Ae) CDS	1590249	1590542	294	reverse	1000	1000	0.66	0	839.59	1462.08
LSU ribosomal protein L2p (L8e) CDS	1589378	1590223	846	reverse	1000	1000	0.84	0	563.63	1109.67
SSU ribosomal protein S19p (S15e) CDS	1589056	1589337	282	reverse	1000	1000	0.87	0	745.22	1501.87
LSU ribosomal protein L22p (L17e) CDS	1588692	1589039	348	reverse	1000	1000	0.96	0	613.27	1307.52
SSU ribosomal protein S3p (S3e) CDS	1588020	1588679	660	reverse	1000	1000	0.97	0	556.72	1199.86
LSU ribosomal protein L16p (L10e) CDS	1587582	1588016	435	reverse	1000	1000	0.93	0	442.81	926.7
LSU ribosomal protein L29p (L35e) CDS	1587386	1587592	207	reverse	1000	1000	0.88	0	680.39	1381.09
SSU ribosomal protein S17p (S11e) CDS	1587097	1587363	267	reverse	1000	1000	0.89	0	719.36	1464.5
LSU ribosomal protein L14p (L23e) CDS	1586668	1587036	369	reverse	1000	1000	1.07	0	415.54	956.6
LSU ribosomal protein L24p (L26e) CDS	1586326	1586634	309	reverse	1000	1000	1.01	0	450.24	997.75
LSU ribosomal protein L5p (L11e) CDS	1585754	1586296	543	reverse	1000	1000	1.12	0	345.15	827.09
SSU ribosomal protein S14p (S29e) @ SSU ribosomal protein S14p (S29e), zinc-dependent CDS	1585552	1585737	186	reverse	1000	1000	1.05	0	544.79	1238.41
SSU ribosomal protein S8p (S15Ae) CDS	1585121	1585519	399	reverse	1000	1000	0.95	0	387.81	826.74
LSU ribosomal protein L6p (L9e) CDS	1584556	1585092	537	reverse	1000	1000	0.89	0	409.18	831.88
LSU ribosomal protein L18p (L5e) CDS	1584146	1584502	357	reverse	1000	1000	0.84	0	503.17	990.59
SSU ribosomal protein S5p (S2e) CDS	1583614	1584123	510	reverse	1000	1000	0.86	0	335.17	671.3
LSU ribosomal protein L30p (L7e) CDS	1583418	1583600	183	reverse	1000	1000	0.65	0	549.79	949.22
LSU ribosomal protein L15p (L27Ae) CDS	1582952	1583386	435	reverse	1000	1000	0.9	0	277.91	571.23
Protein translocase subunit SecY CDS	1581653	1582951	1299	reverse	1000	1000	0.94	0	329.6	697.66
Adenylate kinase (EC 2.7.4.3) CDS	1580972	1581631	660	reverse	1000	1000	0.91	0	350.48	725.11
Translation initiation factor 1 CDS	1580612	1580830	219	reverse	1000	1000	1.08	0	478.37	1114.38
LSU ribosomal protein L36p @ LSU ribosomal protein L36p, zinc-dependent CDS	1580458	1580574	117	reverse	1000	1000	0.99	0	922.85	2011.59
SSU ribosomal protein S13p (S18e) CDS	1580067	1580432	366	reverse	1000	1000	1.15	0	558.71	1358.77
SSU ribosomal protein S11p (S14e) CDS	1579646	1580035	390	reverse	1000	1000	1.34	0	358.86	1001.7
DNA-directed RNA polymerase alpha subunit (EC 2.7.7.6) CDS	1578619	1579563	945	reverse	1000	1000	1.42	0	460.14	1355.96
LSU ribosomal protein L17p CDS	1578206	1578586	381	reverse	1000	1000	1.61	0	328.93	1103
ATPase component of general energizing module of ECF transporters CDS	1577179	1578015	837	reverse	2.13	2.13	0.35	0.0075	58.89	82.47
ATPase component of general energizing module of ECF transporters CDS	1576340	1577137	798	reverse	0.91	0.91	0.2	0.12	59.85	75.63
Transmembrane component of general energizing module of ECF transporters CDS	1575544	1576347	804	reverse	2.2	2.2	0.36	0.0063	58.39	82.2
tRNA pseudouridine(38-40) synthase (EC 5.4.99.12) CDS	1574752	1575528	777	reverse	1.36	1.36	0.22	0.044	80.49	103.2
LSU ribosomal protein L13p (L13Ae) CDS	1574202	1574645	444	reverse	1000	1000	0.89	0	735.95	1496.7
SSU ribosomal protein S9p (S16e) CDS	1573793	1574188	396	reverse	1000	1000	0.88	0	691.14	1397.05
Endonuclease/exonuclease/phosphatase family protein CDS	1572639	1573742	1104	forward	16.64	16.64	1.06	2.3e-17	54.99	125.95
2,3-butanediol dehydrogenase, S-alcohol forming, (R)-acetoin-specific (EC 1.1.1.4) / Acetoin (diacetyl) reductase (EC 1.1.1.304) CDS	1571572	1572345	774	reverse	1000	1000	0.79	0	1301.88	2477.3
N-acetylmuramoyl-L-alanine amidase (EC 3.5.1.28) CDS	1570563	1571177	615	reverse	1.26	1.26	0.17	0.054	128.25	158.73
Xanthine phosphoribosyltransferase (EC 2.4.2.22) CDS	1569960	1570547	588	reverse	4.9	4.9	0.33	1.3e-05	181.28	250.49
N5-carboxyaminoimidazole ribonucleotide synthase (EC 6.3.4.18) CDS	1568786	1569958	1173	reverse	4.57	4.57	0.28	2.7e-05	228.27	305.79
ATP-dependent DNA helicase UvrD/PcrA (EC 3.6.4.12) CDS	1566338	1568608	2271	reverse	2.75	2.75	0.42	0.0018	55.13	81.14
DNA ligase (NAD(+)) (EC 6.5.1.2) CDS	1564297	1566336	2040	reverse	1.79	1.79	0.18	0.016	183.22	228.05
Putative pheromone cAM373 precursor lipoprotein CamS CDS	1563182	1564294	1113	reverse	0.35	0.35	0.07	0.45	114.17	131.67
Aspartyl-tRNA(Asn) amidotransferase subunit C (EC 6.3.5.6) @ Glutamyl-tRNA(Gln) amidotransferase subunit C (EC 6.3.5.7) CDS	1562687	1563007	321	reverse	25.44	25.44	0.5	3.7e-26	454.74	709.46
Aspartyl-tRNA(Asn) amidotransferase subunit A (EC 6.3.5.6) @ Glutamyl-tRNA(Gln) amidotransferase subunit A (EC 6.3.5.7) CDS	1561224	1562687	1464	reverse	1000	1000	0.95	0	328.88	698.98
Aspartyl-tRNA(Asn) amidotransferase subunit B (EC 6.3.5.6) @ Glutamyl-tRNA(Gln) amidotransferase subunit B (EC 6.3.5.7) CDS	1559786	1561210	1425	reverse	1000	1000	1.04	0	338.09	767.08
Transcription regulator [contains diacylglycerol kinase catalytic domain] CDS	1558760	1559773	1014	reverse	1000	1000	0.92	0	318.85	665.36
RNA methyltransferase, TrmA family CDS	1557275	1558651	1377	reverse	3.14	3.14	0.42	0.00073	61.92	91.38
COG2826: Transposase and inactivated derivatives, IS30 family CDS	1556146	1556799	654	forward	0.11	0.11	0.03	0.78	95.35	107.25
hypothetical protein CDS	1555547	1556098	552	reverse	0	0	-0.01	1	69.07	75.68
hypothetical protein CDS	1555321	1555566	246	reverse	0.2	-0.2	-0.1	0.63	68.56	70.11
Type III restriction-modification system methylation subunit (EC 2.1.1.72) CDS	1553379	1555310	1932	reverse	0.25	-0.25	-0.14	0.56	63.08	63.14
Type III restriction-modification system StyLTI enzyme res (EC 3.1.21.5) CDS	1550400	1553375	2976	reverse	0.5	-0.5	-0.27	0.31	20.07	18.26
hypothetical protein CDS	1549106	1550398	1293	reverse	1.23	-1.23	-0.44	0.058	24.66	20.02
Helicase CDS	1547233	1549125	1893	reverse	0.81	-0.81	-0.29	0.16	31.26	28.05
hypothetical protein CDS	1546883	1547218	336	reverse	5.28	-5.28	-0.72	5.3e-06	60.74	40.67
hypothetical protein CDS	1546244	1546444	201	forward	2.2	-2.2	-1.21	0.0064	10.01	4.75
ISSth1, transposase (orf1), IS3 family CDS	1545453	1546166	714	reverse	0.55	0.55	0.14	0.28	61.07	74.14
Transposase CDS	1544581	1545435	855	reverse	0.38	0.38	0.1	0.42	70.45	82.9
Cation transport ATPase CDS	1542468	1544396	1929	reverse	0.06	-0.06	-0.08	0.88	20.82	21.69
Copper chaperone CDS	1542218	1542445	228	reverse	0.16	-0.16	-0.08	0.7	71.55	74.51
hypothetical protein CDS	1541885	1542163	279	reverse	0.41	-0.41	-0.13	0.39	127.52	127.99
Crp-like transcriptional regulator CDS	1541210	1541860	651	reverse	0.39	-0.39	-0.14	0.41	94.54	94.15
Transposase CDS	1540278	1541132	855	forward	0.25	0.25	0.06	0.56	83.12	95.51
ISSth1, transposase (orf1), IS3 family CDS	1539649	1540260	612	forward	0.12	0.12	0.04	0.76	73.21	82.95
hypothetical protein CDS	1539287	1539430	144	forward	0.1	-0.1	-0.15	0.79	16.53	16.44
Mobile element protein CDS	1538700	1539203	504	forward	1	-1	-0.31	0.1	37.38	33.19
Mobile element protein CDS	1537744	1538622	879	forward	0.12	0.12	0.07	0.76	29.96	34.56
hypothetical protein CDS	1537473	1537691	219	forward	0.17	-0.17	-0.12	0.68	48.54	49.23
Mobile element protein CDS	1537188	1537400	213	forward	0.64	-0.64	-0.44	0.23	11.78	9.53
Mobile element protein CDS	1536957	1537100	144	forward	2.9	-2.9	-0.57	0.0012	44.73	33.02
NADH peroxidase Npx (EC 1.11.1.1) CDS	1535360	1536730	1371	reverse	1000	-1000	-1.08	0	1754.16	909.75
hypothetical protein CDS	1533626	1534978	1353	reverse	0.07	-0.07	-0.14	0.84	13.42	13.44
FIG01108138: hypothetical protein CDS	1532655	1532909	255	reverse	15.76	-15.76	-1.4	1.7e-16	70.2	29.33
YoeB toxin protein CDS	1532395	1532658	264	reverse	16.55	-16.55	-1.1	2.9e-17	106.11	54.4
Integral membrane protein CDS	1530864	1531985	1122	forward	0.07	-0.07	-0.13	0.85	11.18	11.24
Na+/H+ antiporter NhaC CDS	1529041	1530438	1398	forward	0.94	0.94	0.42	0.12	15.63	22.92
hypothetical protein CDS	1528952	1529044	93	forward	5.41	5.41	0.81	3.9e-06	30.16	57.97
NG,NG-dimethylarginine dimethylaminohydrolase 1 (EC 3.5.3.18) CDS	1527871	1528653	783	forward	0.66	0.66	0.41	0.22	10.89	15.96
FIG042921: similarity to aminoacyl-tRNA editing enzymes YbaK, ProX CDS	1527289	1527789	501	reverse	0	0	0.06	1	11.05	12.67
Putative multicopper oxidase CDS	1525687	1527225	1539	reverse	1000	1000	0.57	0	529.56	865.28
hypothetical protein CDS	1525102	1525419	318	reverse	1000	-1000	-1.87	0	222.43	66.81
oxidoreductase( EC:1.- ) CDS	1524527	1525099	573	reverse	1000	-1000	-1.59	0	251.56	92
hypothetical protein CDS	1523689	1524378	690	reverse	1.32	-1.32	-0.28	0.048	62.07	56.28
hypothetical protein CDS	1523430	1523651	222	forward	0.28	-0.28	-0.16	0.52	43.56	42.74
hypothetical protein CDS	1522820	1523413	594	forward	0.07	-0.07	-0.08	0.86	28.92	30.14
Methylated-DNA--protein-cysteine methyltransferase (EC 2.1.1.63) CDS	1522550	1522729	180	forward	1.59	1.59	0.45	0.026	23.17	34.81
Methylated-DNA--protein-cysteine methyltransferase (EC 2.1.1.63) CDS	1522211	1522378	168	forward	0.3	0.3	0.19	0.5	17.1	21.39
Uncharacterized MFS-type transporter CDS	1522066	1522179	114	forward	0.16	-0.16	-0.56	0.69	3.67	2.73
Uncharacterized MFS-type transporter CDS	1521719	1522096	378	forward	0.07	-0.07	-0.34	0.86	3.5	3.03
Uncharacterized MFS-type transporter CDS	1521017	1521565	549	forward	1.2	-1.2	-1	0.064	7.26	3.99
Transcriptional regulator, MarR family CDS	1520261	1520809	549	reverse	0.56	0.56	0.11	0.28	91.36	108.78
Cell envelope-associated transcriptional attenuator LytR-CpsA-Psr, subfamily F2 CDS	1518779	1520038	1260	reverse	5.14	5.14	0.53	7.2e-06	71.24	113.01
hypothetical protein CDS	1517746	1518306	561	reverse	1.36	1.36	0.07	0.043	918.91	1057.89
DNA protection during starvation protein CDS	1517198	1517665	468	reverse	1000	-1000	-0.51	0	9947.33	7673.13
Bis-ABC ATPase YbiT CDS	1515403	1517028	1626	reverse	0.74	0.74	0.17	0.18	57.68	71.6
hypothetical protein CDS	1514507	1514860	354	forward	1000	-1000	-0.74	0	1189.18	781.12
hypothetical protein CDS	1513586	1514365	780	reverse	0.21	-0.21	-0.09	0.61	104.17	107.91
Glutamate--cysteine ligase (EC 6.3.2.2) CDS	1511963	1513471	1509	reverse	17.05	-17.05	-0.46	8.9e-18	489.7	390.31
L-lactate dehydrogenase (EC 1.1.1.27) CDS	1510896	1511798	903	reverse	5.45	-5.45	-0.53	3.6e-06	109.48	83.43
hypothetical protein CDS	1510326	1510895	570	forward	1.98	-1.98	-0.22	0.01	212.61	200.92
hypothetical protein CDS	1509819	1510184	366	forward	2.07	2.07	0.13	0.0084	451.26	541.46
Oxidoreductase, Gfo/Idh/MocA family CDS	1508644	1509654	1011	reverse	0.1	-0.1	-0.02	0.8	461.53	500.36
ATP-dependent RNA helicase YfmL CDS	1507318	1508640	1323	reverse	2.09	-2.09	-0.16	0.0081	601.22	591.07
Teichoic acid glycosylation protein CDS	1506223	1506657	435	forward	25.57	25.57	0.88	2.7e-26	131.93	267.48
Flavodoxin CDS	1505767	1506213	447	forward	24.13	24.13	1.08	7.5e-25	78.69	182.42
Methionine aminopeptidase (EC 3.4.11.18) CDS	1504797	1505654	858	reverse	17.17	17.17	0.44	6.7e-18	403.53	601.57
Phosphoglycerol transferase and related proteins, alkaline phosphatase superfamily CDS	<1504149	1504641	>493	reverse	2.7	2.7	0.46	0.002	44.02	66.74
Phosphoglycerol transferase and related proteins, alkaline phosphatase superfamily CDS	1501901	1504006	2106	reverse	0.63	-0.63	-0.34	0.23	16.73	14.56
Inner membrane protein YihY, formerly thought to be RNase BN CDS	1500876	1501772	897	reverse	0.8	0.8	0.25	0.16	30.96	40.56
hypothetical protein CDS	1500480	1500695	216	forward	1.03	-1.03	-0.38	0.094	26.31	22.29
hypothetical protein CDS	1500238	1500444	207	forward	0	0	0.02	1	19.88	22.1
Regulatory protein RecX CDS	1499326	1500144	819	reverse	0.9	0.9	0.41	0.13	14.71	21.57
Undecaprenyl-phosphate galactosephosphotransferase (EC 2.7.8.6) CDS	1498503	1499156	654	reverse	1.71	1.71	0.27	0.02	75.68	100.35
Glycosyltransferase CDS	1497730	1498491	762	reverse	4.99	4.99	0.52	1e-05	71.22	112.47
FIG00742408: hypothetical protein CDS	1496496	1497719	1224	reverse	4.05	4.05	0.56	8.8e-05	47.25	76.65
hypothetical protein CDS	1495904	1496521	618	reverse	2.37	2.37	0.36	0.0043	62.35	88.14
UDP-galactopyranose mutase (EC 5.4.99.9) CDS	1494668	1495789	1122	reverse	1.15	1.15	0.11	0.071	256.35	304.48
Membrane protein involved in the export of O-antigen, teichoic acid lipoteichoic acids CDS	1493247	1494665	1419	reverse	1.49	1.49	0.18	0.032	147.15	182.82
membrane protein, putative CDS	1492179	1493237	1059	reverse	0.53	0.53	0.1	0.3	92.15	108.97
N-acetylmuramoyl-L-alanine amidase family 4 (EC 3.5.1.28), needed for cell separation and autolysis CDS	1490183	1491472	1290	reverse	0.23	0.23	0.01	0.59	1668.66	1850.48
FIG00746519: hypothetical protein CDS	1489774	1490046	273	reverse	0.28	0.28	0.04	0.53	208.33	235.73
Bifunctional autolysin Atl / N-acetylmuramoyl-L-alanine amidase (EC 3.5.1.28)/ endo-beta-N-acetylglucosaminidase (EC 3.2.1.96) CDS	1489109	1489579	471	reverse	0.42	-0.42	-0.1	0.38	240.57	247.42
hypothetical protein CDS	1487266	1488861	1596	reverse	16.7	16.7	0.85	2e-17	90.54	180.06
hypothetical protein CDS	1486560	1487123	564	reverse	5.04	-5.04	-0.21	9.2e-06	762.83	725.4
Bactoprenol glucosyl transferase (EC 2.4.1.-); Glycosyltransferase, group 2 family protein CDS	1485538	1486470	933	reverse	0.23	0.23	0.07	0.58	70.33	81.15
UPF0118 membrane protein YueF CDS	1484429	1485538	1110	reverse	0.67	0.67	0.21	0.21	35.26	44.93
Uncharacterized glycosyltransferase YkoT CDS	1483363	1484340	978	reverse	0.42	0.42	0.14	0.38	40.63	49.37
Peptide chain release factor 3 CDS	1481564	1483144	1581	reverse	13.9	13.9	0.81	1.3e-14	83.94	161.84
Galactofuranose transferase CDS	1480494	1481546	1053	reverse	20.35	20.35	0.89	4.5e-21	101.63	207.26
EpsIIG, Putative glycosyltransferase CDS	1479568	1480476	909	reverse	15.9	15.9	0.82	1.3e-16	93.33	181.69
hypothetical protein CDS	1477777	1479522	1746	reverse	9.77	9.77	0.8	1.7e-10	59.46	113.77
dTDP-glucose 4,6-dehydratase (EC 4.2.1.46) CDS	1476817	1477749	933	reverse	4.72	4.72	0.48	1.9e-05	79.16	121.38
Transcriptional regulator, GntR family CDS	1476330	1476707	378	reverse	2.16	-2.16	-0.9	0.0069	15.18	8.95
ABC transporter, ATP-binding protein CDS	1475483	1476343	861	reverse	1.6	-1.6	-0.62	0.025	18.35	13.1
hypothetical protein CDS	1474772	1475470	699	reverse	0.8	-0.8	-0.39	0.16	17.08	14.29
hypothetical protein CDS	1474502	1474645	144	reverse	0.82	-0.82	-0.16	0.15	192.87	190.09
probably carbamoylphosphate synthase large subunit, evidenced by COGnitor CDS	1472953	1474194	1242	forward	8.91	-8.91	-0.49	1.2e-09	218.01	170.84
Permease of the drug/metabolite transporter (DMT) superfamily CDS	1471987	1472871	885	forward	13.32	-13.32	-0.77	4.8e-14	151.13	97.33
Pyrroline-5-carboxylate reductase (EC 1.5.1.2) CDS	1471209	1471997	789	forward	10.66	-10.66	-0.63	2.2e-11	168.73	119.74
hypothetical protein CDS	1470479	1471198	720	forward	9.01	-9.01	-0.64	9.9e-10	139.3	98.61
Substrate-specific component PanT of predicted pantothenate ECF transporter CDS	1469730	1470323	594	reverse	11.58	11.58	0.58	2.6e-12	143.41	236.17
Nicotinate phosphoribosyltransferase (EC 6.3.4.21) CDS	1468016	1469443	1428	forward	1.76	-1.76	-0.42	0.017	43.25	35.66
Nicotinamidase (EC 3.5.1.19) CDS	1467448	1468023	576	forward	1.99	-1.99	-0.49	0.01	38.35	30.05
Nudix-related transcriptional regulator NrtR CDS	1466614	1467321	708	forward	0.09	0.09	0.04	0.81	66.41	75.02
ATP-dependent Clp protease, ATP-binding subunit ClpE CDS	1464115	1466361	2247	forward	8.47	-8.47	-0.32	3.4e-09	445.14	391.49
hypothetical protein CDS	1463699	1463887	189	reverse	1.72	1.72	0.15	0.019	256.01	311.66
Phosphotransferase system, phosphocarrier protein HPr CDS	1463303	1463569	267	reverse	16.11	-16.11	-0.14	7.8e-17	8409.11	8363.79
Phosphoenolpyruvate-protein phosphotransferase of PTS system (EC 2.7.3.9) CDS	1461571	1463301	1731	reverse	10.99	-10.99	-0.29	1e-11	733.39	660.13
Glycosyltransferase LafA, responsible for the formation of Glc-DAG CDS	1460138	1461355	1218	reverse	1.41	1.41	0.19	0.039	121.06	151.42
Glycosyltransferase LafB, responsible for the formation of Gal-Glc-DAG CDS	1459120	1460145	1026	reverse	0.24	0.24	0.06	0.58	97.47	111.39
Integral membrane protein LafC, accessory function in glycolipid and LTA synthesis CDS	1458099	1459118	1020	reverse	0.12	-0.12	-0.08	0.77	50.53	52.7
hypothetical protein CDS	1457517	1457765	249	reverse	1.66	-1.66	-0.37	0.022	48.17	40.9
hypothetical protein CDS	1450679	1451059	381	forward	2.22	-2.22	-0.8	0.0061	19.28	12.17
hypothetical protein CDS	1450513	1450662	150	forward	1.68	-1.68	-1	0.021	10.83	5.97
small multidrug resistance family (SMR) protein CDS	1450045	1450365	321	reverse	1.56	-1.56	-2.22	0.027	3.68	0.87
ABC transporter, substrate-binding protein (cluster 3, basic aa/glutamine/opines) CDS	1448959	1449780	822	reverse	11.86	-11.86	-0.44	1.4e-12	368.23	299
ABC transporter, permease protein (cluster 3, basic aa/glutamine/opines) CDS	1448253	1448936	684	reverse	1000	-1000	-0.89	0	737.56	438.44
Ribonucleotide reductase of class III (anaerobic), large subunit (EC 1.17.4.2) CDS	1445654	1447864	2211	reverse	1000	1000	1.42	0	156.73	460.71
Ribonucleotide reductase of class III (anaerobic), activating protein (EC 1.97.1.4) CDS	1445128	1445676	549	reverse	1000	1000	1.6	0	151.87	504.79
hypothetical protein CDS	1444247	1445119	873	reverse	1000	1000	1.51	0	182.55	570.14
Xanthine permease CDS	1442758	1444095	1338	reverse	9.85	9.85	1.31	1.4e-10	18.54	50.61
Threonine dehydrogenase and related Zn-dependent dehydrogenases CDS	1441479	1442534	1056	reverse	0	0	0.51	1	1.15	1.81
FIG00744398: hypothetical protein CDS	1441126	1441338	213	reverse	0	0	0.97	1	0.17	0.37
Peptidoglycan-binding LysM CDS	1440222	1441070	849	reverse	0.27	-0.27	-0.02	0.53	3457.55	3757.82
Acyl-CoA hydrolase (EC 3.1.2.20) CDS	1439565	1440068	504	reverse	0.34	-0.34	-0.13	0.46	93.29	93.7
Small heat shock protein CDS	1438922	1439353	432	reverse	1000	1000	0.36	0	6332.08	8928.09
Transcriptional regulator, AcrR family CDS	1438072	1438767	696	forward	4.49	4.49	0.2	3.3e-05	466.31	588.48
hypothetical protein CDS	1437890	1438006	117	reverse	7.38	7.38	0.17	4.2e-08	1083.73	1345.43
hypothetical protein CDS	1437043	1437660	618	forward	0.48	0.48	0.05	0.33	309	352.19
hypothetical protein CDS	1436875	1437033	159	forward	0.1	-0.1	-0.04	0.79	179.43	192.55
D-serine/D-alanine/glycine transporter CDS	1435336	1436703	1368	reverse	0.72	-0.72	-0.21	0.19	58.38	55.38
Peroxide stress regulator PerR, FUR family CDS	1434661	1435116	456	forward	1000	-1000	-1.18	0	276.81	134.15
Uncharacterized MFS-type transporter CDS	1433106	1434539	1434	reverse	22.82	-22.82	-0.65	1.5e-23	365.02	255.78
DNA-3-methyladenine glycosylase (EC 3.2.2.20) CDS	1432531	1433067	537	reverse	29.2	-29.2	-0.59	6.4e-30	560.59	409.27
hypothetical protein CDS	1431706	1432437	732	forward	0.35	-0.35	-0.11	0.45	122.32	124.28
S-adenosylmethionine synthetase (EC 2.5.1.6) CDS	1430325	1431512	1188	reverse	1000	1000	1.91	0	46.26	190.93
Glutamate 5-kinase (EC 2.7.2.11) CDS	1429251	1430042	792	reverse	2.8	-2.8	-0.49	0.0016	56.95	44.58
Gamma-glutamyl phosphate reductase (EC 1.2.1.41) CDS	1428007	1429248	1242	reverse	4.12	-4.12	-0.51	7.6e-05	82.49	63.67
Membrane-associated phospholipid phosphatase CDS	1427041	1427748	708	forward	2.34	-2.34	-0.8	0.0046	19.6	12.42
Leucyl-tRNA synthetase (EC 6.1.1.4) CDS	1424262	1426679	2418	reverse	3.27	3.27	0.43	0.00054	64.92	95.85
hypothetical protein CDS	1423555	1423818	264	reverse	0.32	0.32	0.15	0.48	26.42	32.18
Probable cell division protein YtgP CDS	1421796	1423442	1647	reverse	5.42	5.42	0.62	3.8e-06	54.04	91.19
hypothetical protein CDS	1421374	1421751	378	forward	0.24	0.24	0.03	0.57	272.76	306.56
ADP-dependent (S)-NAD(P)H-hydrate dehydratase (EC 4.2.1.136) CDS	1420505	1421380	876	forward	0.64	0.64	0.08	0.23	200.3	233.09
Dipeptidase CDS	1418997	1420397	1401	reverse	1.76	1.76	0.17	0.017	202.08	249.65
Universal stress protein family CDS	1418417	1418917	501	reverse	1000	-1000	-0.68	0	4093.67	2807.21
ErfK/YbiS/YcfS/YnhG family protein CDS	1416903	1418291	1389	reverse	1000	-1000	-1.12	0	284.39	143.85
N-acetylmuramoyl-L-alanine amidase, family 4 CDS	1415694	1416812	1119	reverse	12.8	-12.8	-2.1	1.6e-13	31.6	8.09
Deoxyadenosine kinase (EC 2.7.1.76) @ Deoxyguanosine kinase (EC 2.7.1.113) CDS	1414962	1415594	633	forward	0.27	0.27	0.12	0.54	27.17	32.5
hypothetical protein CDS	1414224	1414832	609	reverse	0.03	-0.03	-0.05	0.94	21.42	22.77
Ribose operon repressor CDS	1413143	1414150	1008	reverse	0.17	0.17	0.07	0.67	43.57	50.25
hypothetical protein CDS	1412441	1413124	684	reverse	0	0	0.02	0.99	43.79	48.69
Dihydroneopterin aldolase (EC 4.1.2.25) CDS	1411854	1412225	372	reverse	5.53	5.53	0.43	3e-06	121.79	180
2-amino-4-hydroxy-6- hydroxymethyldihydropteridine pyrophosphokinase (EC 2.7.6.3) CDS	1411346	1411864	519	reverse	7.34	7.34	0.48	4.6e-08	133.87	204.72
GTP cyclohydrolase I (EC 3.5.4.16) type 1 CDS	1410792	1411364	573	reverse	13.7	13.7	0.66	2e-14	130.98	227.68
Dihydrofolate synthase (EC 6.3.2.12) @ Folylpolyglutamate synthase (EC 6.3.2.17) CDS	1409515	1410795	1281	reverse	11.07	11.07	0.64	8.5e-12	111.33	190.52
Nucleoside 5-triphosphatase RdgB (dHAPTP, dITP, XTP-specific) (EC 3.6.1.66) CDS	1408944	1409537	594	reverse	10.39	10.39	0.73	4.1e-11	76.61	139.82
Dihydropteroate synthase (EC 2.5.1.15) CDS	1407827	1408960	1134	reverse	7.86	7.86	0.59	1.4e-08	91.62	151.2
hypothetical protein CDS	1407488	1407826	339	forward	4.73	4.73	0.45	1.9e-05	92.05	137.84
hypothetical protein CDS	1406986	1407345	360	reverse	0.29	0.29	0.11	0.52	42.55	50.4
Arginyl-tRNA synthetase (EC 6.1.1.19) CDS	1404879	1406567	1689	reverse	12.38	12.38	0.73	4.2e-13	92.17	168.36
Multimodular transpeptidase-transglycosylase (EC 2.4.1.129) (EC 3.4.-.-) CDS	1402145	1404262	2118	reverse	0.31	0.31	0.24	0.49	10.19	13.25
Hypothetical protein SAV1845 CDS	1401724	1402086	363	reverse	23.12	-23.12	-0.43	7.6e-24	788.64	645.08
3'->5' exoribonuclease Bsu YhaM CDS	1400616	1401572	957	reverse	3.18	-3.18	-0.48	0.00067	69.3	54.52
Foldase protein PrsA precursor (EC 5.2.1.8) @ Foldase clustered with pyrimidine conversion CDS	1399568	1400524	957	reverse	4.69	4.69	0.15	2e-05	836.11	1022.49
Hypothetical protein SAV1839 CDS	1399256	1399489	234	forward	4.63	4.63	0.33	2.3e-05	170.58	235.57
Histidine triad (HIT) nucleotide-binding protein, similarity with At5g48545 and yeast YDL125C (HNT1) CDS	1398826	1399254	429	forward	5.61	5.61	0.37	2.4e-06	165.57	235.33
ABC transporter, ATP-binding protein EcsA CDS	1397952	1398677	726	reverse	0.82	0.82	0.2	0.15	51.75	65.49
ABC transporter, permease protein EscB CDS	1396775	1397959	1185	reverse	0	0	0.01	1	50.49	56.05
tRNA (guanine(46)-N(7))-methyltransferase (EC 2.1.1.33) CDS	1396110	1396757	648	reverse	1.19	-1.19	-0.25	0.064	73.3	67.69
hypothetical protein CDS	1395687	1396019	333	forward	1000	-1000	-0.95	0	601.72	342.19
FIG009688: Thioredoxin CDS	1395194	1395511	318	reverse	1000	-1000	-1.17	0	384.34	188.42
Phenylalanyl-tRNA synthetase domain protein (Bsu YtpR) CDS	1394438	1395070	633	reverse	10.38	10.38	0.54	4.2e-11	151.6	241.77
UDP-N-acetylmuramate--L-alanine ligase (EC 6.3.2.8) CDS	1393096	1394409	1314	reverse	11.01	11.01	0.53	9.8e-12	168.53	266.97
hypothetical protein CDS	1392290	1393000	711	reverse	1.73	-1.73	-0.21	0.018	192.48	182.56
hypothetical protein CDS	1391503	1392252	750	forward	5.1	-5.1	-0.31	8e-06	263.37	233.15
DNA polymerase I (EC 2.7.7.7) CDS	1388701	1391451	2751	reverse	0.72	0.72	0.16	0.19	68.84	84.63
Formamidopyrimidine-DNA glycosylase (EC 3.2.2.23) CDS	1387777	1388616	840	reverse	0.58	-0.58	-0.25	0.26	29.31	27.12
Dephospho-CoA kinase (EC 2.7.1.24) CDS	1387164	1387784	621	reverse	1.54	-1.54	-0.38	0.029	42.55	36.04
Ribonucleotide reductase transcriptional regulator NrdR CDS	1386661	1387119	459	reverse	0.36	-0.36	-0.09	0.44	196.96	203.35
Helicase loader DnaB CDS	1385300	1386661	1362	reverse	1.17	-1.17	-0.18	0.067	205.76	200.16
Helicase loader DnaI CDS	1384323	1385267	945	reverse	5.12	-5.12	-0.3	7.7e-06	280.42	250.04
Translation initiation factor 3 CDS	1383596	1384105	510	reverse	10.7	10.7	0.23	2e-11	916.51	1184.35
LSU ribosomal protein L35p CDS	1383376	1383573	198	reverse	4.04	4.04	0.11	9.1e-05	1317.59	1565.74
LSU ribosomal protein L20p CDS	1382973	1383326	354	reverse	5.74	5.74	0.16	1.8e-06	1009.07	1237.31
hypothetical protein CDS	1382554	1382910	357	reverse	0.19	-0.19	-0.11	0.64	58.1	59.01
hypothetical protein CDS	1382098	1382514	417	reverse	1.97	-1.97	-0.79	0.011	17.21	10.92
FIG001553: Hydrolase, HAD subfamily IIIA CDS	1381500	1382039	540	reverse	1.9	-1.9	-0.31	0.013	79.45	70.51
GTP-binding protein YqeH, required for biogenesis of 30S ribosome subunit CDS	1380392	1381516	1125	reverse	2.88	-2.88	-0.32	0.0013	125.5	110.32
FIG004454: RNA binding protein CDS	1380062	1380373	312	reverse	2.8	-2.8	-0.27	0.0016	171.17	155.83
Nicotinate-nucleotide adenylyltransferase (EC 2.7.7.18) CDS	1379414	1380046	633	reverse	2.27	-2.27	-0.24	0.0053	182.99	170.18
Hydrolase (HAD superfamily), YqeK CDS	1378810	1379421	612	reverse	1.09	-1.09	-0.18	0.081	169.46	164.25
Ribosomal silencing factor RsfA CDS	1378450	1378809	360	reverse	0.35	-0.35	-0.11	0.45	142.92	145.77
FIG145533: Methyltransferase (EC 2.1.1.-) CDS	1377701	1378453	753	reverse	1.95	-1.95	-0.26	0.011	130.26	120.02
FIG007079: UPF0348 protein family CDS	1376577	1377704	1128	reverse	1.91	-1.91	-0.23	0.012	161.88	151.26
FIG01269488: protein, clustered with ribosomal protein L32p CDS	1375940	1376491	552	reverse	1000	1000	0.65	0	508.89	877.93
LSU ribosomal protein L32p @ LSU ribosomal protein L32p, zinc-dependent CDS	1375712	1375888	177	reverse	1000	1000	0.75	0	1174.9	2169.71
Response regulator CDS	1374869	1375555	687	reverse	5.39	5.39	0.4	4e-06	139.71	202.12
Two-component system sensor histidine kinase CDS	1373350	1374855	1506	reverse	5.91	5.91	0.32	1.2e-06	244.13	334.54
Multi antimicrobial extrusion protein (Na(+)/drug antiporter), MATE family of MDR efflux pumps CDS	1371869	1373185	1317	forward	0.31	0.31	0.15	0.49	30.97	37.67
Peptide deformylase (EC 3.5.1.88) CDS	1371302	1371712	411	forward	0	0	-0.02	1	11.4	12.34
Inner membrane protein translocase and chaperone YidC, OxaA protein CDS	1370275	1371186	912	forward	1.93	1.93	0.29	0.012	78.73	105.64
Predicted nucleoside phosphatase CDS	1369930	1370208	279	forward	1.2	1.2	0.34	0.064	27.52	38.43
FIG011178: rRNA methylase CDS	1369085	1369891	807	reverse	0.22	0.22	0.03	0.6	267.73	300.72
FIG005986: HD family hydrolase CDS	1368465	1368980	516	reverse	26.34	-26.34	-0.48	4.5e-27	723.53	569.19
Transcriptional regulator, MarR family CDS	1368113	1368445	333	reverse	1000	-1000	-0.48	0	1028.99	814.01
Phenylalanyl-tRNA synthetase alpha chain (EC 6.1.1.20) CDS	1366776	1367822	1047	reverse	0.02	0.02	0.02	0.95	42.41	47.27
Phenylalanyl-tRNA synthetase beta chain (EC 6.1.1.20) CDS	1364332	1366770	2439	reverse	0	0	-0.02	0.99	38.56	41.74
Uridine kinase (EC 2.7.1.48) [C1] CDS	1363549	1364199	651	reverse	0.3	0.3	0.08	0.5	82.72	95.95
Transcription elongation factor GreA CDS	1363000	1363476	477	reverse	2	2	0.21	0.01	148.91	189.63
Uncharacterized membrane protein YfhO-like CDS	1360321	1362948	2628	forward	0.06	-0.06	-0.07	0.88	25.45	26.71
Uncharacterized protein YqgF CDS	1358034	1360118	2085	reverse	5.08	5.08	0.25	8.3e-06	331.74	434.45
LSU ribosomal protein L33p @ LSU ribosomal protein L33p, zinc-dependent CDS	1357742	1357891	150	reverse	1000	1000	0.41	0	2123.06	3098.7
5-formyltetrahydrofolate cyclo-ligase (EC 6.3.3.2) CDS	1356964	1357518	555	reverse	18.9	18.9	0.67	1.2e-19	180.58	315.14
Membrane-associated serine protease CDS	1356296	1356961	666	reverse	19.54	19.54	0.67	2.9e-20	182.52	320.2
Uncharacterized protein YqgQ CDS	1356063	1356299	237	reverse	16.21	16.21	0.46	6.2e-17	341.12	516.38
Glucokinase (EC 2.7.1.2) CDS	1355083	1356045	963	reverse	19.21	19.21	0.46	6.2e-20	414.57	626.4
Rhodanese-like domain protein CDS	1354639	1355058	420	reverse	16.58	16.58	0.37	2.6e-17	570.27	808.37
hypothetical protein CDS	1354283	1354459	177	forward	23.04	-23.04	-0.5	9.2e-24	594.17	462.83
tRNA dimethylallyltransferase (EC 2.5.1.75) CDS	1353261	1354184	924	reverse	0.96	0.96	0.29	0.11	31.3	42.07
Glutamine synthetase type I (EC 6.3.1.2) CDS	1351710	1353062	1353	reverse	19.75	19.75	1.08	1.8e-20	62.69	145.94
hypothetical protein CDS	1351408	1351536	129	forward	7.49	-7.49	-0.22	3.2e-08	1060.03	1001.75
ATP-binding cassette domain protein CDS	1350247	1351140	894	reverse	0.55	0.55	0.1	0.28	113.7	133.93
hypothetical protein CDS	1349295	1350254	960	reverse	0.63	-0.63	-0.14	0.23	191.77	191.08
Dimeric dUTPase (EC 3.6.1.23) CDS	1348769	1349302	534	reverse	2.31	-2.31	-0.23	0.005	229.88	216.07
TetR family regulatory protein of MDR cluster CDS	1347376	1348017	642	reverse	1000	-1000	-0.61	0	1525.47	1100.82
LSU ribosomal protein L21p CDS	1346904	1347212	309	reverse	23.44	-23.44	-0.3	3.6e-24	1528.39	1363.1
FIG139598: Potential ribosomal protein CDS	1346568	1346891	324	reverse	18.77	-18.77	-0.29	1.7e-19	1275.03	1144.04
LSU ribosomal protein L27p CDS	1346263	1346544	282	reverse	0.29	-0.29	-0.03	0.52	1293.67	1394.43
Aminopeptidase YpdF (MP-, MA-, MS-, AP-, NP- specific) CDS	1345101	1346177	1077	reverse	3.96	3.96	0.48	0.00011	63.33	97.36
Alkaline shock protein CDS	1344570	1345010	441	reverse	0.2	0.2	0.02	0.63	475.03	530.21
Transcription termination protein NusB CDS	1344151	1344570	420	reverse	0.7	0.7	0.05	0.2	556.12	634.31
Methenyltetrahydrofolate cyclohydrolase (EC 3.5.4.9) / Methylenetetrahydrofolate dehydrogenase (NADP+) (EC 1.5.1.5) CDS	1343116	1343973	858	reverse	7.31	7.31	0.55	4.9e-08	99.73	160.12
Exodeoxyribonuclease VII large subunit (EC 3.1.11.6) CDS	1341667	1343115	1449	reverse	6.21	6.21	0.52	6.2e-07	90.42	142.78
Exodeoxyribonuclease VII small subunit (EC 3.1.11.6) CDS	1341374	1341667	294	reverse	3.87	3.87	0.36	0.00013	117.13	164.9
(2E,6E)-farnesyl diphosphate synthase (EC 2.5.1.10) CDS	1340499	1341374	876	reverse	8.74	8.74	0.64	1.8e-09	86.58	147.88
RNA binding methyltransferase FtsJ like CDS	1339674	1340489	816	reverse	6.5	6.5	0.49	3.2e-07	109.23	168.46
Arginine pathway regulatory protein ArgR, repressor of arg regulon CDS	1339211	1339660	450	reverse	6.45	6.45	0.51	3.5e-07	99.36	155.39
DNA repair protein RecN CDS	1337499	1339193	1695	reverse	4.83	4.83	0.35	1.5e-05	155.84	218.6
hypothetical protein CDS	1336986	1337303	318	forward	7.09	-7.09	-1.03	8.2e-08	47.24	25.4
Guanylate kinase (EC 2.7.4.8) CDS	1336173	1336793	621	reverse	7.18	7.18	0.39	6.6e-08	199.55	287.19
DNA-directed RNA polymerase omega subunit (EC 2.7.7.6) CDS	1335892	1336176	285	reverse	2.01	2.01	0.16	0.0099	280.95	344.12
Phosphopantothenoylcysteine decarboxylase (EC 4.1.1.36) / Phosphopantothenoylcysteine synthetase (EC 6.3.2.5) CDS	1334592	1335821	1230	reverse	0.04	-0.04	-0.08	0.9	23.8	24.68
Helicase PriA essential for oriC/DnaA-independent DNA replication CDS	1332203	1334620	2418	reverse	0.01	0.01	0.02	0.99	32.18	35.8
Methionyl-tRNA formyltransferase (EC 2.1.2.9) CDS	1331230	1332180	951	reverse	0.1	0.1	0.06	0.79	38.93	44.56
16S rRNA (cytosine(967)-C(5))-methyltransferase (EC 2.1.1.176) CDS	1329891	1331237	1347	reverse	0.96	-0.96	-0.16	0.11	234.61	231.23
Protein serine/threonine phosphatase PrpC, regulation of stationary phase CDS	1329135	1329872	738	reverse	0.45	-0.45	-0.06	0.35	680.74	718.91
Serine/threonine protein kinase PrkC, regulator of stationary phase CDS	1327209	1329131	1923	reverse	0.47	0.47	0.06	0.34	208.31	239.31
Ribosome small subunit biogenesis RbfA-release protein RsgA CDS	1326299	1327189	891	reverse	3.18	-3.18	-0.25	0.00066	271.13	251.49
Ribulose-phosphate 3-epimerase (EC 5.1.3.1) CDS	1325634	1326287	654	reverse	5.06	-5.06	-0.25	8.8e-06	436.69	403.31
Thiamin pyrophosphokinase (EC 2.7.6.2) CDS	1324907	1325566	660	reverse	5.29	-5.29	-0.31	5.1e-06	283.02	251.56
LSU ribosomal protein L28p @ LSU ribosomal protein L28p, zinc-independent CDS	1324598	1324786	189	reverse	20.36	20.36	0.35	4.3e-21	793.81	1110.97
FIG001802: Putative alkaline-shock protein CDS	1324089	1324451	363	reverse	15.52	15.52	0.54	3e-16	235.94	376.27
Dihydroxyacetone kinase-like protein, phosphatase domain / Dihydroxyacetone kinase-like protein, kinase domain CDS	1322367	1324061	1695	reverse	22.12	22.12	0.56	7.6e-23	307.11	499.17
ATP-dependent DNA helicase RecG (EC 3.6.4.12) CDS	1320266	1322302	2037	reverse	6.41	6.41	0.59	3.9e-07	71.37	118.21
Phosphate:acyl-ACP acyltransferase PlsX (EC 2.3.1.n2) CDS	1319216	1320253	1038	reverse	4.19	4.19	0.47	6.4e-05	71.42	108.78
Acyl carrier protein CDS	1318928	1319173	246	reverse	5.3	5.3	0.18	5e-06	665.99	832.04
Ribonuclease III (EC 3.1.26.3) CDS	1318083	1318781	699	reverse	4.59	4.59	0.4	2.5e-05	110.99	161.37
Chromosome partition protein smc CDS	1314506	1318069	3564	reverse	6.95	6.95	0.48	1.1e-07	123.62	189.53
Signal recognition particle receptor FtsY CDS	1312910	1314490	1581	reverse	6.13	6.13	0.39	7.4e-07	168.71	242.29
Signal recognition particle associated protein CDS	1312552	1312893	342	reverse	4.89	4.89	0.27	1.3e-05	275.95	365.87
Signal recognition particle protein Ffh CDS	1310935	1312365	1431	reverse	6.22	6.22	0.52	6e-07	89.02	140.81
hypothetical protein CDS	1310316	1310831	516	reverse	0.05	-0.05	-0.08	0.88	23.68	24.64
hypothetical protein CDS	1309463	1310239	777	reverse	1.1	-1.1	-0.37	0.079	30.16	25.76
Two-component transcriptional response regulator, LuxR family CDS	1308719	1309423	705	forward	3.06	3.06	0.44	0.00088	56.04	83.41
Phosphate ABC transporter, periplasmic phosphate-binding protein PstS (TC 3.A.1.7.1) CDS	1307551	1308426	876	reverse	1.26	-1.26	-0.74	0.055	11.67	7.7
Phosphate transport system permease protein PstC (TC 3.A.1.7.1) CDS	1306652	1307551	900	reverse	0.31	-0.31	-0.34	0.49	9.25	8.05
Phosphate transport system permease protein PstA (TC 3.A.1.7.1) CDS	1305769	1306650	882	reverse	1.05	-1.05	-0.6	0.088	12.72	9.25
Phosphate transport ATP-binding protein PstB (TC 3.A.1.7.1) CDS	1305001	1305756	756	reverse	2.55	-2.55	-0.83	0.0028	20.55	12.71
Phosphate transport system regulatory protein PhoU CDS	1304282	1304986	705	reverse	1.3	-1.3	-0.32	0.051	44.6	39.19
SSU ribosomal protein S16p CDS	1303877	1304152	276	reverse	1000	1000	1.18	0	296.2	740.52
KH domain RNA binding protein YlqC CDS	1303602	1303862	261	reverse	1000	1000	0.76	0	782.06	1453.65
16S rRNA processing protein RimM CDS	1302968	1303477	510	reverse	6.45	6.45	1.32	3.5e-07	11.69	31.99
tRNA (guanine(37)-N(1))-methyltransferase (EC 2.1.1.228) CDS	1302210	1302968	759	reverse	9.76	9.76	1.31	1.7e-10	18.75	51.11
Uncharacterized amino acid permease, GabP family CDS	1300772	1302199	1428	reverse	8.78	8.78	1.34	1.7e-09	15.44	43.09
LSU ribosomal protein L19p CDS	1300292	1300651	360	reverse	1000	1000	0.48	0	2214.21	3396.43
Mobile element protein CDS	1299117	1300115	999	reverse	0.51	-0.51	-0.19	0.31	47.99	46.2
hypothetical protein CDS	1294567	1298742	4176	reverse	0.23	-0.23	-0.06	0.59	259.85	274.92
UPF0317 protein YcsI CDS	1293994	1294413	420	reverse	1.3	-1.3	-0.82	0.05	9.4	5.87
Aspartate carbamoyltransferase (EC 2.1.3.2) CDS	1292693	1293658	966	reverse	1000	1000	0.68	0	3057.98	5385.58
Dihydroorotase (EC 3.5.2.3) CDS	1291404	1292693	1290	reverse	1000	1000	0.79	0	2225.76	4233.86
Carbamoyl-phosphate synthase small chain (EC 6.3.5.5) CDS	1290320	1291402	1083	reverse	1000	1000	0.77	0	2307.56	4339.75
Carbamoyl-phosphate synthase large chain (EC 6.3.5.5) CDS	1287141	1290320	3180	reverse	1000	1000	0.68	0	1926.89	3387.95
Dihydroorotate dehydrogenase (NAD(+)), catalytic subunit (EC 1.3.1.14) CDS	1286211	1287128	918	reverse	1000	1000	0.51	0	1759.61	2753.22
Hydrolase, HAD superfamily CDS	1285160	1285966	807	forward	0.09	0.09	0.08	0.82	23.1	26.89
tRNA/rRNA cytosine-C5-methyltransferase CDS	1283658	1285067	1410	reverse	0.32	0.32	0.08	0.48	85.53	99.35
Mobile element protein CDS	1283152	1283607	456	forward	0.46	-0.46	-0.25	0.34	21.37	19.76
Mobile element protein CDS	1282449	1283078	630	reverse	0.95	-0.95	-0.28	0.11	40.45	36.69
Transposase CDS	1281576	1282430	855	forward	0.09	0.09	0.03	0.81	80.55	90.65
ISSth1, transposase (orf1), IS3 family CDS	1280845	1281558	714	forward	0.67	0.67	0.15	0.21	74.07	90.1
Mobile element protein CDS	1280123	1280749	627	reverse	3.29	-3.29	-0.62	0.00051	45.74	32.74
Phosphate transport ATP-binding protein PstB (TC 3.A.1.7.1) CDS	1279469	1279927	459	reverse	0.64	-0.64	-0.5	0.23	8.36	6.5
Phosphate transport ATP-binding protein PstB (TC 3.A.1.7.1) CDS	1279169	1279414	246	reverse	0.33	-0.33	-0.42	0.47	7.65	6.31
Isopentenyl-diphosphate delta-isomerase, FMN-dependent (EC 5.3.3.2) CDS	1277927	1279012	1086	forward	0.66	0.66	0.1	0.22	159.54	187.54
Phosphomevalonate kinase (EC 2.7.4.2) CDS	1276762	1277871	1110	forward	0.56	0.56	0.08	0.28	171.34	199.34
Diphosphomevalonate decarboxylase (EC 4.1.1.33) CDS	1275753	1276742	990	forward	0.02	-0.02	-0.02	0.95	107.85	117.35
Mevalonate kinase (EC 2.7.1.36) CDS	1274816	1275751	936	forward	0.42	0.42	0.09	0.38	90.24	105.74
DinG family ATP-dependent helicase YoaA CDS	1271746	1274586	2841	reverse	2.22	2.22	0.31	0.0061	77.35	105.41
FIG00742179: hypothetical protein CDS	1271177	1271695	519	reverse	1000	1000	1	0	196.34	432.59
Asparaginyl-tRNA synthetase (EC 6.1.1.22) CDS	1269855	1271150	1296	reverse	1000	1000	0.86	0	245.8	489.99
Chromosome replication initiation protein DnaD CDS	1269035	1269763	729	reverse	2.19	2.19	0.6	0.0065	20.15	33.51
hypothetical protein CDS	1267928	1268935	1008	reverse	0.7	-0.7	-0.12	0.2	295.48	298.24
Oxidoreductase CDS	1266181	1267194	1014	forward	5.18	-5.18	-0.45	6.5e-06	135.37	108.67
Transport protein CDS	1265141	1266052	912	reverse	0.1	-0.1	-0.09	0.79	36.1	37.19
Multimodular transpeptidase-transglycosylase (EC 2.4.1.129) (EC 3.4.-.-) / Penicillin-binding protein 1A/1B (PBP1) CDS	1262762	1265026	2265	forward	2.3	2.3	0.37	0.005	56.99	81.19
RecU Holliday junction resolvase CDS	1262134	1262769	636	forward	0.28	0.28	0.05	0.52	188.6	214.01
UPF0398 protein YpsA CDS	1261446	1262042	597	reverse	1.82	-1.82	-0.29	0.015	86.03	77.24
Cell division protein GpsB, coordinates the switch between cylindrical and septal cell wall synthesis by re-localization of PBP1 CDS	1260979	1261338	360	reverse	14.5	14.5	0.33	3.2e-15	615.64	850.99
hypothetical protein CDS	1260719	1260838	120	reverse	1000	-1000	-0.63	0	426222	303674
Ribosome protection-type tetracycline resistance related proteins, group 2 CDS	1258511	1260445	1935	reverse	1.05	-1.05	-0.36	0.089	28.9	24.81
Uncharacterized protein LAF 1179 CDS	1257222	1258373	1152	reverse	1.39	-1.39	-0.22	0.041	131.53	124.11
ADP-ribose pyrophosphatase CDS	1256769	1257218	450	reverse	2.81	-2.81	-0.25	0.0016	208.78	192.61
23S rRNA (guanine(2445)-N(2))-methyltransferase (EC 2.1.1.173) CDS	1255593	1256726	1134	reverse	0.41	-0.41	-0.09	0.39	237.59	245.12
hypothetical protein CDS	1254531	1255388	858	forward	0.23	-0.23	-0.12	0.59	71.19	72.06
Lipoamidase CDS	1252910	1254379	1470	forward	0.51	0.51	0.14	0.31	50.37	61.06
hypothetical protein CDS	1251388	1252104	717	reverse	0.24	0.24	0.1	0.58	34.87	41.23
Mobile element protein CDS	1250668	1251402	735	forward	0.15	0.15	0.07	0.7	41.75	48.23
hypothetical protein CDS	1250212	1250499	288	forward	0.08	-0.08	-0.04	0.84	78.04	83.44
hypothetical protein CDS	1249392	1249958	567	reverse	0.83	-0.83	-0.58	0.15	9.67	7.12
ABC transporter, permease protein YckA (cluster 3, basic aa/glutamine/opines) CDS	1248616	1249305	690	reverse	0.77	0.77	0.25	0.17	29.93	39.12
ABC transporter, substrate-binding protein YckB (cluster 3, basic aa/glutamine/opines) CDS	1247539	1248402	864	reverse	6.91	-6.91	-0.34	1.2e-07	322.6	280.49
Nitroreductase family protein CDS	1246713	1247315	603	reverse	16.27	-16.27	-0.92	5.4e-17	139.74	81.29
Ribonuclease HI, Bacillus nonfunctional homolog CDS	1246156	1246557	402	forward	0.22	-0.22	-0.11	0.6	79.23	80.76
FIG00742356: hypothetical protein CDS	1245709	1246143	435	reverse	0.14	0.14	0.04	0.72	105.55	118.99
Lipoprotein signal peptidase (EC 3.4.23.36) CDS	1245272	1245709	438	reverse	0.28	0.28	0.07	0.53	93.74	107.96
Ribosomal large subunit pseudouridine synthase D (EC 5.4.99.23) CDS	1244356	1245270	915	reverse	0.88	0.88	0.16	0.13	90.49	111.21
Carbamoyl-phosphate synthase small chain (EC 6.3.5.5) CDS	1243244	1244326	1083	reverse	0.2	0.2	0.05	0.63	94.42	107.35
Carbamoyl-phosphate synthase large chain (EC 6.3.5.5) CDS	1240738	1243242	2505	reverse	0.19	-0.19	-0.08	0.64	116.39	121.19
Carbonic anhydrase, alpha class (EC 4.2.1.1) CDS	1239910	1240545	636	forward	0.18	0.18	0.02	0.66	359.39	401.18
oxidoreductase of aldo/keto reductase family, subgroup 1 CDS	1239316	1239681	366	reverse	0	0	-0.05	1	8.87	9.4
Oxidoreductase, aldo/keto reductase family CDS	1238834	1239235	402	reverse	0.2	0.2	0.25	0.63	8.49	11.13
Serine acetyltransferase (EC 2.3.1.30) CDS	1238287	1238832	546	reverse	0.7	-0.7	-0.58	0.2	7.13	5.25
hypothetical protein CDS	1237597	1238256	660	reverse	0	0	0.03	1	9.06	10.16
Flavodoxin reductases (ferredoxin-NADPH reductases) family 1 CDS	1236305	1237600	1296	reverse	0.13	-0.13	-0.18	0.74	13.44	13.03
Fibronectin/fibrinogen-binding protein CDS	1234409	1236100	1692	forward	2.46	-2.46	-0.23	0.0035	239.46	224.61
DegV family protein CDS	1233340	1234218	879	reverse	1.02	-1.02	-0.2	0.096	119.88	115.1
hypothetical protein CDS	1232732	1233343	612	reverse	1.47	-1.47	-0.23	0.034	119.65	112.01
UPF0246 protein YaaA CDS	1231715	1232458	744	reverse	0.38	0.38	0.18	0.42	22.25	27.75
hypothetical protein CDS	1231062	1231718	657	forward	0.57	0.57	0.16	0.27	45.19	55.53
hypothetical protein CDS	1230298	1230939	642	reverse	7.13	-7.13	-0.36	7.4e-08	295.69	253.07
Acetyltransferase, GNAT family CDS	1229673	1230197	525	reverse	4.77	-4.77	-0.26	1.7e-05	354.7	324.62
Homoserine kinase (EC 2.7.1.39) CDS	1228581	1229441	861	forward	2.02	2.02	0.42	0.0095	37.27	54.87
Homoserine dehydrogenase (EC 1.1.1.3) CDS	1227294	1228571	1278	forward	1.9	1.9	0.65	0.012	14.32	24.8
Threonine synthase (EC 4.2.3.1) CDS	1225672	1227180	1509	reverse	2.62	2.62	0.47	0.0024	41.2	62.7
hypothetical protein CDS	1225011	1225664	654	reverse	3.06	3.06	0.52	0.00087	40.1	63.24
Branched-chain amino acid transport protein AzlD CDS	1224651	1224977	327	reverse	1.82	1.82	0.28	0.015	72.63	97.28
4-carboxymuconolactone decarboxylase (EC 4.1.1.44) CDS	1224049	1224369	321	forward	4.68	-4.68	-0.37	2.1e-05	174.19	148.11
Pyruvate dehydrogenase E1 component alpha subunit (EC 1.2.4.1) CDS	1222607	1223698	1092	reverse	1000	1000	0.45	0	3116.24	4684.87
Pyruvate dehydrogenase E1 component beta subunit (EC 1.2.4.1) CDS	1221627	1222604	978	reverse	1000	1000	0.7	0	2472.77	4414.79
Dihydrolipoamide acetyltransferase component of pyruvate dehydrogenase complex (EC 2.3.1.12) CDS	1220322	1221611	1290	reverse	1000	1000	0.65	0	2384.57	4128.94
Dihydrolipoamide dehydrogenase of pyruvate dehydrogenase complex (EC 1.8.1.4) CDS	1218909	1220315	1407	reverse	1000	1000	0.6	0	2301.81	3848.52
Lipoate-protein ligase A CDS	1217861	1218880	1020	reverse	1000	1000	0.4	0	3910.47	5672.37
hypothetical protein CDS	1216685	1217806	1122	reverse	2.12	2.12	0.14	0.0076	371.87	450.72
hypothetical protein CDS	1215817	1216557	741	reverse	0.2	-0.2	-0.03	0.63	597.92	643.27
Uncharacterized MFS-type transporter CDS	1215604	1215738	135	forward	2.55	2.55	0.16	0.0028	359.92	442.37
hypothetical protein CDS	1214029	1215417	1389	forward	1.42	1.42	0.23	0.038	84.05	108.19
Uncharacterized MFS-type transporter CDS	1212639	1213865	1227	forward	0.4	-0.4	-0.26	0.4	14.62	13.41
Uncharacterized MFS-type transporter CDS	1211766	1212608	843	forward	0.01	-0.01	-0.08	0.97	10.97	11.42
Uncharacterized MFS-type transporter CDS	1211218	1211730	513	forward	0.03	0.03	0.07	0.93	12.84	14.77
hypothetical protein CDS	1210098	1210961	864	reverse	4.71	-4.71	-0.52	2e-05	93.23	71.28
SSU ribosomal protein S14p (S29e) @ SSU ribosomal protein S14p (S29e), zinc-independent CDS	1209726	1209995	270	reverse	9.09	-9.09	-0.34	8.2e-10	439.54	382.1
PTS system, cellobiose-specific IIC component CDS	1208247	1209557	1311	reverse	0.03	-0.03	-0.03	0.94	41.51	44.76
hypothetical protein CDS	1207355	1208254	900	reverse	0.83	-0.83	-0.24	0.15	50.95	47.41
Dipeptidase CDS	1205922	1207334	1413	reverse	0.15	-0.15	-0.08	0.71	71.36	74.15
Na(+)/H(+) antiporter CDS	1203942	1205813	1872	reverse	0.28	-0.28	-0.16	0.53	51.07	50.45
4-oxalocrotonate tautomerase; Xylose transport system permease protein xylH CDS	1203692	1203916	225	reverse	17.74	-17.74	-0.33	1.8e-18	955.99	835.69
Glycerol kinase (EC 2.7.1.30) CDS	1202113	1203624	1512	reverse	0.11	0.11	0.03	0.77	120.79	135.81
hypothetical protein CDS	1201670	1202116	447	reverse	0.19	0.19	0.04	0.65	104.94	118.87
Kup system potassium uptake protein CDS	1199442	1201451	2010	forward	0.13	-0.13	-0.16	0.74	21.61	21.26
hypothetical protein CDS	1198952	1199272	321	reverse	0.96	-0.96	-0.41	0.11	21.5	17.79
hypothetical protein CDS	1198679	1198819	141	reverse	0.65	-0.65	-0.19	0.22	69.5	66.88
hypothetical protein CDS	1195648	1198548	2901	reverse	2.08	2.08	0.47	0.0083	31.46	47.8
hypothetical protein CDS	1195227	1195463	237	forward	0.68	0.68	0.17	0.21	55.91	69.08
Uncharacterized MFS-type transporter CDS	1193703	1195160	1458	forward	0.35	0.35	0.34	0.44	6.13	8.55
hypothetical protein CDS	1192858	1193445	588	reverse	0	0	-0.04	0.99	29.03	31.13
hypothetical protein CDS	1192590	1192853	264	reverse	0.17	-0.17	-0.11	0.68	50.61	51.69
hypothetical protein CDS	1191979	1192491	513	forward	0.42	-0.42	-0.2	0.38	33.49	32.15
hypothetical protein CDS	1191627	1191920	294	forward	0.18	-0.18	-0.12	0.67	40.92	41.41
Cof-like hydrolase CDS	1190758	1191573	816	forward	1.88	1.88	0.54	0.013	20.81	33.37
hypothetical protein CDS	1190496	1190588	93	reverse	0.04	-0.04	-0.35	0.91	2.98	2.57
Di-tripeptide/cation symporter DtpT CDS	1188960	1190450	1491	reverse	0.16	-0.16	-0.15	0.7	22.93	22.74
hypothetical protein CDS	1188659	1188817	159	forward	0.91	0.91	0.53	0.12	8.36	13.26
Transport protein CDS	1187219	1188415	1197	reverse	0.08	0.08	0.4	0.83	2.56	3.72
Chorismate mutase I (EC 5.4.99.5) CDS	1186957	1187226	270	reverse	0	0	0.05	1	2.39	2.73
Chorismate synthase (EC 4.2.3.5) CDS	1185797	1186963	1167	reverse	0	0	0.08	1	3.15	3.66
hypothetical protein CDS	1185250	1185795	546	reverse	0	0	-0.15	1	2.1	2.08
3-phosphoshikimate 1-carboxyvinyltransferase (EC 2.5.1.19) CDS	1183977	1185275	1299	reverse	0.06	-0.06	-0.29	0.86	3.45	3.11
Prephenate dehydrogenase (EC 1.3.1.12) CDS	1182891	1183976	1086	reverse	0.08	-0.08	-0.25	0.83	4.35	4.01
Shikimate kinase I (EC 2.7.1.71) CDS	1182373	1182894	522	reverse	0.46	-0.46	-0.48	0.34	6.54	5.14
Aspartate aminotransferase (EC 2.6.1.1) @ Biosynthetic Aromatic amino acid aminotransferase alpha (EC 2.6.1.57) CDS	1181032	1182192	1161	reverse	4.5	-4.5	-0.25	3.2e-05	387.17	357.91
D-lactate dehydrogenase (EC 1.1.1.28) CDS	1180047	1181030	984	reverse	17.69	-17.69	-0.39	2.1e-18	701.81	588.93
Similar to heptaprenyl diphosphate synthase component II CDS	1179020	1180006	987	forward	1.13	-1.13	-0.2	0.074	130.64	124.88
Putative prenyltransferase, contains 1,4-dihydroxy-2-naphthoate octaprenyltransferase domain CDS	1178039	1178938	900	reverse	0.2	-0.2	-0.08	0.64	116.67	121.48
hypothetical protein CDS	1177801	1177971	171	forward	2.39	2.39	0.31	0.0041	88.71	120.76
Ferrous iron transport protein B CDS	1175796	1177787	1992	forward	2.55	2.55	0.38	0.0028	62.12	88.89
hypothetical protein CDS	1175590	1175799	210	forward	2.99	2.99	0.5	0.001	41.48	64.61
Iron-sulfur cluster assembly ATPase protein SufC CDS	1174558	1175355	798	reverse	6.71	6.71	0.34	2e-07	247.3	343.79
Iron-sulfur cluster assembly protein SufD CDS	1173251	1174546	1296	reverse	5.12	5.12	0.4	7.5e-06	129.21	187.34
Cysteine desulfurase (EC 2.8.1.7) => SufS CDS	1172029	1173267	1239	reverse	2.78	2.78	0.3	0.0016	111.68	151.05
Putative iron-sulfur cluster assembly scaffold protein for SUF system, SufE2 CDS	1171572	1172042	471	reverse	2.17	2.17	0.26	0.0068	107.94	142.38
Iron-sulfur cluster assembly protein SufB CDS	1170179	1171585	1407	reverse	1.12	1.12	0.16	0.076	129.89	159.13
ABC transporter, substrate-binding protein (cluster 8, B12/iron complex) CDS	1168961	1170025	1065	reverse	0.18	0.18	0.25	0.66	6.06	7.96
hypothetical protein CDS	1167874	1168713	840	forward	0.3	0.3	0.09	0.5	63.84	74.58
Hemerythrin domain protein CDS	1166471	1167802	1332	forward	1.27	1.27	0.19	0.054	103.2	129.59
PaaD-like protein (DUF59) involved in Fe-S cluster assembly CDS	1166248	1166481	234	forward	1.82	1.82	0.24	0.015	100.71	131.18
PaaD-like protein (DUF59) involved in Fe-S cluster assembly CDS	1165928	1166245	318	forward	3.01	3.01	0.4	0.00098	68.13	98.9
NADH dehydrogenase (EC 1.6.99.3) CDS	1164448	1165671	1224	forward	0.06	0.06	0.01	0.87	525.36	580.71
ABC transporter, ATP-binding protein (cluster 8, B12/iron complex) CDS	1163411	1164181	771	forward	0.64	0.64	0.46	0.23	7.85	11.84
Iron compound ABC transporter, permease protein CDS	1162416	1163414	999	forward	0.18	0.18	0.32	0.65	5.71	7.85
hypothetical protein CDS	1162031	1162429	399	forward	0.3	0.3	0.35	0.51	5.23	7.33
Molybdopterin synthase catalytic subunit MoaE (EC 2.8.1.12) CDS	1161275	1161589	315	reverse	0.32	0.32	0.13	0.48	38.2	45.85
Molybdopterin synthase sulfur carrier subunit CDS	1161030	1161275	246	reverse	0.53	0.53	0.17	0.3	35.26	43.75
Cyclic pyranopterin phosphate synthase (MoaA) (EC 4.1.99.18) CDS	1160022	1161020	999	reverse	1.37	1.37	0.38	0.042	28	40.05
Nitrate/nitrite transporter CDS	1158820	1160016	1197	reverse	1.51	1.51	0.52	0.031	17.08	27.02
PaaD-like protein (DUF59) involved in Fe-S cluster assembly CDS	1158467	1158805	339	reverse	1.2	1.2	0.27	0.063	46.27	61.56
hypothetical protein CDS	1157565	1158452	888	reverse	0.16	0.16	0.06	0.7	63.86	73.1
Demethylmenaquinone methyltransferase (EC 2.1.1.163) CDS	1156760	1157476	717	reverse	0.07	-0.07	-0.05	0.84	54.85	58.26
hypothetical protein CDS	1156308	1156541	234	forward	0.1	0.1	0.01	0.79	1576.7	1741.51
hypothetical protein CDS	1155290	1156207	918	forward	0.03	0.03	0.01	0.92	100.29	111.43
hypothetical protein CDS	1154310	1155293	984	forward	0.07	0.07	0.02	0.85	93.64	104.72
hypothetical protein CDS	1154037	1154300	264	forward	1.96	1.96	0.3	0.011	71.16	96.3
Response regulator CDS	1153244	1153897	654	forward	0.47	0.47	0.05	0.34	358.33	407.42
Two-component system sensor histidine kinase CDS	1152190	1153242	1053	forward	3.49	3.49	0.23	0.00032	256.06	330.29
hypothetical protein CDS	1151733	1152167	435	forward	0.08	0.08	0.01	0.84	775.28	856.6
hypothetical protein CDS	1151403	1151666	264	forward	0.94	0.94	0.23	0.12	47.11	60.89
Molybdenum cofactor guanylyltransferase (EC 2.7.7.77) CDS	1150858	1151403	546	forward	0.93	0.93	0.28	0.12	32.51	43.32
Molybdopterin-guanine dinucleotide biosynthesis protein MobB / Cyclic pyranopterin monophosphate synthase accessory protein CDS	1149875	1150861	987	forward	0.92	0.92	0.29	0.12	30.48	41.02
Molybdopterin molybdenumtransferase (EC 2.10.1.1) CDS	1148682	1149896	1215	forward	1.82	1.82	0.49	0.015	24.5	37.74
Molybdenum cofactor biosynthesis protein MoaB CDS	1148195	1148692	498	forward	0.95	0.95	0.36	0.11	20.9	29.44
Molybdopterin-synthase adenylyltransferase (EC 2.7.7.80) CDS	1147181	1148173	993	forward	1.12	1.12	0.39	0.076	20.28	29.31
Respiratory nitrate reductase alpha chain (EC 1.7.99.4) CDS	1143350	1147015	3666	reverse	2.13	2.13	0.41	0.0075	41.35	60.61
Respiratory nitrate reductase beta chain (EC 1.7.99.4) CDS	1141801	1143360	1560	reverse	1.93	1.93	0.39	0.012	41.28	59.63
Respiratory nitrate reductase delta chain (EC 1.7.99.4) CDS	1141230	1141808	579	reverse	0.65	0.65	0.2	0.22	39.14	49.51
Respiratory nitrate reductase gamma chain (EC 1.7.99.4) CDS	1140548	1141237	690	reverse	0.79	0.79	0.22	0.16	39.1	50.25
Mobile element protein CDS	1140042	1140497	456	forward	0.64	-0.64	-0.34	0.23	16.27	14.09
Mobile element protein CDS	1138717	1139949	1233	reverse	1.72	-1.72	-0.35	0.019	56.63	48.81
hypothetical protein CDS	1137411	1138376	966	reverse	0	0	0	1	18.91	20.76
hypothetical protein CDS	1136973	1137401	429	reverse	0.12	0.12	0.11	0.77	19.36	22.91
Na(+)/H(+) antiporter CDS	1136486	1136743	258	reverse	5.05	-5.05	-0.6	8.8e-06	78.97	57.14
Na(+)/H(+) antiporter CDS	1136319	1136453	135	reverse	1000	-1000	-1.23	0	221.04	103.74
Rrf2-linked NADH-flavin reductase CDS	1135556	1136200	645	forward	0.25	-0.25	-0.06	0.57	241.73	254.51
Glutamate--cysteine ligase (EC 6.3.2.2) CDS	1133931	1135436	1506	forward	0.87	0.87	0.12	0.14	146.81	175.75
hypothetical protein CDS	1133717	1133857	141	reverse	1.23	-1.23	-0.36	0.058	35.34	30.33
hypothetical protein CDS	1133094	1133627	534	reverse	2.1	2.1	0.14	0.008	371.26	449.76
Aspartate aminotransferase (EC 2.6.1.1) CDS	1131705	1132892	1188	reverse	23.6	23.6	0.68	2.5e-24	219.3	386.04
hypothetical protein CDS	1131112	1131453	342	forward	3.94	-3.94	-0.69	0.00012	46.51	31.76
Transcriptional regulator CDS	1130095	1131099	1005	forward	2.2	-2.2	-0.56	0.0063	32.94	24.6
Gluconate permease, Bsu4004 homolog CDS	1128622	1129968	1347	forward	1000	-1000	-3	0	577.26	79.4
Gluconokinase (EC 2.7.1.12) CDS	1127080	1128600	1521	forward	1000	-1000	-2.93	0	639.95	92.25
RopB; Rgg-like transcription regulator CDS	1125938	1126879	942	forward	0.17	-0.17	-0.61	0.67	3.21	2.32
cation-transport ATPase, E1-E2 family CDS	1125274	1125795	522	reverse	0.15	-0.15	-0.2	0.71	11.24	10.79
hypothetical protein CDS	1125056	1125148	93	forward	7.13	-7.13	-0.72	7.4e-08	86.32	57.54
hypothetical protein CDS	1124879	1125010	132	reverse	0.21	0.21	0.47	0.62	2.38	3.62
Transcriptional regulator CDS	1124260	1124718	459	reverse	11.21	-11.21	-0.58	6.2e-12	205.49	150.91
hypothetical protein CDS	1123958	1124233	276	forward	0.66	-0.66	-0.25	0.22	33.56	31.07
Transcriptional regulator CDS	1122969	1123886	918	reverse	4.51	-4.51	-0.36	3.1e-05	169.68	145.04
hypothetical protein CDS	1121981	1122679	699	forward	1.91	-1.91	-0.15	0.012	621.86	614.64
Uncharacterized ABC1 family protein Ethha 1308 CDS	1120207	1121919	1713	forward	0.94	-0.94	-0.21	0.11	97.16	92.64
Histone acetyltransferase HPA2 and related acetyltransferases CDS	1119372	1119929	558	forward	7.12	-7.12	-0.58	7.6e-08	123.65	90.87
Putative ring-cleaving dioxygenase CDS	1118869	1119297	429	forward	4.84	-4.84	-0.67	1.4e-05	61.69	42.66
Fluoride ion transporter CrcB CDS	1118416	1118781	366	reverse	0.57	0.57	0.18	0.27	41.55	51.8
Fluoride ion transporter CrcB CDS	1118087	1118419	333	reverse	0.25	0.25	0.07	0.56	71.82	82.8
hypothetical protein CDS	1117887	1118009	123	forward	0.03	0.03	0.01	0.94	174.49	193.11
Integrase, catalytic region CDS	1116813	1117727	915	reverse	0.26	-0.26	-0.22	0.55	18.13	17.13
ISSth1, transposase (orf1), IS3 family CDS	1116087	1116800	714	reverse	0.52	0.52	0.12	0.3	72.39	86.34
Transposase CDS	1115215	1116069	855	reverse	0.06	-0.06	-0.04	0.88	81.33	87.09
Arsenical resistance operon repressor CDS	1114429	1114578	150	reverse	2.95	2.95	0.38	0.0011	73.2	104.9
Arsenical pump-driving ATPase (EC 3.6.3.16) CDS	1112647	1114380	1734	reverse	0.48	0.48	0.19	0.33	31.95	39.99
Arsenic efflux pump protein CDS	1111309	1112604	1296	reverse	0.94	0.94	0.29	0.12	30.03	40.29
Arsenical resistance operon trans-acting repressor ArsD CDS	1110938	1111141	204	reverse	0.08	-0.08	-0.04	0.84	108.55	116.24
Arsenate reductase (EC 1.20.4.4) thioredoxin-coupled, LMWP family CDS	1110499	1110915	417	reverse	0.09	0.09	0.04	0.81	66.56	74.99
hypothetical protein CDS	1109722	1110282	561	forward	0	0	0.09	1	6.64	7.8
hypothetical protein CDS	1108787	1109518	732	reverse	0.03	0.03	0.14	0.93	7.44	9
hypothetical protein CDS	1106977	1108701	1725	reverse	1.12	1.12	0.36	0.077	24.12	33.96
Acetolactate synthase, catabolic (EC 2.2.1.6) CDS	1104814	1106496	1683	reverse	3.1	3.1	0.27	0.00079	155.28	206.36
ABC transporter, ATP-binding protein CDS	1103684	1104325	642	reverse	1.14	-1.14	-0.71	0.072	11.27	7.59
Probable iron export permease protein FetB CDS	1102924	1103691	768	reverse	2.48	-2.48	-1.12	0.0033	13.07	6.61
Transcriptional regulator CDS	1102366	1102872	507	forward	1.03	-1.03	-0.76	0.092	8.81	5.73
NADH-dependent oxidoreductase CDS	1101913	1102251	339	reverse	1.14	-1.14	-0.6	0.072	13.39	9.74
Glycerophosphoryl diester phosphodiesterase (EC 3.1.4.46) CDS	1101115	1101258	144	reverse	0.05	0.05	0.05	0.89	22.81	25.97
Arsenate reductase (EC 1.20.4.4) thioredoxin-coupled, LMWP family CDS	1100565	1100981	417	reverse	0.07	-0.07	-0.11	0.84	18.41	18.7
hypothetical protein CDS	1100075	1100341	267	reverse	0	0	0.02	1	23.64	26.38
hypothetical protein CDS	1099913	1100062	150	reverse	0.03	0.03	0.03	0.93	32.72	36.87
Acetylornithine deacetylase (EC 3.5.1.16) CDS	1098505	1099656	1152	reverse	4.1	4.1	0.18	7.9e-05	488.29	610.37
Guanine deaminase (EC 3.5.4.3) CDS	1097787	1098383	597	reverse	0.08	-0.08	-0.05	0.83	72.86	77.51
Guanine deaminase (EC 3.5.4.3) CDS	1097052	1097762	711	reverse	0.23	-0.23	-0.1	0.59	88.58	91.16
Aspartate aminotransferase (AspB-4) (EC 2.6.1.1) CDS	1095692	1096876	1185	forward	0	0	-0.15	1	2.68	2.65
Glutamate--cysteine ligase (EC 6.3.2.2) CDS	1093951	1095324	1374	reverse	0.02	-0.02	-0.61	0.95	0.97	0.69
ABC transporter, substrate-binding protein (cluster 3, basic aa/glutamine/opines) CDS	1092926	1093756	831	reverse	7.05	7.05	0.33	8.9e-08	283.36	390.59
Mobile element protein CDS	1091399	1092562	1164	forward	1.79	-1.79	-0.34	0.016	64.34	55.8
Transposase CDS	1090965	1091402	438	forward	1.16	-1.16	-0.23	0.069	92.02	86.43
hypothetical protein CDS	1089514	1090626	1113	reverse	0.39	-0.39	-0.35	0.41	10.15	8.76
hypothetical protein CDS	1089101	1089373	273	reverse	1000	-1000	-1.63	0	563.69	200.39
Phenolic acid decarboxylase (EC 4.1.1.-) CDS	1088435	1088986	552	reverse	1.52	-1.52	-0.93	0.03	8.99	5.19
Negative regulator of phenolic acid metabolism PadR CDS	1087802	1088350	549	reverse	2.86	-2.86	-0.42	0.0014	78.02	64.03
Nucleoside diphosphate kinase (EC 2.7.4.6) CDS	1087359	1087796	438	reverse	4.53	-4.53	-0.4	2.9e-05	144.26	119.95
hypothetical protein CDS	1086586	1087266	681	forward	1.09	-1.09	-0.38	0.081	26.75	22.58
hypothetical protein CDS	1085347	1086582	1236	forward	0.6	0.6	0.26	0.25	19.8	25.99
1-deoxy-D-xylulose 5-phosphate synthase (EC 2.2.1.7) CDS	1083409	1085187	1779	reverse	18.8	18.8	0.74	1.6e-19	141.82	260.75
Cell wall surface anchor family protein CDS	1082130	1083092	963	reverse	0.17	0.17	0.08	0.68	34.34	39.91
Uncharacterized transporter YbxG CDS	1080470	1081855	1386	reverse	0.2	0.2	0.12	0.63	20.29	24.31
hypothetical protein CDS	1079619	1080314	696	reverse	0.67	-0.67	-0.19	0.21	80.23	77.49
Dipeptidase CDS	1078249	1079619	1371	reverse	0.46	-0.46	-0.14	0.34	123.93	123.45
DNA-entry nuclease (Competence-specific nuclease) (EC 3.1.30.-) CDS	1077287	1078174	888	reverse	5.36	-5.36	-0.32	4.4e-06	263.53	231.71
3-hydroxybutyryl-CoA dehydrogenase (EC 1.1.1.157); 3-hydroxyacyl-CoA dehydrogenase (EC 1.1.1.35) CDS	1076308	1077195	888	forward	26.65	-26.65	-0.33	2.2e-27	1517.46	1331.32
hypothetical protein CDS	1073573	1075921	2349	reverse	0.15	-0.15	-0.07	0.7	81.84	85.45
Cell surface hydrolase, membrane-bound CDS	1072577	1073434	858	reverse	1.12	-1.12	-0.18	0.077	171.53	166.03
hypothetical protein CDS	1072393	1072569	177	reverse	2.53	-2.53	-0.25	0.003	191.52	177.02
hypothetical protein CDS	1071178	1072377	1200	reverse	0.02	0.02	0.01	0.96	106.48	117.85
Beta-lactamase class C-like and penicillin binding proteins (PBPs) superfamily CDS	1070129	1071181	1053	reverse	0.48	-0.48	-0.15	0.33	118.38	117.56
Low temperature requirement C protein CDS	1069619	1070116	498	reverse	3.08	-3.08	-0.28	0.00084	183.28	166.26
hypothetical protein CDS	1068685	1069425	741	forward	0.92	-0.92	-0.26	0.12	46.55	42.69
UPF0118 membrane protein SPy1117 CDS	1067505	1068605	1101	forward	1.66	-1.66	-0.35	0.022	55.63	48.12
3-ketoacyl-CoA thiolase (EC 2.3.1.16) @ Acetyl-CoA acetyltransferase (EC 2.3.1.9) CDS	1066323	1067495	1173	forward	1.84	-1.84	-0.37	0.015	57.5	49.03
Predicted esterase of the alpha-beta hydrolase superfamily CDS	1065371	1066228	858	forward	0.01	-0.01	-0.01	0.98	74.12	80.78
Transcriptional regulator, LysR family CDS	1064348	1065274	927	forward	0.18	0.18	0.08	0.66	42.54	49.42
redox proteins related to the succinate dehydrogenases and fumarate reductases CDS	1062369	1064222	1854	reverse	0.01	-0.01	-0.02	0.99	44.76	48.48
hypothetical protein CDS	1061678	1062262	585	forward	33.13	-33.13	-0.7	7.5e-34	472.2	319.69
Transport protein CDS	1060518	1061435	918	reverse	0.91	0.91	0.34	0.12	20.34	28.41
hypothetical protein CDS	1060082	1060444	363	reverse	0.77	0.77	0.26	0.17	29.89	39.29
hypothetical protein CDS	1059589	1059771	183	reverse	0.26	0.26	0.13	0.55	24	28.92
hypothetical protein CDS	1058547	1059428	882	reverse	0.5	-0.5	-0.19	0.32	51.34	49.42
hypothetical protein CDS	1058175	1058543	369	reverse	2.55	-2.55	-0.4	0.0028	72.02	59.9
FMN-binding protein CDS	1057561	1057953	393	forward	14.08	14.08	0.9	8.3e-15	66.63	137.13
Transcriptional regulator, DeoR family CDS	1056548	1057480	933	reverse	1.73	1.73	0.33	0.019	51.25	70.68
FIG00519347: Ribonucleotide reductase-like protein CDS	1055014	1056357	1344	forward	4.78	4.78	0.36	1.7e-05	150.36	211.65
ACT domain protein CDS	1054738	1055004	267	forward	3.74	3.74	0.39	0.00018	94.9	136.42
Cystathionine beta-synthase (EC 4.2.1.22) CDS	1053485	1054396	912	reverse	3.53	-3.53	-1.3	0.00029	15.56	6.96
Cystathionine gamma-lyase (EC 4.4.1.1) CDS	1052330	1053472	1143	reverse	2.87	-2.87	-1.13	0.0014	15.64	7.88
Threonine dehydrogenase and related Zn-dependent dehydrogenases CDS	1051038	1052108	1071	forward	0.67	-0.67	-0.22	0.21	46.18	43.58
Uncharacterized MFS-type transporter CDS	1049614	1050807	1194	forward	13.66	-13.66	-0.66	2.2e-14	206.24	143.93
O-succinylbenzoic acid--CoA ligase (EC 6.2.1.26) CDS	1048142	1049566	1425	forward	5.82	-5.82	-0.36	1.5e-06	235.14	201.25
Naphthoate synthase (EC 4.1.3.36) CDS	1047311	1048132	822	forward	4.37	-4.37	-0.27	4.3e-05	305.21	278.6
hypothetical protein CDS	1046893	1047276	384	reverse	2.49	-2.49	-0.3	0.0033	121.3	108.43
Mobile element protein CDS	1045890	1046468	579	reverse	1.21	1.21	0.21	0.062	73.97	94.21
Mobile element protein CDS	1045519	1045911	393	reverse	3.16	3.16	0.37	0.0007	82.97	117.84
L-lactate dehydrogenase (EC 1.1.1.27) CDS	1043838	1044782	945	reverse	8.33	-8.33	-1.58	4.7e-09	29.25	10.74
hypothetical protein CDS	1043226	1043471	246	reverse	0.04	-0.04	-0.44	0.91	3	2.43
Alcohol dehydrogenase (EC 1.1.1.1) CDS	1041961	1043082	1122	reverse	0.19	-0.19	-0.12	0.64	44.31	44.75
Citrate lyase transcriptional regulator CitI CDS	1041061	1041897	837	forward	0	0	-0.38	1	2.34	1.97
Triphosphoribosyl-dephospho-CoA synthase (EC 2.4.2.52) CDS	1039556	1040989	1434	reverse	0	0	-0.58	1	0.81	0.6
FIG00773110: hypothetical protein CDS	1038793	1039578	786	reverse	0.04	0.04	0.46	0.91	0.87	1.32
hypothetical protein CDS	1037876	1038460	585	reverse	2.1	-2.1	-0.7	0.0079	22.59	15.27
hypothetical protein CDS	1037171	1037761	591	reverse	2.1	-2.1	-0.68	0.0079	22.42	15.38
Saccharopine dehydrogenase related protein CDS	1036390	1036788	399	reverse	0.01	-0.01	-0.05	0.97	18.73	19.84
hypothetical protein CDS	1035712	1036305	594	reverse	0.06	0.06	0.06	0.88	21.31	24.45
Acetyltransferase, GNAT family CDS	1035098	1035634	537	reverse	1.1	-1.1	-0.19	0.079	156.36	151.03
hypothetical protein CDS	1034673	1035098	426	reverse	1.93	-1.93	-0.21	0.012	220.88	209.63
Rrf2 family transcriptional regulator, group III CDS	1034331	1034543	213	forward	3.04	3.04	0.1	0.00091	1219	1434.55
ABC transporter, substrate-binding protein (cluster 13, osmolytes) CDS	1033155	1034057	903	reverse	1000	1000	0.24	0	2897.77	3770.72
ABC transporter, permease protein (cluster 13, osmolytes) CDS	1032360	1033004	645	reverse	15.7	15.7	0.43	2e-16	379.75	563.36
ABC transporter, ATP-binding protein (cluster 13, osmolytes) CDS	1031612	1032379	768	reverse	25.92	25.92	0.61	1.2e-26	305.62	513.36
ABC transporter, permease protein (cluster 13, osmolytes) CDS	1030986	1031615	630	reverse	24.12	24.12	0.6	7.6e-25	300.39	498.97
Putative oxidoreductase CDS	1030011	1030970	960	reverse	17.53	17.53	0.4	2.9e-18	493.78	718.31
Threonine dehydrogenase and related Zn-dependent dehydrogenases CDS	1028866	1029918	1053	forward	12.89	-12.89	-1.09	1.3e-13	82.89	42.79
Aminotransferase CDS	1027117	1028295	1179	reverse	1.21	1.21	0.32	0.061	34.75	47.83
Choloylglycine hydrolase CDS	1026163	1027089	927	forward	1.36	-1.36	-0.34	0.044	45.09	39.16
Phage integrase family protein CDS	1025082	1026161	1080	forward	0.11	0.11	0.1	0.77	19.63	23.21
Auxin efflux carrier family protein CDS	1024331	1024942	612	reverse	0.16	0.16	0.38	0.7	3.53	5.04
Isocitrate dehydrogenase [NADP] (EC 1.1.1.42) CDS	1023803	1024321	519	reverse	0	0	0	1	5.12	5.63
Isocitrate dehydrogenase [NADP] (EC 1.1.1.42) CDS	1023068	1023703	636	reverse	0.06	-0.06	-0.18	0.87	7.86	7.63
Pyridoxal kinase (EC 2.7.1.35) CDS	1022051	1022881	831	reverse	0.96	-0.96	-0.33	0.11	29.82	26.07
Substrate-specific component HmpT of predicted thiamin-related ECF transporter CDS	1021550	1022035	486	reverse	0.84	-0.84	-0.33	0.14	23.24	20.26
oxidoreductase of aldo/keto reductase family, subgroup 1 CDS	1020585	1021457	873	reverse	4.36	-4.36	-0.45	4.3e-05	111.53	89.69
hypothetical protein CDS	1019625	1020551	927	forward	0.79	-0.79	-0.22	0.16	58.05	54.74
hypothetical protein CDS	1019389	1019571	183	reverse	0.94	-0.94	-0.21	0.12	96.91	92.44
hypothetical protein CDS	1019270	1019359	90	reverse	0.09	-0.09	-0.06	0.81	70.12	74.12
Histone acetyltransferase HPA2 and related acetyltransferases CDS	1018753	1019277	525	reverse	0.95	-0.95	-0.21	0.11	90.27	85.8
Esterase/lipase/thioesterase CDS	1017844	1018698	855	reverse	9.63	9.63	0.34	2.4e-10	355.96	497.19
hypothetical protein CDS	1017544	1017762	219	reverse	0.68	0.68	0.11	0.21	118.81	141.34
Phage minor capsid protein CDS	1016418	1017314	897	forward	1.86	1.86	0.35	0.014	48.72	68.48
hypothetical protein CDS	1016200	1016409	210	forward	0.47	0.47	0.11	0.34	70.65	84.12
hypothetical protein CDS	1015859	1015999	141	forward	6.9	-6.9	-0.46	1.2e-07	181.92	145.32
Aspartate aminotransferase (EC 2.6.1.1) CDS	1014523	1015659	1137	forward	0	0	-0.12	1	4.58	4.64
Ornithine cyclodeaminase (EC 4.3.1.12) CDS	1013444	1014511	1068	forward	0	0	0.12	1	1.14	1.36
Uncharacterized MFS-type transporter CDS	1013026	1013274	249	forward	0.2	-0.2	-0.73	0.63	1.93	1.28
Uncharacterized MFS-type transporter CDS	1011903	1012997	1095	forward	0.59	-0.59	-1.41	0.26	2.63	1.09
Adenine phosphoribosyltransferase (EC 2.4.2.7) CDS	1011002	1011559	558	reverse	1.9	1.9	0.31	0.013	65.28	88.7
hypothetical protein CDS	1010654	1010779	126	forward	0.35	-0.35	-0.09	0.44	192.74	198.77
hypothetical protein CDS	1010107	1010610	504	reverse	0.02	-0.02	-0.02	0.96	94.87	103.18
Acetyltransferase CDS	1009445	1010011	567	forward	2.43	-2.43	-0.52	0.0037	44.2	33.93
Galactoside O-acetyltransferase (EC 2.3.1.18) CDS	1008690	1009331	642	reverse	1.56	-1.56	-0.51	0.027	26.13	20.2
Branched-chain amino acid aminotransferase (EC 2.6.1.42) CDS	1007020	1008051	1032	reverse	17.93	-17.93	-1.18	1.2e-18	104.18	50.54
Arginine/ornithine antiporter ArcD CDS	1005384	1006862	1479	reverse	0.01	-0.01	-0.22	0.98	2.87	2.72
hypothetical protein CDS	1004567	1005331	765	forward	0.84	0.84	0.61	0.14	6.42	10.79
NAD/NADP octopine/nopaline dehydrogenase CDS	1003341	1004567	1227	forward	1.21	1.21	0.97	0.062	4.03	8.71
Voltage-gated chloride channel family protein CDS	1002502	1002810	309	reverse	0.03	-0.03	-0.04	0.93	33.5	35.86
hypothetical protein CDS	1002350	1002472	123	reverse	1.29	1.29	0.32	0.052	36.46	50.14
Voltage-gated chloride channel family protein CDS	1001453	1002316	864	reverse	0.01	-0.01	-0.05	0.99	22.55	23.92
Drug resistance transporter EmrB/QacA subfamily CDS	1001210	1001500	291	forward	0.36	0.36	0.8	0.43	2.03	3.9
hypothetical protein CDS	1001068	1001223	156	forward	0.78	0.78	1.18	0.16	1.54	3.83
hypothetical protein CDS	1000850	1001053	204	reverse	0.23	0.23	0.71	0.59	1.9	3.41
Oxalate/formate antiporter CDS	999374	1000723	1350	forward	1000	1000	0.65	0	2635.68	4544.38
Uncharacterized DUF554 membrane protein CDS	998107	998787	681	forward	2.99	2.99	0.44	0.001	54.44	81.09
Replication-associated recombination protein RarA CDS	996764	998110	1347	forward	2.73	2.73	0.41	0.0019	57.35	83.97
hypothetical protein CDS	996399	996749	351	forward	3.85	3.85	0.46	0.00014	67.09	101.62
hypothetical protein CDS	994573	996282	1710	forward	1000	1000	0.63	0	1315.61	2232.31
Cytosine deaminase (EC 3.5.4.1) CDS	993172	994410	1239	forward	1000	1000	0.49	0	865.83	1341.19
Predicted hydroxymethylpyrimidine transporter CytX CDS	991811	993169	1359	forward	17.02	17.02	0.35	9.5e-18	649.24	909.57
Free methionine-(R)-sulfoxide reductase, contains GAF domain CDS	991196	991654	459	forward	3.14	-3.14	-0.23	0.00073	326.42	306.2
Acetyltransferase, GNAT family CDS	990697	991206	510	forward	1.06	-1.06	-0.16	0.088	234.51	230.33
Peptide-methionine (R)-S-oxide reductase MsrB (EC 1.8.4.12) CDS	990119	990544	426	forward	1000	-1000	-1.34	0	638.48	276.73
hypothetical protein CDS	989717	990109	393	forward	1000	-1000	-1.46	0	669.46	267.37
Manganese-dependent inorganic pyrophosphatase (EC 3.6.1.1) CDS	988591	989523	933	forward	1000	1000	0.64	0	571.28	977.26
hypothetical protein CDS	987965	988480	516	forward	5.44	5.44	0.26	3.7e-06	336.21	442.66
Topoisomerase IV subunit A (EC 5.99.1.-) CDS	985431	987899	2469	forward	17.83	17.83	1.17	1.5e-18	46.62	115.44
Topoisomerase IV subunit B (EC 5.99.1.-) CDS	983417	985414	1998	forward	9.07	9.07	0.95	8.5e-10	36.68	78.1
Acyl-phosphate:glycerol-3-phosphate O-acyltransferase PlsY (EC 2.3.1.n3) CDS	982574	983185	612	reverse	0.53	0.53	0.07	0.3	183.94	213.01
hypothetical protein CDS	981628	982506	879	forward	3.46	3.46	0.25	0.00035	204.42	268.21
Integrase CDS	980770	981612	843	forward	2.17	2.17	0.21	0.0068	165.89	211.11
DNA topoisomerase I (EC 5.99.1.2) CDS	978515	980641	2127	forward	3.89	3.89	0.33	0.00013	141.1	194.52
Rossmann fold nucleotide-binding protein Smf possibly involved in DNA uptake CDS	977551	978426	876	forward	0.07	-0.07	-0.14	0.84	9.31	9.27
Ribonuclease HII (EC 3.1.26.4) CDS	976728	977498	771	forward	0.4	-0.4	-0.12	0.4	144.54	146.24
LSU ribosomal maturation GTPase RbgA (B. subtilis YlqF) CDS	975863	976735	873	forward	0.3	-0.3	-0.09	0.5	180.44	186.83
UPF0346 protein YozE CDS	975628	975852	225	forward	0.02	0.02	0.01	0.95	137.13	151.63
YfaA CDS	975025	975618	594	forward	0.86	0.86	0.16	0.14	86.4	106.13
FIG006988: Lipase/Acylhydrolase with GDSL-like motif CDS	974104	975021	918	forward	0.07	0.07	0.02	0.86	88.53	98.97
Acetyltransferase CDS	973347	973973	627	forward	0.04	-0.04	-0.02	0.92	143.01	154.93
D-3-phosphoglycerate dehydrogenase (EC 1.1.1.95) CDS	972099	973277	1179	reverse	0.64	-0.64	-0.17	0.23	103.48	101.22
DegV family protein CDS	971123	971965	843	forward	9.75	9.75	0.35	1.8e-10	344.04	483.62
hemolysin III CDS	970327	970956	630	reverse	12.61	12.61	0.71	2.4e-13	100.3	180.62
Dihydrofolate reductase (EC 1.5.1.3) CDS	969844	970347	504	forward	15.06	15.06	0.82	8.7e-16	87.58	170.36
Thymidylate synthase (EC 2.1.1.45) CDS	968873	969832	960	forward	18.05	18.05	0.96	8.9e-19	75.78	161.63
Bis-ABC ATPase Uup CDS	966921	968807	1887	forward	12.13	12.13	0.92	7.5e-13	53.17	110.95
CCA tRNA nucleotidyltransferase (EC 2.7.7.72) CDS	965706	966908	1203	forward	6.26	6.26	0.65	5.5e-07	57.69	99.25
hypothetical protein CDS	964683	965540	858	reverse	0	0	-0.08	1	14.54	15.12
TPR-repeat-containing protein CDS	963307	964569	1263	forward	2.68	2.68	0.38	0.0021	63.72	91.48
DNA-binding protein HBsu CDS	962953	963228	276	forward	1000	-1000	-0.3	0	10728.9	9609.86
GTP-binding protein EngA CDS	961416	962729	1314	forward	5.39	5.39	0.43	4.1e-06	112.83	167.74
SSU ribosomal protein S1p CDS	960106	961338	1233	forward	15.37	15.37	0.18	4.3e-16	2231.13	2785.63
Cytidylate kinase (EC 2.7.4.25) CDS	959349	960029	681	forward	0.98	-0.98	-0.14	0.11	321.01	319.26
hypothetical protein CDS	958771	959325	555	forward	1.14	-1.14	-0.18	0.072	204.52	199.18
ATP-dependent DNA helicase RecS (RecQ family) CDS	957253	958710	1458	forward	0	0	0	1	33.67	36.95
hypothetical protein CDS	956226	957263	1038	forward	0.07	0.07	0.07	0.85	25.46	29.48
Substrate-specific component RibU of riboflavin ECF transporter CDS	955421	955999	579	forward	11.39	-11.39	-0.56	4.1e-12	222.59	165.67
Ribosomal large subunit pseudouridine synthase B (EC 5.4.99.22) CDS	954424	955149	726	forward	0.17	-0.17	-0.07	0.68	94.84	99.11
Segregation and condensation protein B CDS	953836	954423	588	forward	0.98	0.98	0.21	0.1	60.95	77.41
Segregation and condensation protein A CDS	953070	953858	789	forward	0.83	0.83	0.19	0.15	57	71.63
hypothetical protein CDS	952694	953077	384	forward	1.63	1.63	0.35	0.024	41.09	57.45
Site-specific tyrosine recombinase XerD CDS	951835	952713	879	forward	2.68	2.68	0.42	0.0021	52.09	76.88
Uncharacterized S1 RNA binding domain protein YitL CDS	950955	951842	888	forward	2.06	2.06	0.42	0.0086	38.07	55.96
Pyruvate kinase (EC 2.7.1.40) CDS	949378	950799	1422	forward	1000	1000	1.42	0	675.9	1988.33
DNA polymerase III alpha subunit (EC 2.7.7.7) CDS	945941	949240	3300	forward	0.23	0.23	0.07	0.6	61.51	71.02
hypothetical protein CDS	945623	945826	204	reverse	1000	1000	0.46	0	1072.68	1623.73
Tripeptide aminopeptidase (EC 3.4.11.4) CDS	944310	945551	1242	forward	1.68	1.68	0.13	0.021	296.41	357.84
GTP cyclohydrolase 1 type 2 homolog YbgI CDS	943469	944290	822	forward	0.11	-0.11	-0.04	0.77	158.23	169.43
tRNA (adenine(22)-N(1))-methyltransferase (EC 2.1.1.217) CDS	942775	943476	702	forward	0.16	-0.16	-0.06	0.7	131.15	138.29
KtrAB potassium uptake system, peripheral membrane component KtrA CDS	942092	942766	675	forward	0	0	0	1	100.03	110.19
KtrAB potassium uptake system, integral membrane component KtrB CDS	940759	942099	1341	forward	0.24	0.24	0.07	0.57	63.36	73.21
Aspartate-semialdehyde dehydrogenase (EC 1.2.1.11) CDS	939571	940623	1053	forward	0.02	0.02	0.02	0.95	57.78	64.52
N-acetyl-L,L-diaminopimelate aminotransferase (EC 2.6.1.-) CDS	938372	939556	1185	forward	0.23	0.23	0.08	0.59	50.64	58.79
4-hydroxy-tetrahydrodipicolinate reductase (EC 1.17.1.8) CDS	937568	938347	780	forward	0	0	-0.01	1	50.11	54.76
4-hydroxy-tetrahydrodipicolinate synthase (EC 4.3.3.7) CDS	936640	937575	936	forward	0.03	-0.03	-0.03	0.94	56.56	60.81
N-acetyl-L,L-diaminopimelate deacetylase (EC 3.5.1.47) CDS	935483	936637	1155	forward	0	0	0	1	51.37	56.53
2,3,4,5-tetrahydropyridine-2,6-dicarboxylate N-acetyltransferase (EC 2.3.1.89) CDS	934770	935483	714	forward	0.44	0.44	0.15	0.36	38.59	47.14
Diaminopimelate decarboxylase (EC 4.1.1.20) CDS	933426	934745	1320	forward	0.99	0.99	0.27	0.1	34.89	46.28
Aspartokinase (EC 2.7.2.4) CDS	931596	932954	1359	reverse	0.48	0.48	0.14	0.33	53.6	64.96
Diaminopimelate epimerase (EC 5.1.1.7) CDS	930576	931583	1008	reverse	0.63	-0.63	-0.18	0.24	86.58	84.03
putative thiamine biosynthesis lipoprotein CDS	929462	930373	912	forward	1.67	-1.67	-0.21	0.021	189.15	179.61
Mobile element protein CDS	927943	929229	1287	forward	0.08	-0.08	-0.09	0.83	28.36	29.24
Mobile element protein CDS	926751	927749	999	reverse	0.02	-0.02	-0.04	0.95	44.87	48.01
Mobile element protein CDS	925702	926625	924	forward	0.76	-0.76	-0.09	0.17	586.83	605.82
hypothetical protein CDS	925334	925474	141	forward	1000	-1000	-0.73	0	1342.95	890.96
hypothetical protein CDS	925071	925322	252	forward	1000	-1000	-0.93	0	1651.04	955.9
gls24 protein CDS	924514	925056	543	forward	1000	-1000	-0.89	0	1621.63	964.99
hypothetical protein CDS	924301	924486	186	forward	1000	-1000	-0.96	0	1695.87	957.76
hypothetical protein CDS	923729	924289	561	forward	1000	-1000	-1.04	0	1247.69	666.83
RNA polymerase sigma factor RpoD CDS	921679	922821	1143	forward	0.13	-0.13	-0.04	0.75	169.23	180.48
DNA primase (EC 2.7.7.-) CDS	919784	921679	1896	forward	0.24	0.24	0.05	0.57	147.75	167.71
Glycyl-tRNA synthetase beta chain (EC 6.1.1.14) CDS	917554	919632	2079	forward	2.18	2.18	0.57	0.0065	21.66	35.29
Glycyl-tRNA synthetase alpha chain (EC 6.1.1.14) CDS	916580	917554	975	forward	1.75	1.75	0.52	0.018	20.18	31.91
DNA recombination and repair protein RecO CDS	915494	916312	819	forward	2.01	-2.01	-0.53	0.0098	32.76	24.9
GTP-binding protein Era CDS	914476	915381	906	forward	1.81	-1.81	-0.16	0.015	470.74	462
Diacylglycerol kinase (EC 2.7.1.107) CDS	914064	914462	399	forward	6.03	-6.03	-0.27	9.4e-07	446.46	407.44
Metal-dependent hydrolase YbeY, involved in rRNA and/or ribosome maturation and assembly CDS	913613	914086	474	forward	0.73	-0.73	-0.1	0.19	443.21	453.98
Phosphate starvation-inducible protein PhoH, predicted ATPase CDS	912630	913613	984	forward	0.13	0.13	0.02	0.75	311.8	347.34
Transamidase GatB domain protein CDS	912033	912482	450	forward	1.42	1.42	0.18	0.038	123.81	154.59
SSU ribosomal protein S21p CDS	911780	911968	189	forward	2.45	-2.45	-0.1	0.0036	2053.27	2100.79
Glutamine amidotransferase, class I CDS	910983	911666	684	forward	0.77	0.77	0.11	0.17	149.14	177.18
Aspartyl-tRNA synthetase (EC 6.1.1.12) CDS	908546	910321	1776	forward	3.34	3.34	0.21	0.00046	288.73	367.51
Histidyl-tRNA synthetase (EC 6.1.1.21) CDS	907247	908542	1296	forward	6.09	6.09	0.32	8.2e-07	252.47	346.07
Lipoate-protein ligase A CDS	905842	906870	1029	reverse	0.21	0.21	0.06	0.62	75.86	87.19
N-acetylmuramoyl-L-alanine amidase CDS	904911	905780	870	reverse	1.05	1.05	0.23	0.089	56.44	72.69
Fructosamine-3-kinase (EC 2.7.1.-) CDS	904070	904909	840	reverse	2.35	-2.35	-0.27	0.0044	138.51	126.2
Homocysteine S-methyltransferase (EC 2.1.1.10) CDS	903060	903992	933	forward	0.42	0.42	0.11	0.38	68.28	80.94
S-methylmethionine permease CDS	901560	902978	1419	reverse	0	0	-0.14	1	3.82	3.81
Homoserine O-succinyltransferase (EC 2.3.1.46) CDS	900403	901227	825	reverse	0.89	0.89	1.25	0.13	1.7	4.44
Homoserine dehydrogenase (EC 1.1.1.3) CDS	899230	900390	1161	reverse	0.09	0.09	0.62	0.81	1.91	3.22
Alcohol dehydrogenase CDS	898308	899051	744	forward	17.57	-17.57	-1.18	2.7e-18	100.65	48.77
ABC transporter, substrate-binding protein (cluster 3, basic aa/glutamine/opines) CDS	897023	897877	855	forward	0.23	0.23	0.09	0.59	45.58	53.33
ABC transporter, ATP-binding protein (cluster 3, basic aa/glutamine/opines) CDS	896267	897007	741	forward	1.22	1.22	0.36	0.061	26.9	37.96
ABC transporter, permease protein (cluster 3, basic aa/glutamine/opines) CDS	895585	896256	672	forward	2.07	2.07	0.51	0.0085	25.9	40.53
ABC transporter, permease protein (cluster 3, basic aa/glutamine/opines) CDS	894897	895604	708	forward	1.55	1.55	0.44	0.028	23.98	35.88
hypothetical protein CDS	894731	894865	135	forward	0.27	0.27	0.15	0.54	26.66	32.42
ABC transporter, substrate-binding protein (cluster 3, basic aa/glutamine/opines) CDS	893789	894625	837	forward	0	0	-0.12	1	1.87	1.9
ABC transporter, permease protein (cluster 3, basic aa/glutamine/opines) CDS	893064	893768	705	forward	0.18	0.18	0.85	0.66	0.99	1.98
hypothetical protein CDS	892382	893053	672	forward	0.01	0.01	1.33	0.97	0.44	1.21
ABC transporter, ATP-binding protein (cluster 3, basic aa/glutamine/opines) CDS	891627	892370	744	forward	0	0	-0.48	1	0.92	0.72
hypothetical protein CDS	890599	891612	1014	forward	0.1	0.1	0.51	0.79	1.75	2.73
hypothetical protein CDS	890343	890510	168	forward	0.45	0.45	0.41	0.36	6.15	9
Cystathionine gamma-synthase (EC 2.5.1.48) @ O-acetylhomoserine sulfhydrylase (EC 2.5.1.49) CDS	889150	890277	1128	forward	2.03	2.03	1.15	0.0094	4.48	10.97
Cystathionine beta-lyase (EC 4.4.1.8) CDS	887979	889175	1197	forward	2.76	2.76	1.35	0.0018	4.32	12.12
Transcriptional regulator CDS	887142	887630	489	forward	0.24	-0.24	-0.16	0.58	32.83	32.3
D-aminoacyl-tRNA deacylase (EC 3.1.1.96) CDS	886398	886835	438	forward	2.14	-2.14	-0.18	0.0072	435.14	422.44
Guanosine-3',5'-bis(diphosphate) 3'-pyrophosphohydrolase (EC 3.1.7.2) / GTP pyrophosphokinase (EC 2.7.6.5), (p)ppGpp synthetase II CDS	884154	886388	2235	forward	0.53	-0.53	-0.1	0.3	325.92	335.44
hypothetical protein CDS	883797	884138	342	forward	1.75	-1.75	-0.21	0.018	194.85	184.97
16S rRNA (uracil(1498)-N(3))-methyltransferase (EC 2.1.1.193) CDS	882988	883737	750	forward	2.82	-2.82	-0.29	0.0015	145.37	130.5
Ribosomal protein L11 methyltransferase CDS	882026	882988	963	forward	2.54	-2.54	-0.27	0.0029	159.44	145.59
hypothetical protein CDS	881653	881970	318	forward	4.53	-4.53	-0.27	2.9e-05	315.81	287.89
hypothetical protein CDS	881166	881345	180	reverse	11.74	-11.74	-0.6	1.8e-12	206.79	150.3
L-lactate dehydrogenase (EC 1.1.1.27) CDS	880131	881084	954	reverse	0.2	-0.2	-0.01	0.63	4813.2	5252.89
hypothetical protein CDS	879282	879944	663	forward	0.96	-0.96	-0.28	0.11	40.53	36.61
hypothetical protein CDS	878818	879048	231	reverse	14.1	-14.1	-0.87	7.9e-15	131.81	79.4
Esterase LipW CDS	878301	878693	393	forward	1.96	-1.96	-0.24	0.011	159.75	148.82
hypothetical protein CDS	877854	878285	432	forward	0.26	-0.26	-0.1	0.55	96.93	99.42
hypothetical protein CDS	877729	877839	111	forward	0.51	-0.51	-0.15	0.31	110.56	109.5
hypothetical protein CDS	877355	877480	126	forward	0.04	-0.04	-0.01	0.9	322.36	351.6
hypothetical protein CDS	876761	877333	573	forward	1.37	1.37	0.15	0.043	186.21	226.91
hypothetical protein CDS	876058	876729	672	forward	0.03	-0.03	-0.02	0.94	124.98	135.79
CRISPR-associated protein Cas2 CDS	875912	876061	150	forward	2.67	-2.67	-0.45	0.0021	60.77	48.8
CRISPR-associated protein Cas1 CDS	874873	875778	906	forward	2.04	-2.04	-0.58	0.0091	29.7	21.91
CRISPR-associated endonuclease Cas9 CDS	870529	874665	4137	forward	0.47	0.47	0.1	0.34	86.81	102.41
hypothetical protein CDS	868306	870264	1959	forward	0.06	0.06	0.04	0.88	41.88	47.26
Hydroxyethylthiazole kinase (EC 2.7.1.50) CDS	867087	867851	765	reverse	0.26	-0.26	-0.35	0.55	5.28	4.55
Hydroxymethylpyrimidine kinase (EC 2.7.1.49) @ Hydroxymethylpyrimidine phosphate kinase ThiD (EC 2.7.4.7) CDS	866267	867064	798	reverse	0.05	-0.05	-0.24	0.89	6.73	6.26
Thiamin-phosphate pyrophosphorylase (EC 2.5.1.3) CDS	865461	866102	642	reverse	0.26	-0.26	-0.39	0.55	5.4	4.52
Hydroxymethylpyrimidine kinase (EC 2.7.1.49) @ Hydroxymethylpyrimidine phosphate kinase ThiD (EC 2.7.4.7) CDS	864587	865399	813	forward	6.27	-6.27	-0.41	5.3e-07	200.95	166.12
hypothetical protein CDS	864129	864572	444	forward	3.07	-3.07	-0.34	0.00084	120.24	104.35
Predicted metal-dependent membrane protease CDS	863711	864040	330	forward	3.67	3.67	1.79	0.00021	3.13	11.94
Peptide-methionine (S)-S-oxide reductase MsrA (EC 1.8.4.11) CDS	862996	863517	522	forward	7.28	7.28	1.86	5.3e-08	5.9	23.59
Methionine ABC transporter substrate-binding protein CDS	862135	862983	849	forward	6.34	6.34	1.94	4.5e-07	4.33	18.25
Peptide-methionine (S)-S-oxide reductase MsrA (EC 1.8.4.11) CDS	861062	861601	540	forward	1000	-1000	-1.18	0	237.65	115.16
Uncharacterized DUF554 membrane protein CDS	860207	860887	681	reverse	0.35	0.35	0.23	0.44	14.06	18.08
Cadmium resistance protein CDS	859595	860197	603	reverse	0.01	0.01	0.04	0.98	16.07	18.11
Mobile element protein CDS	858105	859355	1251	forward	2.55	-2.55	-0.32	0.0028	111.3	98.38
Mobile element protein CDS	857574	858026	453	reverse	0.53	-0.53	-0.23	0.29	31.41	29.47
Cysteine desulfurase (EC 2.8.1.7) CDS	856112	857284	1173	forward	0.48	0.48	0.13	0.33	53.77	64.78
Mobile element protein CDS	854907	855905	999	forward	0.24	-0.24	-0.15	0.58	41.86	41.46
hypothetical protein CDS	854077	854655	579	forward	0	0	-0.47	1	0.73	0.58
Response regulator receiver:Transcriptional regulatory protein, C-terminal CDS	853482	854045	564	reverse	0	0	0.13	1	1.18	1.41
sensor histidine kinase CDS	852455	853489	1035	reverse	0	0	-0.23	1	0.93	0.86
hypothetical protein CDS	851909	852394	486	reverse	2.19	-2.19	-0.78	0.0065	19.56	12.53
Diaminohydroxyphosphoribosylaminopyrimidine deaminase (EC 3.5.4.26) / 5-amino-6-(5-phosphoribosylamino)uracil reductase (EC 1.1.1.193) CDS	850441	851499	1059	reverse	1.43	-1.43	-0.33	0.037	49.35	43.15
Riboflavin synthase eubacterial/eukaryotic (EC 2.5.1.9) CDS	849833	850441	609	reverse	3.01	-3.01	-0.46	0.00098	69.24	55.2
3,4-dihydroxy-2-butanone 4-phosphate synthase (EC 4.1.99.12) / GTP cyclohydrolase II (EC 3.5.4.25) CDS	848653	849846	1194	reverse	2.43	-2.43	-0.41	0.0037	63.89	52.75
6,7-dimethyl-8-ribityllumazine synthase (EC 2.5.1.78) CDS	848190	848660	471	reverse	4.8	-4.8	-0.52	1.6e-05	98.15	75.48
Rrf2 family transcriptional regulator, group III CDS	847574	848029	456	forward	3.24	-3.24	-0.27	0.00058	207.69	189.25
hypothetical protein CDS	845785	847536	1752	forward	0	0	-0.18	1	4.3	4.18
D-3-phosphoglycerate dehydrogenase (EC 1.1.1.95) CDS	844470	845645	1176	forward	0.53	-0.53	-0.26	0.29	22.06	20.27
Phosphoserine aminotransferase (EC 2.6.1.52) CDS	843385	844458	1074	forward	0.74	-0.74	-0.35	0.18	19.9	17.15
Aldo/keto reductase CDS	842106	843125	1020	forward	5.71	-5.71	-0.45	2e-06	152.88	122.79
Phosphoglycerate mutase CDS	841388	842011	624	reverse	0.02	0.02	0.05	0.95	20.08	22.79
hypothetical protein CDS	840849	841352	504	reverse	1.48	-1.48	-0.27	0.033	77.22	70.38
Translation elongation factor LepA CDS	838504	840336	1833	forward	0.11	0.11	0.03	0.77	121.61	136.33
Histidinol-phosphate aminotransferase (EC 2.6.1.9) CDS	837351	838436	1086	forward	0	0	0.13	1	2.07	2.49
Phosphoribosyl-ATP pyrophosphatase (EC 3.6.1.31) CDS	837018	837338	321	forward	0.18	-0.18	-0.63	0.66	2.7	1.92
Phosphoribosyl-AMP cyclohydrolase (EC 3.5.4.19) CDS	836699	837016	318	forward	0.19	-0.19	-0.83	0.64	2.32	1.44
Imidazole glycerol phosphate synthase cyclase subunit HisF CDS	835944	836729	786	forward	0	0	-0.26	1	2.04	1.87
Phosphoribosylformimino-5-aminoimidazole carboxamide ribotide isomerase (EC 5.3.1.16) CDS	835229	835954	726	forward	0	0	-0.11	1	2.69	2.74
Imidazole glycerol phosphate synthase amidotransferase subunit (EC 2.4.2.-) CDS	835119	835232	114	forward	0.15	-0.15	-0.3	0.71	5.67	5.06
Imidazole glycerol phosphate synthase amidotransferase subunit (EC 2.4.2.-) CDS	834624	835073	450	forward	0.29	-0.29	-0.49	0.51	3.73	2.92
Imidazoleglycerol-phosphate dehydratase (EC 4.2.1.19) CDS	834322	834624	303	forward	0.46	-0.46	-0.71	0.35	3.72	2.49
Imidazoleglycerol-phosphate dehydratase (EC 4.2.1.19) CDS	834040	834300	261	forward	0.45	-0.45	-0.71	0.35	3.75	2.52
Histidinol dehydrogenase (EC 1.1.1.23) CDS	832755	834038	1284	forward	0.18	-0.18	-0.56	0.66	2.6	1.94
ATP phosphoribosyltransferase (EC 2.4.2.17) => HisGs CDS	832139	832753	615	forward	0.18	-0.18	-0.6	0.66	2.64	1.91
ATP phosphoribosyltransferase regulatory subunit (EC 2.4.2.17) CDS	830986	832146	1161	forward	0.17	-0.17	-0.61	0.67	2.96	2.12
diguanylate cyclase (GGDEF domain) with PAS/PAC sensor CDS	830591	830704	114	forward	0.2	-0.2	-0.07	0.63	145.2	151.82
Mobile element protein CDS	829641	830564	924	reverse	16.37	16.37	0.45	4.3e-17	357.73	538.67
Histidinol-phosphatase (EC 3.1.3.15) CDS	828767	829606	840	forward	0.09	-0.09	-0.04	0.81	133.07	142.19
Imidazole glycerol phosphate synthase cyclase subunit HisF CDS	828002	828559	558	forward	2.87	-2.87	-0.46	0.0014	65.61	52.37
Imidazole glycerol phosphate synthase cyclase subunit HisF CDS	827807	827974	168	forward	3.3	-3.3	-0.52	0.0005	63.05	48.43
Imidazole glycerol phosphate synthase amidotransferase subunit (EC 2.4.2.-) CDS	827249	827572	324	forward	2.86	-2.86	-0.51	0.0014	55.19	42.73
hypothetical protein CDS	826990	827160	171	forward	4.72	-4.72	-0.46	1.9e-05	118.39	94.7
Chaperone protein DnaJ CDS	825665	826825	1161	forward	4.67	-4.67	-0.27	2.1e-05	337.3	308.25
Chaperone protein DnaK CDS	823697	825553	1857	forward	2.07	-2.07	-0.2	0.0086	301.51	288.8
Heat shock protein GrpE CDS	823072	823659	588	forward	1.48	-1.48	-0.16	0.033	423.03	417.39
Heat-inducible transcription repressor HrcA CDS	822015	823061	1047	forward	0.71	-0.71	-0.11	0.19	395.22	403.49
hypothetical protein CDS	821524	821889	366	reverse	0.15	0.15	0.03	0.71	176.07	197.3
Mobile element protein CDS	<821185	821393	>209	forward	0.15	0.15	0.03	0.71	161.58	181.42
1,3-propanediol dehydrogenase (EC 1.1.1.202) CDS	819796	820968	1173	forward	1000	-1000	-1.03	0	830.79	445.93
hypothetical protein CDS	819326	819643	318	forward	0.07	0.07	0.09	0.86	13.93	16.33
Nucleotidyltransferase/DNA polymerase for DNA repair CDS	818053	819345	1293	forward	0.27	-0.27	-0.26	0.54	11.62	10.69
Transcriptional regulator, LacI family CDS	816911	817897	987	forward	4.07	-4.07	-0.64	8.5e-05	55.57	39.14
Oligo-1,6-glucosidase (EC 3.2.1.10) CDS	815059	816753	1695	reverse	9.14	-9.14	-0.82	7.2e-10	90.76	56.5
Uncharacterized MFS-type transporter CDS	813713	815050	1338	reverse	7.87	-7.87	-0.88	1.3e-08	69.18	41.36
hypothetical protein CDS	812701	813411	711	reverse	3.44	-3.44	-0.56	0.00036	57.46	42.75
hypothetical protein CDS	812400	812519	120	reverse	6.49	-6.49	-0.51	3.2e-07	141.17	108.75
Mobile element protein CDS	811555	812145	591	reverse	0.42	0.42	0.1	0.38	82.15	96.74
Mobile element protein CDS	811212	811550	339	reverse	0	0	0.02	0.99	44.31	49.41
drug resistance transporter, EmrB/QacA family CDS	809682	811070	1389	forward	0.82	0.82	0.29	0.15	25.44	34.2
FMN adenylyltransferase (EC 2.7.7.2) / Riboflavin kinase (EC 2.7.1.26) CDS	808602	809567	966	forward	0.21	0.21	0.08	0.62	48.26	56.06
tRNA pseudouridine(55) synthase (EC 5.4.99.25) CDS	807695	808591	897	forward	0.48	0.48	0.15	0.33	38.99	47.62
Ribosome-binding factor A CDS	807263	807625	363	forward	4.97	4.97	0.48	1.1e-05	83.93	128.68
Translation initiation factor 2 CDS	804911	807250	2340	forward	7.23	7.23	0.59	5.9e-08	81.95	135.77
Ribosomal protein L7Ae family protein YlxQ CDS	804583	804906	324	forward	2.49	2.49	0.35	0.0033	69.6	97.69
COG2740: Predicted nucleic-acid-binding protein implicated in transcription termination CDS	804288	804590	303	forward	1.05	1.05	0.2	0.089	70.59	89.03
Transcription termination protein NusA CDS	803025	804251	1227	forward	0.14	-0.14	-0.06	0.73	102.95	108.5
Bacterial ribosome SSU maturation protein RimP CDS	802526	803005	480	forward	1.25	-1.25	-0.28	0.056	56.67	51.47
Carbamoyl-phosphate synthase large chain (EC 6.3.5.5) CDS	799284	802373	3090	forward	20.28	-20.28	-1.31	5.3e-21	99.9	44.24
Carbamoyl-phosphate synthase small chain (EC 6.3.5.5) CDS	798221	799291	1071	forward	14.7	-14.7	-1.14	2e-15	88.15	43.95
N-acetyl-gamma-glutamyl-phosphate reductase (EC 1.2.1.38) CDS	796951	797985	1035	reverse	36.77	-36.77	-2.45	1.7e-37	79.97	16.13
Glutamate N-acetyltransferase (EC 2.3.1.35) @ N-acetylglutamate synthase (EC 2.3.1.1) CDS	795977	796924	948	reverse	1000	-1000	-2.48	0	111.64	21.95
Glutamate N-acetyltransferase (EC 2.3.1.35) @ N-acetylglutamate synthase (EC 2.3.1.1) CDS	795722	795967	246	reverse	1000	-1000	-2.3	0	121.68	27.09
Acetylglutamate kinase (EC 2.7.2.8) CDS	794966	795712	747	reverse	1000	-1000	-2.64	0	113.84	20.11
Acetylornithine aminotransferase (EC 2.6.1.11) CDS	793802	794953	1152	reverse	1000	-1000	-2.65	0	158.72	27.84
DNA polymerase III polC-type (EC 2.7.7.7) CDS	789336	793679	4344	forward	0.9	-0.9	-0.19	0.13	106.98	102.77
Prolyl-tRNA synthetase (EC 6.1.1.15), bacterial type CDS	787475	789196	1722	forward	8.25	8.25	0.51	5.6e-09	132.42	206.88
Intramembrane protease RasP/YluC, implicated in cell division based on FtsL cleavage CDS	786170	787441	1272	forward	4.64	4.64	0.4	2.3e-05	114.71	166.25
Phosphatidate cytidylyltransferase (EC 2.7.7.41) CDS	785360	786148	789	forward	7.25	7.25	0.52	5.7e-08	107.17	169.43
Undecaprenyl diphosphate synthase (EC 2.5.1.31) CDS	784576	785343	768	forward	3.45	3.45	0.35	0.00035	105.65	148.11
Ribosome recycling factor CDS	783883	784443	561	forward	1000	1000	0.86	0	580.16	1156.86
Uridine monophosphate kinase (EC 2.7.4.22) CDS	783158	783883	726	forward	1000	1000	0.96	0	235.35	501.8
Translation elongation factor Ts CDS	782199	783077	879	forward	1000	1000	1.05	0	299.17	681.48
SSU ribosomal protein S2p (SAe) CDS	781329	782108	780	forward	1000	1000	0.9	0	682.98	1405.79
UPF0213 protein YazA CDS	780885	781175	291	forward	0.94	0.94	0.31	0.11	27.46	37.33
tRNA(1)(Val) (adenine(37)-N(6))-methyltransferase (EC 2.1.1.223) CDS	780140	780892	753	forward	0.66	0.66	0.31	0.22	17.55	23.86
Acyl-ACP:1-acyl-sn-glycerol-3-phosphate acyltransferase (EC 2.3.1.n4) CDS	779412	780044	633	reverse	0.05	0.05	0.02	0.9	66.24	73.88
UPF0154 protein YneF CDS	779101	779328	228	forward	3.45	-3.45	-0.21	0.00036	461.02	437.65
hypothetical protein CDS	778773	779024	252	forward	11.87	-11.87	-0.48	1.4e-12	308.08	242.82
SOS-response repressor and protease LexA (EC 3.4.21.88) CDS	777991	778617	627	reverse	19.95	-19.95	-0.61	1.1e-20	350.18	251.79
Hydroxymethylglutaryl-CoA synthase (EC 2.3.3.10) CDS	776472	777641	1170	forward	0.09	-0.09	-0.07	0.81	37.48	39.24
Predicted L-lactate dehydrogenase, Fe-S oxidoreductase subunit YkgE CDS	775770	776171	402	reverse	2.94	-2.94	-0.35	0.0012	109.07	93.92
SOS-response repressor and protease LexA (EC 3.4.21.88) CDS	774561	775178	618	reverse	0.1	-0.1	-0.02	0.79	567.14	615.43
hypothetical protein CDS	773804	774448	645	reverse	5.7	5.7	0.44	2e-06	120.48	179.32
hypothetical protein CDS	773493	773774	282	reverse	6.27	6.27	0.45	5.3e-07	126.89	190.04
Potassium voltage-gated channel subfamily KQT; possible potassium channel, VIC family CDS	772762	773496	735	reverse	5.46	5.46	0.51	3.5e-06	82.8	129.62
hypothetical protein CDS	771443	772666	1224	reverse	1.08	1.08	0.12	0.082	207.4	247.45
hypothetical protein CDS	770376	771308	933	forward	0.96	0.96	0.13	0.11	149.35	179.59
PaaD-like protein (DUF59) involved in Fe-S cluster assembly CDS	769693	770007	315	forward	0.43	0.43	0.06	0.37	189.11	217.18
L-serine dehydratase, alpha subunit (EC 4.3.1.17) CDS	768809	769696	888	forward	0.8	0.8	0.14	0.16	103.03	124.47
L-serine dehydratase, beta subunit (EC 4.3.1.17) CDS	768128	768808	681	forward	1.09	1.09	0.23	0.082	57.23	73.82
hypothetical protein CDS	767646	767903	258	reverse	0.5	-0.5	-0.33	0.32	14.73	12.88
hypothetical protein CDS	767515	767610	96	reverse	2.01	-2.01	-0.62	0.0097	25.76	18.44
Neopullulanase (EC 3.2.1.135) CDS	765332	767098	1767	forward	1000	1000	0.45	0	969.62	1456.89
Uncharacterized MFS-type transporter CDS	763986	765332	1347	forward	1000	1000	0.44	0	1456.38	2168.45
Mobile element protein CDS	762852	763622	771	reverse	1.4	-1.4	-0.35	0.04	42.17	36.38
hypothetical protein CDS	761808	762428	621	forward	0.33	0.33	0.07	0.47	98.81	114.43
Nucleoside deoxyribosyltransferase (EC 2.4.2.6) CDS	761244	761690	447	reverse	2.27	2.27	0.47	0.0054	35.01	53.4
Sucrose operon repressor ScrR, LacI family CDS	760233	761222	990	reverse	0.55	0.55	0.18	0.28	36.78	45.83
hypothetical protein CDS	759782	760222	441	reverse	0.03	-0.03	-0.03	0.93	53.73	57.79
hypothetical protein CDS	758336	759700	1365	forward	0	0	-0.02	1	4.19	4.55
hypothetical protein CDS	757998	758093	96	forward	1.4	-1.4	-0.82	0.04	10	6.22
hypothetical protein CDS	757528	757659	132	forward	0.07	0.07	0.04	0.85	58.72	66.16
hypothetical protein CDS	757099	757509	411	forward	0.47	0.47	0.12	0.34	62.77	74.88
hypothetical protein CDS	756262	756795	534	forward	0.21	0.21	0.08	0.62	53.43	61.99
Asparagine synthetase [glutamine-hydrolyzing] (EC 6.3.5.4) CDS	753710	755299	1590	reverse	6.78	6.78	1.19	1.7e-07	15.81	39.74
hypothetical protein CDS	753335	753457	123	forward	3.9	3.9	0.38	0.00013	103.82	148.47
Transport protein CDS	752015	753124	1110	reverse	1.29	-1.29	-0.38	0.051	36.44	30.9
hypothetical protein CDS	751520	751888	369	forward	1.43	-1.43	-0.71	0.037	13	8.73
hypothetical protein CDS	750884	751249	366	forward	1.43	-1.43	-0.5	0.037	24.3	18.91
Maltose O-acetyltransferase (EC 2.3.1.79) CDS	749965	750525	561	forward	0.16	0.16	0.2	0.7	7.04	8.87
Short-chain dehydrogenase CDS	749105	749965	861	forward	0.01	0.01	0.08	0.98	5.96	6.93
hypothetical protein CDS	748563	748742	180	forward	0.1	0.1	0.67	0.79	1.64	2.87
Glycerol dehydrogenase (EC 1.1.1.6) CDS	747213	748304	1092	reverse	6.34	6.34	0.25	4.6e-07	452.53	590.02
hypothetical protein CDS	746714	746872	159	reverse	11.4	11.4	0.51	4e-12	187.56	293.52
hypothetical protein CDS	746077	746190	114	forward	1000	1000	0.31	0	2843.2	3864.17
hypothetical protein CDS	745704	746012	309	reverse	1000	1000	0.31	0	4609.77	6301.83
hypothetical protein CDS	745027	745356	330	forward	1.06	-1.06	-0.24	0.087	73.37	68.3
hypothetical protein CDS	744746	745027	282	forward	0.9	-0.9	-0.23	0.13	63.87	60.03
Uncharacterized NAD(P)H oxidoreductase, YdeQ/YrkL/YwrO family CDS	744199	744735	537	forward	0.26	-0.26	-0.14	0.55	57.18	56.9
Transcriptional regulator, MerR family CDS	743774	744196	423	forward	0.06	-0.06	-0.06	0.88	29.75	31.42
2-oxo-hept-3-ene-1,7-dioate hydratase CDS	742617	743426	810	forward	0.09	-0.09	-0.13	0.81	21.96	22.01
D-lactate dehydrogenase (EC 1.1.1.28) CDS	741117	742115	999	reverse	1000	1000	0.36	0	4212.83	5931.54
hypothetical protein CDS	740660	741037	378	forward	1.19	1.19	0.2	0.065	86.17	108.89
Adenine phosphoribosyltransferase (EC 2.4.2.7) CDS	739801	740328	528	forward	10.23	10.23	0.47	5.9e-11	194.26	296.7
Single-stranded-DNA-specific exonuclease RecJ CDS	737490	739787	2298	forward	0.08	-0.08	-0.04	0.83	83.02	88.69
short-chain dehydrogenase/oxidoreductase CDS	736578	737417	840	forward	4.54	-4.54	-0.31	2.9e-05	233.35	206.98
Ribonuclease Z (EC 3.1.26.11) CDS	735625	736557	933	forward	3.63	-3.63	-0.25	0.00023	288.66	266.2
GTP-binding protein Obg CDS	734291	735598	1308	forward	0.31	-0.31	-0.08	0.49	228.33	238.26
Excinuclease ABC subunit C CDS	732415	734226	1812	forward	3.13	-3.13	-0.39	0.00074	98.32	82.42
ABC transporter, ATP-binding protein (cluster 3, basic aa/glutamine/opines) CDS	731391	732137	747	forward	13.39	-13.39	-0.61	4.1e-14	228.17	163.89
hypothetical protein CDS	731057	731203	147	reverse	1000	-1000	-0.63	0	977.68	696.13
hypothetical protein CDS	730491	730790	300	forward	2.01	-2.01	-0.24	0.0099	160.55	149.33
GTP-binding protein EngB CDS	729898	730491	594	forward	1.59	-1.59	-0.18	0.026	269.76	261.09
ATP-dependent Clp protease ATP-binding subunit ClpX CDS	728634	729884	1251	forward	0.07	-0.07	-0.03	0.85	193.4	208.79
Cell division trigger factor (EC 5.2.1.8) CDS	727176	728483	1308	forward	1000	1000	0.43	0	1200.49	1776.09
Translation elongation factor Tu CDS	725815	727005	1191	forward	1000	1000	0.68	0	8190.16	14477.5
hypothetical protein CDS	724738	725634	897	forward	1.05	-1.05	-0.43	0.09	21.66	17.72
Ribonuclease J2 (endoribonuclease in RNA processing) CDS	722848	724647	1800	forward	2.48	-2.48	-0.26	0.0033	175.55	161.48
Glutamate--cysteine ligase (EC 6.3.2.2) CDS	722540	722677	138	forward	2.42	-2.42	-0.32	0.0038	103.23	90.96
Glutamate--cysteine ligase (EC 6.3.2.2) CDS	722400	722516	117	forward	1.01	-1.01	-0.2	0.098	122.71	117.83
SSU ribosomal protein S15p (S13e) CDS	721813	722082	270	forward	1000	1000	0.49	0	1020.57	1573.77
SSU ribosomal protein S20p CDS	721313	721567	255	reverse	1000	1000	0.46	0	822.54	1244.3
DNA polymerase III delta subunit (EC 2.7.7.7) CDS	720046	721074	1029	forward	1.05	1.05	0.17	0.089	106.94	131.93
DNA internalization-related competence protein ComEC/Rec2 CDS	717791	720028	2238	forward	1.01	1.01	0.19	0.099	76.78	95.99
dCMP deaminase (EC 3.5.4.12) @ Late competence protein ComEB CDS	717311	717790	480	forward	0.37	0.37	0.09	0.43	81.7	95.4
Late competence protein ComEA, DNA receptor CDS	716588	717256	669	forward	0.35	-0.35	-0.38	0.45	6.57	5.53
Lon-like protease with PDZ domain CDS	715466	716515	1050	forward	0.22	-0.22	-0.08	0.6	113.41	117.73
Phosphopantetheine adenylyltransferase (EC 2.7.7.3) CDS	714961	715482	522	forward	0.81	-0.81	-0.2	0.15	94.04	90.32
16S rRNA (guanine(966)-N(2))-methyltransferase (EC 2.1.1.171) CDS	714396	714956	561	forward	0.07	-0.07	-0.05	0.84	60.39	64.32
hypothetical protein CDS	714097	714393	297	forward	0.19	0.19	0.1	0.64	30.51	36.04
FtsW-like protein YlaO CDS	712911	714110	1200	forward	0.67	0.67	0.23	0.21	29.39	37.86
GTP-binding protein TypA/BipA CDS	710961	712808	1848	forward	18.78	18.78	0.63	1.6e-19	202.1	344.08
Inositol-1-monophosphatase (EC 3.1.3.25) CDS	710119	710883	765	forward	7.23	7.23	0.41	5.9e-08	180.03	263.01
UPF0223 protein YktA CDS	709828	710115	288	forward	1.55	1.55	0.18	0.028	139.3	174
Peptide deformylase (EC 3.5.1.88) CDS	709131	709700	570	reverse	2.91	2.91	0.17	0.0012	363.28	450.56
hypothetical protein CDS	708574	709020	447	forward	1.7	-1.7	-0.2	0.02	227.56	217.71
Protein of unknown function DUF1447 CDS	708232	708447	216	reverse	1.7	1.7	0.17	0.02	192.48	237.61
hypothetical protein CDS	706998	707972	975	reverse	1.59	1.59	0.4	0.026	31.19	45.13
Arsenate reductase related protein, glutaredoxin family CDS	706330	706758	429	reverse	8.58	-8.58	-0.47	2.6e-09	226.26	179.83
Mobile element protein CDS	704940	706226	1287	forward	0.01	-0.01	-0.02	0.97	68.07	73.73
Mobile element protein CDS	704792	704908	117	reverse	0.22	0.22	0.06	0.6	88.96	102.02
Ribose-phosphate pyrophosphokinase (EC 2.7.6.1) CDS	703832	704800	969	forward	1.77	1.77	0.15	0.017	256.74	313.18
RecD-like DNA helicase YrrC CDS	701215	703761	2547	forward	1.98	1.98	0.28	0.011	81.11	108.32
hypothetical protein CDS	700525	701214	690	forward	0.62	0.62	0.08	0.24	191.97	223.64
Phosphoglycerate mutase family 5 CDS	699854	700510	657	forward	0.48	0.48	0.08	0.33	144.68	168.32
L-lactate dehydrogenase (EC 1.1.1.27) CDS	698713	699645	933	forward	0.11	-0.11	-0.04	0.78	129.18	137.91
Exoenzymes regulatory protein AepA precursor CDS	696992	698605	1614	forward	0.46	-0.46	-0.13	0.35	147.8	148.62
tRNA-specific 2-thiouridylase MnmA (EC 2.8.1.13) CDS	695460	696593	1134	forward	2.19	2.19	0.27	0.0065	104.41	138.23
hypothetical protein CDS	695009	695353	345	forward	3.53	3.53	0.44	0.00029	67.82	101.37
5'-methylthioadenosine nucleosidase (EC 3.2.2.16) @ S-adenosylhomocysteine nucleosidase (EC 3.2.2.9) CDS	694302	695009	708	forward	1.18	1.18	0.26	0.066	52.05	68.31
hypothetical protein CDS	694053	694289	237	forward	0.54	0.54	0.15	0.29	54.51	66.39
ADP-ribose pyrophosphatase (EC 3.6.1.13) CDS	693504	694052	549	forward	1.56	1.56	0.34	0.027	44.91	62.32
Cold shock protein of CSP family CDS	693290	693502	213	forward	0.45	0.45	0.1	0.36	91.06	107.03
Isoleucyl-tRNA synthetase (EC 6.1.1.5) CDS	690357	693149	2793	forward	0.34	0.34	0.04	0.45	357.74	403.83
Cell division initiation protein DivIVA CDS	689377	690063	687	forward	4.5	-4.5	-0.22	3.1e-05	582.25	550.03
Putative RNA-binding protein YlmH CDS	688567	689352	786	forward	1.4	-1.4	-0.19	0.04	214.07	206.65
Cell division integral membrane protein, YggT and half-length relatives CDS	688278	688556	279	forward	0.4	-0.4	-0.11	0.4	162.25	165.42
SepF, FtsZ-interacting protein related to cell division CDS	687811	688281	471	forward	0.05	0.05	0.01	0.89	198.88	220.68
Cell division protein FtsZ CDS	686483	687772	1290	forward	0.29	0.29	0.04	0.51	239.39	270.87
Cell division protein FtsA CDS	685074	686456	1383	forward	0	0	0	1	215.6	236.96
Cell division protein FtsQ CDS	684085	684930	846	forward	0	0	0.01	0.99	60.14	66.8
UDP-N-acetylglucosamine--N-acetylmuramyl- (pentapeptide) pyrophosphoryl-undecaprenol N-acetylglucosamine transferase (EC 2.4.1.227) CDS	682962	684068	1107	forward	0.07	-0.07	-0.04	0.84	77.22	82.38
UDP-N-acetylmuramoylalanine--D-glutamate ligase (EC 6.3.2.9) CDS	681586	682962	1377	forward	0.81	0.81	0.16	0.15	70.84	87.3
Phospho-N-acetylmuramoyl-pentapeptide- transferase (EC 2.7.8.13) CDS	680599	681558	960	forward	1.08	1.08	0.22	0.083	62.69	80.17
Cell division protein FtsI [Peptidoglycan synthetase] (EC 2.4.1.129) @ Penicillin-binding protein 2B CDS	678406	680562	2157	forward	2.86	2.86	0.33	0.0014	92.59	128.39
Cell division protein FtsL CDS	678038	678406	369	forward	12.17	12.17	0.52	6.7e-13	196.64	309.23
16S rRNA (cytosine(1402)-N(4))-methyltransferase (EC 2.1.1.199) CDS	677075	678019	945	forward	9.07	9.07	0.47	8.5e-10	172.41	262.8
Cell division protein MraZ CDS	676629	677060	432	forward	2.6	2.6	0.23	0.0025	180.05	231.72
FIG01235218: hypothetical protein CDS	676146	676487	342	forward	3.52	-3.52	-0.35	0.0003	135	116.28
hypothetical protein CDS	675908	676024	117	reverse	9.2	-9.2	-0.32	6.3e-10	484.69	425.92
DNA translocase FtsK CDS	673464	675773	2310	forward	1.74	-1.74	-0.42	0.018	40.93	33.73
tRNA (cytidine(34)-2'-O)-methyltransferase (EC 2.1.1.207) CDS	672948	673454	507	forward	0.68	-0.68	-0.28	0.21	24.2	21.86
23S rRNA (guanine(745)-N(1))-methyltransferase (EC 2.1.1.187) CDS	671922	672776	855	forward	1.66	-1.66	-0.34	0.022	55.75	48.44
6-phosphogluconolactonase (EC 3.1.1.31) CDS	670782	671810	1029	reverse	1000	1000	0.84	0	451.13	887.85
Similar to ribosomal large subunit pseudouridine synthase D, Bacillus subtilis YjbO type CDS	669835	670725	891	forward	0.71	-0.71	-0.14	0.19	241.23	241.06
NAD kinase (EC 2.7.1.23) CDS	669026	669835	810	forward	1.39	-1.39	-0.19	0.041	209.8	202.47
GTP pyrophosphokinase (EC 2.7.6.5) CDS	668331	669011	681	forward	1.91	-1.91	-0.23	0.012	167.09	156.4
FIG00002411: Thioredoxin-fold protein CDS	667542	668168	627	reverse	2.75	-2.75	-0.44	0.0018	66.58	53.94
Competence protein CoiA CDS	666189	667211	1023	forward	1.57	-1.57	-0.71	0.027	14.97	10.05
Negative regulator of genetic competence MecA CDS	665423	666136	714	forward	1000	-1000	-0.69	0	547.7	373.85
Regulatory protein Spx CDS	664882	665286	405	forward	1000	-1000	-0.97	0	1666.73	933.51
Mobile element protein CDS	663300	664592	1293	forward	0.39	-0.39	-0.24	0.41	20.84	19.42
Mobile element protein CDS	662187	663158	972	reverse	0.11	0.11	0.05	0.78	50.16	56.94
hypothetical protein CDS	661485	661979	495	reverse	23.26	-23.26	-0.72	5.5e-24	311.67	208.18
DedA protein CDS	653528	654178	651	reverse	0.5	0.5	0.2	0.32	27.33	34.59
Hypothetical NagD-like phosphatase CDS	652144	652926	783	forward	0.94	-0.94	-0.19	0.11	112.56	108.18
Hypothetical DUF1027 domain protein CDS	651608	652144	537	forward	0.77	0.77	0.14	0.17	99.69	120.43
Phosphoesterase CDS	650958	651581	624	forward	2.05	2.05	0.39	0.009	41.79	60.41
Acetate kinase (EC 2.7.2.1) CDS	649705	650901	1197	forward	6.44	6.44	0.27	3.7e-07	390.46	516.54
Adenine-specific methyltransferase (EC 2.1.1.72) CDS	648822	649691	870	forward	9.66	9.66	0.34	2.2e-10	375.04	521.45
hypothetical protein CDS	647958	648395	438	forward	0	0	0.45	1	0.97	1.45
Late competence protein ComGE, FIG075573 CDS	647659	647955	297	forward	0	0	-0.22	1	0.99	0.94
Late competence protein ComGD, access of DNA to ComEA, FIG038316 CDS	647256	647699	444	forward	0.07	-0.07	-0.74	0.85	2.04	1.34
Late competence protein ComGC, access of DNA to ComEA, FIG007487 CDS	646919	647236	318	forward	0.08	-0.08	-0.45	0.83	1.86	1.5
Late competence protein ComGB, access of DNA to ComEA CDS	645936	646919	984	forward	0	0	0.19	1	1.69	2.12
Late competence protein ComGA, access of DNA to ComEA CDS	644975	645934	960	forward	0	0	-0.22	1	2.92	2.76
hypothetical protein CDS	643407	644783	1377	forward	0.22	-0.22	-0.28	0.6	9.47	8.57
Integral membrane protein CDS	642772	643356	585	forward	0.6	-0.6	-0.63	0.25	6.62	4.69
hypothetical protein CDS	641595	642635	1041	forward	1000	-1000	-1.33	0	792.38	347.17
Probable transcriptional regulatory protein YebC CDS	640601	641344	744	forward	19.57	19.57	0.41	2.7e-20	530.87	777.09
hypothetical protein CDS	639677	640534	858	forward	2.76	2.76	0.17	0.0017	360.84	445.84
Catabolite control protein A CDS	638637	639659	1023	forward	2.53	2.53	0.15	0.0029	407.83	497.78
Xaa-Pro dipeptidase (EC 3.4.13.9) CDS	637358	638461	1104	reverse	2.79	2.79	0.21	0.0016	228.97	291.55
hypothetical protein CDS	636845	637276	432	forward	6.68	-6.68	-0.23	2.1e-07	837.99	787.85
hypothetical protein CDS	636420	636833	414	forward	1.83	-1.83	-0.15	0.015	628.41	622.26
Potassium efflux system KefA protein / Small-conductance mechanosensitive channel CDS	635412	636290	879	reverse	0.96	0.96	0.26	0.11	40.64	53.37
hypothetical protein CDS	634580	635422	843	reverse	0.19	0.19	0.06	0.65	58.08	66.71
FIG009886: phosphoesterase CDS	633829	634341	513	forward	0.34	-0.34	-0.16	0.46	48.42	47.54
Nucleoside 5-triphosphatase RdgB (dHAPTP, dITP, XTP-specific) (EC 3.6.1.66) CDS	633236	633829	594	forward	0	0	0	1	42.41	46.58
Glutamate racemase (EC 5.1.1.3) CDS	632428	633234	807	forward	0.47	0.47	0.16	0.34	39.67	48.59
FIG008111: hypothetical protein CDS	631726	632268	543	reverse	4.35	4.35	0.59	4.5e-05	45.4	75.36
Chloride channel protein EriC CDS	630362	631624	1263	forward	2.55	2.55	0.29	0.0028	103.1	139.03
Thioredoxin CDS	629902	630216	315	forward	3.45	-3.45	-0.19	0.00035	620.46	596.42
Recombination inhibitory protein MutS2 CDS	627454	629829	2376	forward	0.11	0.11	0.03	0.78	123.5	138.24
hypothetical protein CDS	626909	627436	528	forward	0.09	-0.09	-0.04	0.81	102.02	108.77
Ribonuclease HIII (EC 3.1.26.4) CDS	625916	626821	906	reverse	3.36	-3.36	-0.37	0.00044	118.54	100.96
Ortholog of S. aureus MRSA252 (BX571856) SAR1694 CDS	625488	625793	306	forward	1000	-1000	-0.74	0	1189.61	783.57
Putative pre-16S rRNA nuclease Yqg CDS	625039	625476	438	forward	1000	-1000	-0.7	0	1098.72	745.72
UPF0297 protein YrzL CDS	624776	625039	264	forward	33.16	-33.16	-0.67	7e-34	515.94	357.63
Alanyl-tRNA synthetase (EC 6.1.1.7) CDS	621918	624566	2649	forward	7.74	7.74	0.84	1.8e-08	40.18	79.32
DEAD-box ATP-dependent RNA helicase CshB (EC 3.6.4.13) CDS	620283	621665	1383	forward	0.14	0.14	0.03	0.73	179.48	201.09
3'-to-5' oligoribonuclease A, Bacillus type CDS	619324	620283	960	forward	0.1	-0.1	-0.04	0.8	137.31	146.92
Protein translocase subunit YajC CDS	618676	619098	423	forward	0.7	0.7	0.07	0.2	301.15	347.92
hypothetical protein CDS	617676	618605	930	forward	2.89	-2.89	-0.31	0.0013	134.34	118.89
Holliday junction ATP-dependent DNA helicase RuvB (EC 3.6.4.12) CDS	616655	617674	1020	forward	0.94	-0.94	-0.19	0.11	113.13	108.69
Holliday junction ATP-dependent DNA helicase RuvA (EC 3.6.4.12) CDS	616042	616644	603	forward	0.89	-0.89	-0.2	0.13	96.28	92.04
DNA mismatch repair protein MutL CDS	614045	615988	1944	forward	0.92	0.92	0.23	0.12	42.92	55.54
DNA mismatch repair protein MutS CDS	611386	614028	2643	forward	1.27	1.27	0.31	0.053	40.94	55.74
Ribonuclease Y CDS	609733	611292	1560	forward	16.66	16.66	0.83	2.2e-17	97.37	189.71
RecA protein CDS	608238	609338	1101	forward	1.38	1.38	0.09	0.041	502.55	588.68
ADP-ribose pyrophosphatase of COG1058 family (EC 3.6.1.13) / Nicotinamide-nucleotide amidase (EC 3.5.1.42) CDS	606939	608183	1245	forward	7.02	7.02	0.54	9.5e-08	95.83	153.27
CDP-diacylglycerol--glycerol-3-phosphate 3-phosphatidyltransferase (EC 2.7.8.5) CDS	606278	606862	585	forward	10.08	10.08	0.6	8.3e-11	116.46	193.7
hypothetical protein CDS	605258	606262	1005	forward	15.47	15.47	0.77	3.4e-16	106.32	198.93
Uncharacterized zinc protease YmfH CDS	603860	605161	1302	forward	0	0	-0.02	1	18.13	19.71
FIG001621: Zinc protease CDS	602599	603873	1275	forward	0	0	-0.02	1	27.14	29.35
ABC transporter, substrate-binding protein (cluster 3, basic aa/glutamine/opines) CDS	601486	602343	858	forward	0.95	0.95	0.19	0.11	65.86	82.75
ABC transporter, ATP-binding protein (cluster 3, basic aa/glutamine/opines) CDS	600826	601470	645	forward	1.19	1.19	0.25	0.065	51.67	67.79
ABC transporter, permease protein (cluster 3, basic aa/glutamine/opines) CDS	600164	600811	648	forward	1.81	1.81	0.45	0.015	29.28	43.87
Rod shape-determining protein MreD CDS	599154	599687	534	forward	0.11	-0.11	-0.04	0.78	165.77	177.51
Rod shape-determining protein MreC CDS	598287	599138	852	forward	1.26	1.26	0.17	0.056	132.3	163.14
Rod shape-determining protein MreB CDS	597158	598168	1011	forward	7.28	7.28	0.24	5.3e-08	533.45	694.94
UPF0758 family protein CDS	596369	596995	627	forward	0	0	-0.09	0.99	6.27	6.47
Dihydrofolate synthase (EC 6.3.2.12) @ Folylpolyglutamate synthase (EC 6.3.2.17) CDS	594994	596316	1323	forward	0.13	-0.13	-0.13	0.74	23.87	24.03
Valyl-tRNA synthetase (EC 6.1.1.9) CDS	592110	594764	2655	forward	1.48	1.48	0.32	0.033	42.09	57.8
Thiol peroxidase, Tpx-type (EC 1.11.1.15) CDS	591609	591803	195	forward	4.7	4.7	0.21	2e-05	450.37	571.8
Thiol peroxidase, Tpx-type (EC 1.11.1.15) CDS	591309	591569	261	forward	2.43	2.43	0.2	0.0037	205.82	260.75
hypothetical protein CDS	590742	590858	117	forward	0.02	0.02	0.19	0.95	5.68	7.14
Glycerate kinase (EC 2.7.1.31) CDS	589307	590449	1143	forward	1.52	-1.52	-0.42	0.03	36.47	29.92
D-glycerate transporter (predicted) CDS	587999	589294	1296	forward	0.1	-0.1	-0.12	0.8	23.71	23.99
tRNA 4-thiouridine synthase (EC 2.8.1.4) CDS	586390	587610	1221	forward	0.83	0.83	0.15	0.15	88.96	108.9
Putative cysteine desulfurase, associated with tRNA 4-thiouridine synthase CDS	585229	586377	1149	forward	1.48	1.48	0.27	0.033	61.29	81.27
Septation ring formation regulator EzrA CDS	583339	585048	1710	forward	0.42	-0.42	-0.1	0.38	208.65	213.66
SSU ribosomal protein S4p (S9e) @ SSU ribosomal protein S4p (S9e), zinc-independent CDS	582404	583009	606	reverse	1000	1000	1.39	0	468.41	1352.8
Mobile element protein CDS	580729	581916	1188	reverse	0.68	-0.68	-0.19	0.21	78.54	75.7
hypothetical protein CDS	580448	580732	285	forward	1.77	-1.77	-0.32	0.017	70.71	62.47
hypothetical protein CDS	579159	580004	846	reverse	0.03	-0.03	-0.03	0.92	73.55	79.29
hypothetical protein CDS	578177	578923	747	reverse	18.92	18.92	1.18	1.2e-19	48.47	121.01
hypothetical protein CDS	577730	578140	411	reverse	30.93	30.93	0.9	1.2e-31	153.74	315.53
hypothetical protein CDS	577167	577640	474	reverse	3.73	-3.73	-0.43	0.00018	103.6	84.82
Replication-associated recombination protein RarA CDS	575878	577170	1293	reverse	4.14	-4.14	-0.38	7.2e-05	143.36	121.42
hypothetical protein CDS	575312	575596	285	reverse	1.41	1.41	0.55	0.039	14.57	23.45
Universal stress protein family CDS	574754	575233	480	reverse	3.23	-3.23	-0.09	0.00059	4060.36	4204.76
Transcriptional regulator, Xre family CDS	573853	574698	846	forward	1000	-1000	-0.75	0	450.57	294.02
D-alanine--D-alanine ligase (EC 6.3.2.4) CDS	572301	573434	1134	forward	0.9	0.9	0.11	0.13	181.22	215.39
hypothetical protein CDS	571254	572231	978	forward	3.01	3.01	0.63	0.00099	26.11	44.55
putative glycine cleavage system H protein CDS	570759	571046	288	forward	7.5	7.5	0.46	3.1e-08	147.44	222.97
Rod shape-determining protein RodA CDS	569545	570747	1203	forward	19.47	19.47	0.84	3.4e-20	111.98	219.75
hypothetical protein CDS	569266	569490	225	forward	34.24	34.24	0.9	5.8e-35	170.68	350.56
Membrane protein insertion efficiency factor YidD CDS	569116	569256	141	forward	1000	1000	0.96	0	209.28	447.39
Rod shape-determining protein MreB CDS	567997	569013	1017	forward	1000	1000	0.91	0	198.51	410.13
UDP-N-acetylglucosamine 1-carboxyvinyltransferase (EC 2.5.1.7) CDS	566699	567922	1224	forward	6.97	6.97	0.5	1.1e-07	110.95	173.12
hypothetical protein CDS	566468	566689	222	forward	2.19	2.19	0.38	0.0065	51.54	73.84
ATP synthase epsilon chain (EC 3.6.3.14) CDS	565810	566232	423	forward	1000	1000	0.8	0	617.36	1182.4
ATP synthase beta chain (EC 3.6.3.14) CDS	564377	565798	1422	forward	1000	1000	0.88	0	545.74	1104.37
ATP synthase gamma chain (EC 3.6.3.14) CDS	563419	564354	936	forward	1000	1000	0.96	0	473.91	1010.75
ATP synthase alpha chain (EC 3.6.3.14) CDS	561849	563387	1539	forward	1000	1000	0.97	0	470.98	1012.49
ATP synthase delta chain (EC 3.6.3.14) CDS	561276	561821	546	forward	1000	1000	0.74	0	608.3	1119.7
ATP synthase F0 sector subunit b (EC 3.6.3.14) CDS	560777	561283	507	forward	1000	1000	0.83	0	626.34	1226.47
ATP synthase F0 sector subunit c (EC 3.6.3.14) CDS	560519	560731	213	forward	1000	1000	0.89	0	523.55	1067.98
ATP synthase F0 sector subunit a (EC 3.6.3.14) CDS	559780	560490	711	forward	1000	1000	0.62	0	712.46	1200.73
Uracil permease @ Uracil:proton symporter UraA CDS	558186	559454	1269	forward	1000	1000	0.75	0	923.95	1714.45
hypothetical protein CDS	557279	558052	774	forward	0.03	-0.03	-0.04	0.93	39.1	41.92
YibE/F family protein CDS	556164	557282	1119	forward	0.15	0.15	0.07	0.7	47.1	54.28
Uracil phosphoribosyltransferase (EC 2.4.2.9) CDS	555334	555969	636	forward	3.27	3.27	0.14	0.00053	614.81	746.81
Serine hydroxymethyltransferase (EC 2.1.2.1) CDS	553959	555194	1236	forward	13.14	13.14	0.69	7.2e-14	113.19	200.75
Threonylcarbamoyl-AMP synthase (EC 2.7.7.87) / SUA5 domain with internal deletion CDS	552804	553835	1032	forward	0.42	0.42	0.08	0.38	99.98	116.56
Peptide chain release factor N(5)-glutamine methyltransferase (EC 2.1.1.297) CDS	551934	552785	852	forward	0.65	0.65	0.1	0.22	131.71	155.71
Peptide chain release factor 1 CDS	550853	551941	1089	forward	1.54	1.54	0.11	0.029	420.19	497.53
Thymidine kinase (EC 2.7.1.21) CDS	550272	550853	582	forward	0.51	0.51	0.05	0.31	320.44	365.77
proposed amino acid ligase found clustered with an amidotransferase CDS	548647	549984	1338	reverse	1.63	-1.63	-0.28	0.023	82.34	74.56
Putative amidotransferase similar to cobyric acid synthase CDS	547916	548647	732	reverse	1.13	-1.13	-0.24	0.074	81.73	76.28
hypothetical protein CDS	547599	547904	306	reverse	2.84	-2.84	-0.35	0.0014	103.37	88.93
Cardiolipin synthase (EC 2.7.8.-), ClsA CDS	545805	547292	1488	forward	0.66	-0.66	-0.19	0.22	73.43	70.86
Beta-lactamase class C-like and penicillin binding proteins (PBPs) superfamily CDS	544786	545805	1020	forward	0.21	-0.21	-0.11	0.62	62.4	63.4
Efflux ABC transporter, permease/ATP-binding protein EF2592 CDS	542859	544691	1833	forward	3.78	-3.78	-1.37	0.00017	15.7	6.69
Efflux ABC transporter, permease/ATP-binding protein EF2593 CDS	541124	542875	1752	forward	3.25	-3.25	-1.34	0.00056	13.92	6.04
Transcriptional regulator, MarR family CDS	540670	541131	462	forward	4.16	-4.16	-2.06	7e-05	9.63	2.54
hypothetical protein CDS	539867	540511	645	forward	20.84	-20.84	-0.98	1.4e-21	162.79	90.55
hypothetical protein CDS	539152	539481	330	reverse	0.18	-0.18	-0.04	0.67	343.91	367.96
Alpha-acetolactate decarboxylase (EC 4.1.1.5) CDS	538187	538900	714	reverse	9.72	9.72	0.49	1.9e-10	174.25	268.31
Triosephosphate isomerase (EC 5.3.1.1) CDS	537309	538085	777	forward	0.26	0.26	0.04	0.55	209.74	237.23
oxidoreductase of aldo/keto reductase family, subgroup 2 CDS	536321	537169	849	reverse	1.29	1.29	0.18	0.052	113.72	142.06
hypothetical protein CDS	535587	536288	702	reverse	0.16	0.16	0.03	0.69	144.63	162.94
Acetyltransferase CDS	535087	535569	483	reverse	0.16	-0.16	-0.06	0.68	130.09	137.19
hypothetical protein CDS	534729	534926	198	forward	1000	1000	0.78	0	1591.23	2994.43
Glucose-6-phosphate isomerase (EC 5.3.1.9) CDS	533370	534722	1353	forward	1000	1000	0.78	0	918.37	1738.58
Alkyl hydroperoxide reductase protein F CDS	531568	533232	1665	forward	2.65	2.65	0.18	0.0022	310.39	385.7
Alkyl hydroperoxide reductase protein C (EC 1.11.1.15) CDS	530989	531552	564	forward	0.57	-0.57	-0.08	0.27	565.89	590.24
hypothetical protein CDS	530257	530544	288	reverse	0.43	0.43	0.12	0.37	58.89	70.52
Mobile element protein CDS	529355	530233	879	reverse	0.51	0.51	0.15	0.31	46.9	57.33
Putative transposase InsK for insertion sequence element IS150 CDS	528370	529257	888	forward	0.08	0.08	0.03	0.83	97.05	108.83
Transposase CDS	528194	528373	180	forward	0.5	-0.5	-0.15	0.32	112.88	111.84
Sugar:proton symporter CDS	526947	527762	816	forward	30.07	30.07	0.49	8.4e-31	576.41	890.46
Sensor histidine kinase YclK CDS	525197	526699	1503	forward	1.52	-1.52	-0.31	0.03	61.01	54.19
Uncharacterized transcriptional response regulator YclJ CDS	524475	525197	723	forward	1.88	-1.88	-0.3	0.013	80.73	71.87
Putative regulator of the mannose operon, ManO CDS	523922	524272	351	forward	0.28	0.28	0.24	0.53	11.46	14.91
PTS system, mannose-specific IID component CDS	523001	523921	921	forward	0	0	0.07	0.99	9.58	11.06
PTS system, mannose-specific IIC component CDS	522169	522972	804	forward	0	0	-0.09	1	9.2	9.53
PTS system, mannose-specific IIA component (EC 2.7.1.191) / PTS system, mannose-specific IIB component (EC 2.7.1.191) CDS	521448	522149	702	forward	0	0	0.05	1	9.38	10.71
ISSth1, transposase (orf1), IS3 family CDS	520594	521208	615	reverse	0.11	-0.11	-0.17	0.78	18.21	17.86
Transposase CDS	519752	520597	846	reverse	1.88	-1.88	-0.44	0.013	41.84	33.84
PTS system, mannose-specific IIA component (EC 2.7.1.191) / PTS system, mannose-specific IIB component (EC 2.7.1.191) CDS	519506	519733	228	forward	1000	-1000	-1.17	0	2847.16	1387.55
Predicted dye-decolorizing peroxidase (DyP), encapsulated subgroup CDS	518089	519030	942	reverse	28	-28	-0.5	1e-28	731.53	569.89
hypothetical protein CDS	517342	517854	513	forward	0.45	-0.45	-0.11	0.35	220.66	225.53
DegV family protein CDS	516337	517176	840	reverse	17.46	-17.46	-0.51	3.5e-18	430.92	333.92
Mannose-6-phosphate isomerase (EC 5.3.1.8) CDS	515288	516250	963	reverse	1000	-1000	-0.5	0	878.03	684.03
Transcriptional regulator CDS	514286	515191	906	forward	0.24	-0.24	-0.06	0.58	242.87	256.28
Putative membrane protein YeiH CDS	513137	514165	1029	reverse	2.04	2.04	0.39	0.0092	45.34	65.29
hypothetical protein CDS	512809	512958	150	reverse	0.68	0.68	0.18	0.21	46.75	58.35
Peptidoglycan-binding LysM CDS	512126	512740	615	forward	1000	1000	1.35	0	806.87	2255.79
Hydrolase CDS	510978	511805	828	forward	0.54	0.54	0.07	0.29	229.23	264.4
Putative acyltransferase CDS	509106	510956	1851	forward	0.16	0.16	0.03	0.69	197.76	221.6
hypothetical protein CDS	508785	509096	312	forward	1.01	-1.01	-0.16	0.098	247.06	243.31
Glutamine--fructose-6-phosphate aminotransferase [isomerizing] (EC 2.6.1.16) CDS	506576	508396	1821	forward	3.75	3.75	0.41	0.00018	84.82	123.58
Phosphoglucosamine mutase (EC 5.4.2.10) CDS	505004	506362	1359	forward	8.6	8.6	0.49	2.5e-09	149.97	231.37
Uncharacterized secreted protein associated with spyDAC CDS	504086	504964	879	forward	12.3	12.3	0.62	5.1e-13	131.32	222.67
Diadenylate cyclase spyDAC; Bacterial checkpoint controller DisA with nucleotide-binding domain CDS	503251	504096	846	forward	10.19	10.19	0.61	6.4e-11	109.57	184.49
UDP-N-acetylenolpyruvoylglucosamine reductase (EC 1.3.1.98) CDS	502343	503239	897	forward	12.66	12.66	0.6	2.2e-13	146.46	244.77
DNA polymerase III, epsilon subunit related 3'-5' exonuclease CDS	501676	502215	540	reverse	1.54	-1.54	-0.2	0.029	186.11	177.75
Acetyltransferase TM0577 CDS	501031	501546	516	forward	5.82	5.82	0.17	1.5e-06	822.81	1021.38
tRNA threonylcarbamoyladenosine biosynthesis protein TsaE CDS	500579	501031	453	forward	6.09	6.09	0.2	8.2e-07	634.15	803.11
Phosphate acetyltransferase (EC 2.3.1.8) CDS	499596	500570	975	forward	5.14	5.14	0.17	7.3e-06	766.49	947.16
Uracil-DNA glycosylase, family 1 (EC 3.2.2.27) CDS	498874	499563	690	forward	0.94	0.94	0.06	0.11	756.66	865.04
hypothetical protein CDS	498152	498733	582	reverse	6.43	-6.43	-0.43	3.7e-07	188.25	153.54
tmRNA-binding protein SmpB CDS	497651	498124	474	forward	4.3	4.3	0.32	5e-05	161.96	222.85
3'-to-5' exoribonuclease RNase R CDS	495237	497630	2394	forward	6.21	6.21	0.36	6.2e-07	200.88	283.03
Protein translocase membrane subunit SecG CDS	494945	495184	240	forward	12.03	12.03	0.45	9.3e-13	263.74	395.21
Voltage-gated H(+)/2Cl(-) exchange transporter ClcA CDS	493332	494882	1551	forward	2.31	2.31	0.53	0.0049	27.35	43.35
Uncharacterized transporter YbxG CDS	491848	493242	1395	forward	10.19	10.19	1.13	6.5e-11	27.7	66.82
Enolase (EC 4.2.1.11) CDS	490332	491654	1323	forward	1000	1000	0.84	0	2803.75	5521.94
Triosephosphate isomerase (EC 5.3.1.1) CDS	489448	490215	768	forward	11.66	11.66	0.4	2.2e-12	318.11	462.59
Phosphoglycerate kinase (EC 2.7.2.3) CDS	488137	489342	1206	forward	28.39	28.39	0.37	4.1e-29	1016.02	1439.82
NAD-dependent glyceraldehyde-3-phosphate dehydrogenase (EC 1.2.1.12) CDS	487042	488055	1014	forward	1000	1000	0.73	0	4952.73	9049.23
hypothetical protein CDS	486639	486770	132	reverse	1000	1000	0.76	0	523.7	977.48
hypothetical protein CDS	485752	485886	135	reverse	6.46	-6.46	-0.3	3.5e-07	373.18	333.32
ATP-dependent Clp protease proteolytic subunit (EC 3.4.21.92) CDS	484745	485335	591	reverse	1000	-1000	-0.6	0	2306.08	1673.52
Thiaminase II (EC 3.5.99.2) involved in salvage of thiamin pyrimidine moiety CDS	484299	484631	333	reverse	1.48	-1.48	-0.3	0.033	64.51	57.77
Thiaminase II (EC 3.5.99.2) involved in salvage of thiamin pyrimidine moiety CDS	483983	484294	312	reverse	5.35	-5.35	-0.49	4.5e-06	124.74	97.81
Sporulation transcription regulator WhiA CDS	482924	483862	939	forward	17.2	17.2	1.39	6.3e-18	29.77	85.65
FIG002813: LPPG:FO 2-phospho-L-lactate transferase like, CofD-like CDS	481929	482906	978	forward	16.93	16.93	1.38	1.2e-17	29.34	84.15
RNase adapter protein RapZ CDS	481038	481907	870	forward	14.71	14.71	1.23	1.9e-15	33.58	86.68
hypothetical protein CDS	479734	480819	1086	forward	7.9	-7.9	-0.45	1.2e-08	222.99	179.75
Excinuclease ABC subunit A CDS	476783	479644	2862	forward	0.51	0.51	0.16	0.31	46.59	57.07
Excinuclease ABC subunit B CDS	474758	476773	2016	forward	0.24	0.24	0.07	0.57	69.16	79.75
hypothetical protein CDS	474428	474658	231	forward	22.53	22.53	0.55	2.9e-23	337.84	542.28
Nucleotidase YfbR, HD superfamily CDS	473787	474422	636	forward	30.72	30.72	0.68	1.9e-31	284.87	503.4
Phosphoglucomutase (EC 5.4.2.2) CDS	471848	473572	1725	forward	1000	1000	0.93	0	485.73	1018.65
hypothetical protein CDS	471009	471785	777	forward	1.09	1.09	0.32	0.081	28.69	39.4
L-lactate dehydrogenase (EC 1.1.1.27) CDS	469941	470882	942	reverse	33.58	33.58	1.02	2.6e-34	123.52	276.37
Branched-chain amino acid aminotransferase (EC 2.6.1.42) CDS	468887	469915	1029	reverse	33.93	33.93	1	1.2e-34	134.45	294.74
Cysteine synthase (EC 2.5.1.47) CDS	467771	468697	927	forward	0.07	-0.07	-0.03	0.86	138.95	149.53
Homoserine O-succinyltransferase (EC 2.3.1.46) CDS	466938	467750	813	forward	0.03	-0.03	-0.02	0.93	107.27	116.3
Thioredoxin reductase (EC 1.8.1.9) CDS	465978	466919	942	forward	0.01	0.01	0.01	0.97	102.06	112.92
hypothetical protein CDS	465409	465828	420	forward	11.53	11.53	0.62	2.9e-12	124.83	210.77
2-dehydropantoate 2-reductase (EC 1.1.1.169) CDS	464336	465310	975	forward	11.28	11.28	0.64	5.3e-12	111.78	192.18
Glutamine-dependent 2-keto-4-methylthiobutyrate transaminase CDS	463133	464311	1179	forward	12.54	12.54	0.86	2.9e-13	64.97	129.9
Aliphatic amidase AmiE (EC 3.5.1.4) CDS	462338	463117	780	forward	11.31	11.31	0.79	4.9e-12	71.12	135.07
UTP--glucose-1-phosphate uridylyltransferase (EC 2.7.7.9) CDS	460903	461814	912	forward	12.44	12.44	0.19	3.6e-13	1725.28	2157.76
Glycerol-3-phosphate dehydrogenase [NAD(P)+] (EC 1.1.1.94) CDS	459827	460840	1014	forward	6.48	6.48	0.26	3.3e-07	397.03	524.54
Prolipoprotein diacylglyceryl transferase CDS	458985	459830	846	forward	3.07	3.07	0.24	0.00085	201.73	261.74
HPr kinase/phosphorylase CDS	458030	458992	963	forward	5.5	5.5	0.37	3.1e-06	167.22	237.17
hypothetical protein CDS	457662	458015	354	forward	1.51	1.51	0.15	0.031	196.69	240.8
Transcriptional regulator CDS	457333	457662	330	forward	1.2	1.2	0.12	0.063	235.76	281.64
Peptide chain release factor 2 CDS	456210	457277	1068	forward	0.34	0.34	0.06	0.45	152.71	175.03
Protein translocase subunit SecA CDS	453732	456101	2370	forward	8.07	8.07	0.31	8.5e-09	378.69	514.75
Ribosome hibernation promoting factor Hpf CDS	453016	453561	546	forward	1000	-1000	-0.4	0	5075.84	4235.58
Competence protein F homolog, phosphoribosyltransferase domain; protein YhgH required for utilization of DNA as sole source of carbon and energy CDS	452404	452880	477	forward	0.49	-0.49	-2.23	0.32	1.78	0.42
ComF operon protein A, DNA transporter ATPase CDS	450893	452209	1317	forward	0	0	-0.09	1	5.73	5.94
FIG000605: protein co-occurring with transport systems (COG1739) CDS	450191	450829	639	reverse	0.47	0.47	0.17	0.34	32.43	40.19
hypothetical protein CDS	449740	449994	255	forward	0.73	-0.73	-0.22	0.19	57.89	54.76
Uncharacterized amino acid permease YdaO CDS	447683	449521	1839	forward	3.11	3.11	0.4	0.00077	70.47	102.15
Heat shock protein 60 family chaperone GroEL CDS	445912	447543	1632	forward	28.58	28.58	0.35	2.7e-29	1128.88	1581.77
Heat shock protein 60 family co-chaperone GroES CDS	445606	445887	282	forward	5.21	5.21	0.15	6.1e-06	986.11	1203.33
Redox-sensing transcriptional repressor Rex CDS	444643	445293	651	forward	0.56	0.56	0.04	0.28	691.44	781.61
Bis-ABC ATPase YheS CDS	442533	444476	1944	reverse	0.58	0.58	0.16	0.26	47.87	58.77
Biotin operon repressor / Biotin--protein ligase (EC 6.3.4.9)(EC 6.3.4.10)(EC 6.3.4.11)(EC 6.3.4.15) CDS	441457	442419	963	forward	0.14	-0.14	-0.14	0.73	27.81	27.68
Substrate-specific component BioY of biotin ECF transporter CDS	440855	441457	603	forward	0.61	-0.61	-0.66	0.25	6.43	4.49
Enoyl-[acyl-carrier-protein] reductase [NADH] (EC 1.3.1.9) CDS	440039	440803	765	forward	0.34	-0.34	-0.21	0.46	23.3	22.16
Acetyl-coenzyme A carboxyl transferase alpha chain (EC 6.4.1.2) CDS	439248	440021	774	forward	0.89	-0.89	-0.39	0.13	20.84	17.5
Acetyl-coenzyme A carboxyl transferase beta chain (EC 6.4.1.2) CDS	438407	439255	849	forward	1.46	-1.46	-0.55	0.035	21.19	15.96
Biotin carboxylase of acetyl-CoA carboxylase (EC 6.3.4.14) CDS	437041	438438	1398	forward	0.25	-0.25	-0.15	0.56	38.1	37.64
3-hydroxyacyl-[acyl-carrier-protein] dehydratase, FabZ form (EC 4.2.1.59) CDS	436586	437020	435	forward	0.9	-0.9	-0.28	0.13	39.07	35.49
Biotin carboxyl carrier protein of acetyl-CoA carboxylase CDS	436137	436583	447	forward	0.14	-0.14	-0.11	0.72	42.89	43.84
3-oxoacyl-[acyl-carrier-protein] synthase, KASII (EC 2.3.1.179) CDS	434896	436134	1239	forward	0.01	-0.01	-0.03	0.97	34.18	36.85
3-oxoacyl-[acyl-carrier protein] reductase (EC 1.1.1.100) CDS	434152	434883	732	forward	0.11	-0.11	-0.09	0.77	47.02	48.54
Malonyl CoA-acyl carrier protein transacylase (EC 2.3.1.39) CDS	433221	434168	948	forward	0.05	-0.05	-0.04	0.9	42.81	45.66
Acyl carrier protein CDS	432973	433221	249	forward	0.12	-0.12	-0.05	0.75	125.4	133.42
3-oxoacyl-[acyl-carrier-protein] synthase, KASIII (EC 2.3.1.180) CDS	431985	432944	960	forward	0.11	-0.11	-0.06	0.78	85.68	90.47
Transcriptional regulator of fatty acid biosynthesis FabT CDS	431521	431961	441	forward	0.07	-0.07	-0.03	0.85	105.28	113.22
3-hydroxyacyl-[acyl-carrier-protein] dehydratase, FabZ form (EC 4.2.1.59) CDS	431008	431445	438	forward	0.04	-0.04	-0.03	0.9	71.67	77.03
hypothetical protein CDS	430161	430643	483	reverse	22.27	-22.27	-0.6	5.4e-23	413.09	300.42
N(6)-L-threonylcarbamoyladenine synthase (EC 2.3.1.234) CDS	428991	430025	1035	forward	2.63	2.63	0.25	0.0024	155.82	203.28
Ribosomal-protein-S18p-alanine acetyltransferase (EC 2.3.1.128) CDS	428423	429022	600	forward	2.37	2.37	0.24	0.0043	144.89	187.83
tRNA threonylcarbamoyladenosine biosynthesis protein TsaB CDS	427702	428433	732	forward	22.31	-22.31	-0.81	4.9e-23	241.24	151.26
Aspartate aminotransferase (EC 2.6.1.1) CDS	426513	427631	1119	forward	27.1	-27.1	-1.05	8e-28	191.91	101.6
hypothetical protein CDS	424928	426049	1122	reverse	3.25	-3.25	-0.43	0.00056	86.58	70.78
Arginine/ornithine antiporter ArcD CDS	424298	424777	480	forward	5.03	-5.03	-0.14	9.2e-06	2518.11	2508.99
Arginine/ornithine antiporter ArcD CDS	423391	424341	951	forward	3.05	3.05	0.08	0.00089	2063.25	2390.53
Arginine deiminase (EC 3.5.3.6) CDS	423064	423270	207	forward	1000	-1000	-0.24	0	8350.79	7780.84
Arginine deiminase (EC 3.5.3.6) CDS	422046	423056	1011	forward	4.86	-4.86	-0.1	1.4e-05	4686.05	4799.87
Carbamate kinase (EC 2.7.2.2) CDS	421056	421985	930	forward	2.98	-2.98	-0.07	0.0011	5496.98	5756.07
Ornithine carbamoyltransferase (EC 2.1.3.3) CDS	420039	421040	1002	forward	9.38	-9.38	-0.12	4.1e-10	7291.69	7387.67
hypothetical protein CDS	419723	419875	153	reverse	26.68	-26.68	-1.47	2.1e-27	112.17	44.47
Two-component transcriptional response regulator, LuxR family CDS	418699	419550	852	reverse	29.17	-29.17	-1.49	6.8e-30	120.6	47.26
UDP-glucose 4-epimerase (EC 5.1.3.2) CDS	417483	418478	996	forward	1000	-1000	-1.15	0	607.98	300.62
Exopolyphosphatase (EC 3.6.1.11) CDS	416440	417393	954	forward	15.41	-15.41	-0.67	3.9e-16	230.34	159.71
Polyphosphate kinase (EC 2.7.4.1) CDS	413619	416426	2808	forward	22.01	-22.01	-0.83	9.7e-23	231.45	143.47
Aspartate aminotransferase (EC 2.6.1.1) CDS	412430	413548	1119	forward	23.19	-23.19	-0.96	6.5e-24	189.49	107.11
hypothetical protein CDS	410845	411966	1122	reverse	3.12	-3.12	-0.42	0.00077	85.82	70.67
Arginine/ornithine antiporter ArcD CDS	409276	410694	1419	forward	0.32	0.32	0.01	0.48	2620.74	2907.38
Arginine deiminase (EC 3.5.3.6) CDS	407932	409155	1224	forward	7.5	-7.5	-0.1	3.2e-08	7607.94	7794.53
Carbamate kinase (EC 2.7.2.2) CDS	406942	407871	930	forward	2.92	-2.92	-0.07	0.0012	5457.97	5717.71
Ornithine carbamoyltransferase (EC 2.1.3.3) CDS	405985	406926	942	forward	4.54	-4.54	-0.1	2.9e-05	4873.32	5012.48
Two-component transcriptional response regulator, LuxR family CDS	404594	405271	678	reverse	26.74	-26.74	-1.4	1.8e-27	121.67	50.58
UDP-glucose 4-epimerase (EC 5.1.3.2) CDS	403378	404373	996	forward	1000	-1000	-1.16	0	600.86	295.38
Exopolyphosphatase (EC 3.6.1.11) CDS	402335	403288	954	forward	16.19	-16.19	-0.68	6.5e-17	230.42	157.71
Polyphosphate kinase (EC 2.7.4.1) CDS	400093	402321	2229	forward	13.93	-13.93	-0.64	1.2e-14	216.46	152.23
Exopolyphosphatase (EC 3.6.1.11) CDS	398590	400092	1503	forward	2.2	2.2	0.24	0.0063	132.71	172.17
hypothetical protein CDS	398462	398587	126	forward	0.94	-0.94	-0.25	0.12	48.62	44.84
Acyl-ACP thioesterase CDS	397706	398461	756	forward	0.06	-0.06	-0.03	0.86	125.44	135.33
16S rRNA (cytidine(1402)-2'-O)-methyltransferase (EC 2.1.1.198) CDS	396826	397686	861	forward	3.16	3.16	0.39	0.00069	74.29	107.11
DNA replication intiation control protein YabA CDS	396488	396823	336	forward	3.3	3.3	0.43	0.00051	64.2	95.26
DNA polymerase III delta prime subunit (EC 2.7.7.7) CDS	395455	396495	1041	forward	5.42	5.42	0.53	3.8e-06	75.61	119.84
protein from nitrogen regulatory protein P-II (GLNB) family, ortholog YAAQ B. subtilis CDS	395117	395437	321	forward	5.3	5.3	0.53	5.1e-06	72.49	115.39
Thymidylate kinase (EC 2.7.4.9) CDS	394460	395104	645	forward	4.96	4.96	0.53	1.1e-05	67.95	107.92
FIG015094: hypothetical protein CDS	394192	394440	249	forward	5.52	5.52	0.58	3e-06	63.14	103.54
Recombination protein RecR CDS	393591	394190	600	forward	4.35	4.35	0.5	4.4e-05	65.45	101.99
Nucleoid-associated protein YaaK CDS	393267	393575	309	forward	3.55	3.55	0.45	0.00028	64.68	97.02
DNA polymerase III subunits gamma and tau (EC 2.7.7.7) CDS	391553	393244	1692	forward	4.06	4.06	0.53	8.6e-05	54.65	86.6
tRNA-specific adenosine-34 deaminase (EC 3.5.4.33) CDS	390773	391297	525	forward	0	0	-0.02	1	29.39	31.98
Glutaredoxin-like protein NrdH, required for reduction of Ribonucleotide reductase class Ib CDS	390295	390516	222	reverse	1000	1000	0.7	0	396.84	708.36
Ribonucleotide reductase of class Ib (aerobic), alpha subunit (EC 1.17.4.1) CDS	388024	390195	2172	reverse	16.82	16.82	1.17	1.5e-17	44.33	109.56
Ribonucleotide reductase of class Ib (aerobic), beta subunit (EC 1.17.4.1) CDS	386961	387962	1002	reverse	7.79	7.79	0.48	1.6e-08	137.3	211.06
Branched-chain amino acid transport system carrier protein CDS	385507	386886	1380	forward	0	0	-0.04	1	22.52	24.16
Acetaldehyde dehydrogenase (EC 1.2.1.10) / Alcohol dehydrogenase (EC 1.1.1.1) CDS	382377	384980	2604	forward	1000	1000	0.33	0	2615.49	3609.64
Efflux ABC transporter for glutathione/L-cysteine, essential for assembly of bd-type respiratory oxidases => CydC subunit CDS	380147	381898	1752	forward	9.14	-9.14	-0.89	7.2e-10	79.86	47.42
Efflux ABC transporter for glutathione/L-cysteine, essential for assembly of bd-type respiratory oxidases => CydD subunit CDS	378427	380157	1731	forward	5.05	-5.05	-0.46	9e-06	126.38	100.83
Cytochrome d ubiquinol oxidase subunit II (EC 1.10.3.-) CDS	377411	378427	1017	forward	17.4	-17.4	-0.32	4e-18	1017.83	898.79
Cytochrome d ubiquinol oxidase subunit I (EC 1.10.3.-) CDS	375973	377409	1437	forward	5.49	-5.49	-0.19	3.2e-06	1114.01	1072.56
LSU ribosomal protein L7p/L12p (P1/P2) CDS	375163	375528	366	forward	1000	1000	0.86	0	727.47	1447.96
LSU ribosomal protein L10p (P0) CDS	374591	375094	504	forward	1000	1000	0.74	0	1379.72	2539.7
Serine/threonine exchanger SteT CDS	372886	374214	1329	reverse	2.15	2.15	0.62	0.0071	18.32	30.91
Mobile element protein CDS	371757	372782	1026	forward	0.54	-0.54	-0.17	0.29	76.48	74.69
LSU ribosomal protein L1p (L10Ae) CDS	370949	371641	693	forward	1000	1000	0.75	0	673.39	1247.3
LSU ribosomal protein L11p (L12e) CDS	370535	370855	321	forward	1000	1000	0.71	0	983.46	1764.98
Transcription antitermination protein NusG CDS	369765	370310	546	forward	3.11	3.11	0.57	0.00078	32.99	54
Protein translocase subunit SecE CDS	369480	369656	177	forward	14.5	-14.5	-0.59	3.2e-15	265.86	193.99
LSU ribosomal protein L33p @ LSU ribosomal protein L33p, zinc-dependent CDS	369319	369465	147	forward	17.08	-17.08	-0.77	8.2e-18	199.35	128.43
hypothetical protein CDS	368676	369254	579	forward	1.67	-1.67	-0.5	0.021	28.62	22.23
23S rRNA (guanosine(2251)-2'-O)-methyltransferase (EC 2.1.1.185) CDS	367682	368437	756	forward	0.73	0.73	0.14	0.19	85.65	103.7
Mini-ribonuclease III CDS	367279	367692	414	forward	0.25	0.25	0.06	0.57	95.12	109.22
Cysteinyl-tRNA synthetase (EC 6.1.1.16) CDS	365854	367272	1419	forward	1.06	1.06	0.22	0.087	63.81	81.65
UPF0340 protein YwlG CDS	364937	365506	570	forward	0.41	0.41	0.09	0.39	87.38	102.61
Glutamyl-tRNA synthetase (EC 6.1.1.17) @ Glutamyl-tRNA(Gln) synthetase (EC 6.1.1.24) CDS	363373	364869	1497	forward	0.6	-0.6	-0.07	0.25	734.63	770.29
Membrane-associated protein containing RNA-binding TRAM domain and ribonuclease PIN-domain, YacL B.subtilis ortholog CDS	362169	363302	1134	forward	0.83	-0.83	-0.19	0.15	108.4	104.78
DNA repair protein RadA CDS	360763	362136	1374	forward	0.04	-0.04	-0.04	0.9	57.77	61.81
Deoxyuridine 5'-triphosphate nucleotidohydrolase (EC 3.6.1.23) CDS	360169	360750	582	forward	0.11	-0.11	-0.08	0.78	41.51	43.27
Acetyltransferase, GNAT family CDS	359700	360011	312	reverse	1.66	-1.66	-0.28	0.022	83.52	75.75
Ribose 5-phosphate isomerase A (EC 5.3.1.6) CDS	359002	359688	687	reverse	0.27	-0.27	-0.15	0.53	51.49	51.02
Galactoside O-acetyltransferase (EC 2.3.1.18) CDS	358360	358974	615	reverse	0.36	-0.36	-0.15	0.43	66.67	65.95
Aminopeptidase C (EC 3.4.22.40) CDS	356959	358296	1338	reverse	1.55	1.55	0.1	0.028	506.77	596.04
Esterase/lipase/thioesterase CDS	355767	356642	876	forward	1.31	1.31	0.09	0.049	494.04	577.29
Phosphoglycerate mutase (EC 5.4.2.11) CDS	355086	355763	678	forward	0.2	0.2	0.02	0.63	398.85	445.84
Malate permease CDS	353841	354797	957	forward	2.14	2.14	0.56	0.0072	22.14	35.86
beta-galactosidase small subunit (EC 3.2.1.23) CDS	352737	353699	963	forward	15.62	-15.62	-0.47	2.4e-16	438.52	348.64
beta-galactosidase large subunit (EC 3.2.1.23) CDS	350873	352753	1881	forward	10.95	-10.95	-0.33	1.1e-11	561.74	490.76
Putative metallopeptidase (Zinc) SprT family CDS	350131	350586	456	forward	2.51	-2.51	-0.65	0.0031	31.57	22.16
Transcription accessory protein (S1 RNA-binding domain) CDS	347961	350138	2178	forward	2.79	-2.79	-0.69	0.0016	32.71	22.32
NAD synthetase (EC 6.3.1.5) CDS	347127	347957	831	forward	3.54	-3.54	-0.36	0.00029	130.18	111.27
Nicotinate phosphoribosyltransferase (EC 6.3.4.21) CDS	345650	347110	1461	forward	1.27	-1.27	-0.24	0.053	94.72	88.31
Transcriptional regulator CDS	344918	345619	702	forward	1.35	-1.35	-0.27	0.045	68.35	62.29
Aspartate racemase (EC 5.1.1.13) CDS	344050	344763	714	forward	0.35	-0.35	-0.09	0.45	194.75	200.69
hypothetical protein CDS	343326	343967	642	forward	0.08	0.08	0.17	0.84	7.27	9.02
hypothetical protein CDS	342184	343029	846	forward	4.63	-4.63	-0.55	2.3e-05	83.65	62.95
Di-tripeptide/cation symporter DtpT CDS	340594	342090	1497	forward	22.17	22.17	1.13	6.8e-23	63.42	152.83
Cell wall surface anchor family protein CDS	338136	340361	2226	forward	0.62	0.62	0.12	0.24	91.51	109.37
Transposase CDS	336757	337932	1176	forward	0.59	0.59	0.13	0.25	82.68	99.2
Transposase CDS	336617	336757	141	forward	3.41	3.41	0.27	0.00039	181.79	240.69
Lysyl-tRNA synthetase (class II) (EC 6.1.1.6) CDS	328555	330048	1494	forward	2.26	2.26	0.29	0.0055	92.24	123.9
tRNA-dihydrouridine synthase DusB CDS	327538	328539	1002	forward	1.39	1.39	0.27	0.041	56.1	74.61
33 kDa chaperonin HslO CDS	326568	327449	882	forward	1.12	1.12	0.34	0.076	25.9	36.11
Cell division protein FtsH CDS	324323	326491	2169	forward	0.99	0.99	0.08	0.1	371.38	432.84
Hypoxanthine-guanine phosphoribosyltransferase (EC 2.4.2.8) CDS	323691	324239	549	forward	1.14	1.14	0.09	0.073	389.21	455.59
tRNA(Ile)-lysidine synthetase (EC 6.3.4.19) CDS	322325	323674	1350	forward	9.79	-9.79	-0.38	1.6e-10	394.33	334.25
RNA binding protein, contains ribosomal protein S1 domain CDS	321819	322325	507	forward	1000	-1000	-0.58	0	2183.68	1601.42
Cell division protein DivIC (FtsB), stabilizes FtsL against RasP cleavage CDS	321334	321690	357	forward	21.67	-21.67	-0.7	2.2e-22	303.74	205.79
Ribosome-associated heat shock protein implicated in the recycling of the 50S subunit (S4 paralog) CDS	320973	321245	273	forward	5.62	-5.62	-0.46	2.4e-06	147.97	118.63
Transcription-repair coupling factor CDS	317434	320976	3543	forward	1.02	-1.02	-0.22	0.095	84.74	79.84
Peptidyl-tRNA hydrolase (EC 3.1.1.29) CDS	316856	317416	561	forward	4.26	-4.26	-0.45	5.5e-05	109.9	88.47
CBS domain protein CDS	316033	316668	636	reverse	0.82	0.82	0.14	0.15	104.11	126.18
Programmed cell death toxin YdcE CDS	315547	315900	354	forward	0.89	0.89	0.07	0.13	473.34	545.49
Alanine racemase (EC 5.1.1.1) CDS	314414	315535	1122	forward	2.4	2.4	0.14	0.004	457.43	553.07
Holo-[acyl-carrier-protein] synthase (EC 2.7.8.7) CDS	314052	314411	360	forward	0.93	0.93	0.07	0.12	550.59	633.71
DEAD-box ATP-dependent RNA helicase DeaD (= CshA) (EC 3.6.4.13) CDS	312570	314048	1479	forward	4	4	0.18	9.9e-05	492.82	614.24
UDP-N-acetylmuramoyl-tripeptide--D-alanyl-D- alanine ligase (EC 6.3.2.10) CDS	311020	312399	1380	forward	1.79	-1.79	-0.13	0.016	860.7	862.18
Heat shock protein HtpX CDS	309946	310845	900	forward	1000	-1000	-0.77	0	426.22	274.84
LemA protein CDS	309378	309935	558	forward	21.06	-21.06	-0.55	8.6e-22	456.85	344.21
Low molecular weight protein tyrosine phosphatase (EC 3.1.3.48) CDS	308777	309241	465	reverse	0.27	0.27	0.09	0.54	49.41	57.97
Sortase A, LPXTG specific CDS	307993	308694	702	forward	0.32	-0.32	-0.13	0.47	91.3	91.5
hypothetical protein CDS	307752	307874	123	reverse	3.77	3.77	0.58	0.00017	41.56	68.25
Uncharacterized MFS-type transporter CDS	307407	307748	342	reverse	0.79	0.79	0.22	0.16	36.8	47.29
LSU ribosomal protein L31p @ LSU ribosomal protein L31p, zinc-independent CDS	307015	307260	246	forward	3.37	3.37	0.12	0.00042	873.03	1045.36
UDP-N-acetylglucosamine 1-carboxyvinyltransferase (EC 2.5.1.7) CDS	305652	306920	1269	forward	30.75	30.75	0.55	1.8e-31	460.9	741.94
CTP synthase (EC 6.3.4.2) CDS	303840	305441	1602	forward	1000	1000	1.31	0	100.06	273.51
DNA-directed RNA polymerase delta subunit (EC 2.7.7.6) CDS	303086	303673	588	forward	9.23	9.23	0.19	5.9e-10	1137.39	1430.04
DUF1934 domain-containing protein CDS	302615	303040	426	forward	27.69	-27.69	-0.88	2e-28	266.11	159.24
dNTP triphosphohydrolase, broad substrate specificity CDS	301145	302500	1356	reverse	0.54	0.54	0.15	0.29	47.59	58.26
Hydrolase CDS	300312	301133	822	reverse	0	0	0	1	71.95	78.99
hypothetical protein CDS	299407	300135	729	forward	18.58	-18.58	-0.3	2.6e-19	1187.96	1058.95
Ribose-phosphate pyrophosphokinase (EC 2.7.6.1) CDS	298311	299297	987	forward	0.26	0.26	0.02	0.55	555.3	620.74
N-acetylglucosamine-1-phosphate uridyltransferase (EC 2.7.7.23) / Glucosamine-1-phosphate N-acetyltransferase (EC 2.3.1.157) CDS	296868	298235	1368	forward	15.49	15.49	1.09	3.2e-16	47.79	111.75
Pur operon repressor PurR CDS	296016	296852	837	forward	16.53	16.53	1.28	2.9e-17	34.64	92.41
hypothetical protein CDS	295823	295996	174	reverse	2.03	2.03	1.13	0.0094	4.56	10.98
Zinc ABC transporter, permease protein ZnuB CDS	294997	295791	795	forward	0.37	0.37	0.36	0.43	5.83	8.21
Zinc ABC transporter, ATP-binding protein ZnuC CDS	294464	294997	534	forward	0.56	0.56	0.45	0.28	7.64	11.44
Zinc ABC transporter, substrate-binding protein ZnuA CDS	293424	294329	906	forward	2.64	2.64	0.78	0.0023	14.42	27.18
Diphosphocytidyl-sugar kinase CDS	292304	293155	852	forward	5.72	-5.72	-0.6	1.9e-06	92.57	67.24
SSU rRNA (adenine(1518)-N(6)/adenine(1519)-N(6))- dimethyltransferase (EC 2.1.1.182) CDS	291137	292024	888	forward	4.51	-4.51	-0.27	3.1e-05	305.24	277.92
Ribonuclease M5 (EC 3.1.26.8) CDS	290575	291144	570	forward	0.58	-0.58	-0.12	0.26	259.71	263.36
Uncharacterized metal-dependent hydrolase YcfH CDS	289800	290588	789	forward	0.12	0.12	0.02	0.77	203.27	227.07
Methionyl-tRNA synthetase (EC 6.1.1.10) CDS	287796	289796	2001	forward	5.69	5.69	0.27	2e-06	317.12	421.91
UPF0759 protein YunF CDS	286853	287695	843	forward	1.01	-1.01	-0.29	0.098	41.96	37.78
Uncharacterized MFS-type transporter CDS	285622	286797	1176	forward	0.16	-0.16	-0.48	0.69	3.89	3.08
NAD-dependent protein deacetylase of SIR2 family CDS	284708	285406	699	forward	4.77	-4.77	-0.27	1.7e-05	331.77	302.38
hypothetical protein CDS	283722	284705	984	forward	0.61	-0.61	-0.12	0.24	263.74	266.8
Hydroxymethylglutaryl-CoA reductase (EC 1.1.1.34) CDS	282464	283741	1278	forward	3.4	-3.4	-0.26	0.0004	235.99	216.05
Exopolyphosphatase (EC 3.6.1.11) CDS	281533	282471	939	forward	3.16	-3.16	-0.27	0.0007	217.03	198.59
DNA helicase CDS	279012	281330	2319	reverse	0.39	0.39	0.17	0.41	28.51	35.24
Na+/H+ antiporter NapA CDS	277806	278969	1164	forward	2.81	2.81	0.3	0.0015	112.45	152.58
Methionine ABC transporter substrate-binding protein CDS	276815	277663	849	forward	1.59	1.59	0.91	0.025	6.04	12.47
Oxygen-insensitive NADPH nitroreductase (EC 1.-.-.-) CDS	275374	276138	765	forward	0.01	-0.01	-0.01	0.97	144.5	157.74
hypothetical protein CDS	274761	275306	546	forward	0.07	-0.07	-0.05	0.85	70.57	74.87
Transcriptional regulator CDS	274375	274731	357	forward	1.99	-1.99	-0.37	0.01	60.38	51.43
Lysyl aminopeptidase (EC 3.4.11.15) CDS	271624	274149	2526	reverse	5.69	-5.69	-0.49	2e-06	132.14	103.44
Alcohol dehydrogenase CDS	270379	271419	1041	forward	0.5	-0.5	-0.12	0.31	193.42	195.44
hypothetical protein CDS	269940	270254	315	forward	4.58	-4.58	-0.36	2.6e-05	180.26	154.85
hypothetical protein CDS	269198	269929	732	forward	0.25	-0.25	-0.09	0.57	111.96	115.28
Nitroreductase CDS	268541	269188	648	forward	1.37	-1.37	-0.2	0.043	157.37	150.15
Pyrimidine-specific ribonucleoside hydrolase RihA CDS	268270	268464	195	forward	0.34	-0.34	-0.14	0.46	89.15	88.96
Pyrimidine-specific ribonucleoside hydrolase RihA CDS	268057	268269	213	forward	2.7	-2.7	-0.38	0.002	85.25	72.01
Pyrimidine-specific ribonucleoside hydrolase RihA CDS	267536	268063	528	forward	0.93	-0.93	-0.22	0.12	76.58	72.38
Carbamate kinase (EC 2.7.2.2) CDS	266483	267418	936	forward	0	0	0.09	1	1.68	1.96
hypothetical protein CDS	266319	266459	141	forward	1.07	1.07	1.5	0.085	1.18	3.67
hypothetical protein CDS	265923	266180	258	forward	0.5	-0.5	-0.97	0.32	3.29	1.85
hypothetical protein CDS	265663	265890	228	forward	0.19	0.19	0.44	0.65	2.75	4.1
Uncharacterized protein YlbE CDS	265364	265660	297	forward	0.64	-0.64	-0.98	0.23	3.98	2.21
Serine--pyruvate aminotransferase (EC 2.6.1.51) / L-alanine:glyoxylate aminotransferase (EC 2.6.1.44) CDS	264426	265232	807	forward	0.19	0.19	0.03	0.65	173.47	195.41
hypothetical protein CDS	264072	264410	339	forward	1.04	1.04	0.12	0.091	202.18	241.01
Glyoxylate reductase (EC 1.1.1.79) / Glyoxylate reductase (EC 1.1.1.26) / Hydroxypyruvate reductase (EC 1.1.1.81) CDS	262931	263902	972	forward	17.85	17.85	0.37	1.4e-18	611.3	867.81
Exodeoxyribonuclease III (EC 3.1.11.2) CDS	256283	257122	840	forward	4.92	-4.92	-0.52	1.2e-05	99.65	76.35
hypothetical protein CDS	255265	256152	888	forward	0.7	-0.7	-0.65	0.2	7.17	5.04
hypothetical protein CDS	254435	255247	813	forward	0.24	-0.24	-0.35	0.57	6.56	5.65
Alpha-ketoglutarate permease CDS	252469	253773	1305	reverse	1.44	1.44	1.43	0.037	2.18	6.46
Heme transporter analogous to IsdDEF, ATP-binding protein CDS	251348	252109	762	forward	1000	-1000	-1.13	0	262.13	131.37
Heme transporter IsdDEF, permease component IsdF CDS	250429	251355	927	forward	20	-20	-0.83	1e-20	207.73	128.39
Heme transporter IsdDEF, lipoprotein IsdE CDS	249549	250427	879	forward	20.68	-20.68	-0.55	2.1e-21	446.34	335.92
hypothetical protein CDS	248743	249534	792	forward	6.32	-6.32	-0.3	4.7e-07	362.09	322.94
hypothetical protein CDS	246891	248753	1863	forward	3.59	-3.59	-0.22	0.00025	441.34	416.86
Cell wall surface anchor family protein CDS	245157	246695	1539	reverse	0.84	-0.84	-0.18	0.14	124.99	121.3
hypothetical protein CDS	243864	244655	792	reverse	1.91	-1.91	-0.69	0.012	19.55	13.34
Transport protein CDS	243246	243812	567	forward	2.8	-2.8	-0.41	0.0016	80.23	66.63
Mobile element protein CDS	241826	243001	1176	forward	3.27	-3.27	-0.5	0.00054	66.57	51.83
Mobile element protein CDS	241219	241674	456	reverse	1.01	-1.01	-0.6	0.098	11.33	8.2
Mobile element protein CDS	241047	241163	117	forward	0.01	0.01	0	0.97	166.87	184.14
Mobile element protein CDS	239729	241015	1287	reverse	0.21	0.21	0.07	0.62	64.65	74.49
putative oxidoreductase CDS	239574	239666	93	reverse	24.42	-24.42	-0.67	3.8e-25	373.05	258.18
Putative oxidoreductase CDS	239379	239570	192	reverse	13.94	-13.94	-0.54	1.1e-14	302.09	228.77
hypothetical protein CDS	239206	239358	153	forward	29.16	-29.16	-0.58	6.9e-30	586.06	432.45
hypothetical protein CDS	238979	239173	195	forward	1000	-1000	-0.9	0	1938.7	1143.4
Putative reductase CDS	238527	238916	390	forward	14.13	-14.13	-0.67	7.4e-15	205.97	142.16
oxidoreductase of aldo/keto reductase family, subgroup 1 CDS	238228	238527	300	forward	4.56	-4.56	-0.49	2.7e-05	99.84	77.92
hypothetical protein CDS	237285	238142	858	forward	1.37	-1.37	-0.38	0.042	35.94	30.35
Putative hydrolase CDS	236605	237213	609	forward	0.1	-0.1	-0.1	0.8	30.88	31.59
Nitroreductase CDS	235808	236464	657	forward	0.07	-0.07	-0.08	0.85	25.14	26.19
Transposase CDS	235218	235358	141	reverse	0.89	-0.89	-0.19	0.13	119.49	115.27
Transposase CDS	234769	235218	450	reverse	0.43	0.43	0.08	0.37	131.19	152.16
Mobile element protein CDS	233986	234777	792	forward	0.78	-0.78	-0.2	0.17	80.53	77.14
Galactose operon repressor, GalR-LacI family of transcriptional regulators CDS	232528	233514	987	reverse	0.06	0.06	0.04	0.88	49.06	55.39
Lactose and galactose permease, GPH translocator family CDS	230507	232429	1923	reverse	0.11	0.11	0.06	0.78	37.71	43.26
Mobile element protein CDS	229402	230250	849	forward	3.97	-3.97	-0.99	0.00011	26.82	14.83
ISSth1, transposase (orf1), IS3 family CDS	228707	229405	699	forward	3.84	-3.84	-0.96	0.00015	26.51	14.94
Integrase, catalytic region CDS	227427	228566	1140	reverse	0.94	-0.94	-0.29	0.12	37	33.26
Nucleoside deoxyribosyltransferase (EC 2.4.2.6) CDS	220902	221378	477	reverse	1.84	-1.84	-0.19	0.015	304.01	293.19
Transport protein CDS	220423	220857	435	forward	0.39	-0.39	-0.22	0.41	25.88	24.47
Lead, cadmium, zinc and mercury transporting ATPase (EC 3.6.3.3) (EC 3.6.3.5); Copper-translocating P-type ATPase (EC 3.6.3.4) CDS	218380	220311	1932	forward	0.23	0.23	0.05	0.58	126.36	143.97
Copper-exporting ATPase (EC 3.6.3.4) CDS	218072	218380	309	forward	0.31	-0.31	-0.09	0.5	163.4	168.61
hypothetical protein CDS	217687	218058	372	forward	2.2	-2.2	-0.28	0.0063	116.83	105.78
hypothetical protein CDS	216192	217196	1005	forward	2.71	2.71	0.18	0.002	293.13	366.02
Aminotransferase CDS	214901	216079	1179	forward	1.24	1.24	0.3	0.058	42.43	57.27
Phosphoglycerate mutase (EC 5.4.2.11) CDS	214081	214776	696	forward	1000	1000	0.43	0	1886.62	2787.42
Transposase CDS	213428	213865	438	reverse	1.72	-1.72	-0.3	0.019	74.32	66.49
Mobile element protein CDS	212268	213431	1164	reverse	1.33	-1.33	-0.26	0.046	72.9	66.82
Phosphoribosylamine--glycine ligase (EC 6.3.4.13) CDS	210769	212022	1254	forward	0.02	-0.02	-0.03	0.96	39.5	42.45
IMP cyclohydrolase (EC 3.5.4.10) / Phosphoribosylaminoimidazolecarboxamide formyltransferase (EC 2.1.2.3) CDS	209079	210614	1536	forward	1.52	1.52	0.58	0.03	13.23	21.78
Phosphoribosylglycinamide formyltransferase (EC 2.1.2.2) CDS	208496	209077	582	forward	1.03	1.03	0.52	0.093	10.72	16.92
Phosphoribosylformylglycinamidine cyclo-ligase (EC 6.3.3.1) CDS	207450	208487	1038	forward	0.5	0.5	0.33	0.32	11.29	15.58
Amidophosphoribosyltransferase (EC 2.4.2.14) CDS	205987	207450	1464	forward	0.76	0.76	0.49	0.18	9.05	13.96
Phosphoribosylformylglycinamidine synthase, synthetase subunit (EC 6.3.5.3) CDS	203786	206011	2226	forward	0.83	0.83	0.52	0.15	7.98	12.61
Phosphoribosylformylglycinamidine synthase, glutamine amidotransferase subunit (EC 6.3.5.3) CDS	203102	203782	681	forward	2.98	2.98	1.08	0.0011	8.18	18.99
Phosphoribosylformylglycinamidine synthase, PurS subunit (EC 6.3.5.3) CDS	202859	203101	243	forward	4.14	4.14	1.14	7.2e-05	10.02	24.31
Phosphoribosylaminoimidazole-succinocarboxamide synthase (EC 6.3.2.6) CDS	202134	202856	723	forward	2.88	2.88	0.99	0.0013	9.39	20.5
Transcriptional regulator, HxlR family CDS	201209	201565	357	forward	7.7	-7.7	-1.56	2e-08	27.81	10.36
Beta-hexosaminidase (EC 3.2.1.52) CDS	200892	201116	225	reverse	0.03	0.03	0.35	0.94	2.21	3.09
beta-glycosyl hydrolase CDS	200406	200873	468	reverse	0	0	0.01	1	3.19	3.53
hypothetical protein CDS	198555	200105	1551	forward	19.34	-19.34	-0.74	4.5e-20	243.38	160.22
hypothetical protein CDS	197527	198543	1017	forward	14.46	-14.46	-0.75	3.4e-15	174.76	114.39
Adenylosuccinate lyase (EC 4.3.2.2) @ SAICAR lyase (EC 4.3.2.2) CDS	195868	197163	1296	forward	3.65	3.65	0.39	0.00022	88.97	128.49
N5-carboxyaminoimidazole ribonucleotide synthase (EC 6.3.4.18) CDS	194710	195849	1140	forward	5.67	5.67	0.64	2.2e-06	52.97	90.74
N5-carboxyaminoimidazole ribonucleotide mutase (EC 5.4.99.18) CDS	194241	194726	486	forward	3.28	3.28	0.57	0.00053	35.46	57.92
Formate--tetrahydrofolate ligase (EC 6.3.4.3) CDS	192293	193954	1662	forward	2.87	2.87	0.46	0.0013	47.88	72.42
UPF0118 membrane protein YdbI CDS	191165	192205	1041	forward	0.06	0.06	0.07	0.88	21.52	24.92
hypothetical protein CDS	190957	191136	180	forward	0.75	0.75	0.38	0.18	14.66	21
Cyclopropane-fatty-acyl-phospholipid synthase CDS	189635	190822	1188	reverse	1.22	1.22	0.2	0.06	83.83	106.23
hypothetical protein CDS	188921	189292	372	forward	4	-4	-0.36	0.0001	155.57	133.58
Programmed cell death toxin MazF CDS	188659	188778	120	forward	6.49	-6.49	-0.59	3.2e-07	109.65	80.24
hypothetical protein CDS	188174	188593	420	forward	0.64	0.64	0.06	0.23	366.71	420.6
branched-chain amino acid transport protein CDS	187304	188164	861	forward	1.72	1.72	0.13	0.019	326.62	393.01
D-alanyl-D-alanine carboxypeptidase (EC 3.4.16.4) CDS	185674	186969	1296	forward	1.13	1.13	0.24	0.073	59.51	77.02
Two-component system sensor histidine kinase CDS	184532	185674	1143	forward	2.28	2.28	0.33	0.0052	70.83	98.09
Two-component transcriptional response regulator, LuxR family CDS	183597	184334	738	forward	0.13	0.13	0.03	0.73	154.03	172.79
hypothetical protein CDS	182942	183448	507	reverse	1.2	-1.2	-0.2	0.063	138.82	132.74
unknown CDS	182622	182828	207	reverse	2.54	-2.54	-0.24	0.0029	223.59	208.64
Mobile element protein CDS	182102	182527	426	reverse	2.15	-2.15	-0.25	0.007	154.26	142.47
Mobile element protein CDS	181759	182100	342	reverse	0.17	-0.17	-0.07	0.67	126.8	133.2
Mobile element protein CDS	180482	181669	1188	reverse	1.47	-1.47	-0.25	0.034	93.78	86.59
Mobile element protein CDS	180031	180435	405	reverse	1.21	-1.21	-0.17	0.062	247.24	241.67
probable lipopolysaccharide biosynthesis translocase NMA0643 CDS	178333	179721	1389	forward	1.5	1.5	0.2	0.032	111.77	141.13
Mobile element protein CDS	177018	178238	1221	forward	0.01	0.01	0	0.98	257.9	284.34
Exopolysaccharide phosphotransferase SCO6023 (EC 2.7.-.-) CDS	175944	176930	987	forward	0.28	0.28	0.04	0.53	213.61	241.84
Probable beta-glycosyltransferase CDS	175044	175943	900	forward	3.1	-3.1	-0.28	0.0008	174.39	157.58
hypothetical protein CDS	173843	175054	1212	forward	0.14	-0.14	-0.12	0.72	35.78	36.24
Mobile element protein CDS	173457	173795	339	forward	0.15	-0.15	-0.07	0.7	92.92	97.53
Mobile element protein CDS	172283	173125	843	forward	6.29	6.29	0.66	5.1e-07	55.23	95.83
Transposase CDS	171979	172197	219	forward	3.25	3.25	0.37	0.00056	88.81	125.81
Putative glycosyltransferase CDS	171050	171883	834	forward	2.05	2.05	0.31	0.0088	71.29	97.46
sugar transferase CDS	170345	170971	627	forward	0.48	-0.48	-0.11	0.33	225.45	230.41
Manganese-dependent protein-tyrosine phosphatase (EC 3.1.3.48) CDS	169545	170315	771	forward	0.29	0.29	0.04	0.51	244.4	276.34
Tyrosine-protein kinase EpsD (EC 2.7.10.2) CDS	168787	169524	738	forward	0.29	0.29	0.04	0.51	238.53	269.85
Tyrosine-protein kinase transmembrane modulator EpsC CDS	168001	168771	771	forward	0.35	0.35	0.05	0.45	184.13	210.28
Cell envelope-associated transcriptional attenuator LytR-CpsA-Psr, subfamily F2 CDS	166994	168001	1008	forward	0.48	0.48	0.07	0.33	169.2	195.6
Inosine-5'-monophosphate dehydrogenase (EC 1.1.1.205) / CBS domain CDS	165503	166645	1143	forward	1000	1000	0.91	0	231.81	479.66
hypothetical protein CDS	164458	165231	774	forward	0.09	-0.09	-0.06	0.81	62.09	65.49
GTP-binding and nucleic acid-binding protein YchF CDS	163327	164424	1098	forward	0.18	0.18	0.07	0.66	53.43	61.53
hypothetical protein CDS	163111	163311	201	forward	0.09	-0.09	-0.06	0.81	58.67	61.76
Chromosome (plasmid) partitioning protein ParB CDS	162265	163098	834	forward	0.21	-0.21	-0.12	0.61	63.35	64.28
Chromosome (plasmid) partitioning protein ParB-2 CDS	161316	162251	936	forward	0.95	0.95	0.26	0.11	38.72	50.88
16S rRNA (guanine(527)-N(7))-methyltransferase (EC 2.1.1.170) CDS	160536	161297	762	forward	0.13	-0.13	-0.1	0.74	36.25	37.2
Non-specific ribonucleoside hydrolase RihC CDS	159451	160371	921	forward	2.25	2.25	0.44	0.0057	39.95	59.7
Pyrimidine nucleoside transporter CDS	158017	159216	1200	forward	18.17	18.17	1.05	6.7e-19	60.9	139.12
D-serine/D-alanine/glycine transporter CDS	155763	157136	1374	forward	0.04	-0.04	-0.44	0.92	2.71	2.2
Mobile element protein CDS	154608	155366	759	forward	2.22	-2.22	-0.48	0.0061	44.98	35.54
Mobile element protein CDS	154119	154568	450	forward	0.84	-0.84	-0.28	0.14	33.3	30.19
Mobile element protein CDS	153590	154045	456	reverse	0.61	-0.61	-0.24	0.25	31.4	29.19
Glutamine ABC transporter, ATP-binding protein GlnQ CDS	152511	153254	744	forward	25.27	25.27	1.05	5.4e-26	86.61	197.38
Glutamine ABC transporter, substrate-binding protein GlnH / Glutamine ABC transporter, permease protein GlnP CDS	151053	152507	1455	forward	12.38	12.38	0.74	4.2e-13	90.15	165.82
Tyrosyl-tRNA synthetase (EC 6.1.1.1) CDS	149332	150585	1254	reverse	8.94	8.94	0.62	1.2e-09	94.86	159.97
Tryptophanyl-tRNA synthetase (EC 6.1.1.2) CDS	148061	149074	1014	reverse	12.16	-12.16	-0.36	6.9e-13	554.93	476.89
Seryl-tRNA synthetase (EC 6.1.1.11) CDS	146260	147558	1299	forward	0.1	-0.1	-0.04	0.79	131.32	140.43
Exonuclease SbcC CDS	142869	145973	3105	forward	1.79	-1.79	-0.45	0.016	38.72	31.27
Exonuclease SbcD CDS	141739	142872	1134	forward	1.67	-1.67	-0.51	0.021	28.49	22.03
Component involved in D-alanylation of teichoic acids CDS	141382	141513	132	reverse	12.8	12.8	0.67	1.6e-13	116.04	203.45
D-alanine--poly(phosphoribitol) ligase subunit 1 (EC 6.1.1.13) CDS	139838	141367	1530	reverse	18.61	18.61	0.68	2.5e-19	169.73	299.28
D-alanyl transfer protein DltB CDS	138612	139838	1227	reverse	16.07	16.07	0.72	8.6e-17	126.56	229.66
D-alanine--poly(phosphoribitol) ligase ACP subunit (EC 6.1.1.13) CDS	138346	138582	237	reverse	26.77	26.77	0.77	1.7e-27	190.53	356.65
Poly(glycerophosphate chain) D-alanine transfer protein DltD CDS	137041	138333	1293	reverse	15.14	15.14	0.56	7.3e-16	210.27	340.45
Putative oxidoreductase CDS	135973	136917	945	forward	24.28	-24.28	-0.76	5.3e-25	298.78	194.51
Branched-chain amino acid transport system carrier protein CDS	135586	135885	300	forward	15.81	-15.81	-0.73	1.5e-16	202.44	134.48
Mobile element protein CDS	134207	135457	1251	forward	1.34	-1.34	-0.33	0.045	45.94	40.31
Mobile element protein CDS	133678	134133	456	reverse	0.54	-0.54	-0.3	0.29	17.81	15.88
Branched-chain amino acid transport system carrier protein CDS	132990	133631	642	forward	0.37	-0.37	-0.51	0.43	5.98	4.62
RNA methyltransferase, TrmA family CDS	131127	132551	1425	reverse	0.47	-0.47	-0.16	0.34	80.71	79.35
Acetylornithine deacetylase (EC 3.5.1.16) CDS	129679	130827	1149	forward	0.4	0.4	0.41	0.4	7.13	10.39
Methionine ABC transporter permease protein CDS	128764	129465	702	forward	9.16	9.16	1.1	6.9e-10	26.68	62.74
Methionine ABC transporter ATP-binding protein CDS	127707	128771	1065	forward	18.66	18.66	1.45	2.2e-19	28.89	87.06
Methionine ABC transporter substrate-binding protein CDS	126839	127681	843	forward	22.73	22.73	1.4	1.9e-23	38.66	112.45
Poly(glycerol-phosphate) alpha-glucosyltransferase (EC 2.4.1.52) CDS	124933	126429	1497	forward	5.18	-5.18	-0.44	6.6e-06	144.09	117.1
Poly(glycerol-phosphate) alpha-glucosyltransferase (EC 2.4.1.52) CDS	123395	124933	1539	forward	4.36	-4.36	-0.4	4.4e-05	135.96	113.18
hypothetical protein CDS	122860	123252	393	reverse	6.87	-6.87	-0.71	1.4e-07	83.21	55.78
Mobile element protein CDS	121474	122397	924	reverse	22.41	22.41	0.51	3.9e-23	388.39	608.25
hypothetical protein CDS	121086	121490	405	forward	1000	1000	0.57	0	736.33	1204.69
Orotate phosphoribosyltransferase (EC 2.4.2.10) CDS	120396	121022	627	forward	1000	1000	0.55	0	1163.69	1871.23
Orotidine 5'-phosphate decarboxylase (EC 4.1.1.23) CDS	119665	120396	732	forward	1000	1000	0.56	0	960.28	1557.68
Pyrimidine operon regulatory protein PyrR CDS	118980	119546	567	forward	30.78	30.78	0.33	1.7e-31	1369.82	1894.56
Succinate-semialdehyde dehydrogenase [NAD] (EC 1.2.1.24); Succinate-semialdehyde dehydrogenase [NADP+] (EC 1.2.1.79) CDS	117341	118723	1383	forward	0.15	-0.15	-0.31	0.7	4.7	4.17
Adenylosuccinate synthetase (EC 6.3.4.4) CDS	115725	117014	1290	forward	4.47	4.47	0.41	3.4e-05	104.37	152.3
GMP reductase (EC 1.7.1.7) CDS	114554	115528	975	reverse	30.22	30.22	0.96	6e-31	128.99	276.32
hypothetical protein CDS	113907	114473	567	forward	8.4	8.4	0.88	4e-09	40.88	82.52
Efflux ABC transporter, ATP-binding protein CDS	113049	113780	732	reverse	7.7	7.7	0.88	2e-08	36.4	73.59
Efflux ABC transporter, permease protein CDS	111941	113056	1116	reverse	3.98	3.98	0.65	0.0001	33.34	57.58
FIG138056: a glutathione-dependent thiol reductase CDS	111547	111903	357	reverse	18.43	-18.43	-0.63	3.7e-19	311.44	222.06
Glycerophosphoryl diester phosphodiesterase (EC 3.1.4.46) CDS	109628	111253	1626	forward	2.12	-2.12	-0.38	0.0076	65.01	54.98
Oxidoreductase CDS	108527	109390	864	forward	0.13	-0.13	-0.03	0.74	263.25	282.74
ATP-dependent helicase/nuclease AddAB, subunit A CDS	104514	108527	4014	forward	0.24	-0.24	-0.12	0.57	71.4	72.22
ATP-dependent helicase/nuclease AddAB, subunit B CDS	100770	104507	3738	forward	2.1	-2.1	-0.33	0.0079	77.8	67.85
Cardiolipin synthase (EC 2.7.8.-), ClsA CDS	98828	100288	1461	forward	14.96	-14.96	-0.83	1.1e-15	150.01	92.54
ClpE-like protein CDS	96434	98527	2094	forward	10.57	10.57	0.19	2.7e-11	1415.18	1771.71
hypothetical protein CDS	96109	96339	231	forward	0.91	-0.91	-0.07	0.12	1282.43	1343.44
Aspartate aminotransferase (EC 2.6.1.1) CDS	94576	95760	1185	reverse	0.57	0.57	0.23	0.27	26.26	33.78
D-lactate dehydrogenase (EC 1.1.1.28) CDS	93568	94560	993	reverse	0	0	-0.02	1	22.23	24.12
Hydrolase, alpha/beta fold family CDS	92330	93265	936	reverse	1.16	-1.16	-0.4	0.07	27.64	23.02
penicillin acylase CDS	91298	92275	978	reverse	6.18	-6.18	-0.72	6.6e-07	72.19	48.23
ABC transporter, ATP-binding protein CDS	90956	91144	189	reverse	2.1	-2.1	-0.38	0.008	62.29	52.63
hypothetical protein CDS	90652	90783	132	reverse	2.7	-2.7	-0.47	0.002	57.04	45.21
Beta-phosphoglucomutase (EC 5.4.2.6) CDS	89901	90569	669	forward	1000	-1000	-0.39	0	5318.7	4475.05
Maltose phosphorylase (EC 2.4.1.8) CDS	87508	89754	2247	forward	4	-4	-0.11	0.0001	3235	3295.05
Uncharacterized MFS-type transporter CDS	86131	87474	1344	forward	0.51	0.51	0.02	0.31	2522.54	2810.66
Maltose operon transcriptional repressor MalR, LacI family CDS	84816	85751	936	forward	0.55	-0.55	-0.21	0.28	47.61	45.33
Rrf2 family transcriptional regulator, group III CDS	84382	84810	429	forward	1.17	-1.17	-0.3	0.068	44.69	39.83
23S rRNA (pseudouridine(1915)-N(3))-methyltransferase (EC 2.1.1.177) CDS	83691	84170	480	forward	7.4	-7.4	-0.7	4e-08	92.73	62.58
hypothetical protein CDS	83199	83357	159	reverse	1.86	-1.86	-0.31	0.014	77.18	68.44
Serine protease, DegP/HtrA, do-like (EC 3.4.21.-) CDS	81912	83183	1272	forward	5.82	-5.82	-0.27	1.5e-06	401.69	365.13
Zn-dependent hydrolase YycJ/WalJ, required for cell wall metabolism and coordination of cell division with DNA replication CDS	81022	81837	816	forward	0.74	-0.74	-0.14	0.18	237.91	237.23
Distant homolog of hypothetical protein SA 21 CDS	80207	81007	801	forward	0.84	-0.84	-0.16	0.14	202.88	200.2
Two-component system YycFG regulatory protein YycH CDS	78907	80205	1299	forward	0.47	-0.47	-0.13	0.34	151.31	151.87
Two-component sensor kinase SA14-24 CDS	77064	78923	1860	forward	0.05	-0.05	-0.03	0.9	90.98	97.83
Two-component response regulator SA14-24 CDS	76345	77052	708	forward	0	0	0	1	200.8	221.24
hypothetical protein CDS	75293	75625	333	forward	1.97	-1.97	-0.32	0.011	78.53	68.94
Uncharacterized MFS-type transporter CDS	74106	75281	1176	forward	0.09	0.09	0.06	0.81	28.89	33.19
Replicative DNA helicase (DnaB) (EC 3.6.4.12) CDS	72619	74022	1404	forward	0.86	-0.86	-0.16	0.14	189.09	185.94
LSU ribosomal protein L9p CDS	72122	72574	453	forward	0.44	-0.44	-0.09	0.36	262.71	270.82
Cyclic-di-AMP phosphodiesterase GdpP CDS	70089	72122	2034	forward	0.01	-0.01	-0.01	0.97	145.2	158.31
SSU ribosomal protein S18p @ SSU ribosomal protein S18p, zinc-independent CDS	69728	69964	237	forward	8.82	-8.82	-0.25	1.5e-09	898.09	833
Single-stranded DNA-binding protein CDS	68964	69689	726	forward	5.13	-5.13	-0.19	7.4e-06	1120.33	1082.34
SSU ribosomal protein S6p CDS	68630	68923	294	forward	12.52	-12.52	-0.29	3e-13	850.51	765.75
DNA gyrase subunit A (EC 5.99.1.3) CDS	65913	68423	2511	forward	0.17	0.17	0.05	0.68	85.56	97.43
DNA gyrase subunit B (EC 5.99.1.3) CDS	63938	65887	1950	forward	0.02	-0.02	-0.01	0.96	103.43	112.84
DNA recombination and repair protein RecF CDS	62817	63938	1122	forward	3.57	-3.57	-0.33	0.00027	152.25	132.87
Uncharacterized protein YbcJ CDS	62589	62807	219	forward	6.12	-6.12	-0.48	7.7e-07	149.82	118.36
DNA polymerase III beta subunit (EC 2.7.7.7) CDS	61228	62367	1140	forward	35.55	35.55	1.76	2.8e-36	34.61	129.17
Chromosomal replication initiator protein DnaA CDS	59747	61063	1317	forward	38.18	38.18	1.95	6.7e-39	28.6	121.66
hypothetical protein CDS	59302	59745	444	reverse	0.52	0.52	0.62	0.3	3.37	5.69
LSU ribosomal protein L34p CDS	59094	59228	135	reverse	1000	1000	0.83	0	1027.95	2003.17
Ribonuclease P protein component (EC 3.1.26.5) CDS	58634	58978	345	reverse	5.68	5.68	0.6	2.1e-06	59.69	99.52
Inner membrane protein translocase and chaperone YidC, short form OxaI-like CDS	57785	58618	834	reverse	3.86	3.86	0.51	0.00014	55.49	86.73
RNA-binding protein Jag CDS	56894	57754	861	reverse	0.12	-0.12	-0.18	0.75	15.97	15.48
hypothetical protein CDS	56752	56871	120	forward	0.56	-0.56	-0.81	0.28	4.77	2.98
tRNA-5-carboxymethylaminomethyl-2- thiouridine(34) synthesis protein MnmE CDS	55360	56748	1389	reverse	1.62	-1.62	-1.03	0.024	9.78	5.26
tRNA-5-carboxymethylaminomethyl-2- thiouridine(34) synthesis protein MnmG CDS	53441	55345	1905	reverse	1.84	-1.84	-0.9	0.014	12.21	7.18
Large-conductance mechanosensitive channel CDS	52804	53181	378	reverse	1000	-1000	-1.71	0	260.41	87.36
Lysine-specific permease CDS	51227	52693	1467	forward	1.16	-1.16	-0.16	0.07	311.49	307.55
Asparagine synthetase [glutamine-hydrolyzing] (EC 6.3.5.4) AsnB CDS	49055	50965	1911	reverse	4.6	4.6	0.28	2.5e-05	246.48	328
UDP-N-acetylmuramoylalanyl-D-glutamate--L- ornithine ligase CDS	47520	49055	1536	reverse	3.03	3.03	0.23	0.00094	222.38	286.12
UDP-N-acetylmuramoylalanyl-D-glutamate--L- lysine ligase (EC 6.3.2.7) CDS	45959	47515	1557	reverse	1.78	1.78	0.18	0.017	187.38	232.98
Signal peptidase I (EC 3.4.21.89) CDS	45273	45845	573	reverse	10.7	-10.7	-0.39	2e-11	402.64	337.46
DNA-entry nuclease (Competence-specific nuclease) (EC 3.1.30.-) CDS	44200	45078	879	forward	12.86	-12.86	-0.95	1.4e-13	103.04	58.73
hypothetical protein CDS	43595	44194	600	forward	9.83	-9.83	-1.01	1.5e-10	69.57	37.96
Threonyl-tRNA synthetase (EC 6.1.1.3) CDS	41645	43450	1806	forward	22.59	22.59	0.69	2.6e-23	202.73	359.09
hypothetical protein CDS	40583	41329	747	forward	0.09	-0.09	-0.02	0.81	367.99	398.45
Manganese transport protein MntH CDS	38637	40199	1563	forward	7.03	7.03	0.47	9.3e-08	133.32	202.44
Dehydrogenase CDS	37331	38341	1011	reverse	1000	1000	1.09	0	185.42	433.91
Transcriptional regulator, AcrR family CDS	36572	37186	615	reverse	0.08	0.08	0.06	0.83	24.46	27.98
ABC transporter, permease protein CDS	35587	36588	1002	reverse	0.29	0.29	0.2	0.52	14.29	18.11
ABC transporter, ATP-binding protein CDS	34903	35574	672	reverse	0.13	0.13	0.12	0.74	17.82	21.28
arginine repressor CDS	34262	34720	459	reverse	5.97	-5.97	-0.56	1.1e-06	110.48	82.69
Mobile element protein CDS	33741	34196	456	forward	0.12	-0.12	-0.13	0.76	26.87	26.92
Mobile element protein CDS	32417	33667	1251	reverse	2.07	-2.07	-0.44	0.0085	46.97	38.05
Transcriptional regulator, ArsR family CDS	31772	32074	303	forward	1.45	1.45	0.16	0.036	180.4	220.99
hypothetical protein CDS	29572	31635	2064	forward	11.82	11.82	0.3	1.5e-12	595.6	807.31
hypothetical protein CDS	29075	29242	168	forward	0	0	-0.1	1	8.57	8.76
Sucrose operon repressor ScrR, LacI family CDS	28195	29097	903	reverse	0.02	-0.02	-0.04	0.96	19.84	21.26
hypothetical protein CDS	27957	28148	192	forward	0.08	0.08	0.01	0.83	431.26	477.75
hypothetical protein CDS	27146	27778	633	reverse	3.29	-3.29	-0.4	0.00052	97.66	81.21
Translation elongation factor P CDS	26442	26999	558	reverse	6.12	6.12	0.19	7.5e-07	769.71	962.79
NAD(P)H-hydrate epimerase (EC 5.1.99.6) CDS	25635	26261	627	forward	1000	-1000	-0.55	0	807.38	608.5
hypothetical protein CDS	25218	25541	324	reverse	0.66	0.66	0.16	0.22	61.4	75.46
Uncharacterized NAD(P)H oxidoreductase, YdeQ/YrkL/YwrO family CDS	24541	25215	675	reverse	0.84	0.84	0.21	0.15	50.52	64.1
hypothetical protein CDS	24355	24540	186	reverse	1.26	-1.26	-0.2	0.055	141.88	135.51
DUF488 family protein SAV0238 CDS	23816	24184	369	forward	20.62	-20.62	-0.48	2.4e-21	562.27	443.31
DNA-3-methyladenine glycosylase II (EC 3.2.2.21) CDS	23127	23756	630	reverse	1	-1	-0.3	0.1	37.2	33.22
hypothetical protein CDS	21983	23125	1143	reverse	0.23	-0.23	-0.18	0.59	27.79	27.03
hypothetical protein CDS	20830	21990	1161	reverse	0.65	-0.65	-0.27	0.22	31.25	28.6
hypothetical protein CDS	20544	20828	285	reverse	1.26	-1.26	-0.37	0.055	33.86	28.76
Xanthine/uracil/thiamine/ascorbate permease family protein CDS	19137	20447	1311	reverse	0	0	-0.02	1	31.24	33.97
endopeptidase O CDS	17096	19000	1905	reverse	0.38	-0.38	-0.12	0.41	121.76	122.82
O-acetyl-ADP-ribose deacetylase CDS	16578	17087	510	reverse	2.56	-2.56	-0.26	0.0027	180.27	166.01
Nicotinamide mononucleotide transporter CDS	15677	16471	795	forward	32.43	32.43	0.95	3.8e-33	141.43	300.95
Transcription elongation factor GreA CDS	14978	15460	483	forward	0.48	0.48	0.06	0.33	211.67	243.29
D-3-phosphoglycerate dehydrogenase (EC 1.1.1.95) CDS	14038	14976	939	forward	0.04	0.04	0.01	0.91	112.65	125.06
hypothetical protein CDS	13608	13934	327	reverse	6.62	-6.62	-0.54	2.4e-07	130.48	98.55
ABC transporter, substrate-binding protein (cluster 3, basic aa/glutamine/opines) CDS	12669	13469	801	reverse	1000	-1000	-0.75	0	499.59	325.77
ABC transporter, permease protein (cluster 3, basic aa/glutamine/opines) CDS	11877	12566	690	reverse	7.54	-7.54	-0.65	2.9e-08	110	77.3
ABC transporter, ATP-binding protein (cluster 3, basic aa/glutamine/opines) CDS	11141	11875	735	reverse	6.33	-6.33	-0.59	4.7e-07	104.9	76.38
hypothetical protein CDS	10801	11025	225	forward	6.29	-6.29	-0.28	5.2e-07	408.77	369.84
Phospholipid-binding protein YxkA CDS	10276	10788	513	forward	4.05	-4.05	-0.24	8.9e-05	399.58	372.66
Protein tyrosine/serine phosphatase CDS	9469	10257	789	forward	7.3	-7.3	-0.36	5e-08	300.13	256.62
hypothetical protein CDS	8513	9463	951	forward	5.79	-5.79	-0.41	1.6e-06	182.21	150.51
[truncated: 5 more rows]

## Sheet: 100
Name	Minimum	Maximum	Length	Direction	Differential Expression Absolute Confidence	Differential Expression Confidence	Differential Expression Log2 Ratio	Differential Expression p-value	Lfe_Gen0 - TPM	Lfe_Gen100 - TPM
[truncated: 1,900 more rows]

[truncated: 2 more sheets: 500, 1000]
