# Supplementary material for: Adaptive response to iterative passages of five Lactobacillus species in simulated vaginal fluid
Source: BMC Microbiol. 2020 Nov 10;20:339. doi: 10.1186/s12866-020-02027-8 (PMC7653816; doi:10.1186/s12866-020-02027-8)
Supplement: Supplementary file 7 — Additional file 7 Depth of sequencing coverage across species and timepoints. [file 12866_2020_2027_MOESM7_ESM.xlsx]

## Sheet: Sheet1
Species	Genome Size	BPLow	Percentage	Exon Size	Generation	Total RNA	Mapped RNA	Average RNA Length	Geneious Average	Calculated Average	Gen/Ex	Tot/Map
L. acidophilus	1993560	122882	6.16395	1741788	0	14077959	14063932	124.1	1193	1002.04	Y	Y
L. acidophilus	1993560	221662	11.1189	1741788	50	16430369	16405861	125.8	1907	1184.91	Y	Y
L. acidophilus	1993560	147358	7.3917	1741788	100	19744349	19682375	126	2956.2	1423.81	Y	Y
L. acidophilus	1993560	227700	11.4218	1741788	500	17002771	16934984	124.9	2841.3	1214.37	Y	Y
L. acidophilus	1993560	322178	16.1609	1741788	1000	10356730	10312394	126.3		747.769	Y	Y
L. crispatus	2318358	146903	6.33651	2037591	0	16290383	16276422	125.5	1193	1002.5	Y	Y
L. crispatus	2318358	165137	7.12302	2037591	50	15420090	15328033	125		940.328	Y	Y
L. crispatus	2318358	117827	5.08235	2037591	100	17751522	17733872	126		1096.62	Y	Y
L. crispatus	2318358	226423	9.76652	2037591	500	19177806	19049565	125.8		1176.11	Y	Y
L. crispatus	2318358	188087	8.11294	2037591	1000A	21713284	21564411	125.3		1326.09	Y	Y
L. crispatus	2318358	156033	6.73032	2037591	1000B	25191246	25051292	127.4		1566.33	Y	Y
L. fermentum	1887974	154974	8.20848	1633278	0	16341191	15986532	118.2		1156.94	Y	Y
L. fermentum	1887974	159436	8.44482	1633278	50	17885501	17630806	120.6		1301.85	Y	Y
L. fermentum	1887974	232668	12.3237	1633278	100	15385553	14962867	119.1		1091.1	Y	Y
L. fermentum	1887974	80868	4.28332	1633278	500	15254331	14958709	119.5		1094.47	Y	Y
L. fermentum	1887974	216771	11.4817	1633278	1000	12378957	12137239	124.1		922.214	Y	Y
L. gasseri	2011855	196026	9.74355	1830657	0	15742065	15681920	125.1		1071.64	Y	Y
L. gasseri	2011855	176558	8.77588	1830657	50	18399763	18369145	125.2		1256.28	Y	Y
L. gasseri	2011855	178171	8.85606	1830657	100	16893603	16848158	125.8		1157.78	Y	Y
L. gasseri	2011855	143398	7.12765	1830657	500	18868926	18840171	125.7		1293.64	Y	Y
L. gasseri	2011855	188131	9.35112	1830657	10001A	19035741	18991443	126.9		1316.47	Y	Y
L. gasseri	2011855		NA	1830657	10002A	21295943	21160210	126.9		1466.81	Y	Y
L. jensenii	1610429	40325	2.50399	1466682	0	16478405	16262476	124.4		1379.34	Y	Y
L. jensenii	1610429	55292	3.43337	1466682	50	17239311	16988625	125.3		1451.35	Y	Y
L. jensenii	1610429	61623	3.8265	1466682	100	14947930	14682301	117.3		1174.24	Y	Y
L. jensenii	1610429	52954	3.28819	1466682	500	16423318	16156698	125.3		1380.28	Y	Y
L. jensenii	1610429	99221	6.16115	1466682	1000	11973317	11766671	128.9		1034.12	Y	Y
		Average	7.81609						min	747.769	0	0
		Min	2.50399						average	1193.68
		Max	16.1609						median	1180.51
